# Supplementary material for: Overexpressing CrePAPS Polyadenylate Activity Enhances Protein Translation and Accumulation in Chlamydomonas reinhardtii
Source: Mar Drugs. 2022 Apr 21;20(5):276. doi: 10.3390/md20050276 (PMC9147819; doi:10.3390/md20050276)
Supplement: Supplementary file 1 [file marinedrugs-20-00276-s001.zip]

Archive with 10 entries (9 files):
- manuscript-03/
- manuscript-03/table S1.pdf
- manuscript-03/table S2.xlsx
- manuscript-03/table S3.xlsx
- manuscript-03/table S4.xlsx
- manuscript-03/table S5.xlsx
- manuscript-03/table S6.xlsx
- manuscript-03/table S7.xlsx
- manuscript-03/table S8.xlsx
- marinedrugs-165793 figure S1.pdf
