# Supplementary material for: Overexpressing CrePAPS Polyadenylate Activity Enhances Protein Translation and Accumulation in Chlamydomonas reinhardtii
Source: Mar Drugs. 2022 Apr 21;20(5):276. doi: 10.3390/md20050276 (PMC9147819; doi:10.3390/md20050276)
Supplement: Supplementary file 1 [file marinedrugs-20-00276-s001.zip › manuscript-03/table S2.xlsx]

## Sheet: Table S2
Table S2. Quantitative amount of identified protein
Accession	Area MT-1	Area MT-2	Area MT-3	Area WT-1	Area WT-2	Area WT-3	Area OE19-1	Area OE19-2	Area OE19-3	Area OE21-1	Area OE21-2	Area OE21-3	Area OE6-1	Area OE6-2	Area OE6-3
tr|A8HMQ1|A8HMQ1_CHLRE	14825000000	15357000000	16634000000	21866000000	19935000000	25109000000	24932000000	29681000000	32982000000	26932000000	28531000000	33867000000	18709000000	18849000000	19877000000
tr|A0A2K3E7I5|A0A2K3E7I5_CHLRE	14825000000	15357000000	16634000000	21866000000	19935000000	25109000000	24932000000	29681000000	32982000000	26932000000	28531000000	33867000000	18709000000	18849000000	19877000000
P38482|ATPBM_CHLRE	5971500000	6747700000	6777200000	3628800000	3456300000	4049400000	6363000000	7479300000	8117200000	6439900000	6439800000	6543100000	4857200000	5061600000	5062700000
tr|A8IQU3|A8IQU3_CHLRE	5971500000	6747700000	6777200000	3628800000	3456300000	4049400000	6363000000	7479300000	8117200000	6439900000	6439800000	6543100000	4857200000	5061600000	5062700000
tr|A8JHX9|A8JHX9_CHLRE	7109700000	7397100000	7560000000	10323000000	9701400000	12262000000	7598800000	8476100000	9572800000	11094000000	11509000000	15021000000	8118500000	9079000000	9022000000
tr|A0A2K3DCH9|A0A2K3DCH9_CHLRE	12338000000	13118000000	13657000000	1310500000	1303400000	1503500000	1511400000	1871300000	5307100000	5246600000	5491800000	8303200000	6721500000	6851400000	7017000000
tr|A8J0E4|A8J0E4_CHLRE	34232000000	33873000000	38878000000	36722000000	34706000000	42762000000	36399000000	42265000000	47228000000	34194000000	38163000000	42107000000	29001000000	29512000000	31982000000
tr|A8JH98|A8JH98_CHLRE	12234000000	12934000000	13422000000	9420000000	8286500000	10373000000	18183000000	21975000000	25242000000	12139000000	12567000000	13557000000	10684000000	11247000000	11557000000
P06541|ATPB_CHLRE	34617000000	35334000000	37475000000	40714000000	35569000000	47909000000	77250000000	90552000000	110180000000	60836000000	62583000000	73915000000	53888000000	57534000000	57476000000
tr|A0A218N9A0|A0A218N9A0_CHLRE	34617000000	35334000000	37475000000	40714000000	35569000000	47909000000	77250000000	90552000000	110180000000	60836000000	62583000000	73915000000	53888000000	57534000000	57476000000
tr|A8HX38|A8HX38_CHLRE	15841000000	16116000000	17342000000	27713000000	23503000000	32489000000	23787000000	29099000000	33960000000	36326000000	38491000000	41399000000	31031000000	31293000000	32404000000
tr|A0A2K3D3E1|A0A2K3D3E1_CHLRE	15841000000	16116000000	17342000000	27713000000	23503000000	32489000000	23787000000	29099000000	33960000000	36326000000	38491000000	41399000000	31031000000	31293000000	32404000000
tr|A8J244|A8J244_CHLRE	44947000000	46718000000	48700000000	26071000000	24773000000	28257000000	40710000000	50544000000	53459000000	40469000000	45436000000	42677000000	33426000000	34975000000	36575000000
tr|A8JEU4|A8JEU4_CHLRE	7625100000	7931700000	8096000000	5074200000	4619500000	6012800000	7632000000	9519000000	10565000000	6937400000	6924500000	7674400000	6526400000	8492600000	8672100000
tr|Q9AXF6|Q9AXF6_CHLRE	12891000000	13799000000	14814000000	10200000000	10274000000	10927000000	23485000000	25707000000	27787000000	13343000000	15892000000	15312000000	11947000000	12381000000	12927000000
tr|Q93WE0|Q93WE0_CHLRE	12891000000	13799000000	14814000000	10200000000	10274000000	10927000000	23485000000	25707000000	27787000000	13343000000	15892000000	15312000000	11947000000	12381000000	12927000000
tr|A8IXE0|A8IXE0_CHLRE	19965000000	20822000000	20825000000	9864000000	8325600000	10910000000	14382000000	16640000000	19887000000	9701600000	10265000000	13485000000	18806000000	20138000000	19700000000
tr|A8HYV3|A8HYV3_CHLRE	8067000000	8466600000	8740500000	6616100000	5495500000	7244600000	9504900000	11369000000	12801000000	8599400000	8931700000	10409000000	5721000000	5774000000	5902400000
tr|Q39603|Q39603_CHLRE	8067000000	8466600000	8740500000	6616100000	5495500000	7244600000	9504900000	11369000000	12801000000	8599400000	8931700000	10409000000	5721000000	5774000000	5902400000
tr|A0A2K3CNK7|A0A2K3CNK7_CHLRE	N/A	N/A	N/A	1584900000	1446800000	1666600000	1944800000	2253800000	2377200000	1338900000	1398000000	1609900000	1308400000	1288700000	1360900000
tr|Q93WL4|Q93WL4_CHLRE	10945000000	11913000000	11690000000	8403300000	7325500000	10537000000	12785000000	13289000000	20375000000	7268300000	7244200000	15744000000	9057200000	11394000000	10096000000
tr|A8JH37|A8JH37_CHLRE	3952900000	4136400000	4269600000	8466500000	7308100000	10169000000	4770500000	4853200000	5792600000	11608000000	12117000000	14526000000	4061400000	4053400000	4290900000
P11471|PSBP_CHLRE	40900000000	43518000000	44158000000	37033000000	34573000000	41175000000	49798000000	56453000000	63457000000	45727000000	45692000000	48861000000	31761000000	33326000000	34857000000
tr|A0A2K3D661|A0A2K3D661_CHLRE	40900000000	43518000000	44158000000	37033000000	34573000000	41175000000	49798000000	56453000000	63457000000	45727000000	45692000000	48861000000	31761000000	33326000000	34857000000
tr|A8IYH9|A8IYH9_CHLRE	40900000000	43518000000	44158000000	37033000000	34573000000	41175000000	49798000000	56453000000	63457000000	45727000000	45692000000	48861000000	31761000000	33326000000	34857000000
tr|Q8S3U0|Q8S3U0_CHLRE	N/A	N/A	N/A	N/A	N/A	N/A	N/A	N/A	N/A	N/A	N/A	N/A	N/A	N/A	N/A
tr|A8J0N7|A8J0N7_CHLRE	6155300000	6308200000	6372600000	2410800000	2431200000	2840500000	10419000000	12222000000	13528000000	5579100000	5891500000	6765900000	13198000000	13914000000	14603000000
tr|Q9FEK6|Q9FEK6_CHLRE	43407000000	46096000000	48832000000	36729000000	32608000000	39448000000	47447000000	57975000000	69429000000	50868000000	54136000000	52751000000	19564000000	20152000000	20187000000
tr|A8J264|A8J264_CHLRE	N/A	N/A	N/A	N/A	N/A	N/A	N/A	N/A	N/A	N/A	N/A	N/A	N/A	N/A	N/A
P04690|TBB_CHLRE	7984900000	8289800000	8275000000	16248000000	14087000000	18485000000	10755000000	12803000000	13512000000	24335000000	24710000000	28338000000	7318300000	7754300000	7795800000
tr|A8IXZ0|A8IXZ0_CHLRE	7984900000	8289800000	8275000000	16248000000	14087000000	18485000000	10755000000	12803000000	13512000000	24335000000	24710000000	28338000000	7318300000	7754300000	7795800000
tr|A0A218N8S0|A0A218N8S0_CHLRE	19975000000	20669000000	21898000000	14921000000	13724000000	13805000000	19098000000	20859000000	21776000000	16521000000	16100000000	13603000000	30472000000	32183000000	34206000000
P37255|PSBB_CHLRE	19975000000	20669000000	21898000000	14921000000	13724000000	13805000000	19098000000	20859000000	21776000000	16521000000	16100000000	13603000000	30472000000	32183000000	34206000000
tr|A8J287|A8J287_CHLRE	N/A	N/A	N/A	N/A	N/A	N/A	N/A	N/A	N/A	N/A	N/A	N/A	N/A	N/A	N/A
tr|A0A2K3DKV5|A0A2K3DKV5_CHLRE	3078300000	3382800000	3485500000	2163900000	1914300000	2430300000	4439600000	5137100000	6681600000	2514000000	2242900000	2951300000	5509000000	5751400000	5746700000
tr|Q93VE0|Q93VE0_CHLRE	5992000000	7143000000	7019700000	4430900000	3879500000	5741100000	13330000000	15347000000	16684000000	7197200000	7908100000	7780100000	4243900000	3799000000	4139600000
tr|A0A2K3D1P1|A0A2K3D1P1_CHLRE	9378900000	10010000000	10418000000	6109700000	5344300000	6476200000	12072000000	13780000000	16748000000	7351000000	7176000000	9128400000	9029700000	8790000000	9473000000
tr|A8JHU0|A8JHU0_CHLRE	9378900000	10010000000	10418000000	6109700000	5344300000	6476200000	12072000000	13780000000	16748000000	7351000000	7176000000	9128400000	9029700000	8790000000	9473000000
Q42686|MDHM_CHLRE	9378900000	10010000000	10418000000	6109700000	5344300000	6476200000	12072000000	13780000000	16748000000	7351000000	7176000000	9128400000	9029700000	8790000000	9473000000
tr|A0A2K3DSL2|A0A2K3DSL2_CHLRE	8590800000	9561200000	9785700000	4222500000	3843400000	4768500000	12163000000	14509000000	18240000000	4887000000	5448700000	5316500000	18579000000	17999000000	18904000000
Q42690|ALFC_CHLRE	8590800000	9561200000	9785700000	4222500000	3843400000	4768500000	12163000000	14509000000	18240000000	4887000000	5448700000	5316500000	18579000000	17999000000	18904000000
tr|A8J6D1|A8J6D1_CHLRE	37236000000	36074000000	37192000000	27843000000	23747000000	27140000000	55150000000	62485000000	45969000000	29360000000	29361000000	28844000000	38138000000	38846000000	40235000000
Q93WD2|CB29_CHLRE	37236000000	36074000000	37192000000	27843000000	23747000000	27140000000	55150000000	62485000000	45969000000	29360000000	29361000000	28844000000	38138000000	38846000000	40235000000
tr|A8IAN1|A8IAN1_CHLRE	375100000	323440000	384110000	3198800000	3078100000	3921700000	1128500000	1283800000	1577000000	3895100000	3928900000	5294600000	2602700000	2644900000	2814600000
tr|A0A2K3DDA0|A0A2K3DDA0_CHLRE	6050200000	6229000000	6914400000	4633400000	4356900000	5505900000	11268000000	13336000000	15088000000	6918300000	7099100000	7096800000	5534900000	5891800000	6022200000
P26526|ATPA_CHLRE	18360000000	19293000000	20054000000	19464000000	17810000000	22239000000	42176000000	48320000000	60333000000	30765000000	31996000000	37064000000	42030000000	44886000000	44015000000
tr|B7U1J0|B7U1J0_CHLRE	18360000000	19293000000	20054000000	19464000000	17810000000	22239000000	42176000000	48320000000	60333000000	30765000000	31996000000	37064000000	42030000000	44886000000	44015000000
P18068|PLAS_CHLRE	93582000000	95147000000	101800000000	92192000000	85484000000	99323000000	145350000000	165320000000	192460000000	106860000000	111000000000	114800000000	49006000000	50157000000	52467000000
tr|A8JH68|A8JH68_CHLRE	93582000000	95147000000	101800000000	92192000000	85484000000	99323000000	145350000000	165320000000	192460000000	106860000000	111000000000	114800000000	49006000000	50157000000	52467000000
tr|A0A2K3DJ22|A0A2K3DJ22_CHLRE	4457900000	4471900000	4780800000	2351600000	2123500000	2341200000	2833900000	3192900000	3138800000	4930700000	4845600000	4435300000	1022800000	1164400000	1094200000
tr|Q8S3T8|Q8S3T8_CHLRE	N/A	N/A	N/A	N/A	N/A	N/A	N/A	N/A	N/A	N/A	N/A	N/A	N/A	7518400	N/A
tr|Q6X898|Q6X898_CHLRE	9049500000	9555900000	9314400000	6368600000	6091400000	6937000000	11418000000	13577000000	15710000000	10230000000	10975000000	11291000000	7409700000	7653300000	7845700000
tr|Q547G1|Q547G1_CHLRE	N/A	N/A	N/A	N/A	24321000	N/A	N/A	N/A	N/A	N/A	N/A	N/A	N/A	N/A	N/A
P14273|CB2_CHLRE	N/A	N/A	N/A	N/A	24321000	N/A	N/A	N/A	N/A	N/A	N/A	N/A	N/A	N/A	N/A
tr|A0A218N8K2|A0A218N8K2_CHLRE	20712000000	21873000000	22756000000	12494000000	11816000000	13488000000	20348000000	23853000000	26591000000	14916000000	15628000000	19691000000	29012000000	30967000000	30543000000
P10898|PSBC_CHLRE	20712000000	21873000000	22756000000	12494000000	11816000000	13488000000	20348000000	23853000000	26591000000	14916000000	15628000000	19691000000	29012000000	30967000000	30543000000
P23577|CYF_CHLRE	12386000000	12945000000	13300000000	8688700000	8043100000	9745400000	15216000000	17494000000	21637000000	9773700000	10118000000	14326000000	12326000000	13894000000	13327000000
tr|C5HJ53|C5HJ53_CHLRE	12386000000	12945000000	13300000000	8688700000	8043100000	9745400000	15216000000	17494000000	21637000000	9773700000	10118000000	14326000000	12326000000	13894000000	13327000000
tr|A8J270|A8J270_CHLRE	47402000	N/A	N/A	N/A	N/A	N/A	249510000	261490000	260230000	N/A	N/A	N/A	274460000	234300000	307270000
tr|A0A2K3DTT8|A0A2K3DTT8_CHLRE	8594500000	9019100000	9343000000	5536000000	5316600000	6486400000	6430800000	7496600000	7864300000	6170700000	7035400000	7764300000	3940000000	3970800000	4079000000
tr|A8J9S7|A8J9S7_CHLRE	8594500000	9019100000	9343000000	5536000000	5316600000	6486400000	6430800000	7496600000	7864300000	6170700000	7035400000	7764300000	3940000000	3970800000	4079000000
tr|A0A2K3DLX7|A0A2K3DLX7_CHLRE	4524700000	4674900000	4684800000	1772600000	1686900000	2022500000	2878900000	3346600000	4209600000	1912300000	2093200000	2308500000	3062400000	3348200000	3147700000
A8HYU5|METK_CHLRE	4524700000	4674900000	4684800000	1772600000	1686900000	2022500000	2878900000	3346600000	4209600000	1912300000	2093200000	2308500000	3062400000	3348200000	3147700000
tr|Q6PLP6|Q6PLP6_CHLRE	20206000000	20762000000	22189000000	16092000000	14787000000	18250000000	28375000000	32475000000	36646000000	23415000000	24356000000	25391000000	16308000000	16852000000	17672000000
tr|A1KR25|A1KR25_CHLRE	20206000000	20762000000	22189000000	16092000000	14787000000	18250000000	28375000000	32475000000	36646000000	23415000000	24356000000	25391000000	16308000000	16852000000	17672000000
tr|A0A2K3DMI5|A0A2K3DMI5_CHLRE	20206000000	20762000000	22189000000	16092000000	14787000000	18250000000	28375000000	32475000000	36646000000	23415000000	24356000000	25391000000	16308000000	16852000000	17672000000
tr|A0A2K3DPC8|A0A2K3DPC8_CHLRE	436000000	421470000	412910000	562580000	497590000	613410000	355750000	397820000	487200000	400310000	339420000	654270000	40403000	78852000	42087000
P09204|TBA1_CHLRE	3169600000	3287500000	3420200000	4486700000	4094200000	5235900000	3391100000	3956200000	4850000000	6375300000	6608500000	8040700000	3217800000	3407100000	3390600000
tr|Q540H1|Q540H1_CHLRE	3169600000	3287500000	3420200000	4486700000	4094200000	5235900000	3391100000	3956200000	4850000000	6375300000	6608500000	8040700000	3217800000	3407100000	3390600000
tr|A0A2K3DGA4|A0A2K3DGA4_CHLRE	1779200000	1710000000	2063900000	2141200000	1736200000	2448900000	2108500000	2475300000	2860000000	1959000000	2345500000	1902400000	1931500000	1894100000	2022600000
P17746|EFTU_CHLRE	4541700000	4940800000	4849800000	4844200000	4467300000	5205000000	3153300000	3878000000	3723600000	5853900000	6017500000	5858600000	4085200000	4149700000	4096800000
tr|A0A218N8A9|A0A218N8A9_CHLRE	4541700000	4940800000	4849800000	4844200000	4467300000	5205000000	3153300000	3878000000	3723600000	5853900000	6017500000	5858600000	4085200000	4149700000	4096800000
tr|A0ZW41|A0ZW41_9CHLO	25463000	20952000	24982000	16266000	12577000	24418000	20358000	23952000	28742000	15159000	18397000	27166000	N/A	24890000	25135000
tr|A8IKI9|A8IKI9_CHLRE	1732000000	2467400000	2331400000	1194800000	1205800000	1410800000	1801000000	2075200000	2304600000	1860000000	1869000000	1900300000	3031900000	3374800000	3218200000
tr|A8JBM7|A8JBM7_CHLRE	1082200000	1192700000	1312200000	1198100000	1197000000	1128200000	762570000	997600000	1071000000	1481400000	1479900000	1505900000	384910000	405650000	449210000
tr|A0A2K3CS95|A0A2K3CS95_CHLRE	1082200000	1192700000	1312200000	1198100000	1197000000	1128200000	762570000	997600000	1071000000	1481400000	1479900000	1505900000	384910000	405650000	449210000
P00877|RBL_CHLRE	150500000	170640000	180480000	196040000	166580000	171010000	363980000	385890000	388220000	274350000	252950000	407910000	238170000	312550000	302750000
tr|A0A218N8A3|A0A218N8A3_CHLRE	150500000	170640000	180480000	196040000	166580000	171010000	363980000	385890000	388220000	274350000	252950000	407910000	238170000	312550000	302750000
tr|A8ITL0|A8ITL0_CHLRE	3098700000	3258200000	3412800000	3297800000	3061900000	3503800000	4636500000	6028400000	6760500000	3865200000	3889600000	5177800000	2582300000	2796100000	2663600000
tr|Q85KI7|Q85KI7_CHLRE	3098700000	3258200000	3412800000	3297800000	3061900000	3503800000	4636500000	6028400000	6760500000	3865200000	3889600000	5177800000	2582300000	2796100000	2663600000
tr|A8I528|A8I528_CHLRE	7287100000	7058400000	7124800000	4873900000	4247400000	5273200000	5068100000	5482100000	6031300000	6266200000	6336800000	7117000000	6450400000	6242200000	6775000000
tr|A8JHM2|A8JHM2_CHLRE	1284400000	1231300000	1342100000	1336300000	1266400000	1551900000	1011100000	1158600000	927940000	1350400000	1518000000	1794500000	836660000	811750000	874320000
tr|A0A2K3DTD5|A0A2K3DTD5_CHLRE	1284400000	1231300000	1342100000	1336300000	1266400000	1551900000	1011100000	1158600000	927940000	1350400000	1518000000	1794500000	836660000	811750000	874320000
tr|A8IL08|A8IL08_CHLRE	2340300000	2385000000	2486600000	1911200000	1730200000	2019200000	1979400000	2472800000	2670500000	2321800000	2352900000	2482400000	1801600000	1741600000	1636800000
tr|O48949|O48949_CHLRE	7393500000	7607000000	7678000000	5206100000	4160500000	5317700000	9712900000	10662000000	12493000000	5736200000	6567700000	8377100000	7496200000	7828300000	7606500000
tr|A8IVJ7|A8IVJ7_CHLRE	2149600000	2201200000	2148800000	1624100000	1480500000	1854500000	2133400000	2055200000	3192200000	2069600000	2171400000	3060900000	1411700000	1648900000	1474800000
tr|Q6UKY6|Q6UKY6_CHLRE	2149600000	2201200000	2148800000	1624100000	1480500000	1854500000	2133400000	2055200000	3192200000	2069600000	2171400000	3060900000	1411700000	1648900000	1474800000
tr|A8J8Z1|A8J8Z1_CHLRE	2422800000	2635800000	2691400000	1340500000	1179600000	1418300000	3802200000	4422000000	5453600000	2231300000	2599800000	2787300000	2239400000	2493600000	2262700000
tr|A8ISZ1|A8ISZ1_CHLRE	1848300000	1982900000	1912300000	1464500000	1382600000	1691900000	1791700000	2105300000	2614400000	2199000000	2409500000	3252300000	2477000000	2721800000	2547900000
tr|Q96550|Q96550_CHLRE	2657600000	2487200000	2432700000	3140100000	2736800000	3680300000	3116400000	3492000000	4464600000	3921700000	3918200000	5714700000	7670100000	8469200000	8438600000
tr|A8JFR9|A8JFR9_CHLRE	3893300000	4251500000	4229900000	4741500000	4399200000	5318200000	3377300000	3913200000	2874200000	7692200000	8185300000	9205400000	4714400000	4682300000	4851600000
tr|A0A2K3DKU5|A0A2K3DKU5_CHLRE	961670000	1012800000	991240000	1067900000	761780000	1076000000	804650000	942220000	1252500000	1035800000	991310000	1098600000	1156800000	1170700000	1028700000
tr|A8HPF4|A8HPF4_CHLRE	4930700000	5013500000	4984600000	3185100000	2784700000	3237000000	4016600000	4599900000	4944100000	3641000000	3543400000	3874900000	8884900000	8952700000	9159500000
tr|A0A2K3DRT1|A0A2K3DRT1_CHLRE	2072200000	2347200000	2295800000	1351600000	1237800000	1480700000	1941700000	2209100000	2701300000	1408400000	1691600000	1699300000	1986300000	1851600000	1930200000
tr|A8JG58|A8JG58_CHLRE	2072200000	2347200000	2295800000	1351600000	1237800000	1480700000	1941700000	2209100000	2701300000	1408400000	1691600000	1699300000	1986300000	1851600000	1930200000
tr|A0A2K3DVJ7|A0A2K3DVJ7_CHLRE	5010600000	4910500000	5511700000	3019300000	2870600000	3426300000	5095000000	5652300000	6833000000	4571700000	4719500000	5342400000	4712100000	5082500000	5115400000
tr|A8J2S0|A8J2S0_CHLRE	5010600000	4910500000	5511700000	3019300000	2870600000	3426300000	5095000000	5652300000	6833000000	4571700000	4719500000	5342400000	4712100000	5082500000	5115400000
tr|I2FKQ9|I2FKQ9_CHLRE	3156400000	3244000000	3434900000	1365900000	1269600000	1492700000	2778000000	3026200000	5780400000	2790200000	3047700000	3226700000	3559300000	4002700000	4205300000
tr|A8IX80|A8IX80_CHLRE	3466900000	3651000000	3760900000	2240700000	2077700000	2834200000	2591700000	2624500000	3152200000	2103700000	2574400000	2658200000	1833400000	2278800000	2052000000
tr|A0A2K3DUX4|A0A2K3DUX4_CHLRE	2770700000	2803200000	2678100000	2067200000	1883800000	2118900000	2566300000	3396300000	3257700000	2092400000	2209000000	2524100000	2306400000	2627200000	2819500000
tr|A0A2K3DUZ4|A0A2K3DUZ4_CHLRE	2770700000	2803200000	2678100000	2067200000	1883800000	2118900000	2566300000	3396300000	3257700000	2092400000	2209000000	2524100000	2306400000	2627200000	2819500000
tr|Q8S3T9|Q8S3T9_CHLRE	N/A	N/A	N/A	92009000	N/A	N/A	N/A	N/A	N/A	N/A	N/A	N/A	N/A	163180000	N/A
tr|A8IUU3|A8IUU3_CHLRE	1111000000	1138800000	1157200000	2515400000	2474200000	2841000000	1540000000	2007100000	1522100000	3529000000	3783500000	3662200000	1482500000	1344500000	1413300000
tr|A8J5Z0|A8J5Z0_CHLRE	7978600000	8264300000	8783300000	5692400000	5143600000	6426200000	7623100000	8755300000	12544000000	5616100000	6081300000	8060800000	7527900000	8291800000	7859800000
tr|A8HP84|A8HP84_CHLRE	6445600000	6708000000	7015100000	4006200000	3422500000	4429600000	10068000000	11360000000	14577000000	6518200000	6803900000	7861000000	22200000000	23259000000	22860000000
P50362|G3PA_CHLRE	6445600000	6708000000	7015100000	4006200000	3422500000	4429600000	10068000000	11360000000	14577000000	6518200000	6803900000	7861000000	22200000000	23259000000	22860000000
tr|A0A2K3DN68|A0A2K3DN68_CHLRE	437730000	402790000	396720000	247440000	325220000	393410000	695940000	802140000	881180000	345410000	289730000	236520000	545050000	526220000	577990000
tr|A8ILN4|A8ILN4_CHLRE	1244600000	1283500000	1281200000	737180000	820640000	881380000	1590500000	1975400000	2178200000	1011200000	1210000000	1166300000	1627300000	1749600000	1702700000
tr|A8J1U1|A8J1U1_CHLRE	3227000000	3125600000	3467400000	2347300000	2255700000	2775400000	4118300000	4757900000	5388900000	4380000000	4669400000	4289200000	2850900000	3080400000	3175900000
tr|A0A2K3E0J7|A0A2K3E0J7_CHLRE	5388100000	5496700000	5724100000	4313000000	4005700000	4901300000	3721600000	4359900000	5199200000	3735000000	3883400000	4966100000	6355300000	6803200000	6678900000
tr|A8I7W0|A8I7W0_CHLRE	5388100000	5496700000	5724100000	4313000000	4005700000	4901300000	3721600000	4359900000	5199200000	3735000000	3883400000	4966100000	6355300000	6803200000	6678900000
tr|A0A2K3DW88|A0A2K3DW88_CHLRE	2024800000	2180700000	2242300000	4959100000	3764300000	4072200000	2202600000	2670000000	3089500000	4862500000	7036600000	5678900000	2060500000	2147000000	2148200000
P49644|G3PC_CHLRE	6362000000	6623000000	6703000000	2225100000	2226400000	2665900000	7425900000	8870000000	12781000000	3204600000	3427100000	4538300000	7689300000	7918000000	8198000000
tr|A8JHR9|A8JHR9_CHLRE	6362000000	6623000000	6703000000	2225100000	2226400000	2665900000	7425900000	8870000000	12781000000	3204600000	3427100000	4538300000	7689300000	7918000000	8198000000
tr|Q9S9E0|Q9S9E0_CHLRE	5132400000	5474700000	5761600000	4734900000	4179900000	5474300000	7095100000	8177500000	9619700000	6880500000	7271400000	9045900000	4477800000	4741900000	4789900000
tr|A8J6Y8|A8J6Y8_CHLRE	5132400000	5474700000	5761600000	4734900000	4179900000	5474300000	7095100000	8177500000	9619700000	6880500000	7271400000	9045900000	4477800000	4741900000	4789900000
tr|A8J6C7|A8J6C7_CHLRE	4087400000	4002900000	4598100000	3694100000	3285500000	3656400000	4800900000	5551900000	6099800000	4659200000	5056600000	5210000000	2924100000	2796500000	2984700000
tr|A8J129|A8J129_CHLRE	1421300000	1482900000	1637300000	2388700000	2221300000	2708500000	1699700000	1873200000	2063600000	3613300000	3399700000	4360400000	2495600000	2814300000	2554200000
tr|A8IZU0|A8IZU0_CHLRE	1036800000	956840000	907180000	694440000	636670000	781630000	1593500000	1945700000	2396400000	1113200000	489940000	1077000000	1303500000	1391800000	1135000000
tr|A0A2K3DDD4|A0A2K3DDD4_CHLRE	1036800000	956840000	907180000	694440000	636670000	781630000	1593500000	1945700000	2396400000	1113200000	489940000	1077000000	1303500000	1391800000	1135000000
tr|Q2VA40|Q2VA40_CHLRE	874830000	953840000	1037600000	836820000	703380000	907530000	1388500000	1682700000	1330000000	935720000	1011300000	980380000	1731400000	1731500000	1828100000
tr|A8JGI9|A8JGI9_CHLRE	3900900000	3560600000	3516100000	2187400000	1983700000	2047700000	2378300000	2624300000	3379100000	2789900000	2508600000	2810200000	1633900000	1522700000	1577500000
tr|A8JI07|A8JI07_CHLRE	2851500000	2957200000	2886800000	593640000	512000000	609880000	2733600000	3338500000	4036300000	1076300000	1221500000	1876600000	2708700000	3292000000	2864900000
tr|Q1RS84|Q1RS84_CHLRE	2851500000	2957200000	2886800000	593640000	512000000	609880000	2733600000	3338500000	4036300000	1076300000	1221500000	1876600000	2708700000	3292000000	2864900000
tr|A8J0I0|A8J0I0_CHLRE	7095900000	7317300000	7519400000	3428200000	3440800000	3794200000	6047600000	6890300000	8215400000	3771200000	4084600000	5038100000	9760200000	10547000000	10387000000
tr|A8JHB4|A8JHB4_CHLRE	963080000	1108300000	1043000000	626590000	586550000	728650000	505810000	393930000	558510000	740810000	499350000	634940000	972650000	1266100000	1091300000
tr|A0A2K3D3L7|A0A2K3D3L7_CHLRE	963080000	1108300000	1043000000	626590000	586550000	728650000	505810000	393930000	558510000	740810000	499350000	634940000	972650000	1266100000	1091300000
tr|A8I7T8|A8I7T8_CHLRE	2524700000	2801400000	2689900000	1637100000	1421700000	2048700000	4460900000	5348400000	5408000000	2193000000	1851300000	3413900000	3159900000	3257600000	3154900000
tr|P93106|P93106_CHLRE	11093000000	11227000000	11739000000	10097000000	8458600000	11105000000	11262000000	13362000000	15236000000	13344000000	13902000000	15559000000	8998400000	9466300000	9246500000
tr|Q7DM26|Q7DM26_CHLRE	13214000000	14105000000	13342000000	8798400000	8788200000	7988600000	17003000000	21688000000	20246000000	12879000000	16926000000	14268000000	7021800000	7256900000	7335200000
tr|Q05093|Q05093_CHLRE	13214000000	14105000000	13342000000	8798400000	8788200000	7988600000	17003000000	21688000000	20246000000	12879000000	16926000000	14268000000	7021800000	7256900000	7335200000
tr|Q9ZSJ4|Q9ZSJ4_CHLRE	4157700000	4230700000	4635300000	2424500000	2448300000	2713900000	8109400000	9475400000	9754900000	4368300000	4806000000	4943000000	7338200000	7591800000	7985600000
tr|A8HQP0|A8HQP0_CHLRE	173740000	194290000	144440000	977500000	746550000	848770000	71469000	106730000	223700000	693900000	812090000	1232500000	185760000	121200000	96471000
P19824|KPPR_CHLRE	3785600000	3767100000	4257600000	1643500000	1447300000	1853200000	8193800000	9068900000	10587000000	3241400000	3347300000	4038100000	7604900000	8052300000	7897000000
tr|A8IYP4|A8IYP4_CHLRE	3785600000	3767100000	4257600000	1643500000	1447300000	1853200000	8193800000	9068900000	10587000000	3241400000	3347300000	4038100000	7604900000	8052300000	7897000000
tr|D0FZG3|D0FZG3_9CHLO	N/A	N/A	N/A	N/A	N/A	N/A	N/A	N/A	N/A	N/A	N/A	N/A	N/A	N/A	N/A
tr|A8J506|A8J506_CHLRE	2356300000	2325200000	2463300000	2503700000	2562200000	3037200000	3217600000	3840200000	4097200000	3003600000	3033700000	3319900000	2444200000	2249700000	2714400000
tr|A0A517BB11|A0A517BB11_9CHLO	N/A	N/A	N/A	N/A	N/A	N/A	N/A	N/A	N/A	N/A	N/A	N/A	N/A	N/A	N/A
tr|A8J537|A8J537_CHLRE	5007600000	5366200000	5578100000	4465100000	4166200000	4848300000	5759700000	6694900000	7745200000	6984200000	7017100000	7491700000	2639400000	2337700000	2764100000
tr|A8HZZ1|A8HZZ1_CHLRE	3240500000	3500300000	3519800000	2882800000	2874400000	3546600000	2165500000	2637400000	3438800000	3846500000	4195700000	4832700000	1265100000	1648300000	1887600000
tr|A0A218N8X3|A0A218N8X3_CHLRE	1268100000	1350400000	1478900000	954240000	827630000	1108600000	1007400000	1168800000	1234900000	1317800000	1414500000	1483200000	2482900000	2569100000	2633000000
tr|A8J5B8|A8J5B8_CHLRE	3450500000	3612500000	3886900000	2930900000	2522300000	3440500000	5531600000	6434800000	7791600000	4618200000	5030400000	5586600000	6119600000	6614400000	6696100000
tr|Q75VY7|Q75VY7_CHLRE	15228000000	16313000000	17357000000	10804000000	10905000000	13561000000	17115000000	20245000000	22885000000	15553000000	17041000000	16241000000	8853500000	9030000000	9853200000
tr|A8HTX7|A8HTX7_CHLRE	504860000	556080000	551080000	1012500000	884960000	1128300000	1330900000	1394500000	2101200000	1301800000	1391200000	1881100000	521250000	610260000	604100000
tr|A0A2K3D581|A0A2K3D581_CHLRE	2742800000	2726200000	2822500000	1670200000	1586100000	2043500000	2377600000	2512000000	2835000000	2190500000	1803400000	2464900000	2864100000	2807000000	2686900000
tr|A8IVG0|A8IVG0_CHLRE	2742800000	2726200000	2822500000	1670200000	1586100000	2043500000	2377600000	2512000000	2835000000	2190500000	1803400000	2464900000	2864100000	2807000000	2686900000
tr|A8J4Z4|A8J4Z4_CHLRE	1115000000	1126400000	1138300000	2890600000	2657800000	3199600000	2950700000	3429700000	4144800000	3685600000	3601800000	3579100000	2544900000	2599800000	2674600000
tr|A8IAT4|A8IAT4_CHLRE	2073500000	2207900000	2085500000	2390400000	2053300000	2646800000	1782500000	2053000000	2261200000	2490300000	2465500000	3457000000	2133900000	2164400000	2220700000
tr|A0A2K3D2I6|A0A2K3D2I6_CHLRE	N/A	N/A	N/A	471250000	415680000	521820000	2942500000	3326900000	3958000000	1373300000	1552900000	2565000000	524520000	642080000	553370000
tr|A8IVM9|A8IVM9_CHLRE	1779400000	1746400000	1822500000	853250000	837480000	1045100000	1733000000	2013700000	2055000000	1069400000	1182700000	1153900000	2655100000	2432900000	2573800000
tr|A8IRU6|A8IRU6_CHLRE	4288700000	3597800000	4590900000	2901000000	2527400000	2982800000	4677100000	5560600000	6707300000	4349800000	4356700000	5677300000	2054500000	2349900000	2136800000
tr|Q75VY8|Q75VY8_CHLRE	10753000000	10588000000	10967000000	7603700000	6521000000	7872200000	12870000000	15049000000	17500000000	12438000000	12116000000	12691000000	3608100000	3882400000	3888200000
tr|A8ITH8|A8ITH8_CHLRE	1098500000	1098900000	1127700000	841020000	831980000	948570000	796190000	867640000	1092200000	910700000	865850000	1148000000	989990000	1099700000	1093900000
tr|A0A517BB16|A0A517BB16_9CHLO	N/A	N/A	N/A	N/A	N/A	N/A	N/A	N/A	N/A	N/A	N/A	N/A	N/A	N/A	N/A
tr|Q5NKW4|Q5NKW4_CHLRE	3998100000	4061500000	4357400000	3967200000	3658700000	4658400000	8252300000	9415700000	11577000000	5539500000	5780900000	7810900000	4092400000	4404500000	4468000000
Q39615|PSAD_CHLRE	3998100000	4061500000	4357400000	3967200000	3658700000	4658400000	8252300000	9415700000	11577000000	5539500000	5780900000	7810900000	4092400000	4404500000	4468000000
tr|A0A2K3E7P1|A0A2K3E7P1_CHLRE	1088200000	1511600000	1280500000	1381100000	1250200000	1473700000	1744200000	2137400000	2654700000	1516200000	1759400000	2175400000	2400300000	2347700000	2807800000
tr|A8HMX2|A8HMX2_CHLRE	1088200000	1511600000	1280500000	1381100000	1250200000	1473700000	1744200000	2137400000	2654700000	1516200000	1759400000	2175400000	2400300000	2347700000	2807800000
A8J637|PETS_CHLRE	87908000	103460000	114650000	674720000	610880000	640210000	210720000	178610000	177160000	977190000	975040000	1031700000	134050000	154270000	138720000
tr|A0A2K3D3Y8|A0A2K3D3Y8_CHLRE	87908000	103460000	114650000	674720000	610880000	640210000	210720000	178610000	177160000	977190000	975040000	1031700000	134050000	154270000	138720000
tr|A0A2K3E7A5|A0A2K3E7A5_CHLRE	556230000	595600000	455060000	1342200000	1171200000	1554500000	639650000	570390000	904130000	1897700000	1936800000	3073100000	288170000	379960000	292210000
tr|A8JID6|A8JID6_CHLRE	2090700000	2291000000	2394000000	1534600000	1407000000	1593600000	1819300000	1950700000	2333000000	2321000000	2604900000	2661400000	2797000000	2864900000	3132900000
tr|A0A2K3DKE9|A0A2K3DKE9_CHLRE	1613200000	1742700000	1815300000	2193700000	1983600000	2421300000	2468900000	2963700000	3537300000	2404600000	2207700000	2205700000	1546700000	1459700000	1682900000
tr|A0A499Q5H8|A0A499Q5H8_CHLRE	1613200000	1742700000	1815300000	2193700000	1983600000	2421300000	2468900000	2963700000	3537300000	2404600000	2207700000	2205700000	1546700000	1459700000	1682900000
tr|A8J3Y6|A8J3Y6_CHLRE	749930000	1145500000	1136200000	406760000	388400000	320470000	609470000	722470000	782610000	352760000	354390000	256110000	719190000	998710000	856250000
tr|Q9FNS2|Q9FNS2_CHLRE	3181800000	3273000000	3513400000	1813300000	2084100000	1997300000	3899500000	4482400000	4556200000	2351000000	2629800000	2717800000	6836900000	6497900000	6559200000
tr|Q9FE86|Q9FE86_CHLRE	3181800000	3273000000	3513400000	1813300000	2084100000	1997300000	3899500000	4482400000	4556200000	2351000000	2629800000	2717800000	6836900000	6497900000	6559200000
tr|A0A2K3CVB0|A0A2K3CVB0_CHLRE	1600100000	1675200000	1695500000	1484400000	1272300000	1513000000	2146300000	1971200000	2747800000	2170000000	2220200000	2311900000	1037800000	1149600000	1441200000
tr|A8J3P5|A8J3P5_CHLRE	1600100000	1675200000	1695500000	1484400000	1272300000	1513000000	2146300000	1971200000	2747800000	2170000000	2220200000	2311900000	1037800000	1149600000	1441200000
tr|A2PZC2|A2PZC2_CHLRE	3388100000	3482200000	3713600000	2271700000	1890200000	2570300000	4713200000	5488500000	6954700000	3282500000	3188900000	3044300000	4003900000	4171000000	4268900000
tr|A8ITV3|A8ITV3_CHLRE	4101000000	4694900000	5385100000	6163800000	5626600000	6769700000	5978500000	6697800000	6635100000	7617800000	8873900000	6876500000	2230600000	2206900000	2354100000
tr|Q8S567|Q8S567_CHLRE	4101000000	4694900000	5385100000	6163800000	5626600000	6769700000	5978500000	6697800000	6635100000	7617800000	8873900000	6876500000	2230600000	2206900000	2354100000
tr|A8JC04|A8JC04_CHLRE	634330000	644460000	693230000	2143900000	2040900000	2214700000	3097000000	3231600000	4156800000	3250600000	3919000000	5219600000	3223000000	3670700000	3843900000
tr|A8HVU5|A8HVU5_CHLRE	1014900000	1031700000	1070900000	763620000	677640000	929030000	943600000	1159100000	1172400000	789220000	731110000	1192300000	1211100000	1194700000	1232000000
tr|A2PZC1|A2PZC1_CHLRE	795950000	891510000	876200000	679880000	596350000	745390000	1115000000	1374200000	1490700000	872140000	798040000	1072700000	801520000	841570000	844920000
tr|Q84Y02|Q84Y02_CHLRE	18332000000	19596000000	20137000000	16848000000	14721000000	19741000000	19023000000	22413000000	29265000000	22938000000	22944000000	33460000000	13037000000	14548000000	14312000000
P53498|ACT_CHLRE	1815900000	1951900000	1957200000	2092500000	1791100000	2324900000	1821200000	2158800000	2766300000	3019900000	3338100000	4068100000	1725600000	1785400000	1983800000
tr|A8JAV1|A8JAV1_CHLRE	1815900000	1951900000	1957200000	2092500000	1791100000	2324900000	1821200000	2158800000	2766300000	3019900000	3338100000	4068100000	1725600000	1785400000	1983800000
tr|A0A2K3D8I0|A0A2K3D8I0_CHLRE	240120000	284130000	247410000	177140000	137470000	183190000	571150000	653250000	730930000	276950000	262000000	211590000	194550000	109430000	174500000
tr|A8J9H7|A8J9H7_CHLRE	1152400000	1681700000	1837200000	539600000	534280000	592010000	1434300000	1209000000	1946800000	1161400000	1291800000	1156600000	1191700000	1112800000	1112300000
tr|A8I164|A8I164_CHLRE	2397900000	2144200000	2290300000	1976100000	1791800000	2108200000	2129200000	2542400000	2609400000	2537400000	2678000000	2853000000	2694600000	2752500000	2734500000
tr|A0A2K3DMK8|A0A2K3DMK8_CHLRE	348510000	345160000	359010000	245690000	215970000	243710000	293160000	361470000	367440000	283170000	298230000	296210000	362800000	385050000	434350000
tr|A8IAB5|A8IAB5_CHLRE	848390000	852040000	1077800000	611580000	571160000	475330000	1422300000	1445500000	1553700000	857260000	893320000	983470000	1015300000	1116900000	1033600000
tr|A0A2K3E0A7|A0A2K3E0A7_CHLRE	848390000	852040000	1077800000	611580000	571160000	475330000	1422300000	1445500000	1553700000	857260000	893320000	983470000	1015300000	1116900000	1033600000
tr|A0A2K3E3Z0|A0A2K3E3Z0_CHLRE	1411300000	2001300000	2175900000	1274300000	1202700000	1508700000	3488100000	4259200000	4205800000	1787900000	1687800000	1852400000	2947100000	2728500000	2657600000
tr|A8J0R7|A8J0R7_CHLRE	1411300000	2001300000	2175900000	1274300000	1202700000	1508700000	3488100000	4259200000	4205800000	1787900000	1687800000	1852400000	2947100000	2728500000	2657600000
tr|A0A2K3DCR6|A0A2K3DCR6_CHLRE	480290000	511530000	463650000	384440000	269520000	321970000	248630000	264840000	354720000	462430000	364200000	383930000	451160000	450030000	424860000
tr|A0A517BB14|A0A517BB14_9CHLO	151650000	N/A	N/A	N/A	N/A	N/A	N/A	N/A	N/A	N/A	N/A	N/A	N/A	N/A	N/A
tr|A0A517BB12|A0A517BB12_9CHLO	151650000	N/A	N/A	N/A	N/A	N/A	N/A	N/A	N/A	N/A	N/A	N/A	N/A	N/A	N/A
tr|A8IFC8|A8IFC8_CHLRE	388520000	472150000	533600000	1770700000	1310800000	1864700000	907640000	988500000	1297300000	1695900000	1862600000	1965200000	481700000	654560000	545330000
tr|A8IYK1|A8IYK1_CHLRE	2309600000	2144400000	2241000000	886950000	744850000	1016500000	1534800000	1866000000	2332000000	1187600000	1270100000	1912000000	2346500000	2625500000	2295600000
tr|A8J7T7|A8J7T7_CHLRE	1156100000	1095500000	1262100000	1306400000	1090800000	1527700000	1615400000	1971800000	1751600000	1022700000	1235200000	1578800000	745500000	766520000	753150000
tr|A0A2K3DFE4|A0A2K3DFE4_CHLRE	1156100000	1095500000	1262100000	1306400000	1090800000	1527700000	1615400000	1971800000	1751600000	1022700000	1235200000	1578800000	745500000	766520000	753150000
tr|A8IA45|A8IA45_CHLRE	1190700000	1186100000	1236000000	725150000	708990000	778300000	1248500000	1353300000	1496500000	969850000	1003400000	1042800000	1442600000	1489000000	1412500000
tr|Q75VZ0|Q75VZ0_CHLRE	1627300000	1870500000	1970600000	1740200000	1644600000	2180200000	1618200000	1703600000	2197300000	2500100000	2331300000	3130000000	1001600000	1067900000	1094800000
tr|A0A2K3CYQ5|A0A2K3CYQ5_CHLRE	560850000	603770000	665330000	499300000	491370000	544420000	915270000	1116600000	1096000000	672260000	668030000	607030000	327800000	225340000	287220000
tr|Q75T33|Q75T33_CHLRE	832580000	832370000	788490000	791430000	723260000	890100000	1836700000	2147100000	1818300000	1261400000	1227900000	1106300000	1640000000	1414800000	1731000000
tr|A8JGM1|A8JGM1_CHLRE	832580000	832370000	788490000	791430000	723260000	890100000	1836700000	2147100000	1818300000	1261400000	1227900000	1106300000	1640000000	1414800000	1731000000
tr|A8J4S1|A8J4S1_CHLRE	3843200000	3917000000	4079900000	3773200000	3119200000	4473000000	6694300000	7908500000	9984700000	2382200000	2688000000	4723800000	7831800000	9054800000	8136300000
P12356|PSAF_CHLRE	3843200000	3917000000	4079900000	3773200000	3119200000	4473000000	6694300000	7908500000	9984700000	2382200000	2688000000	4723800000	7831800000	9054800000	8136300000
tr|A8J8M5|A8J8M5_CHLRE	884920000	964920000	920300000	749570000	721100000	1634400000	972230000	883730000	1177200000	1638900000	1805400000	3153200000	794760000	818890000	848190000
tr|A0A2K3CY26|A0A2K3CY26_CHLRE	137290000	100250000	108940000	619520000	600530000	706580000	414030000	458090000	347690000	775340000	831100000	701800000	273290000	291490000	328080000
tr|A8IKC8|A8IKC8_CHLRE	828350000	807130000	852570000	1066400000	1088900000	1072400000	712620000	819140000	865620000	1469400000	1872600000	2095300000	504140000	500050000	564840000
tr|Q9FQ96|Q9FQ96_CHLRE	2875900000	3107900000	3259100000	2427300000	2210000000	2617500000	3486600000	3997700000	4614500000	3766400000	3884200000	3746600000	2123600000	2236000000	2458200000
tr|A8HNE8|A8HNE8_CHLRE	2905700000	2930300000	3211200000	2303300000	2015400000	2719900000	6364100000	7143200000	8822200000	3313100000	3322900000	4173100000	4919900000	5365600000	5285000000
tr|A0A2K3E076|A0A2K3E076_CHLRE	406110000	439510000	410410000	1137400000	1128200000	1210700000	565000000	702720000	925420000	1284100000	1355200000	1691800000	766230000	776680000	831490000
tr|A8JCQ8|A8JCQ8_CHLRE	1147300000	1170400000	1240700000	580550000	513100000	730970000	797940000	948380000	963320000	1093600000	1165300000	941360000	948930000	983560000	940040000
tr|A8J768|A8J768_CHLRE	1593400000	1626000000	1655100000	1091700000	906280000	1243300000	2007500000	2368600000	3633800000	1177800000	1210800000	2862500000	2062900000	2596800000	2424300000
P46295|RS14_CHLRE	1593400000	1626000000	1655100000	1091700000	906280000	1243300000	2007500000	2368600000	3633800000	1177800000	1210800000	2862500000	2062900000	2596800000	2424300000
tr|A8JG07|A8JG07_CHLRE	422390000	484600000	477150000	509280000	505280000	511570000	1564400000	2094300000	2208000000	779520000	848550000	719670000	3350300000	3415300000	3677200000
tr|A0A2K3DYJ4|A0A2K3DYJ4_CHLRE	585700000	568610000	543280000	327850000	308620000	297820000	464480000	547740000	531640000	434230000	487760000	607280000	447380000	532290000	419840000
tr|A8J5P7|A8J5P7_CHLRE	2700200000	2484100000	2666900000	2231100000	2072500000	2447100000	3101600000	3212600000	4162800000	2937400000	3039600000	4352600000	2667600000	2819700000	2773300000
tr|A8JF15|A8JF15_CHLRE	1446500000	1054500000	1028000000	1151300000	1144800000	1128200000	3708300000	4420300000	5027600000	1415800000	1490000000	2089400000	1184300000	1013600000	1092100000
Q42687|ATPD_CHLRE	1446500000	1054500000	1028000000	1151300000	1144800000	1128200000	3708300000	4420300000	5027600000	1415800000	1490000000	2089400000	1184300000	1013600000	1092100000
tr|A0A2K3DW10|A0A2K3DW10_CHLRE	898770000	939360000	1000200000	1126700000	1055200000	1316600000	768420000	952990000	1082200000	1842700000	1799000000	2372800000	176550000	222980000	199790000
tr|A8I2V3|A8I2V3_CHLRE	17987000000	18838000000	19228000000	9679500000	9715200000	10889000000	20756000000	25704000000	27022000000	14947000000	16638000000	17709000000	12910000000	12828000000	13076000000
tr|Q9FNS5|Q9FNS5_CHLRE	1240800000	1274300000	1351900000	1370400000	1188600000	1523200000	1606700000	1907900000	2069200000	2003000000	2186800000	2130700000	1567000000	1471300000	1591000000
tr|A8J6A7|A8J6A7_CHLRE	1370400000	1392700000	1595200000	1059900000	1012800000	1115500000	1083100000	1264200000	1257500000	985430000	1245800000	1125800000	1292200000	1125000000	1369300000
tr|A0A2K3E651|A0A2K3E651_CHLRE	1828600000	791500000	1936000000	1464400000	1322200000	1591100000	1985500000	2541500000	2937400000	1973100000	2156700000	2015900000	1218800000	1253400000	400020000
tr|A0A2K3D399|A0A2K3D399_CHLRE	799210000	922580000	902470000	659120000	637100000	743600000	474200000	540500000	567650000	959610000	1009400000	1356200000	N/A	N/A	N/A
tr|A8IJ19|A8IJ19_CHLRE	799210000	922580000	902470000	659120000	637100000	743600000	474200000	540500000	567650000	959610000	1009400000	1356200000	N/A	N/A	N/A
tr|Q7X7A7|Q7X7A7_CHLRE	2524200000	2375000000	2478700000	1648200000	1478800000	1822100000	2261700000	2382600000	2439500000	1514600000	1578400000	1953000000	1422400000	1477800000	1239400000
P12154|PSAA_CHLRE	8237900000	8785700000	9327800000	6556100000	5778400000	7397900000	10611000000	13048000000	14892000000	7790300000	8174100000	8209600000	18272000000	18786000000	19608000000
tr|A0A218N887|A0A218N887_CHLRE	8237900000	8785700000	9327800000	6556100000	5778400000	7397900000	10611000000	13048000000	14892000000	7790300000	8174100000	8209600000	18272000000	18786000000	19608000000
tr|A8HP06|A8HP06_CHLRE	1272100000	1398800000	1396400000	843790000	1052500000	1279400000	1798800000	2585400000	2960700000	1232700000	1298000000	1949500000	738790000	1769400000	1580000000
tr|A8HXL8|A8HXL8_CHLRE	3473500000	3594700000	3727200000	4455100000	3800300000	4770600000	7123800000	8161600000	7341400000	6252500000	6635100000	6394700000	4130200000	4939600000	4480100000
P12113|ATPG_CHLRE	3473500000	3594700000	3727200000	4455100000	3800300000	4770600000	7123800000	8161600000	7341400000	6252500000	6635100000	6394700000	4130200000	4939600000	4480100000
tr|A8J3L9|A8J3L9_CHLRE	1108800000	1091300000	1102700000	797550000	702160000	912290000	865090000	891480000	1109100000	822050000	863190000	981190000	945010000	982200000	999380000
tr|A8IEW6|A8IEW6_CHLRE	123620000	152210000	166570000	408900000	363980000	511530000	388560000	477370000	716100000	652030000	733580000	760140000	574430000	593050000	650750000
tr|A8I8A3|A8I8A3_CHLRE	2157200000	2231700000	2334600000	1633400000	1511700000	1881000000	1652600000	1935200000	2445300000	1695500000	1878300000	2476100000	604490000	689080000	690160000
tr|A0A2K3CNJ5|A0A2K3CNJ5_CHLRE	413400000	449990000	375510000	306850000	209630000	241200000	103800000	226140000	328820000	318530000	303790000	464270000	284800000	619960000	492420000
tr|A0A2K3DRC8|A0A2K3DRC8_CHLRE	485130000	494550000	531770000	370430000	339410000	362570000	753030000	801930000	788930000	778790000	738460000	437740000	374170000	255030000	366160000
tr|A8JFB1|A8JFB1_CHLRE	2211800000	2401600000	2446100000	1778900000	1562000000	2066500000	3940400000	4227200000	5802200000	2346600000	2295800000	3416600000	2156300000	2428700000	2327900000
tr|A8HXT4|A8HXT4_CHLRE	16125000	N/A	N/A	N/A	N/A	N/A	N/A	N/A	909110	N/A	N/A	1631500	N/A	493700	N/A
tr|A8J0B0|A8J0B0_CHLRE	380590000	290420000	393350000	202240000	167780000	206500000	233430000	205360000	484160000	197490000	190860000	494200000	1601900000	1906400000	1747900000
tr|A0A2K3DB95|A0A2K3DB95_CHLRE	106540000	100330000	97931000	229950000	204530000	348400000	68637000	109640000	97677000	312190000	282750000	318060000	107920000	137350000	133940000
tr|A0A2K3CZF3|A0A2K3CZF3_CHLRE	189340000	167030000	214480000	217390000	202310000	235520000	437530000	520520000	599300000	289430000	297210000	435030000	1236200000	1272900000	1432900000
tr|A0A218N8I0|A0A218N8I0_CHLRE	1690200000	1764100000	1842100000	1070100000	956360000	1203200000	1255000000	1301800000	1722200000	1399400000	1584400000	1470700000	2236900000	2160100000	2324000000
Q08365|RR3_CHLRE	1690200000	1764100000	1842100000	1070100000	956360000	1203200000	1255000000	1301800000	1722200000	1399400000	1584400000	1470700000	2236900000	2160100000	2324000000
tr|A0A2K3DAI9|A0A2K3DAI9_CHLRE	743900000	734300000	720000000	505870000	436600000	580580000	312390000	286040000	332540000	463050000	496510000	714180000	481650000	473440000	534460000
tr|A8IID0|A8IID0_CHLRE	743900000	734300000	720000000	505870000	436600000	580580000	312390000	286040000	332540000	463050000	496510000	714180000	481650000	473440000	534460000
tr|A0A2K3E0C1|A0A2K3E0C1_CHLRE	4091900000	4636600000	4652900000	2637700000	2575500000	2676000000	2343100000	2668900000	2735100000	3773000000	4203300000	3967700000	1596600000	1436700000	1480500000
tr|A8J1C1|A8J1C1_CHLRE	753670000	777710000	797920000	414470000	383540000	497740000	982430000	1074200000	1380700000	595890000	636190000	764670000	1171800000	1312700000	1330100000
P05434|CATR_CHLRE	1800500000	1781600000	1850800000	1385100000	1384900000	1548100000	1645100000	1582100000	1555100000	1182000000	1191600000	1268500000	600070000	599580000	595060000
tr|A8JC40|A8JC40_CHLRE	1800500000	1781600000	1850800000	1385100000	1384900000	1548100000	1645100000	1582100000	1555100000	1182000000	1191600000	1268500000	600070000	599580000	595060000
Q8HTL1|RK5_CHLRE	1615600000	1626100000	1709700000	1151400000	1086000000	1164200000	791480000	860190000	1053700000	1056600000	1120000000	1830500000	623600000	699250000	694060000
tr|A0A218N953|A0A218N953_CHLRE	1615600000	1626100000	1709700000	1151400000	1086000000	1164200000	791480000	860190000	1053700000	1056600000	1120000000	1830500000	623600000	699250000	694060000
tr|A0A218N9D5|A0A218N9D5_CHLRE	1985400000	2211200000	2318500000	1421800000	1389500000	1698700000	2183800000	2632700000	3060100000	2120200000	2175600000	2481000000	3750300000	4070500000	4078400000
P09144|PSAB_CHLRE	1985400000	2211200000	2318500000	1421800000	1389500000	1698700000	2183800000	2632700000	3060100000	2120200000	2175600000	2481000000	3750300000	4070500000	4078400000
P36495|YCF78_CHLRE	312480000	397760000	325090000	283100000	312450000	399020000	143390000	69740000	77541000	467290000	309980000	595200000	331590000	428170000	392920000
tr|A0A218N960|A0A218N960_CHLRE	312480000	397760000	325090000	283100000	312450000	399020000	143390000	69740000	77541000	467290000	309980000	595200000	331590000	428170000	392920000
tr|A8JAW4|A8JAW4_CHLRE	2253800000	2389200000	2488000000	1735400000	1510700000	2001100000	1766300000	2250800000	2614500000	1537700000	1623600000	1696700000	1777700000	1941400000	2247000000
tr|A8ITS8|A8ITS8_CHLRE	3457700000	3568500000	3890400000	3120900000	2778800000	3560100000	3344200000	4030000000	5062400000	3514400000	3336900000	3676900000	2938700000	2859600000	3043000000
tr|A8JIF0|A8JIF0_CHLRE	115950000	148930000	130520000	34311000	11047000	10685000	519310000	536300000	626530000	61872000	62909000	110780000	224410000	239920000	249740000
tr|A0A2K3CQ34|A0A2K3CQ34_CHLRE	115950000	148930000	130520000	34311000	11047000	10685000	519310000	536300000	626530000	61872000	62909000	110780000	224410000	239920000	249740000
tr|A0A2K3D598|A0A2K3D598_CHLRE	5084700000	4982200000	5057500000	2333600000	2245100000	2885100000	3784700000	4549300000	5115600000	3783200000	3837900000	4259300000	4573200000	4802000000	4745800000
tr|A8IVE2|A8IVE2_CHLRE	5084700000	4982200000	5057500000	2333600000	2245100000	2885100000	3784700000	4549300000	5115600000	3783200000	3837900000	4259300000	4573200000	4802000000	4745800000
tr|Q8W4V3|Q8W4V3_CHLRE	47824000	57947000	55921000	452650000	391940000	487210000	173030000	182310000	233430000	488530000	511680000	631040000	174830000	219170000	210810000
tr|A0A2K3E4T1|A0A2K3E4T1_CHLRE	1324400000	1327100000	1211800000	983110000	848640000	987660000	940340000	1230400000	1367200000	562250000	614780000	799600000	6275400000	6894000000	6791800000
tr|A0A2K3DGE7|A0A2K3DGE7_CHLRE	268420000	256560000	249890000	1299700000	1261300000	1487000000	398610000	181550000	207010000	1758100000	1725000000	1693600000	794000000	724720000	831140000
tr|Q84U22|Q84U22_CHLRE	1064600000	1217000000	1131200000	544800000	554550000	669820000	857250000	1092000000	1321600000	350090000	397400000	840860000	553670000	588110000	678360000
tr|A0A2K3DZA4|A0A2K3DZA4_CHLRE	49533000	51381000	61329000	174300000	138190000	182070000	54491000	81493000	62343000	279540000	295130000	503790000	4789600	N/A	5235700
Q27YU0|RSP1_CHLRE	49533000	51381000	61329000	174300000	138190000	182070000	54491000	81493000	62343000	279540000	295130000	503790000	4789600	N/A	5235700
tr|A0A2K3DYQ5|A0A2K3DYQ5_CHLRE	124260000	124670000	130320000	155430000	171040000	213080000	254330000	245860000	308230000	272810000	292570000	341640000	176690000	173910000	123490000
tr|A0A2K3DCF4|A0A2K3DCF4_CHLRE	489010000	513160000	506240000	446740000	478210000	433230000	585200000	551570000	707180000	557660000	623030000	575410000	440880000	382500000	460040000
tr|A0A2K3DTU9|A0A2K3DTU9_CHLRE	82751000	73545000	54981000	25234000	3464800	18370000	1712600000	1898700000	1805500000	69681000	10287000	13923000	1438000000	1415800000	1482600000
A8J9T5|THI4_CHLRE	82751000	73545000	54981000	25234000	3464800	18370000	1712600000	1898700000	1805500000	69681000	10287000	13923000	1438000000	1415800000	1482600000
tr|A8IPQ9|A8IPQ9_CHLRE	346070000	359220000	415180000	171510000	219780000	248070000	296700000	380080000	440430000	221960000	245370000	209600000	273770000	286680000	333680000
tr|A0A2K3E7W9|A0A2K3E7W9_CHLRE	301110000	352570000	373650000	245790000	228740000	289670000	261560000	294880000	257470000	326710000	332840000	260540000	549550000	597000000	638940000
tr|Q75VY6|Q75VY6_CHLRE	2264500000	2527100000	2468200000	1408700000	1429100000	1734900000	2202500000	2848400000	3408000000	2145900000	2338900000	3031300000	1054000000	1166900000	1242600000
P27080|ADT_CHLRE	5340700000	5529400000	5480100000	4093700000	4223700000	4782400000	3541300000	4210600000	4337000000	5891000000	6938800000	7693500000	8100800000	9152100000	8671200000
tr|A8J1B6|A8J1B6_CHLRE	5340700000	5529400000	5480100000	4093700000	4223700000	4782400000	3541300000	4210600000	4337000000	5891000000	6938800000	7693500000	8100800000	9152100000	8671200000
tr|A8J6F5|A8J6F5_CHLRE	1102600000	1144400000	1223700000	228290000	188390000	258680000	454470000	514660000	631450000	338540000	336740000	369830000	632530000	709860000	629400000
tr|O64925|O64925_CHLRE	1102600000	1144400000	1223700000	228290000	188390000	258680000	454470000	514660000	631450000	338540000	336740000	369830000	632530000	709860000	629400000
tr|A0A2K3CQC6|A0A2K3CQC6_CHLRE	1102600000	1144400000	1223700000	228290000	188390000	258680000	454470000	514660000	631450000	338540000	336740000	369830000	632530000	709860000	629400000
tr|Q3HTK4|Q3HTK4_CHLRE	1695300000	1722600000	1878400000	1609100000	1377600000	1771300000	2228500000	2684400000	3358900000	1459600000	1444500000	1604300000	4162300000	4054300000	4337900000
tr|Q6QAY3|Q6QAY3_CHLRE	556880000	553860000	625350000	719650000	703000000	831850000	1016700000	1213800000	715880000	1220300000	1266700000	1220800000	1295900000	1318200000	1444200000
tr|A0A2K3CWD5|A0A2K3CWD5_CHLRE	358560000	337690000	334950000	460890000	411250000	496450000	512710000	538530000	750140000	567110000	559720000	585560000	296210000	321170000	404900000
tr|Q9ZTA7|Q9ZTA7_CHLRE	340080000	371750000	379680000	550120000	456100000	467600000	695750000	800160000	949420000	727650000	772520000	1017300000	411590000	428890000	454570000
tr|Q9T0P9|Q9T0P9_CHLRE	340080000	371750000	379680000	550120000	456100000	467600000	695750000	800160000	949420000	727650000	772520000	1017300000	411590000	428890000	454570000
tr|A0A2K3DQS2|A0A2K3DQS2_CHLRE	1517300000	1535100000	1593500000	2033800000	1738700000	2246400000	1400100000	1595700000	1913500000	2254800000	2401300000	2539400000	1579400000	1486100000	1648000000
tr|A8IP17|A8IP17_CHLRE	1517300000	1535100000	1593500000	2033800000	1738700000	2246400000	1400100000	1595700000	1913500000	2254800000	2401300000	2539400000	1579400000	1486100000	1648000000
tr|A8JD33|A8JD33_CHLRE	716070000	791230000	753950000	463430000	484930000	530780000	815080000	989140000	1043100000	628390000	741270000	681570000	414150000	379030000	386990000
tr|A0A2K3E4N1|A0A2K3E4N1_CHLRE	716070000	791230000	753950000	463430000	484930000	530780000	815080000	989140000	1043100000	628390000	741270000	681570000	414150000	379030000	386990000
tr|A8I5A0|A8I5A0_CHLRE	3985900000	4770700000	4963400000	3793700000	3185400000	4332900000	6020500000	6883500000	7857400000	5083500000	5770000000	6230200000	1769600000	1837300000	1989800000
tr|A0A2K3DZC7|A0A2K3DZC7_CHLRE	72707000	71008000	78957000	76530000	52452000	62366000	111100000	133860000	130420000	97430000	107750000	75777000	53593000	61644000	63233000
tr|A8I8Z4|A8I8Z4_CHLRE	1685700000	1668100000	1640500000	1309800000	1181000000	1544100000	1529500000	1718600000	2108300000	1294200000	1341700000	1947800000	1132800000	1309000000	1179800000
tr|A8IYS5|A8IYS5_CHLRE	102150000	108790000	111410000	85712000	102270000	115420000	288790000	319390000	352200000	194800000	217460000	231540000	218660000	238400000	247960000
tr|A8HTY0|A8HTY0_CHLRE	115910000	88842000	97911000	1559800000	1499400000	1666400000	578350000	659300000	642550000	1598000000	1237500000	1597100000	168300000	175700000	113570000
tr|A0A2K3D0E8|A0A2K3D0E8_CHLRE	115910000	88842000	97911000	1559800000	1499400000	1666400000	578350000	659300000	642550000	1598000000	1237500000	1597100000	168300000	175700000	113570000
A8JHB7|FAP_CHLRE	37024000	31569000	54635000	207190000	211460000	243990000	85887000	121850000	187750000	194760000	173190000	380900000	155150000	154130000	93669000
tr|A8IUV7|A8IUV7_CHLRE	9932000000	10279000000	10054000000	4419800000	3559600000	5003200000	9112100000	10770000000	12633000000	6351400000	6147400000	8296100000	8340700000	8720100000	8674800000
tr|A8J567|A8J567_CHLRE	3385100000	3560000000	3675400000	1361200000	1322200000	1706400000	2755800000	3393400000	3993700000	2026000000	2049200000	2521500000	5453800000	5801600000	5754300000
tr|A0A2K3DVD7|A0A2K3DVD7_CHLRE	533440000	545720000	633810000	482150000	366990000	563410000	834280000	1084400000	1205300000	585060000	740790000	515000000	183080000	177460000	286690000
tr|A8IIK8|A8IIK8_CHLRE	1176100000	1009600000	1141000000	199450000	157100000	188840000	1079600000	1662500000	1185700000	462810000	519410000	586800000	918950000	884270000	943180000
tr|A0A2K3DAF7|A0A2K3DAF7_CHLRE	1176100000	1009600000	1141000000	199450000	157100000	188840000	1079600000	1662500000	1185700000	462810000	519410000	586800000	918950000	884270000	943180000
tr|A0A2K3DNI1|A0A2K3DNI1_CHLRE	307710000	287060000	410870000	311520000	295250000	244220000	291120000	298090000	329000000	214600000	213550000	371610000	255930000	294720000	305200000
tr|A0A2K3E2B8|A0A2K3E2B8_CHLRE	129000000	80468000	169000000	125680000	137610000	114610000	82489000	120580000	104560000	166740000	146880000	201600000	431890000	515950000	411990000
tr|A8I4S9|A8I4S9_CHLRE	129000000	80468000	169000000	125680000	137610000	114610000	82489000	120580000	104560000	166740000	146880000	201600000	431890000	515950000	411990000
tr|A0A2K3E417|A0A2K3E417_CHLRE	60843000	63526000	67958000	128870000	133710000	119840000	N/A	36680000	35067000	254420000	234290000	247720000	64551000	49226000	48257000
tr|A8JAL9|A8JAL9_CHLRE	150990000	174920000	180350000	103120000	168350000	170990000	939210000	1154200000	1478800000	196560000	194560000	338230000	619290000	647410000	662780000
tr|A0A2K3CXE4|A0A2K3CXE4_CHLRE	150990000	174920000	180350000	103120000	168350000	170990000	939210000	1154200000	1478800000	196560000	194560000	338230000	619290000	647410000	662780000
tr|A0A2K3DP15|A0A2K3DP15_CHLRE	1478300000	1517400000	1560100000	1101900000	990670000	871960000	1487200000	1723100000	1846700000	1565700000	1636900000	2092700000	1077700000	1316800000	1107100000
tr|A8J942|A8J942_CHLRE	1478300000	1517400000	1560100000	1101900000	990670000	871960000	1487200000	1723100000	1846700000	1565700000	1636900000	2092700000	1077700000	1316800000	1107100000
tr|A0A2K3D8I4|A0A2K3D8I4_CHLRE	416080000	487770000	488510000	173140000	188650000	194330000	373330000	532720000	739040000	295110000	303600000	225150000	200270000	226800000	220030000
tr|A8IN92|A8IN92_CHLRE	3043100000	3186800000	3119700000	2005000000	2017000000	2289400000	3520800000	3644500000	3708500000	2788400000	3462400000	3462100000	1043900000	1078300000	1120200000
A8HS48|RS3A_CHLRE	1642600000	1943300000	1892900000	1824100000	1188100000	1628900000	1539700000	1760200000	2323800000	2062800000	2106800000	2840300000	3168100000	3317200000	3315900000
tr|A0A2K3CZL0|A0A2K3CZL0_CHLRE	1642600000	1943300000	1892900000	1824100000	1188100000	1628900000	1539700000	1760200000	2323800000	2062800000	2106800000	2840300000	3168100000	3317200000	3315900000
tr|A8IRQ1|A8IRQ1_CHLRE	1446000000	1453300000	1667400000	1163900000	965050000	1165200000	1722200000	2014400000	2036900000	1383900000	1296600000	1305500000	1110100000	971560000	1025100000
tr|A8I6R4|A8I6R4_CHLRE	1345500000	1436700000	1400100000	792290000	764260000	729560000	1130100000	1283500000	1396300000	851520000	888770000	931480000	1287900000	1343400000	1412900000
tr|A0A2K3E3Y9|A0A2K3E3Y9_CHLRE	1090000000	992610000	1124600000	816340000	609850000	803510000	1090700000	1277500000	1637800000	1161300000	1135100000	1289400000	542790000	670980000	601130000
tr|Q66YD0|Q66YD0_CHLRE	191350000	206030000	218620000	393710000	370410000	430370000	432010000	620310000	719760000	757680000	1047800000	1063800000	180320000	174260000	175140000
tr|A0A2K3DS23|A0A2K3DS23_CHLRE	197200000	198930000	220480000	717200000	587940000	816360000	493180000	538180000	403390000	662900000	703630000	756870000	305330000	282460000	318440000
tr|E3SC57|E3SC57_CHLRE	301810000	404620000	325700000	31152000	32736000	41726000	41743000	44231000	91812000	28061000	29013000	94215000	2139900000	2349100000	2126600000
tr|A8ID84|A8ID84_CHLRE	301810000	404620000	325700000	31152000	32736000	41726000	41743000	44231000	91812000	28061000	29013000	94215000	2139900000	2349100000	2126600000
tr|A0A2K3D7U3|A0A2K3D7U3_CHLRE	1306600000	1361900000	1092100000	943630000	893840000	987370000	930620000	953410000	1074200000	1120200000	1199800000	1249600000	967100000	870610000	878360000
tr|A8JEF7|A8JEF7_CHLRE	1306600000	1361900000	1092100000	943630000	893840000	987370000	930620000	953410000	1074200000	1120200000	1199800000	1249600000	967100000	870610000	878360000
tr|A0A2K3DSI2|A0A2K3DSI2_CHLRE	N/A	N/A	N/A	535590000	471210000	600170000	66561000	21677000	33073000	684620000	551110000	618920000	28246000	106930000	32465000
tr|A8J8Y1|A8J8Y1_CHLRE	2184800000	2370000000	2326800000	1271800000	1084300000	1478800000	1561000000	1917300000	2196500000	1369900000	1496600000	1749300000	3859000000	4511100000	4563400000
P25387|GBLP_CHLRE	2184800000	2370000000	2326800000	1271800000	1084300000	1478800000	1561000000	1917300000	2196500000	1369900000	1496600000	1749300000	3859000000	4511100000	4563400000
tr|A0A2K3D821|A0A2K3D821_CHLRE	467740000	463400000	729840000	377140000	317470000	553770000	671150000	697100000	960980000	628750000	704540000	665450000	1112000000	1154500000	1174100000
tr|Q9LLL6|Q9LLL6_CHLRE	160270000	177110000	164610000	347490000	319910000	405000000	530230000	593670000	683170000	487400000	463470000	506100000	759540000	876180000	945110000
tr|Q0ZAI6|Q0ZAI6_CHLRE	85423000	85511000	90671000	790250000	786470000	683750000	339210000	506010000	499650000	897400000	1026900000	598760000	190030000	214430000	303870000
tr|Q84UB2|Q84UB2_CHLRE	1476600000	1516900000	1577100000	1416400000	1283100000	1547300000	1156300000	1373300000	1611500000	2162100000	2113900000	1926200000	813490000	798500000	830160000
tr|A0A2K3DNX1|A0A2K3DNX1_CHLRE	160510000	164620000	188600000	153460000	100130000	123950000	234340000	269330000	246780000	141820000	145560000	100360000	198500000	176080000	182750000
tr|A8J955|A8J955_CHLRE	160510000	164620000	188600000	153460000	100130000	123950000	234340000	269330000	246780000	141820000	145560000	100360000	198500000	176080000	182750000
tr|A8I4P5|A8I4P5_CHLRE	969630000	1090500000	1041000000	856540000	947730000	1126800000	431390000	503920000	827150000	788360000	1031000000	1585400000	2459800000	2922900000	2846400000
tr|Q39568|Q39568_CHLRE	539260000	528160000	591360000	1530700000	1335400000	2152900000	289740000	349430000	477310000	1621400000	1645400000	3138500000	122350000	100210000	52191000
tr|A0A218N8F8|A0A218N8F8_CHLRE	42378000000	45719000000	46121000000	31386000000	26811000000	33501000000	41387000000	51535000000	60068000000	36457000000	39269000000	44282000000	44291000000	48729000000	50644000000
P06007|PSBD_CHLRE	42378000000	45719000000	46121000000	31386000000	26811000000	33501000000	41387000000	51535000000	60068000000	36457000000	39269000000	44282000000	44291000000	48729000000	50644000000
tr|A0A2K3DFI1|A0A2K3DFI1_CHLRE	417830000	483330000	531140000	448980000	433460000	588280000	841950000	915010000	817930000	570150000	656930000	577540000	436860000	522830000	562780000
tr|A8J4K4|A8J4K4_CHLRE	417830000	483330000	531140000	448980000	433460000	588280000	841950000	915010000	817930000	570150000	656930000	577540000	436860000	522830000	562780000
tr|A8IKQ0|A8IKQ0_CHLRE	939880000	979390000	978780000	537850000	463580000	692140000	1399700000	1569300000	2055300000	840800000	931350000	1602800000	1800600000	2109200000	1932800000
tr|A8J7C8|A8J7C8_CHLRE	809310000	796650000	853650000	1153400000	896430000	1239300000	494900000	540050000	798500000	1238600000	1204400000	1489700000	917690000	958560000	866570000
tr|A0A2K3DDZ0|A0A2K3DDZ0_CHLRE	1065300000	1112000000	1253100000	867140000	780260000	933640000	1374200000	1556000000	1812600000	1235300000	1318700000	1487600000	539670000	491590000	630650000
tr|A8JGK1|A8JGK1_CHLRE	2089600000	1963100000	2146400000	1233800000	1115300000	1202700000	1509600000	1865500000	1856000000	1051100000	1000100000	1211900000	2413800000	2358300000	2452700000
tr|Q8HEB4|Q8HEB4_CHLRE	961900000	983050000	1019200000	675330000	645060000	895240000	1472400000	1716200000	1697500000	1243600000	1542700000	1710400000	1093100000	1164400000	1130600000
tr|Q42703|Q42703_CHLRE	961900000	983050000	1019200000	675330000	645060000	895240000	1472400000	1716200000	1697500000	1243600000	1542700000	1710400000	1093100000	1164400000	1130600000
tr|A0A2K3DF40|A0A2K3DF40_CHLRE	1404100000	1471400000	1645100000	964420000	976630000	1100600000	2056300000	2371200000	2471300000	1626400000	1739900000	1598600000	997240000	983850000	1090000000
tr|A8J7X9|A8J7X9_CHLRE	1404100000	1471400000	1645100000	964420000	976630000	1100600000	2056300000	2371200000	2471300000	1626400000	1739900000	1598600000	997240000	983850000	1090000000
tr|A8JH58|A8JH58_CHLRE	308520000	417550000	367150000	371770000	349250000	380140000	593200000	617890000	493800000	359600000	380970000	438800000	310530000	289600000	357880000
tr|A0A2K3CS97|A0A2K3CS97_CHLRE	321300000	350810000	309140000	171850000	159780000	186990000	324450000	466240000	569270000	312720000	383020000	521670000	765390000	736230000	753000000
tr|A8J3X4|A8J3X4_CHLRE	931650000	1007300000	1093300000	555540000	426380000	542700000	N/A	N/A	N/A	N/A	N/A	N/A	N/A	N/A	N/A
tr|A8HME4|A8HME4_CHLRE	2183200000	2167900000	2340400000	1408900000	1475900000	1394100000	1533600000	1724900000	1697600000	2021800000	2505200000	2204400000	1698300000	1733800000	1875300000
tr|A0A2K3E794|A0A2K3E794_CHLRE	2183200000	2167900000	2340400000	1408900000	1475900000	1394100000	1533600000	1724900000	1697600000	2021800000	2505200000	2204400000	1698300000	1733800000	1875300000
tr|A0A2K3CPI0|A0A2K3CPI0_CHLRE	469140000	498690000	555520000	410710000	328130000	411130000	205250000	235350000	256320000	456870000	503450000	464880000	233120000	209580000	237150000
tr|A0A2K3DUQ0|A0A2K3DUQ0_CHLRE	945200000	967100000	1032000000	783950000	674900000	609900000	1325100000	1651500000	1639400000	741110000	898620000	863380000	662180000	630070000	608810000
tr|A8J3F7|A8J3F7_CHLRE	3674100000	3871300000	3968600000	1997200000	1661200000	2444400000	4248700000	4865900000	6197800000	2867500000	2982900000	5541600000	3654100000	4580500000	3986500000
tr|Q66T67|Q66T67_CHLRE	1098600000	1119100000	1165300000	791800000	738310000	831180000	983040000	930520000	1288900000	1323400000	1314400000	1372700000	1144700000	1217900000	1149700000
tr|A8J4Y6|A8J4Y6_CHLRE	N/A	N/A	N/A	N/A	N/A	N/A	N/A	N/A	54965000	N/A	N/A	N/A	N/A	N/A	N/A
tr|A0A2K3D2U0|A0A2K3D2U0_CHLRE	683730000	622890000	620830000	635030000	561990000	739250000	459530000	514850000	433760000	847540000	1036300000	872160000	925100000	910330000	1034000000
tr|A0A2K3DQI2|A0A2K3DQI2_CHLRE	1970400000	1917300000	1921800000	1442800000	1258100000	1333500000	1214200000	1478400000	1648200000	1622900000	1618400000	1913600000	1794500000	2055600000	2054100000
tr|A8JEV1|A8JEV1_CHLRE	28844000000	27071000000	27370000000	28084000000	28346000000	31835000000	27201000000	31807000000	39102000000	37393000000	39451000000	56985000000	13815000000	14791000000	15528000000
P12852|PSBQ_CHLRE	28844000000	27071000000	27370000000	28084000000	28346000000	31835000000	27201000000	31807000000	39102000000	37393000000	39451000000	56985000000	13815000000	14791000000	15528000000
tr|A0A2K3DS62|A0A2K3DS62_CHLRE	209380000	292060000	261350000	250200000	212480000	274510000	517640000	567460000	735530000	252120000	318280000	263860000	224810000	236470000	241390000
tr|A0A2K3DQY7|A0A2K3DQY7_CHLRE	684020000	339930000	1048400000	172010000	208620000	667460000	86636000	65498000	90511000	400860000	143010000	610220000	19052000	8153000	2424400
tr|Q75VY9|Q75VY9_CHLRE	5502000000	6451100000	4005000000	5243200000	3745600000	3580300000	5990000000	7693600000	8123400000	4399700000	5257100000	4573100000	4530700000	2691900000	2610100000
tr|A8J513|A8J513_CHLRE	3336900000	3395600000	3439800000	2724100000	2595800000	2772600000	3666000000	4271900000	4559100000	3006100000	3544600000	3575300000	1831800000	1876100000	1820000000
tr|A0A2K3D3G3|A0A2K3D3G3_CHLRE	72646000	74335000	88440000	139670000	140010000	195270000	80116000	98672000	105040000	174910000	209420000	166600000	48381000	57240000	57407000
tr|Q8SAQ6|Q8SAQ6_CHLRE	247970000	365840000	401440000	152070000	141470000	143870000	556890000	423760000	764050000	355620000	335240000	437840000	831490000	906790000	842050000
tr|A8J5F7|A8J5F7_CHLRE	247970000	365840000	401440000	152070000	141470000	143870000	556890000	423760000	764050000	355620000	335240000	437840000	831490000	906790000	842050000
tr|A8JCP5|A8JCP5_CHLRE	341800000	406580000	423490000	80254000	126290000	91636000	299260000	376420000	509430000	525820000	582450000	652330000	499660000	522400000	520330000
tr|Q8H0R8|Q8H0R8_CHLRE	465520000	382510000	472940000	208140000	262290000	308610000	425800000	582820000	724020000	330480000	305450000	510560000	834070000	1039800000	972940000
tr|A8J0W9|A8J0W9_CHLRE	465520000	382510000	472940000	208140000	262290000	308610000	425800000	582820000	724020000	330480000	305450000	510560000	834070000	1039800000	972940000
tr|A0A2K3E3Q0|A0A2K3E3Q0_CHLRE	465520000	382510000	472940000	208140000	262290000	308610000	425800000	582820000	724020000	330480000	305450000	510560000	834070000	1039800000	972940000
tr|A8I297|A8I297_CHLRE	611940000	620380000	602340000	49099000	47501000	57742000	393100000	432130000	632360000	64130000	72339000	283110000	149190000	204810000	166830000
Q9STD3|CALR_CHLRE	819930000	863090000	907680000	478210000	483700000	543260000	1198000000	1339000000	1261900000	558750000	686410000	605060000	604460000	595260000	557720000
tr|A8HMC0|A8HMC0_CHLRE	819930000	863090000	907680000	478210000	483700000	543260000	1198000000	1339000000	1261900000	558750000	686410000	605060000	604460000	595260000	557720000
tr|A8IQB8|A8IQB8_CHLRE	409230000	488110000	335630000	433630000	402740000	504710000	595060000	641580000	557040000	503520000	408670000	400280000	587890000	541690000	452270000
tr|A8HXG5|A8HXG5_CHLRE	8902800000	9354800000	9733200000	9837600000	8978100000	11419000000	15942000000	18868000000	23319000000	8661600000	8446700000	10275000000	7026900000	7270400000	7175800000
A0A2K3DMP5|PSBR_CHLRE	8902800000	9354800000	9733200000	9837600000	8978100000	11419000000	15942000000	18868000000	23319000000	8661600000	8446700000	10275000000	7026900000	7270400000	7175800000
tr|A8IKW6|A8IKW6_CHLRE	387070000	438120000	428310000	640470000	507490000	593260000	553090000	641450000	701110000	404730000	390010000	360800000	682600000	744290000	810830000
tr|A8J0R4|A8J0R4_CHLRE	2397700000	2382300000	2264000000	859050000	756740000	1013800000	1839400000	2003000000	2967200000	628730000	682010000	2184300000	1012100000	1378100000	1137000000
tr|A0A2K3DXD7|A0A2K3DXD7_CHLRE	1666400000	1766700000	1920900000	1394300000	1154700000	1505500000	1465000000	1702700000	2055700000	1592000000	1655400000	2025000000	1685400000	1835500000	1811400000
tr|A8IE23|A8IE23_CHLRE	1666400000	1766700000	1920900000	1394300000	1154700000	1505500000	1465000000	1702700000	2055700000	1592000000	1655400000	2025000000	1685400000	1835500000	1811400000
tr|A0A2K3CWZ6|A0A2K3CWZ6_CHLRE	N/A	N/A	18235000	136350000	93723000	78649000	694650000	752810000	598970000	83961000	113410000	71111000	724250000	806260000	780850000
tr|A8I980|A8I980_CHLRE	709420000	640980000	685800000	582510000	539720000	645490000	1751100000	2254300000	2688600000	649920000	597180000	726810000	1165700000	1248100000	1251800000
tr|A0A2K3DAY3|A0A2K3DAY3_CHLRE	1140000000	1110800000	1258000000	1068900000	973180000	1111800000	1412500000	1742700000	2261200000	1441000000	1397500000	1549500000	592740000	715380000	683600000
tr|A0A2K3CQ54|A0A2K3CQ54_CHLRE	1108500000	1196900000	1269700000	91419000	60519000	76299000	180940000	92781000	91849000	654870000	323580000	501750000	1059100000	1117700000	880870000
tr|A8JII3|A8JII3_CHLRE	1108500000	1196900000	1269700000	91419000	60519000	76299000	180940000	92781000	91849000	654870000	323580000	501750000	1059100000	1117700000	880870000
P31178|GLE_CHLRE	1108500000	1196900000	1269700000	91419000	60519000	76299000	180940000	92781000	91849000	654870000	323580000	501750000	1059100000	1117700000	880870000
tr|A0A2K3D5Q3|A0A2K3D5Q3_CHLRE	3374000000	3808600000	3908000000	3614600000	3480800000	4565600000	2428500000	2703300000	2905500000	4691900000	4898500000	4825900000	877210000	868170000	889460000
tr|A0A2K3D404|A0A2K3D404_CHLRE	138480000	193980000	126260000	208850000	253670000	265030000	41458000	147180000	207970000	215020000	160320000	123450000	79256000	70018000	19121000
tr|A8J6R7|A8J6R7_CHLRE	274140000	257590000	265460000	612980000	512750000	595440000	429430000	502550000	460820000	653850000	728530000	796490000	252080000	260280000	276260000
tr|A8IH77|A8IH77_CHLRE	3589400000	3905500000	4151300000	4466900000	4161000000	5137500000	5379800000	6169000000	7454600000	5707000000	6096100000	5620100000	4464100000	4449900000	4921600000
P13352|PSAH_CHLRE	3589400000	3905500000	4151300000	4466900000	4161000000	5137500000	5379800000	6169000000	7454600000	5707000000	6096100000	5620100000	4464100000	4449900000	4921600000
tr|A0A2K3DY10|A0A2K3DY10_CHLRE	1846600000	1854400000	1672700000	1209800000	702580000	1051900000	3167100000	4020400000	4102600000	1734700000	1681000000	2576400000	3744400000	3797500000	3723800000
tr|A8IRK4|A8IRK4_CHLRE	1846600000	1854400000	1672700000	1209800000	702580000	1051900000	3167100000	4020400000	4102600000	1734700000	1681000000	2576400000	3744400000	3797500000	3723800000
tr|A8J2E9|A8J2E9_CHLRE	512080000	524640000	474840000	526820000	453240000	468380000	572050000	656410000	800800000	540490000	530570000	652310000	397080000	423340000	397070000
tr|Q0ZAZ1|Q0ZAZ1_CHLRE	512080000	524640000	474840000	526820000	453240000	468380000	572050000	656410000	800800000	540490000	530570000	652310000	397080000	423340000	397070000
tr|A8J5K4|A8J5K4_CHLRE	311040000	264790000	528250000	364310000	169350000	277690000	169890000	470490000	277630000	453170000	231530000	559080000	403400000	309620000	229620000
tr|A0A2K3D4E7|A0A2K3D4E7_CHLRE	311040000	264790000	528250000	364310000	169350000	277690000	169890000	470490000	277630000	453170000	231530000	559080000	403400000	309620000	229620000
tr|Q42685|Q42685_CHLRE	93872000	73192000	87370000	206610000	174930000	178220000	76233000	15959000	46457000	95613000	99939000	127510000	200230000	197940000	220730000
tr|A8HZZ4|A8HZZ4_CHLRE	93872000	73192000	87370000	206610000	174930000	178220000	76233000	15959000	46457000	95613000	99939000	127510000	200230000	197940000	220730000
tr|A8IBY2|A8IBY2_CHLRE	857010000	861930000	914760000	540420000	529010000	587610000	1299600000	1445100000	1698700000	822560000	852750000	949240000	754670000	774140000	797130000
tr|A0A2K3D9L7|A0A2K3D9L7_CHLRE	857010000	861930000	914760000	540420000	529010000	587610000	1299600000	1445100000	1698700000	822560000	852750000	949240000	754670000	774140000	797130000
tr|A8IA18|A8IA18_CHLRE	766930000	704420000	1008200000	285230000	493680000	348610000	349690000	343510000	486590000	411300000	442210000	528850000	884300000	988740000	882860000
tr|A8HW56|A8HW56_CHLRE	338620000	330860000	345470000	478480000	490530000	565580000	609270000	646060000	746040000	589150000	637820000	662100000	751840000	753380000	705750000
tr|A0A2K3CNT1|A0A2K3CNT1_CHLRE	285970000	307880000	301690000	124090000	130930000	128090000	369000000	392380000	505840000	210560000	209330000	224790000	334710000	348500000	381080000
tr|A0A2K3CNT9|A0A2K3CNT9_CHLRE	285970000	307880000	301690000	124090000	130930000	128090000	369000000	392380000	505840000	210560000	209330000	224790000	334710000	348500000	381080000
tr|A8ISB0|A8ISB0_CHLRE	226940000	204110000	193730000	226490000	178920000	241830000	321670000	332860000	404480000	269270000	244130000	225830000	366490000	312270000	327830000
tr|A8ISA9|A8ISA9_CHLRE	226940000	204110000	193730000	226490000	178920000	241830000	321670000	332860000	404480000	269270000	244130000	225830000	366490000	312270000	327830000
tr|Q19VH4|Q19VH4_CHLRE	369960000	339290000	373270000	323840000	346480000	336240000	445100000	477150000	505410000	456510000	534380000	473100000	229680000	233450000	257710000
tr|A0A2K3DMI3|A0A2K3DMI3_CHLRE	66886000	80749000	55897000	103120000	114220000	181440000	11654000	65928000	24787000	114230000	71829000	58817000	76448000	8400300	47099000
tr|A0A2K3DHV6|A0A2K3DHV6_CHLRE	30490000	5256900	62774000	160690000	123230000	200210000	3394900	3846200	4122700	203590000	228790000	138140000	29480000	36125000	33010000
tr|A8IMP6|A8IMP6_CHLRE	1020000000	1105900000	1026700000	447680000	386550000	539810000	740900000	877290000	1014400000	396530000	418450000	549850000	2597600000	2828800000	2794400000
tr|A8IW20|A8IW20_CHLRE	106270000	109080000	123890000	250630000	218170000	139000000	179800000	174180000	180290000	112210000	128030000	436200000	55676000	51945000	60581000
tr|Q42683|Q42683_CHLRE	5035700000	5276800000	5564700000	3641800000	3421800000	4503500000	3933600000	4776400000	5756200000	5334500000	5647000000	7260700000	2214100000	2242000000	2329300000
tr|A8IGH1|A8IGH1_CHLRE	5035700000	5276800000	5564700000	3641800000	3421800000	4503500000	3933600000	4776400000	5756200000	5334500000	5647000000	7260700000	2214100000	2242000000	2329300000
tr|A8IH03|A8IH03_CHLRE	909030000	1050100000	1080300000	745360000	826510000	836600000	1054300000	1204400000	1503500000	1128600000	1169800000	1425200000	1803100000	1872200000	1997000000
tr|A0A2K3DLP9|A0A2K3DLP9_CHLRE	541350000	619960000	590320000	511230000	450630000	518410000	539630000	705370000	871460000	628390000	616190000	795420000	340950000	393350000	339390000
tr|A0A2K3CPG2|A0A2K3CPG2_CHLRE	69166000	77265000	119410000	61424000	75620000	90862000	1977200000	2410700000	2354700000	146800000	149200000	110920000	310180000	322360000	328840000
tr|A0A2K3CR84|A0A2K3CR84_CHLRE	179050000	196240000	205040000	1106000000	975000000	1244600000	470870000	658870000	786580000	1424000000	1510800000	1479000000	230970000	250710000	244710000
A8IW34|PURA_CHLRE	179050000	196240000	205040000	1106000000	975000000	1244600000	470870000	658870000	786580000	1424000000	1510800000	1479000000	230970000	250710000	244710000
tr|A8IAA8|A8IAA8_CHLRE	N/A	N/A	N/A	57522000	42687000	55054000	6520200000	7432700000	8596600000	108570000	102820000	166290000	2542200000	3043900000	2957100000
tr|A0A2K3E094|A0A2K3E094_CHLRE	N/A	N/A	N/A	57522000	42687000	55054000	6520200000	7432700000	8596600000	108570000	102820000	166290000	2542200000	3043900000	2957100000
tr|Q6EMK7|Q6EMK7_CHLRE	922870000	992200000	1056200000	1615800000	1405600000	2100000000	996170000	909410000	1325500000	1729500000	1765100000	3478900000	181370000	220640000	164290000
tr|A0A2K3DMT2|A0A2K3DMT2_CHLRE	7366000	10670000	4861200	53993000	32408000	72611000	20610000	16037000	65956000	42112000	40316000	649720000	25867000	63312000	38715000
tr|A9ZNH0|A9ZNH0_CHLRE	N/A	N/A	N/A	2457300	1985900	3159000	183850000	182700000	259340000	N/A	N/A	N/A	113390000	101160000	37486000
tr|A8JDL8|A8JDL8_CHLRE	433020000	511000000	517180000	858180000	767100000	925360000	913090000	1111600000	982560000	935220000	1064000000	1304200000	592780000	680870000	679310000
tr|A0A2K3E312|A0A2K3E312_CHLRE	169660000	196200000	153520000	182490000	164060000	200750000	180260000	230120000	254240000	240200000	262950000	253200000	56635000	62807000	75393000
tr|A8I363|A8I363_CHLRE	169660000	196200000	153520000	182490000	164060000	200750000	180260000	230120000	254240000	240200000	262950000	253200000	56635000	62807000	75393000
tr|A8IRT6|A8IRT6_CHLRE	313630000	320850000	314880000	216810000	139620000	166520000	260770000	297420000	381700000	234980000	261300000	307090000	369020000	399710000	363200000
tr|A8J4Q3|A8J4Q3_CHLRE	2799900000	3147600000	3262800000	1023100000	1067900000	1388400000	2773900000	3715400000	3870500000	2062300000	2178200000	1938600000	1522800000	1532100000	1953900000
tr|A8IA86|A8IA86_CHLRE	460920000	545050000	514490000	254760000	413310000	404230000	210480000	283760000	304660000	457050000	439320000	623440000	339220000	280240000	315800000
tr|A8HMD3|A8HMD3_CHLRE	218750000	231460000	253280000	119090000	122570000	218290000	212230000	103960000	397260000	246720000	241060000	255830000	2183600	55884000	4771200
tr|A0A2K3E781|A0A2K3E781_CHLRE	218750000	231460000	253280000	119090000	122570000	218290000	212230000	103960000	397260000	246720000	241060000	255830000	2183600	55884000	4771200
tr|A8I6D1|A8I6D1_CHLRE	1249500000	1370200000	1393600000	872870000	783990000	988550000	1253100000	1444400000	2068600000	1340200000	1300700000	1363900000	627000000	659230000	595210000
tr|A8HP58|A8HP58_CHLRE	5843000000	6173800000	6484400000	4886500000	4355800000	5473300000	9415900000	11043000000	12805000000	7093000000	7289900000	7799500000	4085900000	4512500000	4681700000
P23400|TRXM_CHLRE	5843000000	6173800000	6484400000	4886500000	4355800000	5473300000	9415900000	11043000000	12805000000	7093000000	7289900000	7799500000	4085900000	4512500000	4681700000
tr|A0A2K3CNQ0|A0A2K3CNQ0_CHLRE	476410000	416700000	402140000	334550000	320320000	447220000	113320000	50652000	180520000	321580000	344290000	311020000	563050000	502870000	525470000
tr|A8I7T1|A8I7T1_CHLRE	379780000	400920000	425040000	245990000	239630000	270400000	683460000	822930000	931910000	518150000	531850000	623890000	658290000	622550000	645320000
tr|A0A220IUF1|A0A220IUF1_CHLRE	379780000	400920000	425040000	245990000	239630000	270400000	683460000	822930000	931910000	518150000	531850000	623890000	658290000	622550000	645320000
tr|A8J538|A8J538_CHLRE	242770000	316650000	358130000	133230000	110140000	160090000	88667000	275010000	91153000	6507000	17425000	108240000	338520000	345400000	390120000
tr|A0A2K3DDB9|A0A2K3DDB9_CHLRE	186640000	164630000	160200000	34327000	37131000	42266000	124420000	157020000	185250000	103750000	65391000	127500000	81034000	61780000	92410000
tr|A8JCE9|A8JCE9_CHLRE	565950000	569880000	570750000	334170000	311830000	412140000	452940000	515690000	774290000	456830000	434090000	1013400000	501220000	694330000	542310000
tr|A0A2K3E7W0|A0A2K3E7W0_CHLRE	553500000	520920000	560350000	152320000	128080000	227740000	245890000	267500000	428790000	259100000	259350000	934480000	102090000	149460000	120010000
tr|A8J1G8|A8J1G8_CHLRE	2394500000	2559600000	2395100000	1354000000	1145800000	1567800000	1455400000	1542600000	2154800000	1358800000	1345900000	2818500000	3092500000	3506600000	3168500000
tr|Q93Z22|Q93Z22_CHLRE	N/A	N/A	N/A	N/A	N/A	N/A	48893000	90470000	58105000	N/A	N/A	N/A	854150000	702380000	810360000
tr|A8HP55|A8HP55_CHLRE	1540700000	1552400000	1712500000	1147700000	967950000	1153100000	1557800000	1646500000	2981900000	713940000	617380000	1023800000	834630000	1071000000	905160000
tr|A0A2K3D2H8|A0A2K3D2H8_CHLRE	460220000	292730000	464360000	183340000	202770000	282620000	484070000	469840000	642090000	288130000	269940000	380380000	473490000	505020000	418240000
tr|A8IZZ9|A8IZZ9_CHLRE	448550000	418230000	513450000	431030000	422050000	252820000	586570000	681960000	745650000	488800000	519010000	413780000	429050000	498150000	498710000
tr|A8IL32|A8IL32_CHLRE	322290000	319520000	280430000	256330000	79392000	194970000	75296000	196420000	147380000	506350000	446850000	710480000	194130000	259270000	244260000
tr|A0A2K3CUA7|A0A2K3CUA7_CHLRE	901710000	853170000	928180000	825820000	812500000	1014200000	1005800000	997370000	1122600000	925440000	960560000	923550000	427940000	412770000	449860000
tr|A8JB48|A8JB48_CHLRE	901710000	853170000	928180000	825820000	812500000	1014200000	1005800000	997370000	1122600000	925440000	960560000	923550000	427940000	412770000	449860000
P52908|1433_CHLRE	2307900000	2554500000	2514300000	1456400000	1442600000	1857700000	2294000000	2595700000	3330600000	1529200000	1659600000	3056300000	1557700000	1834900000	1318700000
tr|A8JGV6|A8JGV6_CHLRE	2307900000	2554500000	2514300000	1456400000	1442600000	1857700000	2294000000	2595700000	3330600000	1529200000	1659600000	3056300000	1557700000	1834900000	1318700000
tr|A8I982|A8I982_CHLRE	620490000	752280000	732920000	353400000	317540000	438320000	499240000	600590000	841540000	310030000	339870000	518620000	2120700000	2369000000	2471900000
tr|A0A2K3E189|A0A2K3E189_CHLRE	620490000	752280000	732920000	353400000	317540000	438320000	499240000	600590000	841540000	310030000	339870000	518620000	2120700000	2369000000	2471900000
tr|A8I3M4|A8I3M4_CHLRE	591210000	640260000	529330000	282690000	291180000	189950000	267620000	307010000	521160000	259710000	226830000	414770000	375280000	476060000	501110000
tr|A8JG73|A8JG73_CHLRE	3080400000	3303900000	3324800000	4161300000	3667400000	4502300000	4472600000	5000500000	5793500000	5072700000	5121100000	6163300000	1829100000	1985300000	2053700000
tr|A0A2K3DNK6|A0A2K3DNK6_CHLRE	229100000	240130000	197680000	428630000	335420000	358530000	59502000	40016000	39707000	261460000	275830000	455980000	113440000	141790000	125820000
tr|A8I232|A8I232_CHLRE	404460000	471500000	534230000	298650000	221170000	261570000	420850000	690400000	724390000	393970000	459120000	485920000	705130000	768700000	821200000
tr|A0A2K3E6S5|A0A2K3E6S5_CHLRE	97952000	104100000	110390000	82197000	100190000	116130000	153740000	171720000	184210000	238700000	190310000	226310000	140710000	203490000	216100000
tr|A8HQJ5|A8HQJ5_CHLRE	97952000	104100000	110390000	82197000	100190000	116130000	153740000	171720000	184210000	238700000	190310000	226310000	140710000	203490000	216100000
tr|A8JG03|A8JG03_CHLRE	256980000	309960000	326080000	671620000	664430000	1045200000	1008200000	1809700000	1630100000	1173500000	1002600000	1612800000	1217700000	1130500000	1326600000
tr|A0A2K3DT09|A0A2K3DT09_CHLRE	836720000	900140000	1104300000	559730000	541950000	598450000	1382100000	1504400000	1726900000	577440000	448590000	560070000	935560000	854870000	934720000
tr|A0A2K3DSW0|A0A2K3DSW0_CHLRE	712660000	705880000	739850000	655720000	570200000	876600000	606420000	657710000	748000000	683910000	761710000	1014300000	502300000	491010000	510970000
tr|A8J8B2|A8J8B2_CHLRE	712660000	705880000	739850000	655720000	570200000	876600000	606420000	657710000	748000000	683910000	761710000	1014300000	502300000	491010000	510970000
tr|A0A2K3D151|A0A2K3D151_CHLRE	159580000	251920000	199890000	N/A	N/A	N/A	195630000	287710000	396360000	N/A	N/A	26174000	332350000	368250000	336390000
tr|A8JDV9|A8JDV9_CHLRE	671120000	642970000	672430000	1505800000	1390800000	1655400000	1676600000	1969000000	2540400000	2675400000	2792800000	3638500000	2144100000	1876000000	1894500000
tr|A0A2K3CWG2|A0A2K3CWG2_CHLRE	671120000	642970000	672430000	1505800000	1390800000	1655400000	1676600000	1969000000	2540400000	2675400000	2792800000	3638500000	2144100000	1876000000	1894500000
tr|Q6Y682|Q6Y682_CHLRE	340350000	396420000	460120000	125040000	131110000	151370000	574730000	655400000	815660000	383060000	391770000	540810000	507440000	584970000	610790000
tr|A8HVQ1|A8HVQ1_CHLRE	787510000	907450000	939950000	448270000	438240000	491110000	453480000	544870000	681880000	421200000	413750000	507230000	3281900000	3610000000	3418000000
tr|A0A2K3D9Q8|A0A2K3D9Q8_CHLRE	993660000	1157400000	1068500000	741110000	658540000	853590000	892920000	1075400000	1285000000	958680000	1043900000	936000000	766680000	748810000	856260000
tr|A8HP90|A8HP90_CHLRE	3461600000	3838800000	3664300000	1544300000	1651300000	1474700000	2742900000	3759400000	3744900000	1864100000	2565100000	2476400000	4029300000	4156400000	4144200000
tr|A0A2K3DKC3|A0A2K3DKC3_CHLRE	596380000	695120000	604650000	406530000	458350000	591480000	947840000	1108600000	1261100000	535840000	511210000	692730000	515220000	484630000	497510000
tr|A0A218N8L3|A0A218N8L3_CHLRE	15526000000	17310000000	17441000000	11460000000	9779600000	12194000000	14793000000	18682000000	19774000000	13755000000	15568000000	14480000000	18644000000	18313000000	21388000000
P07753|PSBA_CHLRE	15526000000	17310000000	17441000000	11460000000	9779600000	12194000000	14793000000	18682000000	19774000000	13755000000	15568000000	14480000000	18644000000	18313000000	21388000000
tr|A0A2K3CWF2|A0A2K3CWF2_CHLRE	0	N/A	N/A	479970000	396310000	457040000	N/A	85892000	92170000	453600000	470850000	519400000	23756000	73202000	24910000
tr|A0A0M5MUP5|A0A0M5MUP5_CHLRE	0	N/A	N/A	479970000	396310000	457040000	N/A	85892000	92170000	453600000	470850000	519400000	23756000	73202000	24910000
tr|A8J914|A8J914_CHLRE	144340000	184730000	204660000	43605000	60940000	88714000	273770000	255830000	334530000	127640000	143760000	163950000	266450000	339740000	331850000
tr|A8JFJ2|A8JFJ2_CHLRE	345200000	138480000	147500000	525600000	493990000	549090000	851290000	827240000	361350000	428790000	651660000	993130000	586760000	634540000	630540000
tr|A8JFK4|A8JFK4_CHLRE	163030000	179330000	166510000	489080000	431040000	560460000	1368200000	1929000000	2074800000	1109200000	1122900000	1627400000	537860000	754810000	712350000
tr|A0A2K3DQH9|A0A2K3DQH9_CHLRE	163030000	179330000	166510000	489080000	431040000	560460000	1368200000	1929000000	2074800000	1109200000	1122900000	1627400000	537860000	754810000	712350000
tr|A0A2K3DZI3|A0A2K3DZI3_CHLRE	477620000	511870000	537300000	542790000	515520000	716990000	1328700000	1463200000	1784800000	675620000	855200000	1094000000	478310000	653670000	643100000
tr|Q5W9T2|Q5W9T2_CHLRE	477620000	511870000	537300000	542790000	515520000	716990000	1328700000	1463200000	1784800000	675620000	855200000	1094000000	478310000	653670000	643100000
A8J785|ATPF2_CHLRE	251170000	779190000	1063000000	491430000	426270000	527300000	4512200000	3114200000	4486900000	974670000	1041800000	1061300000	731970000	451370000	299350000
tr|A0A2K3D8S8|A0A2K3D8S8_CHLRE	251170000	779190000	1063000000	491430000	426270000	527300000	4512200000	3114200000	4486900000	974670000	1041800000	1061300000	731970000	451370000	299350000
tr|A8I403|A8I403_CHLRE	4559800000	4909900000	4830600000	3114700000	2758800000	2424300000	5201400000	6133900000	7768400000	4049700000	4742500000	7301600000	3013200000	3470900000	3223800000
tr|A8IZS5|A8IZS5_CHLRE	16883000000	17940000000	18302000000	16262000000	13256000000	17938000000	22063000000	25692000000	32206000000	17770000000	17512000000	20168000000	11094000000	10947000000	11828000000
tr|A0A2K3DDE6|A0A2K3DDE6_CHLRE	16883000000	17940000000	18302000000	16262000000	13256000000	17938000000	22063000000	25692000000	32206000000	17770000000	17512000000	20168000000	11094000000	10947000000	11828000000
tr|A8J1S8|A8J1S8_CHLRE	239810000	250220000	267560000	196270000	293300000	357830000	124530000	103260000	160700000	203920000	153170000	252870000	205370000	209580000	209230000
tr|A0A2K3CNK2|A0A2K3CNK2_CHLRE	239810000	250220000	267560000	196270000	293300000	357830000	124530000	103260000	160700000	203920000	153170000	252870000	205370000	209580000	209230000
tr|A0A2K3CQ83|A0A2K3CQ83_CHLRE	228820000	183400000	235200000	14321000	51782000	74125000	176590000	267490000	283300000	148250000	153700000	207310000	242790000	105750000	268230000
tr|A8HX04|A8HX04_CHLRE	415300000	425250000	408310000	427770000	373590000	423930000	629560000	771050000	876000000	463520000	469960000	595770000	425850000	486030000	422880000
tr|A0A2K3D9C0|A0A2K3D9C0_CHLRE	427100000	366090000	547890000	208670000	191650000	231850000	340240000	303130000	423130000	318180000	319930000	310500000	165330000	190830000	165340000
tr|A8J146|A8J146_CHLRE	681200000	739340000	777360000	413240000	439560000	504620000	597630000	721200000	1041700000	632260000	730820000	686110000	1735200000	1244800000	1183700000
tr|A8I017|A8I017_CHLRE	57537000	61431000	69801000	217070000	173190000	182900000	595300000	568850000	401430000	339450000	349430000	410220000	122300000	138610000	151550000
tr|A0A2K3DLF7|A0A2K3DLF7_CHLRE	123460000	129790000	141110000	374660000	321530000	608240000	118990000	144370000	99018000	451170000	404870000	466600000	41694000	60991000	25011000
tr|A0A2K3D9U2|A0A2K3D9U2_CHLRE	18222000	24264000	19962000	71411000	29985000	73393000	23116000	34971000	39841000	194720000	152390000	233340000	7489900	13495000	8129300
tr|A0A2K3DQE1|A0A2K3DQE1_CHLRE	681270000	662840000	802930000	391940000	349060000	317460000	730810000	877210000	1111900000	258280000	240890000	502240000	464550000	686650000	382240000
tr|Q6V506|Q6V506_CHLRE	1598700000	1702800000	1840100000	1007000000	991980000	1137800000	1933200000	2676000000	2842100000	2402100000	2462800000	2221900000	1596000000	1608200000	1676700000
tr|A0A2K3CMT5|A0A2K3CMT5_CHLRE	644790000	655150000	683690000	485760000	479730000	570530000	654980000	731770000	869840000	577170000	556880000	768100000	211330000	296990000	219600000
tr|A0A2K3DJL0|A0A2K3DJL0_CHLRE	155170000	173080000	119000000	105860000	92119000	160700000	232000000	315590000	263000000	187050000	221200000	182330000	50222000	20206000	61568000
tr|O49822|O49822_CHLRE	113480000	93530000	89345000	106700000	132460000	159630000	158060000	187260000	227500000	59634000	89605000	167740000	94802000	103040000	108730000
tr|A8J2L0|A8J2L0_CHLRE	1930000	3898500	3806300	270370000	229800000	292790000	213360000	263370000	575020000	395290000	374980000	330180000	45859000	62638000	47140000
tr|A0A2K3E350|A0A2K3E350_CHLRE	2573400000	2663100000	2832200000	1448200000	1307400000	1941700000	3053600000	3347100000	5133200000	1657600000	1869500000	3599900000	1516700000	1865600000	1596200000
Q42688|GLNA1_CHLRE	2573400000	2663100000	2832200000	1448200000	1307400000	1941700000	3053600000	3347100000	5133200000	1657600000	1869500000	3599900000	1516700000	1865600000	1596200000
tr|A8I305|A8I305_CHLRE	2573400000	2663100000	2832200000	1448200000	1307400000	1941700000	3053600000	3347100000	5133200000	1657600000	1869500000	3599900000	1516700000	1865600000	1596200000
tr|A0A2K3CVV2|A0A2K3CVV2_CHLRE	186530000	185830000	206720000	34926000	74228000	88615000	0	34249000	48508000	61353000	30653000	45886000	96953000	90134000	94271000
tr|A0A2K3CVU9|A0A2K3CVU9_CHLRE	186530000	185830000	206720000	34926000	74228000	88615000	0	34249000	48508000	61353000	30653000	45886000	96953000	90134000	94271000
tr|A0A2K3CVV5|A0A2K3CVV5_CHLRE	186530000	185830000	206720000	34926000	74228000	88615000	0	34249000	48508000	61353000	30653000	45886000	96953000	90134000	94271000
tr|A8IVZ9|A8IVZ9_CHLRE	118120000	196630000	158950000	1596700000	1337800000	1701700000	715440000	855080000	986630000	1946900000	2124800000	2197000000	690290000	751060000	805940000
Q42689|GLNA2_CHLRE	118120000	196630000	158950000	1596700000	1337800000	1701700000	715440000	855080000	986630000	1946900000	2124800000	2197000000	690290000	751060000	805940000
tr|A8IW00|A8IW00_CHLRE	118120000	196630000	158950000	1596700000	1337800000	1701700000	715440000	855080000	986630000	1946900000	2124800000	2197000000	690290000	751060000	805940000
tr|A0A2K3D4S4|A0A2K3D4S4_CHLRE	118120000	196630000	158950000	1596700000	1337800000	1701700000	715440000	855080000	986630000	1946900000	2124800000	2197000000	690290000	751060000	805940000
tr|A0A2K3CZB8|A0A2K3CZB8_CHLRE	71990000	1003400000	1058500000	767580000	725430000	17739000	1250100000	1384700000	1562700000	74958000	123620000	39542000	1136300000	1085400000	1187700000
tr|A0A2K3E6Y0|A0A2K3E6Y0_CHLRE	2106900000	2288000000	2348800000	1503900000	1307100000	1698100000	3390600000	4020800000	4729900000	2444100000	2579200000	2397500000	2170400000	2223900000	2349900000
P49202|RS18_CHLRE	8723500000	9213900000	9620000000	5355300000	5180600000	6552400000	9782700000	11218000000	13402000000	9716500000	10513000000	10911000000	4525900000	4678600000	4681000000
tr|A8HVP2|A8HVP2_CHLRE	8723500000	9213900000	9620000000	5355300000	5180600000	6552400000	9782700000	11218000000	13402000000	9716500000	10513000000	10911000000	4525900000	4678600000	4681000000
tr|O22547|O22547_CHLRE	342040000	260640000	264170000	244970000	233900000	227130000	715340000	792740000	963920000	379480000	449450000	433910000	897940000	1002800000	867030000
tr|Q75NZ1|Q75NZ1_CHLRE	89459000	84787000	151220000	478550000	495080000	520290000	219550000	229970000	153290000	410960000	500430000	441930000	144550000	104870000	153320000
tr|A0A2K3CR97|A0A2K3CR97_CHLRE	313080000	442700000	296560000	481990000	351550000	522680000	168510000	156570000	166950000	410870000	332230000	349140000	183290000	173470000	218240000
tr|A8IW49|A8IW49_CHLRE	313080000	442700000	296560000	481990000	351550000	522680000	168510000	156570000	166950000	410870000	332230000	349140000	183290000	173470000	218240000
tr|A8JD64|A8JD64_CHLRE	276790000	274230000	299020000	1739500000	1445300000	1951000000	935050000	1094500000	1444300000	2276900000	2155800000	2953300000	1055600000	1221700000	1099000000
tr|A8IY43|A8IY43_CHLRE	1366600000	1347300000	1465900000	1099200000	1047000000	1065800000	1485000000	1756400000	1945600000	N/A	N/A	N/A	742980000	744360000	788050000
tr|A0A2K3D6P0|A0A2K3D6P0_CHLRE	1366600000	1347300000	1465900000	1099200000	1047000000	1065800000	1485000000	1756400000	1945600000	N/A	N/A	N/A	742980000	744360000	788050000
tr|A8JGW2|A8JGW2_CHLRE	165230000	166050000	160180000	351630000	343560000	404090000	418940000	512450000	525900000	219370000	222520000	236770000	257300000	258670000	271790000
Q9LLC6|PETO_CHLRE	165230000	166050000	160180000	351630000	343560000	404090000	418940000	512450000	525900000	219370000	222520000	236770000	257300000	258670000	271790000
tr|A8IRV6|A8IRV6_CHLRE	338280000	359330000	283280000	253860000	335360000	430270000	187100000	177430000	271370000	386080000	279920000	444030000	384290000	392770000	397470000
tr|A8JHW7|A8JHW7_CHLRE	320540000	329740000	329410000	249210000	217600000	231260000	582240000	654140000	666510000	359500000	484230000	640150000	130330000	49806000	47842000
tr|A8JBI9|A8JBI9_CHLRE	94857000	106430000	111790000	20007000	15399000	22452000	526970000	796090000	965100000	53301000	47873000	168900000	304210000	494310000	303190000
tr|A0A2K3CSG2|A0A2K3CSG2_CHLRE	94857000	106430000	111790000	20007000	15399000	22452000	526970000	796090000	965100000	53301000	47873000	168900000	304210000	494310000	303190000
tr|A8JAG1|A8JAG1_CHLRE	657590000	677500000	680310000	372450000	265730000	368060000	511040000	772010000	927880000	244610000	646670000	582650000	1111200000	1158500000	1171500000
tr|A8IEH0|A8IEH0_CHLRE	1268000000	1367000000	1441600000	909170000	814500000	962650000	1144300000	1326800000	1400600000	1463800000	1472000000	1480700000	2528000000	2663500000	2740600000
tr|Q84X74|Q84X74_CHLRE	1268000000	1367000000	1441600000	909170000	814500000	962650000	1144300000	1326800000	1400600000	1463800000	1472000000	1480700000	2528000000	2663500000	2740600000
tr|A8HWS8|A8HWS8_CHLRE	1449100000	1618600000	2019100000	427770000	409750000	473940000	815000000	1177000000	604490000	550740000	669790000	573150000	184610000	252050000	174020000
tr|A0A2K3DLU5|A0A2K3DLU5_CHLRE	1297700000	1042400000	1475800000	1373600000	1354000000	1380400000	1256200000	1476000000	1590300000	1645800000	1624500000	1338600000	93489000	207670000	55399000
tr|A0A2K3E0L8|A0A2K3E0L8_CHLRE	356150000	402550000	462590000	329560000	289780000	336860000	418070000	484380000	268850000	296910000	310950000	312000000	529950000	441000000	572530000
tr|A8J1T4|A8J1T4_CHLRE	75654000	73616000	73569000	99831000	71248000	90145000	40599000	85387000	60316000	59996000	85501000	143850000	342320000	315430000	272160000
tr|A8J1Y2|A8J1Y2_CHLRE	550910000	598540000	582070000	584410000	447260000	552150000	563300000	611990000	811310000	636300000	639980000	461850000	407410000	395790000	448030000
tr|A8J6Q7|A8J6Q7_CHLRE	195690000	232650000	265090000	4088500	3748400	5863800	149800000	264810000	401910000	36560000	35969000	N/A	671410000	749100000	768240000
tr|A8JD56|A8JD56_CHLRE	48622000	54781000	81011000	178970000	191720000	193120000	137500000	285940000	287040000	177270000	2282600000	113300000	348730000	343750000	355390000
tr|A8HN50|A8HN50_CHLRE	61678000	64925000	73187000	36258000	32032000	52662000	22967000	26401000	104270000	6689600	6816900	253850000	651730000	909530000	684630000
tr|A0A2K3E8A6|A0A2K3E8A6_CHLRE	53041000	N/A	69860000	1384600000	1238300000	1525800000	316020000	368830000	507980000	1933000000	2023700000	2075000000	264070000	227530000	251780000
tr|A8JE91|A8JE91_CHLRE	333230000	431280000	430810000	272850000	271670000	287040000	298240000	364540000	369590000	302420000	379010000	399150000	295290000	249050000	358300000
tr|A0A2K3CRS9|A0A2K3CRS9_CHLRE	333230000	431280000	430810000	272850000	271670000	287040000	298240000	364540000	369590000	302420000	379010000	399150000	295290000	249050000	358300000
tr|A8J1M9|A8J1M9_CHLRE	0	0	N/A	671210	15924000	153880000	941740	94022000	63827000	195870000	200410000	128100000	78266000	109520000	60652000
tr|A0A2K3DCL9|A0A2K3DCL9_CHLRE	0	0	N/A	671210	15924000	153880000	941740	94022000	63827000	195870000	200410000	128100000	78266000	109520000	60652000
tr|A8I5J8|A8I5J8_CHLRE	1076200000	1116400000	1228100000	537280000	514840000	512550000	666540000	626610000	823240000	775400000	956580000	921380000	770030000	809080000	801780000
tr|A0A2K3DS60|A0A2K3DS60_CHLRE	1076200000	1116400000	1228100000	537280000	514840000	512550000	666540000	626610000	823240000	775400000	956580000	921380000	770030000	809080000	801780000
tr|A8J9X1|A8J9X1_CHLRE	130680000	N/A	N/A	479470000	419000000	398690000	168460000	899600000	859360000	473180000	614800000	625530000	264560000	268720000	273440000
tr|A0A2K3DTU2|A0A2K3DTU2_CHLRE	362450000	330980000	374680000	180570000	203080000	190640000	173920000	305190000	475840000	186570000	286180000	219650000	354980000	348310000	326040000
tr|A8J2X6|A8J2X6_CHLRE	419350000	466880000	456750000	405920000	476930000	598910000	823790000	720180000	1020000000	460420000	493960000	720070000	563780000	699640000	709380000
tr|A8HWM8|A8HWM8_CHLRE	1026100000	996540000	887220000	375800000	490060000	662790000	606770000	663090000	645380000	1018800000	971980000	577050000	449780000	454490000	350460000
tr|A8HWF6|A8HWF6_CHLRE	1026100000	996540000	887220000	375800000	490060000	662790000	606770000	663090000	645380000	1018800000	971980000	577050000	449780000	454490000	350460000
tr|A0A2K3E193|A0A2K3E193_CHLRE	103040000	173590000	96562000	286960000	223270000	331020000	92997000	91464000	166430000	1085400000	1111300000	601990000	41678000	55483000	89460000
tr|A8I972|A8I972_CHLRE	103040000	173590000	96562000	286960000	223270000	331020000	92997000	91464000	166430000	1085400000	1111300000	601990000	41678000	55483000	89460000
tr|A0A2K3DVB7|A0A2K3DVB7_CHLRE	302550000	286980000	353310000	284750000	219370000	345700000	416560000	416700000	399770000	264470000	212380000	270020000	170340000	250390000	256670000
tr|A8ICC8|A8ICC8_CHLRE	723880000	745160000	780030000	1048700000	839480000	1139700000	1000100000	1159700000	1328900000	1075400000	1168400000	1600600000	564700000	590020000	631800000
Q93Y52|IPYR1_CHLRE	723880000	745160000	780030000	1048700000	839480000	1139700000	1000100000	1159700000	1328900000	1075400000	1168400000	1600600000	564700000	590020000	631800000
tr|A0A2K3DGU2|A0A2K3DGU2_CHLRE	365410000	481790000	374420000	192390000	204640000	205930000	282580000	238720000	324330000	230260000	276020000	255170000	363910000	391020000	375980000
tr|A8JDL5|A8JDL5_CHLRE	420430000	511430000	492620000	1311300000	1190000000	1436200000	1020900000	1393400000	1294200000	1770700000	1736600000	1642900000	1046400000	1182800000	1136000000
tr|A8HXS9|A8HXS9_CHLRE	168200000	181900000	175980000	155270000	122150000	187090000	149370000	178130000	182880000	142740000	141990000	108970000	91602000	106500000	94627000
tr|A8JAD6|A8JAD6_CHLRE	11919000	17509000	14351000	N/A	N/A	N/A	N/A	N/A	N/A	N/A	N/A	N/A	N/A	N/A	N/A
tr|A0A2K3CVV8|A0A2K3CVV8_CHLRE	11919000	17509000	14351000	N/A	N/A	N/A	N/A	N/A	N/A	N/A	N/A	N/A	N/A	N/A	N/A
tr|A0A2K3DH97|A0A2K3DH97_CHLRE	193760000	217340000	261670000	192670000	168770000	202660000	321010000	335580000	465950000	321180000	266960000	271700000	131330000	107710000	136680000
tr|A8JIN9|A8JIN9_CHLRE	4203200000	4070300000	4484500000	1768000000	1401400000	2152200000	3155300000	3329700000	4707500000	3173800000	3263000000	6367500000	5898900000	6954400000	6330500000
P50566|H4_CHLRE	4203200000	4070300000	4484500000	1768000000	1401400000	2152200000	3155300000	3329700000	4707500000	3173800000	3263000000	6367500000	5898900000	6954400000	6330500000
tr|A8HVA3|A8HVA3_CHLRE	4203200000	4070300000	4484500000	1768000000	1401400000	2152200000	3155300000	3329700000	4707500000	3173800000	3263000000	6367500000	5898900000	6954400000	6330500000
tr|A0A2K3D8G2|A0A2K3D8G2_CHLRE	321270000	317050000	329890000	230510000	165500000	237620000	456670000	503340000	615690000	326520000	345770000	309430000	331830000	347640000	374650000
tr|A0A2K3CWF7|A0A2K3CWF7_CHLRE	642380000	752690000	682370000	1037500000	943400000	1157200000	782930000	932230000	931690000	1401400000	1250800000	1177200000	915850000	903950000	974070000
tr|A8HRZ4|A8HRZ4_CHLRE	1146100000	1238000000	1291800000	789650000	656800000	1107900000	1442400000	1542100000	1738200000	1066700000	1090600000	1089200000	383440000	312910000	481320000
tr|A8J9H8|A8J9H8_CHLRE	52114000	49284000	38103000	1362700	3570400	27184000	46347000	59007000	221070000	23674000	23291000	451330000	28627000	89825000	3665100
P00873|RBS1_CHLRE	363620	420160	415200	155850	236710	346550	4521300	4758000	15007000	321540	428550	5957900	3280400	4510000	4032600
tr|A8IXQ5|A8IXQ5_CHLRE	66970000	90919000	31767000	288230000	237590000	244620000	N/A	N/A	N/A	135740000	133890000	152190000	84416000	65210000	111600000
tr|A8IWJ3|A8IWJ3_CHLRE	439830000	448430000	469270000	286040000	271520000	360420000	501740000	609780000	652620000	359050000	193330000	533990000	460110000	495860000	541160000
tr|A0A2K3DYI9|A0A2K3DYI9_CHLRE	439830000	448430000	469270000	286040000	271520000	360420000	501740000	609780000	652620000	359050000	193330000	533990000	460110000	495860000	541160000
tr|A0A2K3DJF1|A0A2K3DJF1_CHLRE	1148700000	1201900000	1218800000	901670000	763800000	1103900000	1021400000	1235900000	1814100000	1421800000	1474500000	2348900000	475980000	562400000	506720000
tr|A8IZ36|A8IZ36_CHLRE	2173500000	2306800000	2313900000	1254700000	1045300000	1662100000	2607500000	3108000000	5114100000	2015700000	2038300000	5495200000	1077100000	1494100000	1194800000
Q39617|POR_CHLRE	597280000	640930000	625110000	264230000	243450000	288580000	124860000	129010000	185990000	555830000	601240000	821650000	86083000	80523000	85463000
tr|A8HPJ2|A8HPJ2_CHLRE	597280000	640930000	625110000	264230000	243450000	288580000	124860000	129010000	185990000	555830000	601240000	821650000	86083000	80523000	85463000
tr|Q6QAY0|Q6QAY0_CHLRE	347150000	412110000	419560000	371640000	327220000	365490000	493320000	530140000	732930000	519260000	642210000	849960000	209940000	173650000	185720000
tr|A0A2K3E3L3|A0A2K3E3L3_CHLRE	2486300	3862900	5582500	1549200	2815200	3403400	12392000	18839000	30496000	2958900	3926500	12612000	10733000	14244000	12641000
P08475|RBS2_CHLRE	2486300	3862900	5582500	1549200	2815200	3403400	12392000	18839000	30496000	2958900	3926500	12612000	10733000	14244000	12641000
tr|A8HRF8|A8HRF8_CHLRE	83835000	115230000	126460000	85610000	66222000	118300000	193880000	189500000	234130000	134810000	271780000	133450000	332280000	248670000	342960000
tr|A0A2K3CZ51|A0A2K3CZ51_CHLRE	83835000	115230000	126460000	85610000	66222000	118300000	193880000	189500000	234130000	134810000	271780000	133450000	332280000	248670000	342960000
tr|A8JDP4|A8JDP4_CHLRE	1894100000	1493700000	1568400000	896650000	764190000	925130000	894420000	945430000	1185600000	649770000	774450000	849200000	5644600000	5739500000	5795800000
tr|A8HX89|A8HX89_CHLRE	665980000	924910000	732470000	508990000	557030000	538260000	1420400000	1699000000	2189100000	1091300000	1169000000	1563300000	153780000	180590000	110770000
tr|A0A2K3CXF2|A0A2K3CXF2_CHLRE	804150000	839880000	856800000	584670000	522930000	690840000	845590000	947690000	1166900000	503140000	516700000	657390000	617520000	690260000	729170000
A8IB25|RSSA_CHLRE	5114300000	5386600000	5514600000	3067700000	2627400000	3948700000	4209500000	4647600000	5910700000	3719000000	3625300000	5735400000	2353800000	3012200000	2674100000
tr|A0A2K3D9Z4|A0A2K3D9Z4_CHLRE	5114300000	5386600000	5514600000	3067700000	2627400000	3948700000	4209500000	4647600000	5910700000	3719000000	3625300000	5735400000	2353800000	3012200000	2674100000
tr|Q9S7V1|Q9S7V1_CHLRE	62828000	72718000	93873000	98492000	63672000	74980000	353780000	392330000	513500000	167290000	177390000	103350000	532760000	583710000	587340000
tr|A8HXM1|A8HXM1_CHLRE	1927100000	1880800000	2053300000	1415000000	1186000000	1651600000	2185900000	2591000000	3233900000	1684100000	1827100000	2255000000	783890000	827370000	858560000
P49728|UCRIA_CHLRE	1704100000	1443200000	1601900000	1153800000	1266400000	1008300000	1210600000	1515300000	1642700000	1200000000	1883400000	1477900000	1155100000	596290000	1267700000
tr|A8J9Y1|A8J9Y1_CHLRE	1704100000	1443200000	1601900000	1153800000	1266400000	1008300000	1210600000	1515300000	1642700000	1200000000	1883400000	1477900000	1155100000	596290000	1267700000
tr|A8IKB4|A8IKB4_CHLRE	354880000	345220000	361100000	235420000	217240000	279850000	344710000	358560000	373040000	315910000	339820000	321780000	449790000	487730000	391490000
tr|A0A2K3DF66|A0A2K3DF66_CHLRE	492020000	335290000	319990000	384760000	373980000	516660000	458430000	541930000	538440000	586840000	697800000	783590000	299790000	461440000	291530000
tr|A8I8V6|A8I8V6_CHLRE	403550000	435840000	554550000	255260000	233270000	331360000	433660000	527530000	600010000	384820000	479070000	546250000	827380000	822640000	1024600000
tr|A8IWL4|A8IWL4_CHLRE	306300000	258230000	243400000	278710000	247920000	291850000	126510000	211780000	222390000	181120000	86528000	299090000	421850000	430980000	360570000
O20029|RR9_CHLRE	173090000	191810000	141560000	121810000	148710000	192500000	71561000	71969000	147680000	158230000	123980000	412700000	374910000	435160000	441520000
tr|A0A218N8E9|A0A218N8E9_CHLRE	173090000	191810000	141560000	121810000	148710000	192500000	71561000	71969000	147680000	158230000	123980000	412700000	374910000	435160000	441520000
tr|A0A2K3DPX1|A0A2K3DPX1_CHLRE	916630000	890890000	868750000	501010000	443790000	575950000	880260000	874950000	914210000	442220000	429890000	555450000	706410000	732890000	721480000
tr|A0A2K3CV60|A0A2K3CV60_CHLRE	339870000	343780000	379870000	138370000	158630000	136670000	387090000	334950000	125800000	326790000	371310000	367710000	338330000	306180000	229900000
tr|A8J3U1|A8J3U1_CHLRE	339870000	343780000	379870000	138370000	158630000	136670000	387090000	334950000	125800000	326790000	371310000	367710000	338330000	306180000	229900000
tr|A8IZK3|A8IZK3_CHLRE	2191800000	2029800000	3133600000	1124200000	983130000	1210500000	1826900000	2476500000	3974100000	1402000000	1433300000	1765800000	2248700000	3967300000	1997900000
tr|A8IJY7|A8IJY7_CHLRE	93281000	84107000	90453000	570500000	533830000	745050000	66967000	101200000	160170000	600670000	509610000	693660000	70114000	124820000	71577000
tr|A8JBC6|A8JBC6_CHLRE	310820000	330070000	363390000	258420000	221980000	245370000	383510000	150320000	554030000	225530000	214960000	280290000	184710000	209450000	187510000
tr|A8JBC7|A8JBC7_CHLRE	310820000	330070000	363390000	258420000	221980000	245370000	383510000	150320000	554030000	225530000	214960000	280290000	184710000	209450000	187510000
tr|A0A2K3DMS7|A0A2K3DMS7_CHLRE	225810000	281000000	277990000	270480000	271290000	348650000	228040000	248340000	366790000	355720000	380750000	510600000	183680000	230540000	187170000
tr|A0A2K3D064|A0A2K3D064_CHLRE	252540000	238710000	362570000	258150000	232170000	235020000	450150000	443820000	368460000	280120000	314300000	222500000	169770000	116080000	64042000
tr|A8HTK7|A8HTK7_CHLRE	252540000	238710000	362570000	258150000	232170000	235020000	450150000	443820000	368460000	280120000	314300000	222500000	169770000	116080000	64042000
tr|A8JB39|A8JB39_CHLRE	N/A	N/A	N/A	N/A	N/A	N/A	N/A	N/A	N/A	N/A	N/A	N/A	188230000	N/A	N/A
tr|A8HN52|A8HN52_CHLRE	77687000	67234000	84204000	221760000	300180000	290480000	72180000	40230000	33261000	195490000	166050000	107950000	6399600	5139700	N/A
tr|A8J9F3|A8J9F3_CHLRE	123170000	131600000	216500000	106460000	132010000	180090000	285020000	335610000	443200000	193380000	214840000	276780000	257630000	110860000	207720000
tr|A0A2K3CQL4|A0A2K3CQL4_CHLRE	0	1407000	102910000	49568000	29717000	79055000	174560000	108490000	311160000	113920000	45762000	190480000	89960000	90598000	95927000
tr|A0A2K3CQK9|A0A2K3CQK9_CHLRE	0	1407000	102910000	49568000	29717000	79055000	174560000	108490000	311160000	113920000	45762000	190480000	89960000	90598000	95927000
tr|Q9AU03|Q9AU03_CHLRE	7565700000	7884800000	7592600000	5303900000	4385900000	5774900000	9219000000	11422000000	13450000000	9842900000	10555000000	11257000000	3486300000	3510100000	3579600000
tr|Q9AU02|Q9AU02_CHLRE	7565700000	7884800000	7592600000	5303900000	4385900000	5774900000	9219000000	11422000000	13450000000	9842900000	10555000000	11257000000	3486300000	3510100000	3579600000
tr|A8IQC5|A8IQC5_CHLRE	569630000	548240000	521700000	408710000	332820000	418050000	659160000	813920000	909950000	1257200000	1081000000	1349000000	594090000	667640000	697820000
tr|A0A2K3CNY6|A0A2K3CNY6_CHLRE	569630000	548240000	521700000	408710000	332820000	418050000	659160000	813920000	909950000	1257200000	1081000000	1349000000	594090000	667640000	697820000
tr|A8IVR6|A8IVR6_CHLRE	446900000	716830000	729340000	668240000	611860000	695320000	615110000	993880000	955480000	872900000	1029900000	894940000	803440000	677370000	881230000
tr|A8J3U2|A8J3U2_CHLRE	48815000	52028000	79341000	70496000	76164000	86544000	110170000	122970000	136690000	147550000	176330000	194580000	57165000	35996000	40191000
tr|A0A2K3CV63|A0A2K3CV63_CHLRE	48815000	52028000	79341000	70496000	76164000	86544000	110170000	122970000	136690000	147550000	176330000	194580000	57165000	35996000	40191000
tr|A0A2K3DR14|A0A2K3DR14_CHLRE	50811000	50466000	48807000	370200000	338860000	297790000	197500000	254270000	292490000	204430000	250040000	412390000	100500000	84860000	88250000
tr|A0A2K3CRX7|A0A2K3CRX7_CHLRE	619180000	456210000	447000000	367010000	422630000	316000000	516540000	621050000	685150000	386800000	429820000	357440000	139670000	219660000	110130000
tr|A8J4R9|A8J4R9_CHLRE	60245000	99620000	66837000	36005000	58620000	64610000	173810000	117860000	91573000	50551000	100100000	36774000	421500000	350810000	404300000
tr|A8JDA2|A8JDA2_CHLRE	153910000	193950000	190000000	64799000	70738000	75234000	87949000	124830000	181870000	154200000	137560000	186050000	67295000	78474000	29079000
tr|A8JCS8|A8JCS8_CHLRE	734400000	777300000	839820000	565910000	559500000	685570000	1136600000	1452100000	1604500000	843010000	922550000	945310000	324950000	347630000	342270000
P54346|H2B3_CHLRE	N/A	N/A	N/A	N/A	189070	400560	1748400	768570	8514800	212240	N/A	4380400	278880	1084100	N/A
tr|A8HV98|A8HV98_CHLRE	N/A	N/A	N/A	N/A	189070	400560	1748400	768570	8514800	212240	N/A	4380400	278880	1084100	N/A
tr|A8HWE3|A8HWE3_CHLRE	N/A	N/A	N/A	N/A	189070	400560	1748400	768570	8514800	212240	N/A	4380400	278880	1084100	N/A
tr|A8HWX5|A8HWX5_CHLRE	N/A	N/A	N/A	N/A	189070	400560	1748400	768570	8514800	212240	N/A	4380400	278880	1084100	N/A
P54347|H2B4_CHLRE	N/A	N/A	N/A	N/A	189070	400560	1748400	768570	8514800	212240	N/A	4380400	278880	1084100	N/A
tr|A8IR69|A8IR69_CHLRE	N/A	N/A	N/A	N/A	189070	400560	1748400	768570	8514800	212240	N/A	4380400	278880	1084100	N/A
tr|A0A2K3CZE0|A0A2K3CZE0_CHLRE	N/A	N/A	N/A	225060000	231870000	302360000	N/A	N/A	N/A	381550000	415690000	413700000	N/A	N/A	9238900
tr|A8J8B3|A8J8B3_CHLRE	65669000	66358000	97912000	114880000	116870000	137260000	95056000	170640000	192910000	152990000	159030000	218250000	322850000	293730000	230900000
tr|A0A2K3DT07|A0A2K3DT07_CHLRE	65669000	66358000	97912000	114880000	116870000	137260000	95056000	170640000	192910000	152990000	159030000	218250000	322850000	293730000	230900000
tr|A0A2K3CQH8|A0A2K3CQH8_CHLRE	239570000	188060000	115780000	250070000	231580000	260910000	126690000	177410000	157670000	170580000	189780000	381610000	102380000	120970000	82244000
tr|A8J6K7|A8J6K7_CHLRE	239570000	188060000	115780000	250070000	231580000	260910000	126690000	177410000	157670000	170580000	189780000	381610000	102380000	120970000	82244000
tr|A8JDN4|A8JDN4_CHLRE	1216000000	1341000000	1467400000	371200000	273950000	386680000	506320000	546540000	754560000	312280000	342790000	332780000	1245500000	1180400000	1330600000
tr|A8HN48|A8HN48_CHLRE	91922000	92399000	95810000	79121000	68639000	86312000	70769000	83216000	102200000	85930000	60738000	153170000	63238000	62260000	37372000
tr|A0A218N8P9|A0A218N8P9_CHLRE	273920000	254480000	189070000	167090000	153180000	206150000	658030000	564310000	820270000	221980000	178820000	761810000	291190000	360650000	253480000
Q8HTL5|ATPF_CHLRE	273920000	254480000	189070000	167090000	153180000	206150000	658030000	564310000	820270000	221980000	178820000	761810000	291190000	360650000	253480000
tr|A0A2K3DQA6|A0A2K3DQA6_CHLRE	1575900000	1795100000	1809200000	855670000	803990000	930810000	1947100000	2459600000	2737800000	1583100000	1668200000	1652800000	1689400000	1724300000	1708900000
tr|A0A2K3E124|A0A2K3E124_CHLRE	444050000	484960000	478810000	185530000	196180000	256320000	544390000	562810000	740270000	177460000	213360000	506070000	150990000	328850000	138260000
P12352|PSAE_CHLRE	2982300000	2888800000	3297400000	5143200000	4309500000	5053100000	6475200000	8502700000	10001000000	3791200000	3762300000	3670800000	4590700000	4020200000	4850800000
tr|A8ICV4|A8ICV4_CHLRE	2982300000	2888800000	3297400000	5143200000	4309500000	5053100000	6475200000	8502700000	10001000000	3791200000	3762300000	3670800000	4590700000	4020200000	4850800000
tr|A0A2K3CZA0|A0A2K3CZA0_CHLRE	185900000	187670000	244520000	105280000	108070000	101910000	147780000	155070000	245960000	158820000	157050000	191730000	575480000	625560000	687100000
tr|A8HRR9|A8HRR9_CHLRE	185900000	187670000	244520000	105280000	108070000	101910000	147780000	155070000	245960000	158820000	157050000	191730000	575480000	625560000	687100000
tr|A2PZC0|A2PZC0_CHLRE	426450000	415740000	445870000	376670000	348800000	369820000	739010000	840370000	811050000	616000000	588160000	699160000	287340000	311500000	299680000
tr|A8IE32|A8IE32_CHLRE	552050000	745310000	586020000	427860000	437590000	888140000	1059300000	849240000	1158600000	958110000	728600000	1012200000	465840000	429740000	540600000
tr|A8I8Z1|A8I8Z1_CHLRE	654940000	707550000	702270000	399390000	405700000	432700000	546030000	606680000	670510000	383460000	396000000	391930000	514820000	517090000	519600000
tr|A8IZL1|A8IZL1_CHLRE	29659000	44156000	39029000	249880000	216450000	360670000	104670000	103650000	185330000	251290000	210040000	261380000	29208000	24847000	21565000
tr|A0A2K3DDP1|A0A2K3DDP1_CHLRE	29659000	44156000	39029000	249880000	216450000	360670000	104670000	103650000	185330000	251290000	210040000	261380000	29208000	24847000	21565000
tr|A0A2K3E625|A0A2K3E625_CHLRE	693550000	643670000	616570000	441250000	399580000	483020000	444820000	442320000	601230000	434560000	416020000	464700000	663950000	705010000	681800000
P22675|ARLY_CHLRE	693550000	643670000	616570000	441250000	399580000	483020000	444820000	442320000	601230000	434560000	416020000	464700000	663950000	705010000	681800000
tr|A8J087|A8J087_CHLRE	N/A	N/A	N/A	7649300	7442800	9725100	9232500	10095000	23674000	80244000	69897000	230590000	1939900	1753200	957600
tr|A0A2K3CS00|A0A2K3CS00_CHLRE	24252000	31583000	58872000	38305000	38591000	42580000	106990000	62740000	4347500	52772000	49269000	20832000	54568000	79730000	71444000
tr|A8JI25|A8JI25_CHLRE	24252000	31583000	58872000	38305000	38591000	42580000	106990000	62740000	4347500	52772000	49269000	20832000	54568000	79730000	71444000
tr|D5LB14|D5LB14_CHLRE	N/A	N/A	N/A	320410000	329030000	324220000	258450000	315810000	343740000	437420000	488890000	536560000	207620000	214110000	226310000
tr|A8HYG8|A8HYG8_CHLRE	N/A	N/A	N/A	320410000	329030000	324220000	258450000	315810000	343740000	437420000	488890000	536560000	207620000	214110000	226310000
tr|A0A2K3D070|A0A2K3D070_CHLRE	263230000	246080000	292900000	114710000	103210000	145690000	90918000	110770000	82245000	282870000	251700000	225210000	12228000	16383000	12171000
tr|A8JBX6|A8JBX6_CHLRE	798880000	777930000	777520000	827610000	866730000	928580000	621680000	605620000	534270000	1220600000	1378800000	758380000	777780000	743780000	815090000
tr|A0A2K3E272|A0A2K3E272_CHLRE	508670000	633510000	829900000	370440000	329120000	412960000	584370000	553280000	976580000	388810000	438220000	513040000	458920000	478250000	485470000
tr|A0A2K3DP33|A0A2K3DP33_CHLRE	429110000	419750000	452110000	193800000	188110000	213760000	195060000	293570000	354640000	289270000	278030000	329520000	402390000	414060000	447230000
tr|A8J926|A8J926_CHLRE	429110000	419750000	452110000	193800000	188110000	213760000	195060000	293570000	354640000	289270000	278030000	329520000	402390000	414060000	447230000
tr|A0A2K3CRU8|A0A2K3CRU8_CHLRE	231150000	184850000	203970000	150140000	151710000	188800000	314650000	353490000	307720000	154280000	152920000	167820000	220780000	198830000	158840000
tr|A8JEA9|A8JEA9_CHLRE	231150000	184850000	203970000	150140000	151710000	188800000	314650000	353490000	307720000	154280000	152920000	167820000	220780000	198830000	158840000
tr|A8IT25|A8IT25_CHLRE	118570000	141880000	240050000	170050000	152030000	189500000	96822000	180560000	181810000	227170000	210690000	233910000	753590000	744070000	726340000
tr|A8HMG7|A8HMG7_CHLRE	1306600000	1316700000	1354200000	932300000	824240000	1096500000	939050000	1160300000	1150500000	1152800000	1238500000	1636300000	2450000000	3025300000	2638200000
tr|A8I263|A8I263_CHLRE	302240000	307450000	321330000	501520000	424980000	505460000	307790000	323680000	377320000	452900000	397480000	438770000	497540000	533430000	552050000
tr|A8IFN3|A8IFN3_CHLRE	32249000	29626000	40421000	121720000	104070000	159170000	106920000	132050000	165360000	81140000	80633000	79059000	73842000	90850000	99769000
tr|A0A2K3E135|A0A2K3E135_CHLRE	108030000	193800000	212200000	71293000	73183000	53821000	258540000	310750000	323210000	76558000	108300000	75710000	248580000	290630000	302140000
tr|A0A2K3DGK5|A0A2K3DGK5_CHLRE	127170000	171900000	153410000	439220000	395350000	493470000	204080000	243920000	278800000	607850000	708610000	786340000	232000000	264080000	230010000
tr|A0A2K3D5J0|A0A2K3D5J0_CHLRE	11764000	0	N/A	225610000	275650000	288090000	N/A	N/A	N/A	545000000	548390000	587520000	N/A	N/A	N/A
tr|A0A2K3D5J2|A0A2K3D5J2_CHLRE	11764000	0	N/A	225610000	275650000	288090000	N/A	N/A	N/A	545000000	548390000	587520000	N/A	N/A	N/A
tr|A0A2K3D5I3|A0A2K3D5I3_CHLRE	11764000	0	N/A	225610000	275650000	288090000	N/A	N/A	N/A	545000000	548390000	587520000	N/A	N/A	N/A
tr|Q19VH5|Q19VH5_CHLRE	N/A	N/A	N/A	N/A	N/A	N/A	60568000	60867000	54886000	24589000	33331000	N/A	41754000	35910000	36521000
tr|A8IQC1|A8IQC1_CHLRE	1477500000	1387700000	1373700000	598270000	499330000	710170000	747760000	813350000	1132400000	514070000	483020000	1264500000	2568400000	3002000000	2707400000
tr|A8IKN8|A8IKN8_CHLRE	580040000	606590000	544350000	529740000	475600000	522670000	525340000	500100000	412390000	438210000	427260000	347050000	413790000	505250000	522190000
tr|A8J597|A8J597_CHLRE	1311500000	1383500000	1293500000	508840000	371070000	606900000	1498200000	1431200000	1794100000	753320000	404800000	569200000	1358700000	1327100000	1250200000
tr|A0A2K3DTW7|A0A2K3DTW7_CHLRE	291550000	310640000	344210000	220720000	202520000	260380000	170550000	93257000	125630000	201570000	196530000	258360000	163760000	185970000	168710000
tr|A0A2K3E4X9|A0A2K3E4X9_CHLRE	83555000	72007000	62642000	28590000	25501000	35630000	368460000	2266800000	9024900000	88921000	56801000	85363000	159770000	378330000	249820000
tr|A8J173|A8J173_CHLRE	255660000	289070000	342270000	211540000	246500000	210460000	406430000	338040000	1142800000	284720000	298520000	824400000	435590000	487420000	352470000
tr|A8JG04|A8JG04_CHLRE	243970000	228660000	286080000	120050000	121090000	122270000	316050000	315950000	290210000	54937000	73708000	54986000	219110000	260970000	214450000
tr|A0A2K3E4Y0|A0A2K3E4Y0_CHLRE	243970000	228660000	286080000	120050000	121090000	122270000	316050000	315950000	290210000	54937000	73708000	54986000	219110000	260970000	214450000
tr|A0A2K3CRB5|A0A2K3CRB5_CHLRE	632780000	685340000	685480000	854720000	411700000	500020000	604910000	745910000	686750000	614160000	635510000	659880000	254080000	382110000	374460000
tr|A0A2K3CRC1|A0A2K3CRC1_CHLRE	632780000	685340000	685480000	854720000	411700000	500020000	604910000	745910000	686750000	614160000	635510000	659880000	254080000	382110000	374460000
tr|A8IQ09|A8IQ09_CHLRE	N/A	N/A	N/A	453600000	392230000	586880000	86945000	184000000	125030000	686190000	702280000	725900000	163900000	105570000	157310000
tr|A8IQ05|A8IQ05_CHLRE	N/A	N/A	N/A	453600000	392230000	586880000	86945000	184000000	125030000	686190000	702280000	725900000	163900000	105570000	157310000
tr|A0A218N8K1|A0A218N8K1_CHLRE	426260000	429730000	429370000	194890000	290300000	300780000	653160000	616210000	932130000	521050000	520320000	665030000	253460000	258590000	271210000
Q00914|PSAC_CHLRE	426260000	429730000	429370000	194890000	290300000	300780000	653160000	616210000	932130000	521050000	520320000	665030000	253460000	258590000	271210000
tr|A8JI94|A8JI94_CHLRE	1833300000	2022300000	1981100000	1141700000	1028900000	1263200000	1558300000	1674200000	2297900000	1685100000	1656000000	2824900000	962290000	1184700000	1068400000
tr|A8IAY6|A8IAY6_CHLRE	822830000	788290000	762090000	429830000	335590000	580550000	801760000	832280000	1287300000	374620000	439520000	960320000	813360000	911780000	876550000
tr|A0A2K3DA10|A0A2K3DA10_CHLRE	822830000	788290000	762090000	429830000	335590000	580550000	801760000	832280000	1287300000	374620000	439520000	960320000	813360000	911780000	876550000
tr|A0A2K3CZS7|A0A2K3CZS7_CHLRE	63359000	N/A	58694000	N/A	40426000	33574000	144480000	148420000	228490000	95869000	46401000	81426000	108780000	102830000	68981000
tr|A0A2K3CZT0|A0A2K3CZT0_CHLRE	63359000	N/A	58694000	N/A	40426000	33574000	144480000	148420000	228490000	95869000	46401000	81426000	108780000	102830000	68981000
tr|A8HSS0|A8HSS0_CHLRE	63359000	N/A	58694000	N/A	40426000	33574000	144480000	148420000	228490000	95869000	46401000	81426000	108780000	102830000	68981000
tr|A8J6Y3|A8J6Y3_CHLRE	817130000	857000000	950510000	124630000	116500000	140030000	229660000	223110000	252670000	121890000	152110000	43151000	250650000	267690000	283100000
tr|A2BCY1|A2BCY1_CHLRE	1172200000	1252900000	1252000000	1166400000	950170000	1259400000	1133200000	1202300000	1603400000	1267900000	1275100000	1845500000	106730000	689060000	650100000
tr|A0A2K3DV76|A0A2K3DV76_CHLRE	296240000	322950000	282260000	358170000	289310000	451670000	363880000	375300000	459340000	633350000	742720000	895220000	181840000	193610000	187590000
tr|A2PZC3|A2PZC3_CHLRE	39348000	35546000	39636000	N/A	17692000	15296000	82476000	98585000	103210000	28074000	36118000	35341000	179660000	182650000	185350000
tr|A0A2K3DX78|A0A2K3DX78_CHLRE	396030000	494520000	451990000	235030000	200060000	272460000	212540000	216490000	202070000	294020000	333800000	297550000	486610000	461580000	500960000
tr|A8IED9|A8IED9_CHLRE	396030000	494520000	451990000	235030000	200060000	272460000	212540000	216490000	202070000	294020000	333800000	297550000	486610000	461580000	500960000
tr|A8IPI7|A8IPI7_CHLRE	74951000	62129000	108640000	72397000	103150000	44726000	141660000	138830000	153630000	73330000	65129000	117150000	184500000	218150000	161130000
tr|A8J3L5|A8J3L5_CHLRE	499310000	462630000	421810000	421430000	358300000	441000000	377720000	460600000	381830000	277930000	496570000	548900000	227780000	297820000	53806000
tr|A0A2K3CVE9|A0A2K3CVE9_CHLRE	499310000	462630000	421810000	421430000	358300000	441000000	377720000	460600000	381830000	277930000	496570000	548900000	227780000	297820000	53806000
tr|A8J3L6|A8J3L6_CHLRE	499310000	462630000	421810000	421430000	358300000	441000000	377720000	460600000	381830000	277930000	496570000	548900000	227780000	297820000	53806000
tr|A8J3L4|A8J3L4_CHLRE	499310000	462630000	421810000	421430000	358300000	441000000	377720000	460600000	381830000	277930000	496570000	548900000	227780000	297820000	53806000
tr|A0A2K3CVF0|A0A2K3CVF0_CHLRE	499310000	462630000	421810000	421430000	358300000	441000000	377720000	460600000	381830000	277930000	496570000	548900000	227780000	297820000	53806000
Q39618|SFAS_CHLRE	189810000	229290000	222430000	237040000	184650000	209540000	348720000	471570000	540260000	386190000	442740000	495880000	96681000	66007000	89238000
tr|Q546J6|Q546J6_CHLRE	189810000	229290000	222430000	237040000	184650000	209540000	348720000	471570000	540260000	386190000	442740000	495880000	96681000	66007000	89238000
tr|A0A2K3E708|A0A2K3E708_CHLRE	332610000	287600000	402070000	260130000	255990000	279230000	681940000	632320000	662700000	506260000	670090000	391810000	167270000	166250000	105290000
tr|A0A2K3DQF5|A0A2K3DQF5_CHLRE	36468000	34539000	33580000	405970000	405880000	452100000	198020000	392460000	228380000	200310000	741400000	672540000	168200000	189800000	34059000
tr|A8ICB0|A8ICB0_CHLRE	268800000	308100000	306070000	190150000	193670000	187960000	63755000	131590000	127410000	312270000	279180000	151680000	427200000	430370000	473980000
tr|A8J6J6|A8J6J6_CHLRE	98559000	88459000	109800000	200280000	195080000	198960000	371660000	464220000	537110000	416430000	446960000	413610000	246970000	265780000	240500000
tr|A8IRE2|A8IRE2_CHLRE	369130000	402280000	411910000	219230000	214610000	290560000	569410000	650520000	774900000	438740000	506890000	364580000	305190000	288700000	308370000
tr|A0A2K3DMK6|A0A2K3DMK6_CHLRE	62294000	59905000	69762000	67874000	72898000	84512000	128850000	97630000	115660000	74952000	80219000	97896000	31975000	31503000	35593000
tr|A8J9F6|A8J9F6_CHLRE	N/A	N/A	N/A	45454000	42701000	49822000	25097000	32233000	35238000	78184000	79713000	83361000	11062000	N/A	N/A
tr|A8JEG6|A8JEG6_CHLRE	9416000	39462000	24068000	38735000	34970000	53685000	15072000	18912000	6692800	18444000	19086000	163990000	8179200	9010000	10212000
tr|A8IW47|A8IW47_CHLRE	2199000000	2385300000	2456200000	1803500000	1455200000	1963600000	2166400000	2356600000	2970600000	2670700000	3000800000	3126000000	1283100000	1296400000	1316900000
tr|Q6V9B2|Q6V9B2_CHLRE	53617000	90187000	83752000	41791000	50099000	56581000	77019000	67488000	72889000	77131000	62288000	271890000	80450000	128220000	89310000
tr|A8ICJ1|A8ICJ1_CHLRE	53617000	90187000	83752000	41791000	50099000	56581000	77019000	67488000	72889000	77131000	62288000	271890000	80450000	128220000	89310000
tr|A0A2K3E4J3|A0A2K3E4J3_CHLRE	96422000	91658000	96570000	261730000	264010000	220540000	88204000	143600000	63007000	104560000	120590000	213290000	150780000	131420000	157360000
tr|A8J1X0|A8J1X0_CHLRE	137410000	114250000	121860000	165260000	159890000	197930000	68644000	78930000	53226000	239470000	246260000	365740000	174790000	165870000	126170000
tr|A8JE35|A8JE35_CHLRE	1155600000	1231900000	1268900000	657700000	627350000	697980000	1067300000	1350400000	1469200000	734510000	882680000	993730000	1103000000	1210700000	1107600000
tr|A8IJR6|A8IJR6_CHLRE	N/A	N/A	N/A	N/A	N/A	N/A	N/A	N/A	932470	N/A	N/A	663000	N/A	398160	N/A
tr|A8IJS4|A8IJS4_CHLRE	N/A	N/A	N/A	N/A	N/A	N/A	N/A	N/A	932470	N/A	N/A	663000	N/A	398160	N/A
tr|A8HUK0|A8HUK0_CHLRE	795850000	853310000	786380000	516120000	390000000	497450000	933500000	1021500000	1188300000	1035500000	701740000	1175400000	678450000	761140000	696560000
tr|A0A2K3DVF5|A0A2K3DVF5_CHLRE	759640000	765750000	820730000	760510000	752900000	938690000	1441400000	1711600000	2091300000	1455700000	1462100000	1801500000	528700000	559090000	580900000
tr|Q6UP29|Q6UP29_CHLRE	759640000	765750000	820730000	760510000	752900000	938690000	1441400000	1711600000	2091300000	1455700000	1462100000	1801500000	528700000	559090000	580900000
tr|A0A218N906|A0A218N906_CHLRE	143290000	N/A	183240000	156320000	148320000	208180000	599630000	408850000	N/A	169200000	249160000	98285000	599380000	295130000	411760000
tr|A8J7F9|A8J7F9_CHLRE	N/A	N/A	N/A	251920000	167280000	259100000	N/A	N/A	N/A	305020000	275670000	161940000	N/A	N/A	3933500
tr|A0A2K3DW82|A0A2K3DW82_CHLRE	N/A	N/A	N/A	251920000	167280000	259100000	N/A	N/A	N/A	305020000	275670000	161940000	N/A	N/A	3933500
tr|A8I7N4|A8I7N4_CHLRE	674440000	674950000	695810000	422660000	382400000	489530000	414260000	546600000	590230000	517480000	570910000	587430000	766320000	764750000	818670000
tr|A8I7N8|A8I7N8_CHLRE	674440000	674950000	695810000	422660000	382400000	489530000	414260000	546600000	590230000	517480000	570910000	587430000	766320000	764750000	818670000
tr|A8IJ34|A8IJ34_CHLRE	250740000	232430000	238090000	177260000	137280000	185920000	743690000	873710000	1215700000	370880000	366600000	442260000	1141300000	1305900000	1263200000
tr|A0A2K3D3B1|A0A2K3D3B1_CHLRE	250740000	232430000	238090000	177260000	137280000	185920000	743690000	873710000	1215700000	370880000	366600000	442260000	1141300000	1305900000	1263200000
tr|A0A2K3CXY7|A0A2K3CXY7_CHLRE	194750000	211610000	228400000	94626000	101500000	95142000	185920000	70703000	3251100	53122000	77346000	362660000	32967000	94593000	44134000
tr|A8HP36|A8HP36_CHLRE	194750000	211610000	228400000	94626000	101500000	95142000	185920000	70703000	3251100	53122000	77346000	362660000	32967000	94593000	44134000
tr|Q3HTK5|Q3HTK5_CHLRE	194750000	211610000	228400000	94626000	101500000	95142000	185920000	70703000	3251100	53122000	77346000	362660000	32967000	94593000	44134000
tr|A8ICE4|A8ICE4_CHLRE	475910000	496560000	465310000	249330000	237610000	275190000	373990000	407650000	462850000	302890000	348520000	491600000	411070000	457380000	425790000
tr|Q6V9A8|Q6V9A8_CHLRE	331220000	398080000	378920000	253560000	196230000	231590000	321520000	420230000	498650000	350080000	431260000	460430000	615220000	569990000	623740000
tr|Q6SA05|Q6SA05_CHLRE	N/A	N/A	N/A	72318000	63760000	78017000	N/A	N/A	N/A	64991000	36407000	120220000	N/A	N/A	N/A
P23489|RCA_CHLRE	N/A	N/A	N/A	72318000	63760000	78017000	N/A	N/A	N/A	64991000	36407000	120220000	N/A	N/A	N/A
tr|A0A2K3DVH9|A0A2K3DVH9_CHLRE	73356000	42326000	78287000	117380000	103270000	135550000	164630000	213020000	162180000	191170000	182330000	114180000	111180000	43271000	46991000
tr|A8IKZ2|A8IKZ2_CHLRE	217440000	225080000	186700000	77512000	69886000	107340000	174820000	230060000	306100000	78990000	89453000	149140000	787450000	971260000	904850000
tr|A0A2K3D6N5|A0A2K3D6N5_CHLRE	N/A	N/A	N/A	N/A	N/A	N/A	701990000	770520000	1207600000	0	0	65612000	95679000	88371000	98040000
tr|A8JHU2|A8JHU2_CHLRE	576210000	635760000	387070000	217780000	185620000	268210000	235130000	285970000	316530000	96425000	199020000	488730000	829660000	1120700000	991580000
tr|A8IHL3|A8IHL3_CHLRE	749110000	807160000	913000000	540830000	455760000	542520000	933090000	1207000000	1377800000	1041700000	1135300000	995440000	530450000	535250000	557550000
tr|Q6V507|Q6V507_CHLRE	749110000	807160000	913000000	540830000	455760000	542520000	933090000	1207000000	1377800000	1041700000	1135300000	995440000	530450000	535250000	557550000
tr|A8JH60|A8JH60_CHLRE	2486200000	2663200000	508840000	1066800000	1015100000	1418600000	2760500000	3034800000	4000500000	2235300000	2053000000	3315200000	1430300000	1621600000	1638500000
tr|A8HYN3|A8HYN3_CHLRE	282660000	303940000	350680000	46330000	62562000	27827000	185360000	261690000	162630000	153510000	171010000	141690000	134120000	112470000	121680000
tr|A0A2K3CZ88|A0A2K3CZ88_CHLRE	374960000	327940000	375220000	467110000	406220000	511680000	275420000	234720000	289540000	625020000	549910000	681350000	361490000	281340000	369460000
tr|A8JDC9|A8JDC9_CHLRE	N/A	N/A	N/A	N/A	N/A	N/A	N/A	N/A	393840	N/A	N/A	N/A	N/A	N/A	N/A
tr|A8JDE1|A8JDE1_CHLRE	N/A	N/A	N/A	N/A	N/A	N/A	N/A	N/A	393840	N/A	N/A	N/A	N/A	N/A	N/A
tr|A0A2K3E7P6|A0A2K3E7P6_CHLRE	260040000	217770000	267840000	174560000	153430000	172230000	321740000	406160000	436200000	302640000	286400000	358740000	114330000	128800000	141760000
tr|A8IAK1|A8IAK1_CHLRE	21598000	27768000	5661400	47298000	91423000	100060000	29867000	37697000	149610000	79841000	40949000	120960000	N/A	N/A	39186000
tr|A0A2K3E0G2|A0A2K3E0G2_CHLRE	21598000	27768000	5661400	47298000	91423000	100060000	29867000	37697000	149610000	79841000	40949000	120960000	N/A	N/A	39186000
tr|A8I2M8|A8I2M8_CHLRE	464900000	524070000	548780000	195620000	216710000	204600000	240580000	361840000	341360000	282480000	311080000	281440000	142100000	98568000	129830000
tr|A0A2K3E3E4|A0A2K3E3E4_CHLRE	464900000	524070000	548780000	195620000	216710000	204600000	240580000	361840000	341360000	282480000	311080000	281440000	142100000	98568000	129830000
tr|A8J3F8|A8J3F8_CHLRE	49531000	N/A	29273000	69350000	154060000	108530000	N/A	2758400	7291200	177990000	152590000	207890000	142910000	70846000	103520000
tr|A0A2K3DF88|A0A2K3DF88_CHLRE	168040000	159130000	179820000	106660000	77954000	136130000	117090000	136800000	208120000	135210000	135930000	143090000	164830000	143710000	69609000
tr|Q6J213|Q6J213_CHLRE	158260000	177060000	172960000	173050000	135750000	179560000	204500000	263560000	252040000	194100000	216380000	282430000	169170000	162190000	195140000
tr|A8IW75|A8IW75_CHLRE	N/A	N/A	N/A	N/A	N/A	N/A	N/A	191260	956730	N/A	N/A	1516600	N/A	N/A	N/A
tr|A8IW84|A8IW84_CHLRE	N/A	N/A	N/A	N/A	N/A	N/A	N/A	191260	956730	N/A	N/A	1516600	N/A	N/A	N/A
tr|A8JBJ0|A8JBJ0_CHLRE	114130000	104830000	112590000	589190	55956000	880510	586290000	664530000	622270000	35751000	89438000	72969000	127700000	137040000	125820000
tr|A0A2K3CSD6|A0A2K3CSD6_CHLRE	114130000	104830000	112590000	589190	55956000	880510	586290000	664530000	622270000	35751000	89438000	72969000	127700000	137040000	125820000
tr|A8HPI1|A8HPI1_CHLRE	959300000	1127700000	1086600000	883800000	754430000	873180000	761950000	836700000	1034400000	891550000	1015300000	970090000	670350000	723040000	722790000
tr|A8JCY4|A8JCY4_CHLRE	40073000	42998000	38441000	N/A	40864000	N/A	164980000	145990000	161310000	37200000	46116000	N/A	0	166050000	141060000
tr|A8IW09|A8IW09_CHLRE	1203100000	1310300000	1381100000	2371500000	2025000000	2509600000	1364700000	1636500000	1427000000	3449700000	3620600000	3510900000	701100000	691010000	718890000
tr|A8J2X8|A8J2X8_CHLRE	94965000	45539000	54794000	241380000	219920000	256120000	31409000	N/A	N/A	287800000	309860000	187290000	68624000	154270000	124620000
tr|A8J3U9|A8J3U9_CHLRE	374260000	409950000	419730000	692940000	615360000	794580000	788300000	930160000	1061300000	1308400000	1382200000	1433100000	375580000	425990000	409860000
tr|A8J168|A8J168_CHLRE	109870000	27487000	61045000	40448000	38661000	37159000	1517800	32491000	38996000	N/A	10175000	52532000	37237000	43427000	42222000
tr|A8JF35|A8JF35_CHLRE	328050000	336990000	134450000	274140000	253750000	337210000	353850000	325560000	393930000	71528000	401060000	547730000	272800000	314700000	316200000
tr|A0A2K3D385|A0A2K3D385_CHLRE	106800000	135490000	145320000	15872000	32378000	27106000	89122000	101850000	159340000	N/A	15692000	N/A	152230000	148690000	164670000
tr|A8JAP7|A8JAP7_CHLRE	267660000	244230000	236630000	456100000	384980000	460900000	486790000	661850000	685280000	539140000	514770000	509880000	479950000	506480000	571390000
tr|A8IGY1|A8IGY1_CHLRE	2018600000	1923200000	1994800000	920920000	866150000	980550000	1213700000	1228200000	1608900000	620690000	1054100000	1019600000	3729700000	3785600000	3862100000
Q39565|DYHB_CHLRE	80725000	117230000	140620000	71800000	36072000	758760000	14622000	54868000	79120000	874430000	357310000	252310000	5498700	31648000	3997400
tr|A8J1M5|A8J1M5_CHLRE	80725000	117230000	140620000	71800000	36072000	758760000	14622000	54868000	79120000	874430000	357310000	252310000	5498700	31648000	3997400
tr|A8J0Q8|A8J0Q8_CHLRE	990970000	977500000	1020300000	635850000	590900000	673650000	1188700000	1320700000	1320500000	701800000	697000000	719690000	484140000	472890000	565320000
tr|A8J8M9|A8J8M9_CHLRE	4833700000	5070200000	5045300000	2790800000	2278500000	3298700000	4969800000	6065800000	6826900000	4186600000	4406900000	4993000000	2713700000	2631400000	2908700000
tr|A0A2K3E434|A0A2K3E434_CHLRE	240770000	344880000	358770000	39746000	75822000	N/A	232520000	290330000	177660000	208860000	174450000	168790000	0	43996000	28192000
tr|A0A2K3D521|A0A2K3D521_CHLRE	336930000	326750000	350100000	323670000	364430000	316860000	488540000	450650000	722740000	560330000	656130000	560610000	83023000	159180000	153460000
tr|A8IVN2|A8IVN2_CHLRE	336930000	326750000	350100000	323670000	364430000	316860000	488540000	450650000	722740000	560330000	656130000	560610000	83023000	159180000	153460000
tr|A0A2K3D735|A0A2K3D735_CHLRE	102210000	73881000	26966000	89598000	37062000	102940000	0	77937000	N/A	17913000	43415000	135800000	22335000	56142000	41034000
tr|A8J951|A8J951_CHLRE	1998800000	1957900000	2102800000	1486000000	1431400000	1774100000	2510600000	2969100000	3203500000	1591100000	1685500000	1830500000	4182900000	4466900000	4364300000
tr|A0A2K3D9Q2|A0A2K3D9Q2_CHLRE	N/A	N/A	N/A	56175000	62678000	32398000	N/A	N/A	N/A	46219000	27322000	53987000	18073000	17395000	20611000
tr|A0A2K3CXV1|A0A2K3CXV1_CHLRE	198030000	146280000	215400000	84946000	80273000	87795000	115730000	145510000	149700000	120780000	138850000	176640000	161020000	183380000	154970000
tr|A0A2K3DY96|A0A2K3DY96_CHLRE	149310000	157130000	160510000	110090000	147310000	164440000	168210000	191900000	199960000	265250000	289340000	260650000	48749000	0	5983200
tr|A8J4M1|A8J4M1_CHLRE	296420000	294090000	274120000	165390000	209370000	235430000	456800000	509110000	517740000	323770000	357010000	336640000	188090000	199490000	164800000
tr|A0A218N973|A0A218N973_CHLRE	1663800000	1764800000	1850000000	1178000000	1038200000	1297800000	1770300000	2005000000	2364800000	1624800000	1661300000	1829400000	1122400000	1201600000	1224100000
P11094|RK14_CHLRE	1663800000	1764800000	1850000000	1178000000	1038200000	1297800000	1770300000	2005000000	2364800000	1624800000	1661300000	1829400000	1122400000	1201600000	1224100000
tr|Q39588|Q39588_CHLRE	375750000	333280000	431460000	243600000	264270000	301970000	652710000	799110000	821960000	465020000	477030000	396400000	461430000	466430000	414700000
tr|A0A2K3CY13|A0A2K3CY13_CHLRE	N/A	N/A	N/A	N/A	N/A	10082000	N/A	N/A	N/A	N/A	N/A	28672000	N/A	N/A	N/A
tr|A8HP37|A8HP37_CHLRE	N/A	N/A	N/A	N/A	N/A	10082000	N/A	N/A	N/A	N/A	N/A	28672000	N/A	N/A	N/A
tr|A8IZR5|A8IZR5_CHLRE	423430000	431500000	473390000	275370000	286230000	275750000	1046600000	1224500000	1331800000	583850000	749880000	615300000	473150000	460390000	454990000
P80028|TRXH_CHLRE	423430000	431500000	473390000	275370000	286230000	275750000	1046600000	1224500000	1331800000	583850000	749880000	615300000	473150000	460390000	454990000
tr|A0A2K3DBE2|A0A2K3DBE2_CHLRE	246390000	262900000	257770000	91331000	86778000	120460000	246370000	320500000	360140000	89990000	103740000	49427000	177250000	166800000	164660000
tr|A8I7P5|A8I7P5_CHLRE	140760000	149400000	156430000	58435000	50631000	109730000	166480000	249920000	281440000	182190000	227030000	153240000	N/A	47714000	28753000
tr|Q93WE2|Q93WE2_CHLRE	140760000	149400000	156430000	58435000	50631000	109730000	166480000	249920000	281440000	182190000	227030000	153240000	N/A	47714000	28753000
P07839|FER_CHLRE	787950000	712760000	784270000	968380000	1014600000	1055400000	1013300000	1055600000	1332900000	1200000000	881870000	904570000	644230000	564520000	522220000
tr|A8IV40|A8IV40_CHLRE	787950000	712760000	784270000	968380000	1014600000	1055400000	1013300000	1055600000	1332900000	1200000000	881870000	904570000	644230000	564520000	522220000
tr|A8HYD5|A8HYD5_CHLRE	0	2818800	0	224240000	230240000	270690000	83980000	59149000	72610000	184900000	178310000	98736000	43554000	9005000	42928000
tr|A0A2K3D8R9|A0A2K3D8R9_CHLRE	622460000	641090000	666970000	436160000	343260000	489920000	1333900000	1401900000	1712600000	920310000	703910000	1326900000	856020000	935410000	896940000
tr|A0A2K3DPM9|A0A2K3DPM9_CHLRE	83559000	74627000	92353000	21647000	20864000	34213000	34415000	43750000	77451000	60153000	48355000	46659000	16670000	23683000	20440000
tr|A8J1Z2|A8J1Z2_CHLRE	83559000	74627000	92353000	21647000	20864000	34213000	34415000	43750000	77451000	60153000	48355000	46659000	16670000	23683000	20440000
P07891|ATPE_CHLRE	N/A	N/A	N/A	N/A	N/A	N/A	N/A	355150000	522200000	N/A	N/A	N/A	N/A	N/A	N/A
tr|A8JBB4|A8JBB4_CHLRE	719690000	743720000	680120000	584750000	573770000	718350000	780610000	882570000	1180400000	894680000	963690000	1151600000	736010000	721060000	719010000
tr|A8JHC9|A8JHC9_CHLRE	956010000	968820000	1022300000	718600000	667570000	790980000	1177500000	1305800000	1640500000	996540000	1047800000	1196500000	843350000	962210000	912290000
tr|A8J090|A8J090_CHLRE	74468000	87458000	82935000	95310000	96443000	106850000	365170000	428660000	295160000	145040000	160150000	135570000	426500000	388510000	483570000
tr|A8J091|A8J091_CHLRE	74468000	87458000	82935000	95310000	96443000	106850000	365170000	428660000	295160000	145040000	160150000	135570000	426500000	388510000	483570000
tr|A0A2K3CSW2|A0A2K3CSW2_CHLRE	N/A	N/A	N/A	N/A	N/A	N/A	N/A	N/A	N/A	N/A	N/A	N/A	N/A	N/A	N/A
Q42684|SODM_CHLRE	1396000000	1591700000	1658400000	1200400000	959580000	1528500000	1948300000	2170600000	2997200000	1602900000	1613600000	2693800000	640180000	749130000	842730000
tr|A8I2E0|A8I2E0_CHLRE	1396000000	1591700000	1658400000	1200400000	959580000	1528500000	1948300000	2170600000	2997200000	1602900000	1613600000	2693800000	640180000	749130000	842730000
tr|A8HW92|A8HW92_CHLRE	561190000	475300000	551620000	724730000	474820000	674120000	462990000	560140000	491160000	892660000	647180000	805070000	210670000	270850000	253160000
tr|A0A2K3DN75|A0A2K3DN75_CHLRE	561190000	475300000	551620000	724730000	474820000	674120000	462990000	560140000	491160000	892660000	647180000	805070000	210670000	270850000	253160000
tr|A8JI60|A8JI60_CHLRE	255860000	279000000	309010000	195250000	170320000	257420000	289210000	334850000	429940000	218880000	222220000	373920000	186330000	183130000	187290000
tr|A0A2K3CND7|A0A2K3CND7_CHLRE	255860000	279000000	309010000	195250000	170320000	257420000	289210000	334850000	429940000	218880000	222220000	373920000	186330000	183130000	187290000
tr|A0A2K3CNF0|A0A2K3CNF0_CHLRE	255860000	279000000	309010000	195250000	170320000	257420000	289210000	334850000	429940000	218880000	222220000	373920000	186330000	183130000	187290000
tr|A0A2K3CNE8|A0A2K3CNE8_CHLRE	255860000	279000000	309010000	195250000	170320000	257420000	289210000	334850000	429940000	218880000	222220000	373920000	186330000	183130000	187290000
tr|A0A2K3CNE3|A0A2K3CNE3_CHLRE	255860000	279000000	309010000	195250000	170320000	257420000	289210000	334850000	429940000	218880000	222220000	373920000	186330000	183130000	187290000
tr|A8J0I6|A8J0I6_CHLRE	65058000	5014000	43210000	5298500	7297400	7093900	72559000	108220000	58091000	8824500	92510000	65504000	33466000	15327000	14944000
tr|A0A2K3DES1|A0A2K3DES1_CHLRE	65058000	5014000	43210000	5298500	7297400	7093900	72559000	108220000	58091000	8824500	92510000	65504000	33466000	15327000	14944000
tr|A8HMQ3|A8HMQ3_CHLRE	538060000	620630000	631990000	612130000	522860000	678200000	780830000	887090000	1175800000	869850000	919530000	867160000	506520000	502840000	499920000
Q8HTL2|RK2_CHLRE	137970000	150460000	151430000	71984000	64576000	70394000	73889000	85667000	N/A	50051000	N/A	57955000	464400000	530260000	582000000
tr|A0A218N8U4|A0A218N8U4_CHLRE	137970000	150460000	151430000	71984000	64576000	70394000	73889000	85667000	N/A	50051000	N/A	57955000	464400000	530260000	582000000
tr|A0A2K3D577|A0A2K3D577_CHLRE	82929000	93834000	87492000	95878000	104020000	118300000	124400000	148770000	146790000	174420000	171850000	79335000	79492000	75431000	88584000
tr|A8HQ81|A8HQ81_CHLRE	1529800000	1496200000	1631000000	780480000	728530000	856000000	922930000	1168100000	1174100000	929220000	908500000	1011400000	3391000000	3644800000	3721700000
tr|A8JFK6|A8JFK6_CHLRE	676530000	773250000	773840000	509110000	476860000	587300000	875790000	979360000	1084200000	831510000	870790000	935720000	663950000	767880000	735090000
tr|A8J7F8|A8J7F8_CHLRE	182140000	133070000	199450000	68543000	91924000	132190000	133490000	290000000	368280000	156640000	91399000	278220000	154230000	204300000	137060000
tr|A0A2K3DW85|A0A2K3DW85_CHLRE	182140000	133070000	199450000	68543000	91924000	132190000	133490000	290000000	368280000	156640000	91399000	278220000	154230000	204300000	137060000
tr|A0A2K3DW83|A0A2K3DW83_CHLRE	182140000	133070000	199450000	68543000	91924000	132190000	133490000	290000000	368280000	156640000	91399000	278220000	154230000	204300000	137060000
tr|A8IHH9|A8IHH9_CHLRE	595950000	582740000	677740000	693500000	558980000	734820000	562690000	650580000	906060000	1848400000	909460000	1125900000	349690000	337710000	244490000
tr|A8J709|A8J709_CHLRE	225890000	226250000	234360000	869500000	759040000	974100000	382230000	455890000	486600000	819990000	800120000	928690000	430960000	401170000	413870000
tr|A0A2K3D8G0|A0A2K3D8G0_CHLRE	225890000	226250000	234360000	869500000	759040000	974100000	382230000	455890000	486600000	819990000	800120000	928690000	430960000	401170000	413870000
tr|A8JAX1|A8JAX1_CHLRE	465640000	508850000	432080000	189090000	162700000	205160000	399730000	464880000	574210000	210780000	299060000	421060000	294270000	428100000	308700000
tr|A8IGE2|A8IGE2_CHLRE	161400000	150660000	164830000	141410000	90213000	128780000	202800000	220700000	266180000	114690000	149240000	129050000	128910000	116790000	116630000
tr|A0A2K3D5T7|A0A2K3D5T7_CHLRE	1992700000	3220300000	2156600000	1942700000	1637400000	2057600000	1585600000	2086900000	2276700000	2195700000	5602200000	6324300000	1367600000	2818600000	1516600000
tr|A8IYS1|A8IYS1_CHLRE	1992700000	3220300000	2156600000	1942700000	1637400000	2057600000	1585600000	2086900000	2276700000	2195700000	5602200000	6324300000	1367600000	2818600000	1516600000
P48268|PSBE_CHLRE	603200000	570050000	616470000	277190000	241940000	275300000	693180000	887530000	886770000	330550000	364580000	424790000	365330000	340590000	332280000
tr|A0A218N8C6|A0A218N8C6_CHLRE	603200000	570050000	616470000	277190000	241940000	275300000	693180000	887530000	886770000	330550000	364580000	424790000	365330000	340590000	332280000
tr|A8JEP4|A8JEP4_CHLRE	10001000	9844700	6837600	5581000	6894600	14306000	6230200	22922000	21465000	2799400	2934800	N/A	5235900	6007400	54380000
tr|Q6V8K6|Q6V8K6_CHLRE	1032100	1671000	1729900	29685000	27652000	60538000	14698000	17370000	20398000	35884000	38426000	89148000	16301000	16832000	17717000
tr|A0A2K3CZ10|A0A2K3CZ10_CHLRE	341930000	342750000	367670000	427340000	395940000	445540000	426550000	553340000	597870000	515270000	493040000	663180000	314410000	335070000	292950000
tr|A8HVE0|A8HVE0_CHLRE	114440000	133510000	43073000	20018000	14361000	25624000	200040000	237050000	291420000	15962000	23597000	159510000	132590000	202350000	200360000
tr|A0A2K3E5I4|A0A2K3E5I4_CHLRE	0	N/A	N/A	102840000	119810000	139920000	29856000	23193000	41348000	190320000	119450000	192660000	N/A	N/A	N/A
tr|A8HPB8|A8HPB8_CHLRE	0	N/A	N/A	102840000	119810000	139920000	29856000	23193000	41348000	190320000	119450000	192660000	N/A	N/A	N/A
tr|Q6QAY4|Q6QAY4_CHLRE	220800000	217480000	236450000	143480000	141270000	175470000	270920000	315330000	472570000	244880000	232860000	347990000	204350000	199560000	235820000
tr|A8J3F9|A8J3F9_CHLRE	119080000	172280000	178520000	103810000	38830000	123340000	172390000	145590000	250270000	148590000	135590000	225290000	226790000	262960000	280880000
Q8LPD9|PHOT_CHLRE	71437000	79132000	77658000	50788000	39016000	47025000	0	0	46664000	139430000	153970000	236270000	12050000	11696000	11054000
tr|A8JEP9|A8JEP9_CHLRE	52028000	73383000	79187000	105840000	314640000	350210000	87177000	N/A	220700000	128080000	83974000	172430000	235430000	295770000	289650000
tr|A0A2K3DTG4|A0A2K3DTG4_CHLRE	52028000	73383000	79187000	105840000	314640000	350210000	87177000	N/A	220700000	128080000	83974000	172430000	235430000	295770000	289650000
tr|A8I893|A8I893_CHLRE	119510000	124790000	123090000	55235000	59075000	88228000	127910000	83242000	193360000	102320000	91667000	301700000	201240000	348950000	305860000
tr|A0A2K3E0N9|A0A2K3E0N9_CHLRE	119510000	124790000	123090000	55235000	59075000	88228000	127910000	83242000	193360000	102320000	91667000	301700000	201240000	348950000	305860000
tr|A0A2K3DMB8|A0A2K3DMB8_CHLRE	6974700	6854100	88934000	16376000	14945000	20551000	16365000	21378000	32186000	18117000	18842000	46337000	8147100	9689400	10535000
tr|A8HZQ4|A8HZQ4_CHLRE	225370000	242980000	230750000	504520000	427500000	466060000	193300000	239350000	318150000	493740000	425270000	541850000	42121000	48737000	55903000
tr|A8HXE1|A8HXE1_CHLRE	N/A	17265000	18772000	539790000	464710000	563890000	591430000	652750000	857480000	573750000	683170000	894420000	367450000	508970000	437230000
tr|A0A2K3DHZ1|A0A2K3DHZ1_CHLRE	47436000	25625000	36451000	37546000	54904000	29397000	121950000	170680000	163370000	68210000	37943000	82572000	32961000	26022000	83642000
tr|A8J728|A8J728_CHLRE	N/A	N/A	N/A	39127000	11999000	N/A	28457000	27211000	N/A	101250000	97285000	49266000	14316000	N/A	N/A
tr|A0A2K3DA52|A0A2K3DA52_CHLRE	137620000	126290000	120090000	1113100	30936000	37342000	21216000	52047000	125590000	133280000	106200000	77866000	96759000	92509000	50095000
tr|A8J4I2|A8J4I2_CHLRE	44835000	48340000	63616000	372690000	308100000	388750000	179080000	251920000	222910000	545310000	551860000	483490000	57201000	64901000	65119000
tr|A0A2K3CPL3|A0A2K3CPL3_CHLRE	137750000	222910000	253510000	111460000	71179000	114670000	529880000	639170000	653780000	296680000	303230000	247250000	550140000	581040000	604850000
tr|A8HUE0|A8HUE0_CHLRE	53310000	50876000	74298000	87111000	60536000	49659000	58133000	43803000	43591000	91891000	42424000	41744000	76101000	133050000	110450000
tr|A0A2K3D3T8|A0A2K3D3T8_CHLRE	64954000	66658000	31602000	20432000	14062000	20536000	25579000	N/A	24959000	21704000	N/A	58873000	97049000	102270000	72582000
tr|A8JH52|A8JH52_CHLRE	100670000	122840000	239790000	133100000	28727000	110970000	143600000	322110000	342170000	35010000	34796000	34788000	126080000	123890000	100550000
tr|Q9FDV9|Q9FDV9_CHLRE	100670000	122840000	239790000	133100000	28727000	110970000	143600000	322110000	342170000	35010000	34796000	34788000	126080000	123890000	100550000
tr|A0A2K3DLV6|A0A2K3DLV6_CHLRE	171950000	238690000	286990000	136190000	111430000	135340000	82942000	149460000	111920000	299760000	350410000	349660000	12656000	N/A	20829000
Q9SMH5|DYHC2_CHLRE	171950000	238690000	286990000	136190000	111430000	135340000	82942000	149460000	111920000	299760000	350410000	349660000	12656000	N/A	20829000
A8ISN6|ARL3_CHLRE	86501000	91340000	103440000	195140000	86346000	192890000	156830000	176630000	194810000	240840000	219370000	232780000	167070000	125800000	139400000
tr|A0A140CTI1|A0A140CTI1_CHLRE	86501000	91340000	103440000	195140000	86346000	192890000	156830000	176630000	194810000	240840000	219370000	232780000	167070000	125800000	139400000
tr|A8JHJ5|A8JHJ5_CHLRE	596570000	638130000	498010000	656040000	383910000	546530000	73171000	347970000	397100000	1179800000	294600000	1178400000	402890000	721310000	537450000
tr|E3SC50|E3SC50_CHLRE	1959400000	2111100000	2101800000	773660000	693780000	872090000	1595600000	1911100000	2353000000	1125400000	1222600000	2197800000	2472700000	2935800000	2786700000
tr|A8JGF8|A8JGF8_CHLRE	1959400000	2111100000	2101800000	773660000	693780000	872090000	1595600000	1911100000	2353000000	1125400000	1222600000	2197800000	2472700000	2935800000	2786700000
tr|A0A2K3DNH7|A0A2K3DNH7_CHLRE	133440000	115730000	132260000	172490000	163490000	197220000	38230000	69357000	N/A	72679000	N/A	109730000	206650000	222370000	190150000
tr|A8IVK1|A8IVK1_CHLRE	41095000	64549000	51912000	N/A	0	22939000	44257000	820590	9634500	18955000	18255000	37476000	235770000	279250000	206610000
tr|A0A2K3D552|A0A2K3D552_CHLRE	41095000	64549000	51912000	N/A	0	22939000	44257000	820590	9634500	18955000	18255000	37476000	235770000	279250000	206610000
tr|A8JEW4|A8JEW4_CHLRE	120610000	89822000	116360000	88204000	73694000	85995000	129310000	88620000	140750000	100260000	125290000	83150000	93877000	77678000	89304000
tr|A0A2K3DLZ7|A0A2K3DLZ7_CHLRE	N/A	N/A	N/A	N/A	N/A	N/A	19190000	27597000	160450000	N/A	N/A	N/A	188320000	502190000	364290000
tr|A8JJT1|A8JJT1_CHLRE	N/A	N/A	N/A	N/A	N/A	N/A	19190000	27597000	160450000	N/A	N/A	N/A	188320000	502190000	364290000
Q84U21|RK22_CHLRE	456500000	475680000	581330000	228860000	188470000	319010000	530640000	651630000	632040000	208530000	199390000	116490000	154680000	216090000	156190000
tr|A0A2K3D0D2|A0A2K3D0D2_CHLRE	456500000	475680000	581330000	228860000	188470000	319010000	530640000	651630000	632040000	208530000	199390000	116490000	154680000	216090000	156190000
tr|A8IF64|A8IF64_CHLRE	119630000	74573000	97327000	63188000	86524000	110510000	N/A	N/A	N/A	63252000	51701000	52275000	19064000	36469000	27522000
tr|A0A2K3DWU0|A0A2K3DWU0_CHLRE	119630000	74573000	97327000	63188000	86524000	110510000	N/A	N/A	N/A	63252000	51701000	52275000	19064000	36469000	27522000
tr|A0A2K3DFM2|A0A2K3DFM2_CHLRE	744880000	695220000	748620000	609090000	562420000	751080000	749510000	919800000	1141100000	804550000	772690000	855180000	595860000	424190000	614710000
tr|A8JIJ1|A8JIJ1_CHLRE	757010000	772120000	838290000	785930000	667770000	856690000	712890000	913190000	1117900000	888960000	871550000	1238100000	1011100000	1089300000	1021100000
tr|A8I901|A8I901_CHLRE	152030000	156300000	196540000	137430000	104180000	139260000	190130000	198680000	279150000	169650000	174960000	212450000	258340000	238860000	275450000
tr|A0A2K3DYA8|A0A2K3DYA8_CHLRE	272150000	172970000	265690000	319240000	224120000	369320000	360780000	384670000	541490000	598560000	617020000	675730000	421910000	367190000	428120000
tr|A8IRX5|A8IRX5_CHLRE	121830000	205190000	126250000	101160000	139490000	165390000	99175000	47723000	N/A	N/A	39593000	27267000	253620000	220780000	360460000
tr|A8HYA9|A8HYA9_CHLRE	487870000	424030000	421730000	268230000	240050000	288860000	252050000	388340000	346030000	511280000	496090000	428330000	391410000	401360000	297360000
tr|A8JDG4|A8JDG4_CHLRE	147450000	170230000	183930000	182840000	175980000	233900000	259010000	305730000	322660000	259430000	284320000	234560000	447180000	417600000	428320000
tr|A0A2K3CPN0|A0A2K3CPN0_CHLRE	147450000	170230000	183930000	182840000	175980000	233900000	259010000	305730000	322660000	259430000	284320000	234560000	447180000	417600000	428320000
tr|A8JGS8|A8JGS8_CHLRE	28662000	88892000	32333000	73898000	85399000	31075000	24093000	25927000	89109000	118870000	223000000	111430000	116900000	316640000	314830000
tr|A8JH77|A8JH77_CHLRE	225500000	232920000	235080000	160870000	112430000	153530000	109850000	128970000	119420000	134660000	118830000	157320000	30120000	0	N/A
tr|A8JFZ0|A8JFZ0_CHLRE	334940000	349530000	313210000	313830000	261030000	306130000	298770000	351030000	443000000	308280000	386870000	356520000	523420000	585010000	616140000
tr|A8JFY9|A8JFY9_CHLRE	334940000	349530000	313210000	313830000	261030000	306130000	298770000	351030000	443000000	308280000	386870000	356520000	523420000	585010000	616140000
tr|A0A2K3D224|A0A2K3D224_CHLRE	101060000	112960000	171080000	91042000	29998000	64151000	87167000	143470000	137740000	79141000	191870000	215500000	29192000	45811000	37329000
tr|A8JDM1|A8JDM1_CHLRE	101060000	112960000	171080000	91042000	29998000	64151000	87167000	143470000	137740000	79141000	191870000	215500000	29192000	45811000	37329000
tr|A8J9W0|A8J9W0_CHLRE	92430000	119390000	112390000	26132000	15829000	30454000	110190000	81179000	155730000	70693000	28657000	300400000	71947000	94432000	41100000
tr|A8IVU0|A8IVU0_CHLRE	1258900000	1301600000	1222100000	596870000	499520000	686260000	577630000	597480000	637540000	442110000	470140000	1038000000	2555600000	2987300000	2709100000
tr|A0A2K3DJF7|A0A2K3DJF7_CHLRE	93822000	63162000	118510000	297420000	217200000	315010000	173110000	103200000	233520000	331690000	351660000	558520000	85589000	70867000	90480000
tr|A8HPZ8|A8HPZ8_CHLRE	187890000	180430000	192410000	148710000	135400000	49029000	239890000	277380000	248940000	180340000	218560000	205150000	168110000	153670000	146760000
tr|A0A2K3E673|A0A2K3E673_CHLRE	187890000	180430000	192410000	148710000	135400000	49029000	239890000	277380000	248940000	180340000	218560000	205150000	168110000	153670000	146760000
tr|A8IYM0|A8IYM0_CHLRE	116860000	118920000	158740000	69243000	1476000	53857000	82452000	103380000	108460000	2211700	49536000	35282000	138070000	3909100	98499000
tr|A0A2K3E776|A0A2K3E776_CHLRE	18855000	15532000	14471000	59011000	62491000	94690000	66301000	94036000	86025000	149290000	135810000	148330000	71365000	74471000	86899000
tr|A8HMA8|A8HMA8_CHLRE	18855000	15532000	14471000	59011000	62491000	94690000	66301000	94036000	86025000	149290000	135810000	148330000	71365000	74471000	86899000
tr|A8J500|A8J500_CHLRE	N/A	N/A	N/A	72179000	73469000	72197000	N/A	N/A	N/A	73817000	51402000	62694000	N/A	N/A	3701600
tr|A0A2K3DG12|A0A2K3DG12_CHLRE	N/A	N/A	N/A	72179000	73469000	72197000	N/A	N/A	N/A	73817000	51402000	62694000	N/A	N/A	3701600
tr|O22448|O22448_CHLRE	520510000	572960000	610460000	824890000	766610000	977980000	954880000	1056000000	1265600000	1065500000	1090000000	1079300000	276550000	243610000	317560000
tr|A0A2K3E592|A0A2K3E592_CHLRE	204390000	205150000	222790000	96799000	43109000	25262000	75617000	47292000	66474000	N/A	26759000	58572000	287480000	283590000	284990000
tr|A8JCW5|A8JCW5_CHLRE	204390000	205150000	222790000	96799000	43109000	25262000	75617000	47292000	66474000	N/A	26759000	58572000	287480000	283590000	284990000
tr|A8JC30|A8JC30_CHLRE	57824000	139010000	86887000	229900000	197550000	192100000	143650000	157380000	183180000	291000000	328950000	244960000	46865000	78614000	50182000
tr|A0A2K3DKH4|A0A2K3DKH4_CHLRE	7819200	8336800	85700000	39479000	4287900	57386000	416110000	475340000	564740000	138930000	131170000	72240000	91999000	0	114170000
tr|A8JDW2|A8JDW2_CHLRE	570280000	548760000	615810000	566320000	523860000	562510000	541810000	727760000	883690000	541200000	498130000	551410000	297480000	265090000	268840000
tr|A8HSV0|A8HSV0_CHLRE	2065400	2162500	1882400	2570600	22952000	21996000	2233300	2773900	8617900	86535000	125330000	177180000	N/A	N/A	N/A
tr|A8IDN1|A8IDN1_CHLRE	1200400000	1225400000	1151000000	892130000	696110000	1022900000	1557500000	1824300000	2252500000	1423400000	1499400000	2015800000	649250000	758250000	770750000
tr|A0A2K3DTR3|A0A2K3DTR3_CHLRE	34661000	39168000	39414000	211990000	176000000	262310000	218640000	222220000	242990000	235940000	172960000	231900000	N/A	N/A	N/A
tr|A8JG56|A8JG56_CHLRE	N/A	N/A	N/A	148520000	261160000	281410000	114680000	173080000	135910000	528270000	475430000	532880000	29593000	60883000	43248000
tr|Q6S7R7|Q6S7R7_CHLRE	343080000	375620000	395260000	229280000	221270000	226630000	367530000	464200000	442540000	396840000	444920000	276790000	395070000	404780000	412240000
tr|A8ITY4|A8ITY4_CHLRE	11594000	12877000	14658000	13197000	14237000	17048000	27926000	30254000	43716000	41294000	21029000	29200000	15438000	12256000	17395000
tr|A0A2K3DL07|A0A2K3DL07_CHLRE	11594000	12877000	14658000	13197000	14237000	17048000	27926000	30254000	43716000	41294000	21029000	29200000	15438000	12256000	17395000
tr|A8JCR6|A8JCR6_CHLRE	669040000	684000000	692310000	253310000	265560000	337000000	636870000	575970000	941620000	524950000	561960000	1120100000	392810000	460220000	443250000
tr|A0A2K3E8D8|A0A2K3E8D8_CHLRE	669040000	684000000	692310000	253310000	265560000	337000000	636870000	575970000	941620000	524950000	561960000	1120100000	392810000	460220000	443250000
tr|A8J633|A8J633_CHLRE	512520000	512880000	601050000	364130000	336490000	447950000	848950000	603870000	1077200000	603820000	638490000	745880000	456270000	493620000	475000000
tr|A0A2K3CU98|A0A2K3CU98_CHLRE	86881000	187120000	150950000	139050000	75317000	107330000	122340000	120380000	114710000	59434000	217270000	37637000	44619000	44760000	75509000
tr|A0A2K3CUA0|A0A2K3CUA0_CHLRE	86881000	187120000	150950000	139050000	75317000	107330000	122340000	120380000	114710000	59434000	217270000	37637000	44619000	44760000	75509000
tr|A8ILF4|A8ILF4_CHLRE	143150000	197170000	168500000	46002000	54536000	80600000	213830000	181190000	237460000	128010000	80565000	164420000	85156000	96042000	134200000
tr|A0A2K3D297|A0A2K3D297_CHLRE	143150000	197170000	168500000	46002000	54536000	80600000	213830000	181190000	237460000	128010000	80565000	164420000	85156000	96042000	134200000
tr|A0A2K3D282|A0A2K3D282_CHLRE	143150000	197170000	168500000	46002000	54536000	80600000	213830000	181190000	237460000	128010000	80565000	164420000	85156000	96042000	134200000
tr|A0A2K3CQW3|A0A2K3CQW3_CHLRE	81761000	83595000	86252000	72469000	63903000	88784000	99369000	97701000	149810000	84821000	98343000	144670000	64748000	69882000	69300000
Q8LKI3|ALB32_CHLRE	81761000	83595000	86252000	72469000	63903000	88784000	99369000	97701000	149810000	84821000	98343000	144670000	64748000	69882000	69300000
tr|A0A2K3E829|A0A2K3E829_CHLRE	222830000	195820000	227190000	95512000	71321000	120190000	250450000	320510000	267550000	236810000	291490000	135660000	115760000	122500000	157900000
tr|A0A2K3E839|A0A2K3E839_CHLRE	222830000	195820000	227190000	95512000	71321000	120190000	250450000	320510000	267550000	236810000	291490000	135660000	115760000	122500000	157900000
tr|A8JE98|A8JE98_CHLRE	1074300000	1211200000	1279200000	1289000000	1156700000	1542300000	1737300000	1804500000	2264300000	2092700000	2175600000	2674600000	981000000	1139200000	987920000
tr|A8JH65|A8JH65_CHLRE	69782000	64858000	94885000	51258000	43232000	53048000	45890000	38725000	31524000	29501000	23554000	41799000	117180000	123750000	132330000
tr|A8I8K4|A8I8K4_CHLRE	76360000	93388000	89218000	84279000	65509000	76134000	54774000	76614000	55328000	79991000	92372000	164730000	95685000	120610000	113280000
tr|A8IDP6|A8IDP6_CHLRE	252690000	290150000	231240000	19685000	60921000	23074000	252230000	345820000	407440000	75511000	30198000	15175000	71534000	55816000	89822000
P04352|CALM_CHLRE	252690000	290150000	231240000	19685000	60921000	23074000	252230000	345820000	407440000	75511000	30198000	15175000	71534000	55816000	89822000
tr|A0A2K3E120|A0A2K3E120_CHLRE	125960000	78994000	129570000	16477000	N/A	N/A	129700000	62181000	100970000	76103000	19245000	54884000	33378000	32584000	12738000
tr|A0A2K3E132|A0A2K3E132_CHLRE	125960000	78994000	129570000	16477000	N/A	N/A	129700000	62181000	100970000	76103000	19245000	54884000	33378000	32584000	12738000
tr|A8I8X2|A8I8X2_CHLRE	125960000	78994000	129570000	16477000	N/A	N/A	129700000	62181000	100970000	76103000	19245000	54884000	33378000	32584000	12738000
tr|A0A2K3CWL9|A0A2K3CWL9_CHLRE	N/A	N/A	N/A	87008000	78214000	86303000	N/A	N/A	N/A	143220000	156470000	69378000	40979000	39269000	23853000
tr|A0A2K3CWL5|A0A2K3CWL5_CHLRE	N/A	N/A	N/A	87008000	78214000	86303000	N/A	N/A	N/A	143220000	156470000	69378000	40979000	39269000	23853000
tr|A0A2K3CWL4|A0A2K3CWL4_CHLRE	N/A	N/A	N/A	87008000	78214000	86303000	N/A	N/A	N/A	143220000	156470000	69378000	40979000	39269000	23853000
tr|A8J6K9|A8J6K9_CHLRE	154540000	171270000	191670000	127280000	118960000	150090000	301810000	324440000	343920000	208150000	172910000	156430000	159300000	177650000	174340000
tr|A8I8Q5|A8I8Q5_CHLRE	27286000	27593000	0	46766000	36598000	31404000	N/A	9112100	N/A	20813000	20407000	53631000	N/A	N/A	N/A
tr|A0A2K3E125|A0A2K3E125_CHLRE	27286000	27593000	0	46766000	36598000	31404000	N/A	9112100	N/A	20813000	20407000	53631000	N/A	N/A	N/A
tr|A0A2K3D977|A0A2K3D977_CHLRE	58885000	61856000	64034000	3914700	N/A	4951800	303740000	381050000	124810000	55053000	73146000	56655000	134990000	173340000	181860000
tr|A8IQE3|A8IQE3_CHLRE	2533000000	2635900000	2756900000	1518300000	102320000	204400000	343750000	302290000	581030000	102050000	88883000	561660000	4973700000	5502100000	5455100000
tr|Q84XS0|Q84XS0_CHLRE	66328000	78528000	122190000	51963000	51301000	63831000	284730000	329150000	447730000	154690000	150100000	188310000	167750000	160040000	164820000
tr|A8IZZ4|A8IZZ4_CHLRE	205360000	246200000	230670000	0	216610000	217200000	239440000	231170000	243720000	203500000	241730000	189020000	137200000	132590000	150850000
tr|A8IJJ8|A8IJJ8_CHLRE	223620000	234160000	222390000	154040000	161480000	81345000	131590000	205730000	128760000	168790000	125820000	147040000	129090000	85858000	87311000
tr|A8I9I9|A8I9I9_CHLRE	214190000	215440000	222820000	1297500000	1156500000	1386300000	895290000	1183900000	1492400000	2437300000	2276600000	2570200000	487030000	498040000	518570000
tr|A0A2K3D6J2|A0A2K3D6J2_CHLRE	101300000	140460000	87071000	93008000	56617000	77269000	82794000	145140000	149930000	79830000	50211000	120800000	175970000	155190000	68677000
tr|A8JFZ2|A8JFZ2_CHLRE	218610000	166050000	190270000	109540000	93774000	133240000	160190000	61517000	0	91109000	72364000	145240000	184820000	168940000	172210000
tr|A8HY43|A8HY43_CHLRE	1717200000	1822000000	1788500000	1271900000	1115700000	1519200000	2391900000	2685400000	3387700000	1811200000	1808800000	2795300000	939470000	1033300000	1004700000
tr|A0A2K3CXJ2|A0A2K3CXJ2_CHLRE	150700000	142390000	37204000	69303000	45788000	N/A	N/A	N/A	107980000	56197000	25342000	271410000	28748000	42659000	40054000
tr|A0A2K3CXL9|A0A2K3CXL9_CHLRE	150700000	142390000	37204000	69303000	45788000	N/A	N/A	N/A	107980000	56197000	25342000	271410000	28748000	42659000	40054000
tr|A8IHI1|A8IHI1_CHLRE	185880000	160980000	157750000	85739000	64278000	85510000	63607000	81261000	176060000	84053000	48287000	56589000	81735000	70388000	55440000
tr|A0A2K3DGR2|A0A2K3DGR2_CHLRE	N/A	N/A	25594000	76468000	58094000	102500000	N/A	N/A	N/A	95626000	80187000	159700000	N/A	N/A	N/A
tr|A8J3F0|A8J3F0_CHLRE	0	53328000	33509000	N/A	N/A	N/A	244830000	206180000	271740000	209040000	299030000	433440000	194030000	171620000	175020000
tr|A0A2K3CT48|A0A2K3CT48_CHLRE	106440000	115730000	139230000	168460000	155250000	181030000	181790000	128060000	115450000	180350000	137580000	280980000	55729000	48082000	51029000
tr|A8J995|A8J995_CHLRE	106440000	115730000	139230000	168460000	155250000	181030000	181790000	128060000	115450000	180350000	137580000	280980000	55729000	48082000	51029000
tr|A8I826|A8I826_CHLRE	57777000	65699000	29923000	125770000	139690000	44154000	185740000	218640000	241710000	129990000	133950000	62041000	184350000	58414000	0
P0CH11|RL401_CHLRE	3158300000	3072300000	3554400000	2087900000	1770600000	2220200000	2173500000	2681800000	3097200000	2682000000	2789300000	2751400000	3208900000	3260400000	3508300000
P0CH10|RL403_CHLRE	3158300000	3072300000	3554400000	2087900000	1770600000	2220200000	2173500000	2681800000	3097200000	2682000000	2789300000	2751400000	3208900000	3260400000	3508300000
tr|A8JCX9|A8JCX9_CHLRE	3158300000	3072300000	3554400000	2087900000	1770600000	2220200000	2173500000	2681800000	3097200000	2682000000	2789300000	2751400000	3208900000	3260400000	3508300000
tr|A8J363|A8J363_CHLRE	230710000	187700000	203030000	102110000	56576000	80308000	N/A	N/A	N/A	136810000	135470000	169960000	N/A	N/A	N/A
tr|A0A1Q2XCW7|A0A1Q2XCW7_CHLRE	96240000	114970000	113520000	140350000	103440000	185910000	112570000	174430000	209070000	235370000	240540000	414530000	78455000	113430000	101200000
tr|Q8LRU1|Q8LRU1_CHLRE	538570000	675770000	535980000	337560000	297250000	388070000	663500000	709510000	1076400000	365030000	345960000	691830000	255090000	345550000	372590000
tr|A8JA22|A8JA22_CHLRE	221570000	248160000	257310000	96296000	92233000	61776000	148170000	181740000	207550000	218240000	191590000	259850000	27003000	N/A	N/A
tr|A0A2K3E2N0|A0A2K3E2N0_CHLRE	569240000	223900000	587090000	584330000	498000000	723610000	494440000	636150000	780600000	649430000	711400000	955010000	474540000	507200000	446440000
tr|A8I3W3|A8I3W3_CHLRE	569240000	223900000	587090000	584330000	498000000	723610000	494440000	636150000	780600000	649430000	711400000	955010000	474540000	507200000	446440000
tr|A8I6T5|A8I6T5_CHLRE	150320000	114810000	106580000	0	49984000	67897000	N/A	73198000	155390000	27251000	N/A	64376000	21964000	37975000	11174000
tr|A0A2K3DIY0|A0A2K3DIY0_CHLRE	150320000	114810000	106580000	0	49984000	67897000	N/A	73198000	155390000	27251000	N/A	64376000	21964000	37975000	11174000
tr|Q8LKK4|Q8LKK4_CHLRE	30285000	39778000	33357000	54092000	71641000	76740000	37483000	N/A	25373000	208050000	118940000	114190000	N/A	N/A	N/A
tr|A0A2K3D9E8|A0A2K3D9E8_CHLRE	95344000	158780000	185960000	156130000	87034000	103990000	147570000	105970000	120020000	100210000	129420000	118560000	21566000	N/A	32467000
tr|A8ICA8|A8ICA8_CHLRE	95344000	158780000	185960000	156130000	87034000	103990000	147570000	105970000	120020000	100210000	129420000	118560000	21566000	N/A	32467000
tr|A8J135|A8J135_CHLRE	100340000	91418000	104830000	75191000	77236000	87348000	341540000	384930000	395430000	105530000	107530000	101670000	117760000	132250000	110190000
tr|A8ICT1|A8ICT1_CHLRE	606830000	316270000	772960000	448140000	377990000	502030000	635090000	886030000	697690000	523570000	557660000	390020000	2270600000	2481400000	2622200000
tr|A8J214|A8J214_CHLRE	23235000	22984000	67877000	25228000	30700000	37104000	29084000	22116000	32566000	69440000	82221000	70793000	108340000	109850000	124350000
tr|A0A2K3DPM5|A0A2K3DPM5_CHLRE	23235000	22984000	67877000	25228000	30700000	37104000	29084000	22116000	32566000	69440000	82221000	70793000	108340000	109850000	124350000
tr|Q84UZ4|Q84UZ4_CHLRE	N/A	N/A	N/A	N/A	N/A	N/A	N/A	N/A	N/A	753860000	776030000	1221700000	N/A	N/A	N/A
tr|A0A2K3DI58|A0A2K3DI58_CHLRE	230040000	275250000	337160000	133520000	121300000	136220000	227260000	234400000	193890000	156320000	170820000	247730000	117670000	126250000	128770000
tr|A0A2K3E1D1|A0A2K3E1D1_CHLRE	522620000	534150000	595140000	601190000	547870000	653780000	613710000	777310000	1378000000	1419700000	1483200000	1078600000	305820000	194740000	294710000
tr|A8I0A3|A8I0A3_CHLRE	80661000	81961000	86991000	N/A	N/A	N/A	55755000	53130000	98589000	53684000	N/A	N/A	8162200	11328000	9659700
tr|A8J6H7|A8J6H7_CHLRE	476410000	513700000	520030000	247920000	239310000	322520000	367500000	406740000	486120000	501810000	301820000	511640000	394150000	314390000	319180000
tr|A8HP72|A8HP72_CHLRE	397680000	382400000	417070000	306100000	277400000	355710000	593890000	675920000	736050000	306940000	399740000	455590000	258440000	274340000	278640000
tr|A8IAE5|A8IAE5_CHLRE	169320000	38106000	111770000	16437000	40245000	6183400	46652000	209750000	166920000	81768000	103150000	79693000	7086300	12097000	19944000
tr|A8J311|A8J311_CHLRE	7665200	49235000	11041000	17016000	15989000	N/A	48182000	51776000	52343000	24636000	28469000	29463000	9517100	N/A	7512700
tr|A0A2K3DXG9|A0A2K3DXG9_CHLRE	6472800	37377000	4528500	24722000	20093000	26279000	3288100	2926600	7015500	81861000	102750000	163550000	2021700	0	7473000
tr|A0A2K3D3L4|A0A2K3D3L4_CHLRE	29268000	24644000	8405500	19667000	29461000	31029000	17618000	14263000	60612000	11005000	12817000	29343000	5758400	9312200	5631100
tr|A8JHA9|A8JHA9_CHLRE	29268000	24644000	8405500	19667000	29461000	31029000	17618000	14263000	60612000	11005000	12817000	29343000	5758400	9312200	5631100
tr|A0A2K3E5S1|A0A2K3E5S1_CHLRE	66593000	69433000	75320000	101900000	116860000	112320000	141970000	168830000	517310000	106820000	113210000	91177000	306980000	310350000	309200000
tr|A8J5D4|A8J5D4_CHLRE	77099000	100590000	128790000	79808000	75910000	93099000	91731000	101980000	75626000	144660000	133930000	101340000	27547000	41261000	15669000
tr|A0A2K3E0A8|A0A2K3E0A8_CHLRE	52036000	55126000	56042000	29345000	33603000	27537000	14454000	6610200	35136000	29329000	3679100	70175000	17580000	24282000	49481000
tr|A8IA89|A8IA89_CHLRE	52036000	55126000	56042000	29345000	33603000	27537000	14454000	6610200	35136000	29329000	3679100	70175000	17580000	24282000	49481000
tr|A0A2K3CQS1|A0A2K3CQS1_CHLRE	141880000	139020000	148790000	109830000	59585000	139160000	201060000	305370000	457240000	198830000	182550000	223380000	372430000	181430000	209140000
tr|A8J525|A8J525_CHLRE	329750000	377510000	389410000	250880000	230490000	277480000	336330000	383550000	473900000	395560000	391170000	407980000	243540000	277110000	283550000
tr|A0A2K3CYY3|A0A2K3CYY3_CHLRE	N/A	N/A	N/A	5464800	4445300	5015700	N/A	N/A	26871000	40370000	24909000	20465000	11536000	N/A	N/A
tr|A8IZV1|A8IZV1_CHLRE	275110000	145480000	289690000	22596000	33975000	20657000	74090000	62486000	N/A	19993000	52216000	40020000	268610000	265000000	166920000
tr|A8J2G4|A8J2G4_CHLRE	697510000	709780000	710900000	360820000	298330000	394970000	500560000	590170000	689190000	372430000	367030000	401550000	1270400000	1501600000	1536200000
tr|A8IXR5|A8IXR5_CHLRE	715950000	743460000	765920000	713420000	619610000	768560000	564340000	679730000	769160000	671820000	681110000	956700000	465380000	567210000	554890000
tr|A8JDQ7|A8JDQ7_CHLRE	46320000	45114000	54059000	23232000	31977000	38538000	48375000	70933000	58414000	38881000	N/A	48863000	120510000	119800000	118120000
tr|A8JFR4|A8JFR4_CHLRE	136350000	161760000	191190000	120000000	105320000	62815000	173750000	213370000	243220000	48558000	60814000	134570000	39913000	21807000	43273000
tr|A8IVF0|A8IVF0_CHLRE	N/A	58414000	39480000	46887000	45006000	54446000	32303000	34072000	31101000	64574000	71844000	82729000	21032000	22824000	22784000
tr|A8J990|A8J990_CHLRE	77891000	39256000	146460000	71305000	83804000	103310000	159170000	122650000	N/A	92657000	60273000	38818000	N/A	N/A	N/A
tr|A8JDN8|A8JDN8_CHLRE	1411500000	1577000000	1529800000	957840000	824990000	936790000	1420100000	1667600000	1926600000	1336000000	1283400000	1308900000	777680000	799240000	1032800000
tr|A8J336|A8J336_CHLRE	92761000	65345000	94642000	39084000	20597000	20747000	N/A	N/A	N/A	30449000	85600000	44419000	N/A	0	N/A
tr|A0A2K3DV97|A0A2K3DV97_CHLRE	92761000	65345000	94642000	39084000	20597000	20747000	N/A	N/A	N/A	30449000	85600000	44419000	N/A	0	N/A
tr|A0A2K3DD98|A0A2K3DD98_CHLRE	140520000	146280000	162790000	965050000	258600000	449740000	147870000	148800000	227250000	356820000	415180000	960800000	113230000	124880000	157160000
tr|A8I247|A8I247_CHLRE	172050000	204570000	235220000	94985000	94182000	120750000	254670000	340300000	313640000	102330000	130290000	93976000	185680000	194950000	203590000
tr|A8IKD6|A8IKD6_CHLRE	177500000	176580000	137820000	107520000	68539000	124900000	69432000	204940000	161510000	227730000	182970000	210670000	226650000	252220000	241460000
tr|A0A2K3D937|A0A2K3D937_CHLRE	36758000	39987000	37302000	28104000	29789000	42314000	105450000	124820000	648210000	43769000	42069000	28569000	56955000	70060000	332070000
tr|A8ICW5|A8ICW5_CHLRE	36758000	39987000	37302000	28104000	29789000	42314000	105450000	124820000	648210000	43769000	42069000	28569000	56955000	70060000	332070000
tr|A8J8P4|A8J8P4_CHLRE	92850000	98065000	105440000	42495000	38076000	60390000	84533000	113730000	145730000	41246000	47924000	16841000	325230000	420420000	396380000
tr|A8IZT9|A8IZT9_CHLRE	224950000	224890000	250280000	90766000	124630000	117180000	584190000	651420000	769900000	159140000	172130000	160990000	409780000	406670000	400750000
tr|Q8LL91|Q8LL91_CHLRE	224950000	224890000	250280000	90766000	124630000	117180000	584190000	651420000	769900000	159140000	172130000	160990000	409780000	406670000	400750000
tr|A0A2K3CXW0|A0A2K3CXW0_CHLRE	157150000	120580000	114210000	85065000	100550000	135920000	186280000	221320000	220130000	169590000	92365000	168330000	94399000	121760000	101340000
tr|A8HP17|A8HP17_CHLRE	157150000	120580000	114210000	85065000	100550000	135920000	186280000	221320000	220130000	169590000	92365000	168330000	94399000	121760000	101340000
tr|A8I9L3|A8I9L3_CHLRE	77285000	107270000	109450000	64048000	48310000	71036000	77456000	60296000	51651000	83617000	93622000	84885000	70530000	51187000	43810000
tr|A8I9L1|A8I9L1_CHLRE	77285000	107270000	109450000	64048000	48310000	71036000	77456000	60296000	51651000	83617000	93622000	84885000	70530000	51187000	43810000
tr|A8IA77|A8IA77_CHLRE	92697000	114950000	83621000	71162000	26776000	110680000	51427000	0	42392000	71166000	97394000	152200000	27147000	116980000	67965000
tr|A0A2K3CUL8|A0A2K3CUL8_CHLRE	91463000	120700000	113680000	148340000	136410000	148090000	185720000	218550000	277620000	223210000	217170000	244750000	61140000	74295000	65448000
tr|Q66YD3|Q66YD3_CHLRE	25267000	27730000	21495000	392980000	415040000	129120000	195440000	226920000	294180000	209590000	223240000	175530000	60576000	355660000	156020000
tr|A0A2K3DW14|A0A2K3DW14_CHLRE	N/A	0	N/A	124320000	274200000	130610000	68621000	90256000	154550000	143040000	69293000	150730000	113250000	64358000	115540000
tr|A0A2K3DNE4|A0A2K3DNE4_CHLRE	289330000	272720000	296240000	N/A	28145000	N/A	N/A	N/A	N/A	N/A	N/A	N/A	N/A	N/A	N/A
tr|A8HYU2|A8HYU2_CHLRE	1831900	1857000	1934700	19639000	49119000	100470000	16356000	27769000	N/A	112480000	121330000	123290000	9756600	7346300	36598000
tr|A8ITK6|A8ITK6_CHLRE	54535000	59703000	60394000	151590000	125580000	129100000	55845000	86221000	10083000	63529000	75346000	178300000	74552000	105860000	104980000
tr|A8ITX0|A8ITX0_CHLRE	66329000	24290000	0	35987000	44701000	46377000	143340000	153050000	211860000	148130000	104010000	128730000	496850000	550600000	556450000
Q9LD46|CRD1_CHLRE	66329000	24290000	0	35987000	44701000	46377000	143340000	153050000	211860000	148130000	104010000	128730000	496850000	550600000	556450000
tr|A8IVV4|A8IVV4_CHLRE	38448000	33669000	24752000	23046000	65390000	56408000	12318000	101140000	33423000	143350000	76265000	152630000	N/A	N/A	N/A
tr|A0A2K3D4W3|A0A2K3D4W3_CHLRE	38448000	33669000	24752000	23046000	65390000	56408000	12318000	101140000	33423000	143350000	76265000	152630000	N/A	N/A	N/A
tr|A0A2K3DWN5|A0A2K3DWN5_CHLRE	74113000	86188000	91883000	0	0	0	64179000	34751000	66501000	117190000	106360000	158340000	N/A	N/A	N/A
tr|A8IFJ3|A8IFJ3_CHLRE	74113000	86188000	91883000	0	0	0	64179000	34751000	66501000	117190000	106360000	158340000	N/A	N/A	N/A
tr|A8JJQ2|A8JJQ2_CHLRE	N/A	0	38996000	N/A	28157000	495690	2181600	2006900	9899400	N/A	N/A	N/A	47126000	50906000	48001000
tr|A0A2K3CQ29|A0A2K3CQ29_CHLRE	N/A	0	38996000	N/A	28157000	495690	2181600	2006900	9899400	N/A	N/A	N/A	47126000	50906000	48001000
tr|Q3HTK6|Q3HTK6_CHLRE	N/A	0	38996000	N/A	28157000	495690	2181600	2006900	9899400	N/A	N/A	N/A	47126000	50906000	48001000
tr|A8I0H0|A8I0H0_CHLRE	111940000	112010000	140170000	226800000	212520000	221350000	269350000	114120000	347810000	344980000	404870000	576870000	80889000	81075000	70319000
tr|A8I629|A8I629_CHLRE	119500000	134370000	145720000	118230000	109130000	148970000	262040000	303430000	329370000	211830000	201400000	183790000	46583000	97592000	107540000
tr|A0A2K3DII9|A0A2K3DII9_CHLRE	119500000	134370000	145720000	118230000	109130000	148970000	262040000	303430000	329370000	211830000	201400000	183790000	46583000	97592000	107540000
tr|A8HR70|A8HR70_CHLRE	105750000	146720000	180200000	58675000	38524000	43949000	217660000	156610000	315490000	133950000	109660000	111680000	196720000	218910000	181470000
tr|A0A2K3CZ17|A0A2K3CZ17_CHLRE	105750000	146720000	180200000	58675000	38524000	43949000	217660000	156610000	315490000	133950000	109660000	111680000	196720000	218910000	181470000
tr|A8ID63|A8ID63_CHLRE	7486200	32715000	6795100	3211100	N/A	N/A	102190000	97574000	107850000	38283000	41260000	61484000	101540000	146050000	84702000
tr|Q8GV23|Q8GV23_CHLRE	N/A	N/A	N/A	56477000	72299000	69452000	N/A	N/A	N/A	117740000	129410000	232170000	N/A	N/A	N/A
tr|A8HWZ6|A8HWZ6_CHLRE	516910000	553420000	565700000	345180000	311570000	384080000	446380000	513040000	445730000	333400000	351580000	367040000	141670000	130190000	164300000
tr|A8JDA7|A8JDA7_CHLRE	149170000	164340000	163260000	150660000	145160000	182220000	221690000	224100000	273930000	217980000	231060000	213710000	18839000	17801000	21152000
tr|C4PG67|C4PG67_CHLRE	3226500	3589500	4166700	4566400	6407100	6622200	3270000	5239800	N/A	9526000	10704000	N/A	930880	N/A	1137900
tr|A8IXD1|A8IXD1_CHLRE	63957000	86009000	83788000	52646000	55995000	64798000	87428000	145400000	100300000	2469800	2579400	44918000	193130000	205160000	175980000
tr|A8IWL3|A8IWL3_CHLRE	26565000	15561000	6844500	28350000	8070900	45646000	59015000	7581000	54260000	176440000	161720000	184890000	74387000	122070000	108750000
tr|A0A2K3DYI3|A0A2K3DYI3_CHLRE	26565000	15561000	6844500	28350000	8070900	45646000	59015000	7581000	54260000	176440000	161720000	184890000	74387000	122070000	108750000
tr|Q763T6|Q763T6_CHLRE	191090000	213140000	243950000	N/A	25576000	28785000	226270000	255160000	298310000	106750000	129140000	126690000	272100000	284430000	266100000
tr|A0A2K3CXL2|A0A2K3CXL2_CHLRE	184650000	247570000	209170000	100770000	107640000	96828000	190460000	236500000	262220000	133100000	160770000	155840000	188200000	176900000	207770000
tr|Q5S7Y5|Q5S7Y5_CHLRE	1551300000	1559100000	1552700000	1167800000	1019400000	1360600000	1487600000	1563800000	2497000000	274040000	300140000	2199500000	1278000000	1329400000	1253800000
tr|A0A2K3DD56|A0A2K3DD56_CHLRE	147260000	160150000	174240000	132590000	124520000	153890000	500350000	628230000	711330000	227290000	228040000	250120000	115430000	103360000	125610000
tr|A0A2K3DNJ8|A0A2K3DNJ8_CHLRE	143930000	164970000	142530000	161930000	141340000	177640000	51706000	N/A	152990000	171090000	180360000	268800000	123420000	148040000	145560000
tr|A8IR98|A8IR98_CHLRE	67814000	64652000	65266000	58629000	55242000	67801000	96912000	79164000	93684000	68147000	72692000	112460000	7851400	36344000	38301000
tr|A0A2K3CYB6|A0A2K3CYB6_CHLRE	328240000	306750000	356890000	196050000	194940000	376010000	447270000	455780000	586130000	409680000	453540000	379250000	59176000	143680000	231730000
tr|A0A2K3CYB4|A0A2K3CYB4_CHLRE	328240000	306750000	356890000	196050000	194940000	376010000	447270000	455780000	586130000	409680000	453540000	379250000	59176000	143680000	231730000
tr|A8IZS7|A8IZS7_CHLRE	108240000	113640000	101750000	84998000	73490000	103010000	73019000	85553000	186050000	88218000	89914000	285170000	68834000	96530000	84431000
tr|A0A2K3DPW5|A0A2K3DPW5_CHLRE	123990000	148160000	174830000	98718000	88110000	137780000	137330000	163220000	193290000	133080000	169420000	255260000	181340000	197190000	186940000
tr|A0A2K3D8D3|A0A2K3D8D3_CHLRE	22730000	22583000	16681000	57750000	60481000	70938000	N/A	N/A	317300000	175490000	126360000	166720000	37130000	20227000	18878000
tr|A8JFP1|A8JFP1_CHLRE	22730000	22583000	16681000	57750000	60481000	70938000	N/A	N/A	317300000	175490000	126360000	166720000	37130000	20227000	18878000
tr|A0A2K3DB82|A0A2K3DB82_CHLRE	N/A	N/A	N/A	N/A	N/A	N/A	454390000	534860000	583610000	N/A	N/A	N/A	181900000	78543000	139150000
tr|A8HZY2|A8HZY2_CHLRE	N/A	N/A	N/A	N/A	N/A	N/A	454390000	534860000	583610000	N/A	N/A	N/A	181900000	78543000	139150000
tr|A0A2K3DTA6|A0A2K3DTA6_CHLRE	101820000	95582000	115480000	76141000	76887000	81227000	101320000	92812000	112590000	39987000	82445000	66860000	43616000	53338000	79771000
tr|A0A2K3DPP7|A0A2K3DPP7_CHLRE	77952000	75387000	83347000	49542000	35444000	0	108950000	66508000	68114000	40716000	51418000	93743000	273430000	267600000	286590000
tr|Q4U1D9|Q4U1D9_CHLRE	77952000	75387000	83347000	49542000	35444000	0	108950000	66508000	68114000	40716000	51418000	93743000	273430000	267600000	286590000
tr|A0A2K3DPQ2|A0A2K3DPQ2_CHLRE	77952000	75387000	83347000	49542000	35444000	0	108950000	66508000	68114000	40716000	51418000	93743000	273430000	267600000	286590000
tr|A8HTG4|A8HTG4_CHLRE	355190000	383570000	497740000	362080000	386760000	387400000	352220000	392880000	396110000	535750000	552530000	501530000	284640000	282290000	246620000
tr|A8J6R5|A8J6R5_CHLRE	311900000	339980000	349040000	328840000	285490000	378230000	233680000	321510000	299160000	524390000	512200000	699830000	82488000	96315000	76632000
tr|A8J7M3|A8J7M3_CHLRE	338640000	370990000	391370000	382520000	343500000	409830000	569360000	642540000	806920000	542910000	555620000	579850000	186120000	222770000	225800000
tr|A8J7M2|A8J7M2_CHLRE	338640000	370990000	391370000	382520000	343500000	409830000	569360000	642540000	806920000	542910000	555620000	579850000	186120000	222770000	225800000
tr|A8J493|A8J493_CHLRE	2860000000	3156100000	3265700000	1647400000	1576200000	2010300000	2396800000	2856400000	3430400000	2225500000	2398000000	2310800000	3032800000	3169700000	3486700000
tr|A8IZD8|A8IZD8_CHLRE	17851000	17093000	N/A	22040000	0	10708000	38809000	42825000	N/A	0	N/A	N/A	72290000	163600000	136730000
tr|A0A2K3DHQ7|A0A2K3DHQ7_CHLRE	17851000	17093000	N/A	22040000	0	10708000	38809000	42825000	N/A	0	N/A	N/A	72290000	163600000	136730000
tr|A8JC21|A8JC21_CHLRE	194780000	157650000	227920000	329830000	306420000	309660000	539980000	653290000	835520000	153980000	152090000	299390000	135050000	151960000	173550000
tr|A8J605|A8J605_CHLRE	74210000	147840000	109440000	17535000	N/A	17368000	149690000	143460000	168680000	56260000	43493000	116180000	286230000	256390000	169860000
tr|A8IU42|A8IU42_CHLRE	224870000	244160000	246740000	87630000	68718000	109580000	199470000	235180000	363890000	151030000	133540000	431470000	230370000	285570000	252850000
tr|A0A2K3E702|A0A2K3E702_CHLRE	155790000	163390000	186830000	96409000	47904000	62361000	0	40440000	N/A	114290000	100740000	30058000	31064000	82279000	139680000
tr|A0A2K3CUM5|A0A2K3CUM5_CHLRE	101110000	58065000	50185000	0	N/A	0	165290000	206640000	267370000	172180000	220620000	192560000	446020000	481340000	504820000
tr|A0A2K3DMH6|A0A2K3DMH6_CHLRE	90389000	86458000	92097000	21312000	24548000	51391000	139570000	163280000	N/A	158250000	109260000	171650000	132010000	N/A	145360000
tr|A8HXW8|A8HXW8_CHLRE	90389000	86458000	92097000	21312000	24548000	51391000	139570000	163280000	N/A	158250000	109260000	171650000	132010000	N/A	145360000
tr|A8IYY5|A8IYY5_CHLRE	219460000	245110000	248810000	6841100	N/A	N/A	135860000	118940000	169920000	93752000	69363000	160640000	165700000	169440000	142430000
tr|A0A2K3DID5|A0A2K3DID5_CHLRE	219460000	245110000	248810000	6841100	N/A	N/A	135860000	118940000	169920000	93752000	69363000	160640000	165700000	169440000	142430000
tr|Q8LK22|Q8LK22_CHLRE	775000000	824920000	840570000	571760000	556650000	699540000	1510900000	1889300000	1639300000	1444400000	1622300000	1566400000	191640000	198690000	216190000
tr|A8JC47|A8JC47_CHLRE	N/A	N/A	N/A	27215000	25563000	34924000	45452000	46936000	77465000	33042000	35518000	73180000	35184000	43061000	42467000
tr|A8I495|A8I495_CHLRE	389650000	459680000	488830000	347920000	320600000	280440000	32477000	56832000	79217000	316890000	308840000	343300000	62165000	61509000	61776000
tr|A0A2K3CUB3|A0A2K3CUB3_CHLRE	81392000	72565000	133610000	61703000	55308000	65636000	59466000	47580000	52181000	198230000	78261000	98638000	21319000	27710000	27444000
tr|A8HS59|A8HS59_CHLRE	925420000	232410000	165640000	66830000	66604000	1997600	5138000	80694000	15115000	108250000	2294200	45909000	140500000	128240000	129340000
Q94FT3|CHLI_CHLRE	28693000	30920000	N/A	63645000	61709000	54387000	55194000	55150000	83923000	91298000	114530000	308960000	N/A	N/A	N/A
tr|A8IMZ5|A8IMZ5_CHLRE	28693000	30920000	N/A	63645000	61709000	54387000	55194000	55150000	83923000	91298000	114530000	308960000	N/A	N/A	N/A
tr|A8IIN4|A8IIN4_CHLRE	41186000	23190000	234410000	43725000	212990000	32882000	96153000	119370000	144220000	17396000	194510000	212360000	23410000	26772000	26274000
tr|A0A2K3D818|A0A2K3D818_CHLRE	25730000	27593000	27444000	34390000	33788000	46828000	28095000	31210000	48390000	54021000	57103000	118940000	28477000	36896000	32895000
tr|A8J5T5|A8J5T5_CHLRE	15504000	42611000	15264000	79464000	59343000	92906000	60364000	80442000	89358000	106500000	113970000	166450000	38966000	31940000	32961000
tr|A0A2K3D465|A0A2K3D465_CHLRE	N/A	N/A	N/A	68049000	0	90803000	137970000	85548000	54648000	84674000	52725000	65009000	N/A	N/A	N/A
tr|A0A2K3CY14|A0A2K3CY14_CHLRE	356870000	320410000	335330000	279370000	257070000	304840000	370110000	465430000	488190000	365040000	339370000	373710000	322700000	302090000	284450000
tr|A8IIL1|A8IIL1_CHLRE	547800000	542760000	591790000	221500000	196990000	242410000	592110000	686880000	714620000	367430000	422960000	330840000	989450000	987920000	1099200000
tr|A0A2K3CXW8|A0A2K3CXW8_CHLRE	93371000	158750000	113590000	159350000	193530000	235040000	84499000	85326000	172780000	314540000	324640000	331700000	134940000	297680000	286750000
tr|A0A2K3CVA0|A0A2K3CVA0_CHLRE	78636000	63793000	57562000	47024000	38359000	68834000	84256000	111840000	189420000	46170000	46341000	169960000	72610000	70223000	59425000
tr|A2PZC4|A2PZC4_CHLRE	78636000	63793000	57562000	47024000	38359000	68834000	84256000	111840000	189420000	46170000	46341000	169960000	72610000	70223000	59425000
tr|A8J3Q6|A8J3Q6_CHLRE	78636000	63793000	57562000	47024000	38359000	68834000	84256000	111840000	189420000	46170000	46341000	169960000	72610000	70223000	59425000
tr|A8J646|A8J646_CHLRE	N/A	N/A	N/A	11773000	454760000	4691500	319440000	N/A	436160000	259310000	464550000	13645000	N/A	N/A	N/A
tr|A0A2K3DE56|A0A2K3DE56_CHLRE	134980000	137260000	88912000	79283000	22675000	94030000	95417000	70623000	106190000	125630000	120450000	162620000	106950000	198350000	93863000
tr|A8J194|A8J194_CHLRE	134980000	137260000	88912000	79283000	22675000	94030000	95417000	70623000	106190000	125630000	120450000	162620000	106950000	198350000	93863000
tr|A0A2K3DU67|A0A2K3DU67_CHLRE	14578000	18873000	N/A	36238000	38988000	32969000	N/A	N/A	N/A	58450000	64876000	115790000	N/A	N/A	3488800
tr|A0A2K3DU71|A0A2K3DU71_CHLRE	14578000	18873000	N/A	36238000	38988000	32969000	N/A	N/A	N/A	58450000	64876000	115790000	N/A	N/A	3488800
tr|A0A2K3DU70|A0A2K3DU70_CHLRE	14578000	18873000	N/A	36238000	38988000	32969000	N/A	N/A	N/A	58450000	64876000	115790000	N/A	N/A	3488800
tr|A8HQ72|A8HQ72_CHLRE	451060000	492470000	413980000	342260000	488030000	715770000	312620000	332740000	458550000	574500000	598410000	1034500000	63019000	55450000	42398000
tr|A8HSU7|A8HSU7_CHLRE	2199700000	2290400000	2372200000	1139500000	918840000	1177900000	2063000000	2327600000	2886600000	1421000000	1512200000	2479800000	3498500000	3733400000	3850600000
tr|A8J9D9|A8J9D9_CHLRE	442300000	416960000	427020000	129650000	148490000	68185000	273150000	349730000	353730000	123810000	161320000	109660000	184810000	186060000	175340000
tr|A0A2K3DLM9|A0A2K3DLM9_CHLRE	22884000	201320000	235870000	314760000	226760000	414100000	292810000	445580000	0	N/A	N/A	17928000	413090000	418490000	56153000
tr|A0A2K3E0I6|A0A2K3E0I6_CHLRE	56897000	16397000	44158000	163420000	142700000	77923000	47146000	134730000	136510000	196510000	246730000	391730000	N/A	N/A	N/A
tr|A8IAL8|A8IAL8_CHLRE	56897000	16397000	44158000	163420000	142700000	77923000	47146000	134730000	136510000	196510000	246730000	391730000	N/A	N/A	N/A
tr|A8IW39|A8IW39_CHLRE	49422000	46626000	48472000	390330000	306700000	411010000	139960000	124500000	175500000	360460000	539720000	565180000	170640000	236000000	145600000
tr|A0A2K3D3G2|A0A2K3D3G2_CHLRE	N/A	N/A	N/A	26854000	N/A	N/A	93283000	55749000	68967000	106250000	55405000	94989000	68428000	86110000	85215000
tr|A8I4T2|A8I4T2_CHLRE	310370000	292110000	279640000	134720000	114090000	161930000	184450000	175460000	550660000	141730000	163790000	797770000	393690000	537780000	413060000
tr|A8HNJ8|A8HNJ8_CHLRE	81268000	78396000	79308000	26927000	22726000	24343000	430340	703640	2962800	16268000	17580000	27417000	0	46677000	0
tr|A8I341|A8I341_CHLRE	110680000	118270000	119770000	55932000	46412000	58283000	222440000	195340000	206350000	116480000	85169000	108260000	51039000	57032000	54828000
tr|A0A2K3E2Z7|A0A2K3E2Z7_CHLRE	110680000	118270000	119770000	55932000	46412000	58283000	222440000	195340000	206350000	116480000	85169000	108260000	51039000	57032000	54828000
tr|A0A2K3CTA8|A0A2K3CTA8_CHLRE	N/A	N/A	N/A	N/A	N/A	N/A	N/A	N/A	N/A	N/A	N/A	N/A	12342000	N/A	N/A
tr|A8J8I0|A8J8I0_CHLRE	N/A	N/A	N/A	N/A	N/A	N/A	N/A	N/A	N/A	N/A	N/A	N/A	12342000	N/A	N/A
tr|A8JGC6|A8JGC6_CHLRE	459300000	483750000	463730000	N/A	N/A	N/A	N/A	N/A	N/A	N/A	N/A	N/A	33707000	35373000	35440000
tr|A0A2K3CN56|A0A2K3CN56_CHLRE	459300000	483750000	463730000	N/A	N/A	N/A	N/A	N/A	N/A	N/A	N/A	N/A	33707000	35373000	35440000
tr|A8JGJ7|A8JGJ7_CHLRE	N/A	N/A	N/A	N/A	139500	115950	27507000	27216000	30529000	N/A	179590	10644000	35447000	32719000	39190000
tr|A8JEI4|A8JEI4_CHLRE	N/A	N/A	N/A	160620000	105410000	99399000	40169000	N/A	17647000	262280000	243780000	299760000	73848000	38196000	41240000
tr|A0A2K3E1T2|A0A2K3E1T2_CHLRE	N/A	N/A	N/A	160620000	105410000	99399000	40169000	N/A	17647000	262280000	243780000	299760000	73848000	38196000	41240000
tr|A8IM71|A8IM71_CHLRE	155890000	141160000	176700000	74939000	76203000	83548000	290350000	333270000	323750000	239180000	194930000	250460000	163330000	179320000	157540000
tr|A0A2K3DRN1|A0A2K3DRN1_CHLRE	155890000	141160000	176700000	74939000	76203000	83548000	290350000	333270000	323750000	239180000	194930000	250460000	163330000	179320000	157540000
tr|A0A2K3CXP1|A0A2K3CXP1_CHLRE	2088400	2445600	2448500	3119800	3050200	4410900	12570000	14082000	20659000	11921000	8484700	14271000	3929100	6073300	6512800
tr|A0A2K3D4R2|A0A2K3D4R2_CHLRE	0	1001200	928240	3342700	3621900	4236600	1877700	1926200	N/A	2733900	1207800	N/A	2380800	2967900	2145500
tr|A0A2K3CTA9|A0A2K3CTA9_CHLRE	N/A	N/A	N/A	N/A	N/A	N/A	N/A	19179000	N/A	N/A	N/A	N/A	N/A	N/A	N/A
tr|A0A2K3E0Z7|A0A2K3E0Z7_CHLRE	43967000	45882000	26017000	3852500	23631000	28801000	91827000	34989000	89704000	61667000	63120000	40613000	48931000	33648000	39393000
tr|A8J5T0|A8J5T0_CHLRE	5165600000	5606100000	5744500000	2866200000	2325400000	3441600000	4998300000	5794500000	7446400000	5064500000	5374200000	6212700000	2409600000	2465500000	2578900000
P15451|CYC_CHLRE	5165600000	5606100000	5744500000	2866200000	2325400000	3441600000	4998300000	5794500000	7446400000	5064500000	5374200000	6212700000	2409600000	2465500000	2578900000
tr|A0A2K3E1H8|A0A2K3E1H8_CHLRE	247820000	265960000	252760000	203980000	191890000	219730000	406520000	445240000	538590000	180710000	253250000	418900000	303740000	349540000	351260000
tr|A0A2K3DV46|A0A2K3DV46_CHLRE	97552000	48524000	99283000	75214000	60288000	120520000	N/A	40270000	48012000	94947000	113700000	166580000	45727000	49519000	42600000
tr|A8I2T0|A8I2T0_CHLRE	210810000	226330000	181670000	73448000	87259000	121460000	70703000	50258000	264190000	70582000	67981000	410940000	437380000	683640000	499350000
tr|A0A2K3DD77|A0A2K3DD77_CHLRE	234010000	253190000	184170000	109990000	110520000	114110000	241110000	302530000	336880000	142720000	173140000	236000000	375740000	535890000	456390000
tr|A8IZY9|A8IZY9_CHLRE	234010000	253190000	184170000	109990000	110520000	114110000	241110000	302530000	336880000	142720000	173140000	236000000	375740000	535890000	456390000
tr|A0A2K3DZ72|A0A2K3DZ72_CHLRE	N/A	N/A	N/A	0	42481000	52760000	81575000	98236000	N/A	0	N/A	N/A	143180000	130090000	141590000
tr|A8J503|A8J503_CHLRE	321740000	303980000	333460000	128640000	110380000	140870000	161320000	223910000	269660000	96168000	105430000	127970000	701410000	816480000	786560000
tr|A8JF87|A8JF87_CHLRE	228920000	253650000	270090000	194080000	185340000	214840000	401780000	492950000	524790000	411610000	433250000	427970000	240630000	262640000	253730000
tr|A8JC54|A8JC54_CHLRE	90539000	80206000	71536000	26827000	28353000	26323000	123590000	111460000	104220000	55386000	43914000	43892000	24481000	21065000	25807000
tr|A2PZB5|A2PZB5_CHLRE	25211000	N/A	N/A	115860000	110780000	69821000	82497000	74029000	81628000	175910000	267670000	282300000	N/A	64520000	N/A
tr|A8J9S9|A8J9S9_CHLRE	25211000	N/A	N/A	115860000	110780000	69821000	82497000	74029000	81628000	175910000	267670000	282300000	N/A	64520000	N/A
tr|A8IVH2|A8IVH2_CHLRE	92523000	90066000	109530000	123470000	123400000	133770000	146140000	132870000	155720000	178480000	186560000	241120000	59788000	64863000	N/A
tr|A0A2K3E7Q3|A0A2K3E7Q3_CHLRE	49162000	57991000	50463000	28321000	18162000	1444600	40395000	41080000	49498000	N/A	N/A	N/A	N/A	23055000	N/A
tr|Q6Y683|Q6Y683_CHLRE	88400000	85837000	86819000	49706000	N/A	N/A	148590000	238030000	357960000	49437000	74940000	53806000	91455000	82709000	85444000
tr|A8IIK4|A8IIK4_CHLRE	88400000	85837000	86819000	49706000	N/A	N/A	148590000	238030000	357960000	49437000	74940000	53806000	91455000	82709000	85444000
tr|A0A2K3DGF2|A0A2K3DGF2_CHLRE	N/A	N/A	N/A	N/A	N/A	N/A	361070000	427000000	437550000	N/A	N/A	N/A	428570000	442420000	488840000
tr|A0A2K3DVA7|A0A2K3DVA7_CHLRE	70311000	57236000	75258000	57811000	49379000	33774000	0	0	N/A	20121000	20022000	27445000	36615000	31723000	15668000
tr|G3BLA9|G3BLA9_CHLRE	1670000000	1557700000	1682800000	1093100000	823440000	1210900000	2638000000	2889900000	3797100000	1247900000	1271700000	1799000000	1795700000	1908200000	1803000000
tr|G3BLA3|G3BLA3_CHLRE	1670000000	1557700000	1682800000	1093100000	823440000	1210900000	2638000000	2889900000	3797100000	1247900000	1271700000	1799000000	1795700000	1908200000	1803000000
tr|A8J1D8|A8J1D8_CHLRE	1670000000	1557700000	1682800000	1093100000	823440000	1210900000	2638000000	2889900000	3797100000	1247900000	1271700000	1799000000	1795700000	1908200000	1803000000
Q9FPQ6|GP1_CHLRE	1670000000	1557700000	1682800000	1093100000	823440000	1210900000	2638000000	2889900000	3797100000	1247900000	1271700000	1799000000	1795700000	1908200000	1803000000
tr|A0A2K3DCZ1|A0A2K3DCZ1_CHLRE	1670000000	1557700000	1682800000	1093100000	823440000	1210900000	2638000000	2889900000	3797100000	1247900000	1271700000	1799000000	1795700000	1908200000	1803000000
tr|A0A2K3CPH2|A0A2K3CPH2_CHLRE	23552000	22932000	27334000	144810000	126770000	156410000	74692000	93437000	109650000	239470000	348320000	293410000	55162000	68569000	53813000
tr|A8IR87|A8IR87_CHLRE	23552000	22932000	27334000	144810000	126770000	156410000	74692000	93437000	109650000	239470000	348320000	293410000	55162000	68569000	53813000
tr|A8HPA0|A8HPA0_CHLRE	32962000	118120000	122750000	12048000	43449000	48289000	0	45218000	51654000	53312000	56368000	67713000	178200000	67084000	147880000
tr|A0A2K3E5K0|A0A2K3E5K0_CHLRE	32962000	118120000	122750000	12048000	43449000	48289000	0	45218000	51654000	53312000	56368000	67713000	178200000	67084000	147880000
tr|A8IKE6|A8IKE6_CHLRE	601430000	633310000	633000000	386260000	384940000	404550000	491480000	592160000	644930000	550540000	708740000	989280000	279880000	333500000	303950000
tr|A8J8V5|A8J8V5_CHLRE	55912000	63473000	59097000	58290000	55404000	103140000	102720000	125780000	104970000	161470000	149250000	121350000	N/A	18636000	N/A
tr|A8IR49|A8IR49_CHLRE	44531000	48519000	59841000	N/A	3242200	7701600	30762000	13331000	11697000	42114000	38193000	30594000	18901000	N/A	23223000
tr|A0A2K3CPG8|A0A2K3CPG8_CHLRE	44531000	48519000	59841000	N/A	3242200	7701600	30762000	13331000	11697000	42114000	38193000	30594000	18901000	N/A	23223000
tr|A8JAX9|A8JAX9_CHLRE	95221000	107920000	115150000	62087000	69027000	51287000	45963000	92447000	85221000	58400000	45956000	41456000	206890000	147510000	195040000
tr|A8J1X8|A8J1X8_CHLRE	255090000	225100000	242730000	288420000	362650000	346240000	207510000	280620000	241520000	537260000	669310000	697160000	346790000	337140000	301330000
tr|A0A2K3E242|A0A2K3E242_CHLRE	0	N/A	N/A	99921000	151660000	32710000	277710000	365330000	431090000	413560000	397960000	402130000	129470000	118230000	120910000
tr|A0A2K3DLS9|A0A2K3DLS9_CHLRE	374440000	399200000	396680000	301980000	286390000	323960000	533340000	640090000	835700000	486770000	502450000	484170000	319560000	362240000	351630000
tr|A8JI83|A8JI83_CHLRE	374440000	399200000	396680000	301980000	286390000	323960000	533340000	640090000	835700000	486770000	502450000	484170000	319560000	362240000	351630000
tr|A8J576|A8J576_CHLRE	1804900000	2008000000	2102700000	1469800000	1232500000	1481100000	2038700000	2405400000	2752500000	1923200000	2357800000	1743800000	2824600000	2936800000	3216300000
P47903|RS27_CHLRE	1804900000	2008000000	2102700000	1469800000	1232500000	1481100000	2038700000	2405400000	2752500000	1923200000	2357800000	1743800000	2824600000	2936800000	3216300000
tr|A8JEV9|A8JEV9_CHLRE	175200000	153320000	160530000	226780000	207650000	278300000	300450000	322350000	362490000	349080000	385810000	309180000	224840000	260120000	307480000
tr|A8JCA8|A8JCA8_CHLRE	123610000	122780000	93806000	101660000	91441000	N/A	121000000	91955000	70111000	N/A	114430000	N/A	201180000	200690000	215300000
tr|Q6QAY1|Q6QAY1_CHLRE	100860000	113780000	115590000	60506000	37117000	159700000	150520000	1275300	77779000	3098100	3868500	143730000	3225100	9051500	33946000
tr|A0A2K3D649|A0A2K3D649_CHLRE	N/A	N/A	N/A	19344000	57505000	16183000	117150000	231210000	127240000	85997000	98288000	55244000	N/A	N/A	0
tr|A8J345|A8J345_CHLRE	100780000	5266000	46256000	6756100	12800000	7919600	N/A	N/A	50276000	4334600	N/A	0	112580000	134050000	89793000
tr|A0A2K3DV78|A0A2K3DV78_CHLRE	100780000	5266000	46256000	6756100	12800000	7919600	N/A	N/A	50276000	4334600	N/A	0	112580000	134050000	89793000
tr|A0A2K3D5Y7|A0A2K3D5Y7_CHLRE	218840000	224800000	269830000	201150000	218220000	244650000	72308000	76780000	40545000	213970000	237140000	237800000	139880000	26314000	41515000
tr|A8IYM7|A8IYM7_CHLRE	218840000	224800000	269830000	201150000	218220000	244650000	72308000	76780000	40545000	213970000	237140000	237800000	139880000	26314000	41515000
tr|A0A2K3E4Y8|A0A2K3E4Y8_CHLRE	368420000	379300000	406630000	467450000	267470000	303160000	747680000	892070000	1207500000	300580000	299050000	339570000	178670000	195430000	195310000
tr|A8JCT1|A8JCT1_CHLRE	49388000	119060000	36844000	65567000	74708000	58054000	180900000	231630000	157630000	35366000	58805000	86157000	187210000	149360000	164840000
tr|A0A2K3DMK3|A0A2K3DMK3_CHLRE	N/A	N/A	N/A	233660000	184390000	225860000	N/A	18455000	N/A	140700000	0	11404000	3209000	N/A	5764700
tr|A8HXQ1|A8HXQ1_CHLRE	N/A	N/A	N/A	233660000	184390000	225860000	N/A	18455000	N/A	140700000	0	11404000	3209000	N/A	5764700
Q6UBQ3|RSP2_CHLRE	22541000	N/A	N/A	2782300	N/A	3472800	N/A	6129500	N/A	32430000	6565500	0	N/A	3400000	N/A
tr|A0A2K3D9K7|A0A2K3D9K7_CHLRE	22541000	N/A	N/A	2782300	N/A	3472800	N/A	6129500	N/A	32430000	6565500	0	N/A	3400000	N/A
tr|A8I8A6|A8I8A6_CHLRE	N/A	N/A	28632000	108000000	129170000	132120000	42426000	38124000	78942000	85781000	150670000	292130000	N/A	25449000	N/A
tr|A0A2K3E4D4|A0A2K3E4D4_CHLRE	339220000	232320000	226870000	98887000	83927000	132800000	180620000	137110000	277960000	174430000	197900000	548100000	223520000	209230000	174280000
tr|A8JGU7|A8JGU7_CHLRE	164840000	129230000	133700000	41120000	42150000	47646000	94504000	3912700	143580000	78381000	92492000	61082000	51607000	37638000	54546000
tr|A0A2K3D7Z5|A0A2K3D7Z5_CHLRE	N/A	25661000	26884000	117210000	106360000	175270000	80782000	87581000	109160000	169190000	157420000	127040000	N/A	N/A	N/A
tr|A8HR79|A8HR79_CHLRE	77441000	63140000	61165000	189630000	116080000	230980000	202710000	267100000	223730000	357780000	401700000	395190000	32601000	40491000	34270000
tr|A8IAK9|A8IAK9_CHLRE	26894000	22860000	35267000	6114000	7369800	19377000	13256000	29289000	40310000	11755000	4564000	10148000	33934000	39480000	34466000
tr|A0A2K3E0J4|A0A2K3E0J4_CHLRE	26894000	22860000	35267000	6114000	7369800	19377000	13256000	29289000	40310000	11755000	4564000	10148000	33934000	39480000	34466000
tr|A8JHX0|A8JHX0_CHLRE	52874000	50130000	49858000	27762000	14365000	32500000	184860000	204990000	240660000	17897000	16520000	N/A	160670000	219200000	184790000
tr|A8JGZ8|A8JGZ8_CHLRE	149900000	179450000	140810000	70927000	64107000	49129000	96324000	116030000	227520000	44370000	58447000	172170000	16321000	16090000	N/A
tr|Q84X75|Q84X75_CHLRE	36500000	40378000	16101000	303110000	281320000	408310000	121130000	113500000	192060000	276220000	285620000	588290000	237440000	283820000	236780000
tr|A0A2K3CVF8|A0A2K3CVF8_CHLRE	0	43054000	43669000	22662000	0	26150000	44555000	N/A	N/A	80762000	110300000	54353000	N/A	0	11562000
tr|A8HQI6|A8HQI6_CHLRE	174530000	182330000	172850000	147210000	49151000	97192000	147210000	152960000	182620000	138960000	130970000	131260000	71468000	N/A	67318000
tr|Q84XR9|Q84XR9_CHLRE	725070000	767480000	723750000	285630000	217600000	310870000	323430000	532300000	705490000	591320000	418560000	489440000	174580000	150440000	141380000
tr|A0A2K3DW03|A0A2K3DW03_CHLRE	95000000	103760000	141010000	49135000	59730000	63622000	53405000	95624000	56780000	0	59680000	136050000	55991000	57074000	96058000
tr|A0A2K3DWZ7|A0A2K3DWZ7_CHLRE	133580000	150440000	169050000	71487000	76498000	81411000	82752000	91000000	127340000	236280000	233390000	154430000	0	51900000	43087000
tr|A0A2K3CT30|A0A2K3CT30_CHLRE	1344600	N/A	0	N/A	N/A	N/A	233880	29659000	83533000	N/A	N/A	0	1201400	N/A	17294000
tr|A8HQ97|A8HQ97_CHLRE	808540000	815990000	920130000	296390000	249830000	321590000	990860000	1035800000	1276100000	394400000	381310000	568000000	259380000	273940000	278950000
tr|A8JEA7|A8JEA7_CHLRE	58339000	45142000	49844000	31602000	N/A	28500000	41259000	76611000	56921000	30196000	N/A	N/A	163260000	175230000	198740000
tr|A0A2K3D9D4|A0A2K3D9D4_CHLRE	14876000	77044000	85632000	127450000	108630000	133550000	84162000	134010000	168340000	39107000	155640000	243510000	126070000	N/A	0
tr|A8JDP6|A8JDP6_CHLRE	177330000	188250000	185110000	75513000	57092000	81478000	121110000	128320000	209450000	40494000	38987000	87819000	157570000	162580000	150280000
tr|A8IW44|A8IW44_CHLRE	302880000	308340000	315090000	157680000	144240000	187230000	181820000	183370000	259180000	141010000	144280000	173940000	919010000	938780000	927520000
tr|A8J853|A8J853_CHLRE	N/A	N/A	N/A	N/A	N/A	N/A	N/A	N/A	1304100	N/A	N/A	20532000	N/A	N/A	N/A
tr|A0A2K3D2K9|A0A2K3D2K9_CHLRE	2225100000	2186600000	2544800000	1280800000	1306600000	1271900000	2280300000	3032600000	3028300000	2171800000	2786300000	2559600000	767520000	793960000	807530000
tr|A8IKP1|A8IKP1_CHLRE	2225100000	2186600000	2544800000	1280800000	1306600000	1271900000	2280300000	3032600000	3028300000	2171800000	2786300000	2559600000	767520000	793960000	807530000
tr|A0A2K3E3K7|A0A2K3E3K7_CHLRE	88548000	48706000	46092000	111460000	100110000	98328000	85400000	92165000	67895000	162530000	190190000	131050000	97504000	111040000	117730000
Q84V18|STT7_CHLRE	88548000	48706000	46092000	111460000	100110000	98328000	85400000	92165000	67895000	162530000	190190000	131050000	97504000	111040000	117730000
tr|A0A2K3E3K4|A0A2K3E3K4_CHLRE	88548000	48706000	46092000	111460000	100110000	98328000	85400000	92165000	67895000	162530000	190190000	131050000	97504000	111040000	117730000
tr|A8IHB6|A8IHB6_CHLRE	45320000	52526000	50628000	119540000	112670000	131640000	45332000	59154000	77217000	39369000	43797000	31086000	N/A	28897000	24396000
tr|A0A2K3DJU8|A0A2K3DJU8_CHLRE	45320000	52526000	50628000	119540000	112670000	131640000	45332000	59154000	77217000	39369000	43797000	31086000	N/A	28897000	24396000
tr|A8IYW8|A8IYW8_CHLRE	74036000	75509000	69727000	47572000	39941000	51088000	66052000	81889000	135740000	79557000	67612000	61339000	93851000	131280000	165820000
tr|A0A2K3D6V6|A0A2K3D6V6_CHLRE	74036000	75509000	69727000	47572000	39941000	51088000	66052000	81889000	135740000	79557000	67612000	61339000	93851000	131280000	165820000
tr|A8J4M8|A8J4M8_CHLRE	N/A	N/A	N/A	19018000	17641000	5383300	8194300	9860000	47976000	9386700	37953000	87805000	3673100	4389600	4315300
tr|A8J3L3|A8J3L3_CHLRE	115930000	110750000	129430000	105420000	107440000	104060000	175910000	221740000	203160000	166700000	197440000	167340000	97168000	103340000	95187000
tr|A0A2K3CQS9|A0A2K3CQS9_CHLRE	95119000	77021000	110050000	17040000	0	N/A	72494000	86908000	126770000	0	69241000	172830000	44632000	57117000	29108000
tr|A8J6S7|A8J6S7_CHLRE	95119000	77021000	110050000	17040000	0	N/A	72494000	86908000	126770000	0	69241000	172830000	44632000	57117000	29108000
tr|A0A2K3DPW8|A0A2K3DPW8_CHLRE	309510000	285970000	244700000	249330000	323670000	361730000	564970000	635960000	758570000	1003200000	1046800000	1064500000	979620000	1020800000	743950000
tr|A8J282|A8J282_CHLRE	309510000	285970000	244700000	249330000	323670000	361730000	564970000	635960000	758570000	1003200000	1046800000	1064500000	979620000	1020800000	743950000
tr|A8I647|A8I647_CHLRE	373540000	432690000	465930000	255860000	223860000	255690000	476870000	590750000	554770000	340750000	323330000	353650000	630280000	699140000	699470000
tr|A8IL29|A8IL29_CHLRE	359650000	343770000	352050000	315640000	299950000	388280000	369960000	430910000	640840000	409260000	428570000	722700000	896520000	967960000	923740000
tr|A8HVP7|A8HVP7_CHLRE	353030000	348880000	351370000	155570000	152500000	196590000	192190000	233460000	360520000	158490000	161120000	354530000	404690000	559580000	479780000
tr|A0A2K3DPS8|A0A2K3DPS8_CHLRE	34111000	45825000	221540000	121420000	53740000	201520000	190640000	246500000	278130000	201490000	224100000	134830000	154370000	137350000	136260000
tr|A8J252|A8J252_CHLRE	34111000	45825000	221540000	121420000	53740000	201520000	190640000	246500000	278130000	201490000	224100000	134830000	154370000	137350000	136260000
tr|D5LAU0|D5LAU0_CHLRE	13263000	33277000	40417000	13743000	10463000	69684000	10563000	N/A	14924000	27604000	29147000	41821000	52524000	23800000	19488000
tr|D5LAY0|D5LAY0_CHLRE	13263000	33277000	40417000	13743000	10463000	69684000	10563000	N/A	14924000	27604000	29147000	41821000	52524000	23800000	19488000
tr|A8HYM8|A8HYM8_CHLRE	13263000	33277000	40417000	13743000	10463000	69684000	10563000	N/A	14924000	27604000	29147000	41821000	52524000	23800000	19488000
tr|A8JHY4|A8JHY4_CHLRE	146960000	159840000	144190000	113090000	103770000	130350000	86284000	76960000	1845100	102790000	104980000	48324000	N/A	43289000	N/A
Q8HTL6|RPOB1_CHLRE	N/A	N/A	N/A	0	N/A	N/A	N/A	N/A	N/A	N/A	N/A	N/A	98632000	92512000	95066000
tr|A0A218N995|A0A218N995_CHLRE	N/A	N/A	N/A	0	N/A	N/A	N/A	N/A	N/A	N/A	N/A	N/A	98632000	92512000	95066000
tr|A8I0Y2|A8I0Y2_CHLRE	701070000	761870000	758020000	392690000	345900000	448260000	477330000	571850000	769330000	468290000	454000000	639450000	2832500000	2931600000	3048100000
tr|A0A218N8J0|A0A218N8J0_CHLRE	144130000	160250000	177730000	113900000	106110000	141360000	90973000	109730000	467680000	127930000	186390000	257980000	154310000	190060000	1259700000
Q00471|CYB6_CHLRE	144130000	160250000	177730000	113900000	106110000	141360000	90973000	109730000	467680000	127930000	186390000	257980000	154310000	190060000	1259700000
P12759|RSP3_CHLRE	N/A	N/A	21700000	69168000	N/A	N/A	N/A	N/A	N/A	72136000	88280000	132730000	N/A	N/A	N/A
tr|A8J2J7|A8J2J7_CHLRE	N/A	N/A	21700000	69168000	N/A	N/A	N/A	N/A	N/A	72136000	88280000	132730000	N/A	N/A	N/A
tr|A0A2K3CNQ9|A0A2K3CNQ9_CHLRE	96681000	N/A	N/A	49819000	44987000	36452000	68394000	75591000	89993000	54434000	45418000	N/A	87239000	N/A	75432000
tr|B8XSL8|B8XSL8_CHLRE	520120000	34066000	107500000	N/A	N/A	27762000	71806000	38999000	53825000	130440000	35528000	21312000	0	N/A	N/A
tr|A0A218N8U2|A0A218N8U2_CHLRE	520120000	34066000	107500000	N/A	N/A	27762000	71806000	38999000	53825000	130440000	35528000	21312000	0	N/A	N/A
P22666|PSBH_CHLRE	520120000	34066000	107500000	N/A	N/A	27762000	71806000	38999000	53825000	130440000	35528000	21312000	0	N/A	N/A
tr|A8J239|A8J239_CHLRE	150490000	151820000	145760000	53082000	40210000	14730000	47567000	33701000	195140000	16427000	20626000	429420000	132930000	228190000	135490000
tr|A8ICG9|A8ICG9_CHLRE	N/A	N/A	N/A	96503000	77798000	93092000	47846000	N/A	36092000	174960000	182680000	174300000	21298000	15620000	15108000
tr|Q945T2|Q945T2_CHLRE	N/A	N/A	N/A	177090000	133950000	114270000	N/A	18326000	N/A	162900000	131480000	212330000	N/A	N/A	N/A
tr|A8I882|A8I882_CHLRE	457820000	407430000	465650000	154210000	135950000	155040000	192690000	197030000	403630000	193210000	216430000	171090000	259030000	251540000	273100000
tr|A0A2K3D8H2|A0A2K3D8H2_CHLRE	230420000	217720000	222540000	167710000	152770000	165260000	488850000	574260000	673760000	261770000	225490000	275470000	251860000	222390000	218740000
tr|A8JFW5|A8JFW5_CHLRE	278940000	299400000	299340000	96685000	124170000	146370000	326200000	395870000	302510000	337260000	320000000	289920000	289800000	257090000	314770000
tr|A8IU39|A8IU39_CHLRE	148540000	104030000	111480000	128700000	90116000	130800000	126490000	168470000	165090000	109290000	152860000	177630000	46103000	43083000	44347000
tr|A8JDP0|A8JDP0_CHLRE	208550000	216250000	224750000	250090000	238750000	288880000	310160000	408610000	419640000	212430000	251890000	327730000	367300000	387980000	397660000
tr|A0A2K3D1S0|A0A2K3D1S0_CHLRE	208550000	216250000	224750000	250090000	238750000	288880000	310160000	408610000	419640000	212430000	251890000	327730000	367300000	387980000	397660000
tr|A8ISN1|A8ISN1_CHLRE	276580000	222550000	280970000	47374000	54446000	59623000	162440000	191510000	229750000	132890000	94708000	167630000	134600000	150030000	66260000
tr|A0A2K3E5K9|A0A2K3E5K9_CHLRE	425470000	441640000	374680000	189390000	164690000	224330000	457390000	540760000	715600000	255590000	172970000	184030000	79699000	65503000	70650000
tr|A0A2K3DRW9|A0A2K3DRW9_CHLRE	720330	0	38326000	3991000	N/A	44883000	N/A	59595000	50646000	110960000	115030000	49948000	26665000	N/A	25865000
tr|A0A2K3DRT8|A0A2K3DRT8_CHLRE	720330	0	38326000	3991000	N/A	44883000	N/A	59595000	50646000	110960000	115030000	49948000	26665000	N/A	25865000
tr|A0A2K3DRV8|A0A2K3DRV8_CHLRE	N/A	N/A	N/A	N/A	N/A	N/A	198040000	228200000	331650000	N/A	N/A	112100000	44540000	54848000	40830000
tr|A8JCJ9|A8JCJ9_CHLRE	104360000	124460000	154560000	51398000	64548000	174230000	N/A	72957000	16936000	58595000	59989000	62350000	79569000	32838000	66041000
tr|A8ITW0|A8ITW0_CHLRE	60659000	28184000	31414000	133350000	74292000	104240000	43091000	51012000	25578000	119740000	111430000	68177000	34486000	47659000	20800000
tr|A0A2K3DKY9|A0A2K3DKY9_CHLRE	60659000	28184000	31414000	133350000	74292000	104240000	43091000	51012000	25578000	119740000	111430000	68177000	34486000	47659000	20800000
tr|A8IVP3|A8IVP3_CHLRE	55176000	79088000	73920000	30815000	34569000	N/A	N/A	0	0	64545000	46711000	85788000	46142000	34103000	70035000
tr|A0A2K3D509|A0A2K3D509_CHLRE	55176000	79088000	73920000	30815000	34569000	N/A	N/A	0	0	64545000	46711000	85788000	46142000	34103000	70035000
tr|A8JF47|A8JF47_CHLRE	201510000	228600000	277440000	169450000	144330000	193100000	105870000	188790000	182580000	227780000	229100000	448990000	256160000	246390000	279860000
tr|A8J7S1|A8J7S1_CHLRE	180090000	198130000	212330000	16927000	0	0	91733000	120820000	121970000	57520000	57497000	56956000	281070000	254700000	289990000
tr|A0A2K3DKA0|A0A2K3DKA0_CHLRE	0	19174000	27061000	916890	N/A	17042000	40458000	41191000	35603000	N/A	N/A	14197000	N/A	N/A	N/A
tr|A0A2K3DJV6|A0A2K3DJV6_CHLRE	16667000	N/A	20716000	28564000	17981000	22660000	40731000	40056000	N/A	N/A	N/A	N/A	133450000	90197000	43815000
tr|A0A2K3CPX6|A0A2K3CPX6_CHLRE	127270000	125000000	132790000	61874000	72769000	84133000	105960000	98416000	221170000	147900000	142840000	192560000	23518000	25304000	28004000
tr|A9LE42|A9LE42_CHLRE	127270000	125000000	132790000	61874000	72769000	84133000	105960000	98416000	221170000	147900000	142840000	192560000	23518000	25304000	28004000
tr|A8JDA6|A8JDA6_CHLRE	127270000	125000000	132790000	61874000	72769000	84133000	105960000	98416000	221170000	147900000	142840000	192560000	23518000	25304000	28004000
tr|A0A2K3DDM4|A0A2K3DDM4_CHLRE	N/A	32611000	32071000	N/A	N/A	N/A	N/A	63822000	60097000	30272000	N/A	N/A	82140000	109860000	103730000
tr|A8IZL7|A8IZL7_CHLRE	N/A	32611000	32071000	N/A	N/A	N/A	N/A	63822000	60097000	30272000	N/A	N/A	82140000	109860000	103730000
tr|A0A2K3E0P9|A0A2K3E0P9_CHLRE	110150000	116320000	143970000	61204000	54377000	69544000	133120000	38294000	155080000	81343000	129940000	89575000	44060000	59160000	50876000
tr|A8ILP2|A8ILP2_CHLRE	590720000	619230000	716780000	341790000	290040000	345690000	1691800000	1942900000	1943800000	635530000	692850000	589580000	758380000	755000000	884220000
tr|A8HPS2|A8HPS2_CHLRE	159150000	211560000	219220000	243750000	219850000	251120000	188230000	226530000	256180000	208470000	379910000	380430000	267470000	292900000	321560000
tr|A0A2K3DSL4|A0A2K3DSL4_CHLRE	93444000	91866000	77973000	80308000	77462000	97680000	65257000	65092000	98777000	62902000	66955000	69698000	63987000	76453000	72444000
P45841|RL31_CHLRE	53796000	64549000	74955000	N/A	902840	0	81925000	92779000	20123000	1129600	1782900	40377000	92011000	79332000	87877000
tr|A8ILG8|A8ILG8_CHLRE	53796000	64549000	74955000	N/A	902840	0	81925000	92779000	20123000	1129600	1782900	40377000	92011000	79332000	87877000
tr|A0A2K3D279|A0A2K3D279_CHLRE	53796000	64549000	74955000	N/A	902840	0	81925000	92779000	20123000	1129600	1782900	40377000	92011000	79332000	87877000
tr|A8IXZ2|A8IXZ2_CHLRE	506050000	524180000	592870000	373810000	311640000	376550000	491170000	650050000	426400000	497020000	498380000	435710000	410410000	420340000	577780000
tr|A8HPG8|A8HPG8_CHLRE	N/A	N/A	N/A	128590000	111610000	86918000	7952100	10749000	17662000	104270000	59600000	22727000	53093000	17697000	9700200
tr|A8J750|A8J750_CHLRE	91179000	59194000	100920000	114510000	120440000	135020000	129010000	135750000	98181000	128360000	150690000	144950000	39632000	39861000	37106000
tr|A0A2K3D8J9|A0A2K3D8J9_CHLRE	91179000	59194000	100920000	114510000	120440000	135020000	129010000	135750000	98181000	128360000	150690000	144950000	39632000	39861000	37106000
Q39571|YPTC1_CHLRE	143430000	145090000	132300000	68322000	50164000	76457000	150880000	166370000	213340000	87974000	113830000	167540000	388850000	432220000	460780000
tr|A8JHQ7|A8JHQ7_CHLRE	143430000	145090000	132300000	68322000	50164000	76457000	150880000	166370000	213340000	87974000	113830000	167540000	388850000	432220000	460780000
tr|A8ICM2|A8ICM2_CHLRE	29365000	47265000	45318000	29979000	30280000	53888000	N/A	28157000	N/A	46474000	25781000	27442000	28242000	23068000	28088000
tr|A0A2K3CZB9|A0A2K3CZB9_CHLRE	198690000	212750000	216130000	157620000	151770000	203780000	287640000	314850000	424690000	244780000	258730000	338480000	134510000	71983000	61320000
tr|A8J9K1|A8J9K1_CHLRE	196470000	218360000	148500000	266050000	230070000	315930000	221130000	266050000	302040000	349480000	264760000	298030000	N/A	N/A	N/A
tr|A0A2K3CST8|A0A2K3CST8_CHLRE	196470000	218360000	148500000	266050000	230070000	315930000	221130000	266050000	302040000	349480000	264760000	298030000	N/A	N/A	N/A
tr|A0A2K3E5R0|A0A2K3E5R0_CHLRE	N/A	N/A	N/A	3745400	3923000	31149000	N/A	N/A	N/A	4021800	4470400	N/A	N/A	N/A	N/A
tr|A0A2K3CSZ9|A0A2K3CSZ9_CHLRE	5125700	N/A	5188900	71256000	67254000	102880000	7420400	N/A	N/A	86340000	82671000	123060000	13204000	15789000	13299000
tr|A8IF08|A8IF08_CHLRE	103340000	67640000	75827000	132330000	132160000	176840000	173720000	165820000	190840000	187430000	226200000	302070000	143390000	143520000	152120000
P48267|RR7_CHLRE	307660000	271940000	312040000	81326000	67286000	81463000	291940000	268460000	376590000	212690000	197330000	171830000	153800000	153520000	155390000
tr|A0A218N9A1|A0A218N9A1_CHLRE	307660000	271940000	312040000	81326000	67286000	81463000	291940000	268460000	376590000	212690000	197330000	171830000	153800000	153520000	155390000
tr|Q84SA0|Q84SA0_CHLRE	54829000	50515000	59027000	30665000	24829000	4938600	N/A	16085000	14225000	46999000	61272000	16489000	298700000	320380000	324910000
tr|A8IYG8|A8IYG8_CHLRE	54829000	50515000	59027000	30665000	24829000	4938600	N/A	16085000	14225000	46999000	61272000	16489000	298700000	320380000	324910000
tr|Q6UP28|Q6UP28_CHLRE	87649000	99012000	118920000	63604000	48939000	56539000	101580000	67235000	74621000	94437000	73665000	99607000	82967000	90743000	74068000
tr|A0A2K3D3A4|A0A2K3D3A4_CHLRE	201590000	178400000	239650000	74236000	99074000	N/A	214210000	230120000	168190000	N/A	84043000	N/A	275620000	269820000	358740000
tr|A8J5Y7|A8J5Y7_CHLRE	722040000	822720000	818250000	679190000	518550000	562970000	895840000	1083200000	1388200000	891630000	865440000	899690000	574400000	529040000	607230000
tr|A0A2K3DHB8|A0A2K3DHB8_CHLRE	29778000	32120000	29737000	114850000	129200000	146490000	23895000	N/A	N/A	183240000	256890000	196150000	N/A	N/A	N/A
tr|A0A2K3D0R0|A0A2K3D0R0_CHLRE	15752000	0	0	14141000	62095000	50497000	N/A	N/A	31848000	67154000	68849000	83692000	0	N/A	N/A
tr|A0A2K3E5V6|A0A2K3E5V6_CHLRE	202240000	224540000	189540000	173250000	123320000	138610000	167250000	245090000	291410000	134320000	186790000	92274000	45910000	0	173880000
tr|A0A2K3CQM1|A0A2K3CQM1_CHLRE	23064000	29767000	35653000	28590000	25811000	29736000	38163000	46758000	52971000	42544000	41446000	35646000	44151000	41210000	44939000
tr|A0A2K3CP02|A0A2K3CP02_CHLRE	64990000	67181000	92105000	24186000	19537000	22999000	108380000	81989000	86984000	6936200	17574000	N/A	12983000	225120000	20174000
tr|A8IQA5|A8IQA5_CHLRE	64990000	67181000	92105000	24186000	19537000	22999000	108380000	81989000	86984000	6936200	17574000	N/A	12983000	225120000	20174000
tr|A0A2K3DYL5|A0A2K3DYL5_CHLRE	N/A	42730000	19535000	16169000	N/A	N/A	N/A	N/A	N/A	23227000	N/A	2333000	337200000	372150000	354600000
tr|A0A2K3D477|A0A2K3D477_CHLRE	80935000	97825000	97686000	96074000	85157000	101900000	54227000	66923000	81988000	108860000	111990000	114090000	36185000	0	39250000
tr|A0A2K3DSB1|A0A2K3DSB1_CHLRE	0	N/A	N/A	66876000	47714000	80206000	35674000	41494000	27872000	135350000	59842000	45698000	N/A	50283000	46063000
tr|Q6UP30|Q6UP30_CHLRE	383080000	446160000	410570000	265230000	243050000	294720000	414250000	583520000	1114300000	317500000	696350000	453980000	85874000	104040000	100650000
tr|A8IWQ1|A8IWQ1_CHLRE	26736000	0	22341000	41959000	39091000	39442000	N/A	N/A	N/A	N/A	N/A	49157000	N/A	N/A	N/A
tr|A0A2K3DIL4|A0A2K3DIL4_CHLRE	4686800	28219000	0	61945000	50462000	67073000	28543000	4852900	N/A	87938000	89784000	102910000	N/A	N/A	4706700
tr|A8ILJ9|A8ILJ9_CHLRE	37095000	33897000	38805000	N/A	N/A	48093000	81577000	76744000	116760000	79411000	68700000	N/A	222320000	372850000	357320000
tr|A8J3J0|A8J3J0_CHLRE	N/A	N/A	N/A	11575000	9867500	13172000	6917600	10558000	0	5347500	7268600	N/A	2360800	2302400	3652700
tr|A8I9A1|A8I9A1_CHLRE	171400000	174230000	167130000	139550000	79188000	111960000	178770000	138930000	126480000	156720000	68803000	319200000	0	77343000	47291000
tr|A8HRZ0|A8HRZ0_CHLRE	N/A	80537000	59373000	0	0	35970000	135500000	114720000	143760000	102960000	133540000	140240000	150590000	167200000	148790000
tr|A8HWZ8|A8HWZ8_CHLRE	221410000	228880000	230110000	142910000	130210000	130610000	263200000	277090000	403050000	177420000	179940000	494830000	69088000	88455000	94646000
tr|A8HPW8|A8HPW8_CHLRE	43129000	43108000	N/A	52669000	40144000	54651000	73395000	93507000	109000000	92371000	130830000	165510000	200430000	242310000	223650000
tr|A0A2K3E652|A0A2K3E652_CHLRE	43129000	43108000	N/A	52669000	40144000	54651000	73395000	93507000	109000000	92371000	130830000	165510000	200430000	242310000	223650000
tr|A0A2K3E6B3|A0A2K3E6B3_CHLRE	92519000	86300000	118490000	93187000	95225000	79009000	138680000	166210000	138540000	111330000	108310000	143730000	103190000	101260000	86167000
tr|A8HQ48|A8HQ48_CHLRE	92519000	86300000	118490000	93187000	95225000	79009000	138680000	166210000	138540000	111330000	108310000	143730000	103190000	101260000	86167000
tr|A0A2K3D8R8|A0A2K3D8R8_CHLRE	114490000	126370000	132300000	116830000	105120000	125910000	44995000	147440000	65793000	100210000	100860000	142790000	84607000	67061000	69963000
tr|Q6V9B3|Q6V9B3_CHLRE	301100000	284770000	305280000	228760000	248730000	228290000	398240000	479940000	514130000	355450000	404480000	502220000	316000000	286780000	344430000
tr|A0A2K3DE67|A0A2K3DE67_CHLRE	N/A	N/A	N/A	73263000	94412000	113670000	N/A	34006000	N/A	94968000	75151000	89929000	104800000	87264000	93163000
tr|Q6UKY5|Q6UKY5_CHLRE	2963200000	2971100000	3665200000	1823500000	1947700000	2149100000	2507600000	3282200000	3087400000	2095200000	2212100000	2151400000	852380000	862000000	1006100000
tr|A8HQ77|A8HQ77_CHLRE	47437000	28810000	70411000	117500000	107560000	129380000	N/A	N/A	N/A	40042000	45253000	29017000	N/A	N/A	4306400
tr|A8JC34|A8JC34_CHLRE	N/A	N/A	1031200	17218000	N/A	N/A	78393000	103510000	93751000	N/A	0	54884000	260540000	258180000	214180000
tr|Q4U2V7|Q4U2V7_CHLRE	N/A	N/A	1031200	17218000	N/A	N/A	78393000	103510000	93751000	N/A	0	54884000	260540000	258180000	214180000
tr|A0A2K3D849|A0A2K3D849_CHLRE	N/A	N/A	1031200	17218000	N/A	N/A	78393000	103510000	93751000	N/A	0	54884000	260540000	258180000	214180000
tr|A8I0I1|A8I0I1_CHLRE	558850000	568380000	561330000	265380000	222210000	282690000	388490000	450810000	525030000	310450000	289120000	214390000	950420000	952010000	980100000
tr|A8JFZ4|A8JFZ4_CHLRE	487070000	514920000	574830000	625020000	544320000	705310000	734730000	839750000	851260000	669850000	1011800000	1037300000	335340000	323750000	354710000
tr|A0A2K3D2M2|A0A2K3D2M2_CHLRE	66702000	74360000	81494000	74063000	74595000	N/A	154190000	176280000	157850000	78345000	110100000	91968000	241310000	235620000	214760000
tr|A8IKK7|A8IKK7_CHLRE	66702000	74360000	81494000	74063000	74595000	N/A	154190000	176280000	157850000	78345000	110100000	91968000	241310000	235620000	214760000
Q9AR22|CTH1_CHLRE	66702000	74360000	81494000	74063000	74595000	N/A	154190000	176280000	157850000	78345000	110100000	91968000	241310000	235620000	214760000
tr|A8IV67|A8IV67_CHLRE	81874000	95305000	99054000	125300000	103200000	149770000	151340000	156950000	195420000	197750000	205490000	104130000	36703000	101600000	96807000
tr|A0A218N898|A0A218N898_CHLRE	N/A	N/A	N/A	N/A	3095800	N/A	117860000	87953000	127180000	N/A	N/A	N/A	194660000	230100000	226520000
tr|A0A2K3E6N4|A0A2K3E6N4_CHLRE	12955000	16375000	17126000	907280	N/A	6688100	34472000	34602000	35530000	30873000	39723000	45353000	15242000	4634100	3970800
tr|A0A2K3DMT5|A0A2K3DMT5_CHLRE	121510000	118970000	147390000	59076000	41010000	50457000	111730000	170750000	156310000	98326000	77942000	70417000	362330000	344410000	371930000
tr|A8JGJ6|A8JGJ6_CHLRE	159210000	140990000	119250000	57469000	63982000	103690000	383300000	441470000	446550000	165500000	157270000	180330000	173930000	221290000	377170000
tr|A8IXV0|A8IXV0_CHLRE	46861000	47302000	45451000	218650000	176990000	244750000	82067000	89979000	137570000	253710000	261510000	379030000	38346000	38419000	39886000
tr|Q9LD42|Q9LD42_CHLRE	282160000	298620000	295780000	67525000	56662000	55065000	62128000	85532000	104520000	70755000	61824000	67840000	271670000	281160000	268600000
A8ILK1|CFA52_CHLRE	73320000	74493000	81689000	34046000	37767000	50934000	57799000	59236000	74905000	81037000	82267000	83514000	87635000	103850000	123130000
tr|A0A2K3D260|A0A2K3D260_CHLRE	73320000	74493000	81689000	34046000	37767000	50934000	57799000	59236000	74905000	81037000	82267000	83514000	87635000	103850000	123130000
tr|A0A2K3DZB3|A0A2K3DZB3_CHLRE	329000000	419020000	399330000	371620000	217490000	3730600	572610000	638090000	19461000	582210000	595190000	517340000	N/A	17925000	0
tr|A8IXH4|A8IXH4_CHLRE	329000000	419020000	399330000	371620000	217490000	3730600	572610000	638090000	19461000	582210000	595190000	517340000	N/A	17925000	0
tr|A8JIU3|A8JIU3_CHLRE	126400000	116980000	136760000	98841000	91615000	108760000	155000000	159010000	180570000	55197000	62219000	N/A	80297000	83286000	56422000
tr|A0A2K3CWT8|A0A2K3CWT8_CHLRE	126400000	116980000	136760000	98841000	91615000	108760000	155000000	159010000	180570000	55197000	62219000	N/A	80297000	83286000	56422000
tr|A8INE5|A8INE5_CHLRE	12598000	33226000	20057000	39772000	37497000	16921000	65942000	66810000	196540000	27158000	63198000	56973000	40364000	10217000	48882000
tr|A0A2K3D7C4|A0A2K3D7C4_CHLRE	105420000	96114000	100360000	80989000	87318000	95100000	68391000	71866000	6998300	90661000	75687000	13270000	532930000	473420000	434800000
tr|A8I0E2|A8I0E2_CHLRE	279270000	324420000	315350000	231690000	191850000	277600000	397810000	452230000	545720000	286860000	382270000	408240000	218230000	220740000	224230000
tr|A8HPU3|A8HPU3_CHLRE	9010800	8317800	6522100	57570000	40639000	65288000	0	7158300	75571000	107120000	91806000	175500000	94566000	159330000	81798000
tr|A8HPU2|A8HPU2_CHLRE	9010800	8317800	6522100	57570000	40639000	65288000	0	7158300	75571000	107120000	91806000	175500000	94566000	159330000	81798000
tr|A0A2K3DF50|A0A2K3DF50_CHLRE	40816000	24435000	32997000	21517000	22405000	20474000	79711000	92449000	129060000	52711000	39201000	90571000	N/A	35480000	N/A
tr|A8JF80|A8JF80_CHLRE	30832000	59964000	70186000	19679000	N/A	0	79857000	55093000	N/A	65665000	67992000	24542000	36165000	41771000	40417000
tr|A8HWC2|A8HWC2_CHLRE	N/A	0	36768000	N/A	26821000	N/A	42672000	48647000	N/A	N/A	47648000	30894000	36589000	33592000	45124000
tr|A0A2K3DN65|A0A2K3DN65_CHLRE	N/A	0	36768000	N/A	26821000	N/A	42672000	48647000	N/A	N/A	47648000	30894000	36589000	33592000	45124000
tr|A8I175|A8I175_CHLRE	N/A	N/A	N/A	59824000	27068000	N/A	N/A	58739000	N/A	24106000	16156000	N/A	34110000	98574000	84304000
tr|A8IXU9|A8IXU9_CHLRE	143460000	160670000	144780000	32723000	69919000	82282000	143260000	158240000	N/A	126160000	68263000	102340000	337730000	333170000	329620000
tr|A8J0R2|A8J0R2_CHLRE	N/A	N/A	N/A	115990000	113670000	151670000	46276000	48510000	171110000	145220000	117550000	123460000	108110000	118840000	137390000
tr|A0A2K3E3Z9|A0A2K3E3Z9_CHLRE	N/A	N/A	N/A	115990000	113670000	151670000	46276000	48510000	171110000	145220000	117550000	123460000	108110000	118840000	137390000
tr|A8JC99|A8JC99_CHLRE	151840000	152750000	178520000	42659000	38687000	48056000	33260000	44788000	52676000	156810000	108860000	130750000	56809000	98551000	117260000
tr|A0A2K3CRF7|A0A2K3CRF7_CHLRE	151840000	152750000	178520000	42659000	38687000	48056000	33260000	44788000	52676000	156810000	108860000	130750000	56809000	98551000	117260000
tr|A0A2K3DJN8|A0A2K3DJN8_CHLRE	96971000	102540000	93317000	89857000	81910000	101850000	125620000	130870000	190270000	87851000	92049000	24513000	95760000	132410000	110110000
tr|A8IHL6|A8IHL6_CHLRE	96971000	102540000	93317000	89857000	81910000	101850000	125620000	130870000	190270000	87851000	92049000	24513000	95760000	132410000	110110000
tr|A0A2K3CZM2|A0A2K3CZM2_CHLRE	124070000	126400000	197860000	168940000	153650000	208900000	195020000	250460000	252640000	263100000	266490000	272090000	73716000	22241000	83581000
tr|A8HSD3|A8HSD3_CHLRE	124070000	126400000	197860000	168940000	153650000	208900000	195020000	250460000	252640000	263100000	266490000	272090000	73716000	22241000	83581000
tr|A8HNU9|A8HNU9_CHLRE	N/A	N/A	N/A	638150	N/A	N/A	7789800	6777200	5681000	N/A	0	N/A	7332200	7326800	8349900
tr|A0A2K3DE86|A0A2K3DE86_CHLRE	18419000	N/A	16917000	2150800	34176000	27741000	39065000	40057000	60544000	42116000	44103000	47910000	N/A	N/A	N/A
tr|A8IYH1|A8IYH1_CHLRE	29226000	26018000	23652000	34836000	30418000	28918000	25651000	20589000	41400000	26559000	27925000	74386000	N/A	10583000	N/A
tr|A0A2K3CQ27|A0A2K3CQ27_CHLRE	N/A	N/A	N/A	25859000	335130	N/A	N/A	N/A	N/A	N/A	45294000	2462500	N/A	N/A	N/A
tr|A8IXT4|A8IXT4_CHLRE	92490000	94814000	30733000	59961000	76424000	103260000	57657000	88876000	110990000	213010000	231880000	156990000	N/A	N/A	N/A
tr|A0A2K3DZH5|A0A2K3DZH5_CHLRE	92490000	94814000	30733000	59961000	76424000	103260000	57657000	88876000	110990000	213010000	231880000	156990000	N/A	N/A	N/A
tr|A0A2K3DTG8|A0A2K3DTG8_CHLRE	8232700	8038500	8192300	8894500	9680400	13305000	8516300	9411900	14235000	10003000	10361000	14831000	16060000	18729000	18751000
tr|A8IIP7|A8IIP7_CHLRE	N/A	N/A	N/A	31040000	26560000	32884000	39099000	43160000	49997000	N/A	57306000	N/A	N/A	N/A	27136000
tr|A0A2K3E7M7|A0A2K3E7M7_CHLRE	78090000	N/A	N/A	41801000	78203000	44624000	109230000	134560000	103480000	120910000	178170000	130720000	N/A	N/A	N/A
tr|A8JGW7|A8JGW7_CHLRE	51071000	45888000	46542000	N/A	22514000	N/A	92386000	90419000	107270000	3489700	3206000	N/A	91706000	84817000	101070000
tr|A0A2K3D5P3|A0A2K3D5P3_CHLRE	51071000	45888000	46542000	N/A	22514000	N/A	92386000	90419000	107270000	3489700	3206000	N/A	91706000	84817000	101070000
tr|A8J1K0|A8J1K0_CHLRE	35038000	65357000	73142000	57730000	36584000	46045000	64497000	106360000	134680000	106450000	115080000	84753000	154240000	166680000	209390000
tr|A0A2K3DVM0|A0A2K3DVM0_CHLRE	N/A	41249000	N/A	0	21376000	N/A	46802000	55508000	55807000	24163000	34895000	3303100	44703000	29308000	17836000
tr|A8J9E6|A8J9E6_CHLRE	17241000	18205000	18145000	16461000	14186000	20671000	22695000	21367000	36813000	12480000	13240000	25021000	27957000	37459000	31517000
tr|D5LAT9|D5LAT9_CHLRE	23977000	N/A	N/A	106040000	48446000	59803000	47823000	59386000	67860000	116480000	135350000	179200000	37549000	N/A	N/A
tr|D5LAX9|D5LAX9_CHLRE	23977000	N/A	N/A	106040000	48446000	59803000	47823000	59386000	67860000	116480000	135350000	179200000	37549000	N/A	N/A
tr|A0A2K3DLZ0|A0A2K3DLZ0_CHLRE	23977000	N/A	N/A	106040000	48446000	59803000	47823000	59386000	67860000	116480000	135350000	179200000	37549000	N/A	N/A
tr|A8JDK2|A8JDK2_CHLRE	276560000	297530000	302310000	270040000	230530000	280320000	258940000	335690000	354200000	307790000	362460000	327710000	193840000	191270000	239980000
tr|A8JC42|A8JC42_CHLRE	3400200	3712200	2904200	506550	803220	1166900	5074100	7201800	23844000	2590100	3344500	30109000	13760000	2733100	1160000
tr|A0A2K3DQI7|A0A2K3DQI7_CHLRE	75734000	98972000	89570000	63932000	60247000	85170000	36499000	12336000	85014000	112320000	101480000	102180000	46579000	48306000	47116000
tr|A0A2K3DFC4|A0A2K3DFC4_CHLRE	N/A	N/A	N/A	26157000	N/A	4270400	13281000	N/A	N/A	72519000	0	56160000	3272500	N/A	4012600
tr|A0A2K3D822|A0A2K3D822_CHLRE	130350000	153250000	159230000	120650000	96494000	186550000	163520000	209210000	255250000	115070000	112430000	142020000	141200000	115240000	161760000
tr|A8JBB0|A8JBB0_CHLRE	240950000	245530000	263550000	124750000	0	140930000	104260000	126700000	209750000	138650000	146660000	194750000	35634000	51576000	31004000
tr|Q84X79|Q84X79_CHLRE	28363000	N/A	116030000	185440000	174560000	201450000	171190000	207880000	267350000	224970000	250510000	228220000	0	N/A	N/A
tr|A8JFW4|A8JFW4_CHLRE	33343000	92828000	32499000	N/A	N/A	3517600	0	N/A	5665500	57802000	66217000	N/A	60283000	50857000	126800000
tr|O81954|O81954_CHLRE	33343000	92828000	32499000	N/A	N/A	3517600	0	N/A	5665500	57802000	66217000	N/A	60283000	50857000	126800000
tr|A8J308|A8J308_CHLRE	171090000	203970000	N/A	175420000	175710000	226830000	350120000	390260000	404050000	253190000	218360000	313940000	166390000	107150000	59696000
tr|A0A2K3DVA5|A0A2K3DVA5_CHLRE	171090000	203970000	N/A	175420000	175710000	226830000	350120000	390260000	404050000	253190000	218360000	313940000	166390000	107150000	59696000
tr|A0A2K3DCQ1|A0A2K3DCQ1_CHLRE	49299000	54422000	58674000	9024700	7811800	11907000	13685000	42655000	66494000	4445000	4698700	36684000	13855000	19405000	13734000
tr|A0A2K3D597|A0A2K3D597_CHLRE	N/A	N/A	N/A	12277000	11456000	16939000	N/A	N/A	N/A	18159000	19228000	13382000	4678600	9406600	5252600
tr|A0A2K3DIW8|A0A2K3DIW8_CHLRE	N/A	27425000	28407000	20192000	23869000	24265000	22026000	26808000	N/A	43546000	68177000	63585000	N/A	N/A	N/A
tr|A8J9E9|A8J9E9_CHLRE	0	0	3552200	12691000	24267000	7663800	N/A	7402000	0	33066000	4872200	54704000	11810000	12434000	0
tr|A0A2K3CSZ6|A0A2K3CSZ6_CHLRE	0	0	3552200	12691000	24267000	7663800	N/A	7402000	0	33066000	4872200	54704000	11810000	12434000	0
tr|A8J4W8|A8J4W8_CHLRE	60168000	78672000	108290000	93595000	83010000	110660000	130780000	139650000	207270000	106470000	116510000	177280000	127400000	146550000	189490000
tr|A0A218N8D6|A0A218N8D6_CHLRE	20730000	18442000	N/A	N/A	N/A	N/A	N/A	N/A	N/A	38825000	62952000	34067000	20239000	12881000	12374000
tr|A8IPC9|A8IPC9_CHLRE	52001000	28754000	30637000	90087000	47304000	101370000	N/A	N/A	N/A	20939000	29326000	0	36974000	17191000	64351000
tr|A0A2K3DFI5|A0A2K3DFI5_CHLRE	4197200	4519100	7801600	1335400	1212300	2119900	4539800	5448800	8834800	N/A	N/A	N/A	5274500	36221000	5426300
tr|A0A2K3DFG8|A0A2K3DFG8_CHLRE	4197200	4519100	7801600	1335400	1212300	2119900	4539800	5448800	8834800	N/A	N/A	N/A	5274500	36221000	5426300
tr|A8JJ55|A8JJ55_CHLRE	113210000	120400000	99565000	24249000	26569000	29310000	133720000	164470000	147780000	96924000	46215000	95998000	188190000	266430000	241260000
tr|A8J8Y6|A8J8Y6_CHLRE	140600000	138450000	127560000	98646000	87630000	N/A	184430000	216740000	208480000	143980000	140600000	137480000	103700000	102610000	116150000
tr|A8J3D3|A8J3D3_CHLRE	154540000	151460000	152820000	67989000	69050000	70123000	123370000	131350000	150460000	17860000	17529000	101280000	0	49608000	0
tr|A0A2K3E513|A0A2K3E513_CHLRE	49300000	159450000	95883000	91979000	85886000	53250000	144640000	151910000	94437000	47026000	79496000	64365000	82619000	50630000	62929000
tr|A8JFX7|A8JFX7_CHLRE	49300000	159450000	95883000	91979000	85886000	53250000	144640000	151910000	94437000	47026000	79496000	64365000	82619000	50630000	62929000
Q6R2V6|CAPP2_CHLRE	38620000	40337000	37432000	44960000	34337000	47581000	77022000	83121000	95672000	N/A	52920000	54032000	138810000	134410000	114620000
tr|A0A2K3DX44|A0A2K3DX44_CHLRE	38620000	40337000	37432000	44960000	34337000	47581000	77022000	83121000	95672000	N/A	52920000	54032000	138810000	134410000	114620000
tr|A0A2K3DEK4|A0A2K3DEK4_CHLRE	156400000	157450000	104760000	22444000	29542000	27566000	24759000	27928000	22102000	28554000	30637000	22438000	102750000	121290000	125040000
tr|A8J6F2|A8J6F2_CHLRE	54320000	60483000	62604000	178610000	220610000	246270000	184840000	209950000	252240000	250700000	308850000	316210000	112830000	94462000	100580000
tr|A8J6T1|A8J6T1_CHLRE	20856000	26701000	31676000	29728000	27389000	25481000	101120000	121600000	70360000	43302000	54262000	47134000	22216000	24727000	N/A
tr|A8I8N5|A8I8N5_CHLRE	16427000	2566200	2033800	N/A	N/A	N/A	4139800	4623600	1362800	N/A	N/A	3605000	N/A	5069900	N/A
tr|A0A2K3E7T6|A0A2K3E7T6_CHLRE	N/A	N/A	N/A	N/A	N/A	N/A	140090000	163920000	137730000	N/A	N/A	N/A	N/A	N/A	N/A
tr|A8HPY0|A8HPY0_CHLRE	84064000	N/A	37962000	58272000	44549000	52846000	N/A	N/A	N/A	50653000	0	46801000	N/A	N/A	17128000
tr|A0A2K3D3J5|A0A2K3D3J5_CHLRE	13425000	1989000	2088700	3916000	3933200	4833900	N/A	N/A	N/A	4738100	5055100	N/A	N/A	11628000	N/A
tr|A8IRL5|A8IRL5_CHLRE	21926000	22767000	24006000	41349000	23238000	38898000	11197000	10307000	16659000	33210000	27711000	110610000	N/A	N/A	11712000
tr|A0A2K3DY23|A0A2K3DY23_CHLRE	21926000	22767000	24006000	41349000	23238000	38898000	11197000	10307000	16659000	33210000	27711000	110610000	N/A	N/A	11712000
tr|A0A2K3CU56|A0A2K3CU56_CHLRE	2073000	N/A	N/A	N/A	N/A	N/A	N/A	N/A	N/A	N/A	N/A	N/A	80838000	87817000	114840000
tr|A8JE07|A8JE07_CHLRE	1235200000	1183800000	1237300000	547380000	400770000	666490000	797570000	896570000	1227800000	561250000	638630000	1300900000	1707700000	2139700000	1744500000
tr|A8J841|A8J841_CHLRE	N/A	39560000	42897000	N/A	N/A	5134000	95050000	117880000	214760000	N/A	N/A	N/A	174000000	196100000	186190000
tr|A0A2K3DV02|A0A2K3DV02_CHLRE	814560	864760	912670	2631600	2440700	3325800	3153700	2350700	5395900	1757500	1721200	7145600	2184700	3375200	2742800
tr|A0A2K3E8F4|A0A2K3E8F4_CHLRE	N/A	N/A	N/A	20073000	6553500	N/A	255240	N/A	1273700	12291000	13473000	3565800	N/A	N/A	N/A
tr|A0A2K3E2C0|A0A2K3E2C0_CHLRE	N/A	N/A	N/A	57883000	83640000	174410000	N/A	N/A	N/A	119880000	84299000	121370000	N/A	N/A	N/A
tr|A8IUC3|A8IUC3_CHLRE	1455000000	1479200000	1445700000	872480000	902190000	884930000	1295900000	1737600000	1631300000	1262900000	1688400000	1496100000	573380000	609860000	785840000
tr|A0A2K3CXM6|A0A2K3CXM6_CHLRE	12486000	13730000	13364000	8343900	N/A	9043400	N/A	N/A	N/A	N/A	N/A	N/A	81170000	93993000	59610000
tr|A0A2K3CXE6|A0A2K3CXE6_CHLRE	N/A	N/A	22186000	N/A	N/A	N/A	2056600	53807000	52182000	N/A	N/A	N/A	2458100	30551000	4158900
tr|A8I9C7|A8I9C7_CHLRE	21801000	26439000	22296000	23215000	19022000	N/A	38020000	33508000	N/A	47998000	47288000	45171000	0	N/A	N/A
tr|A8JD45|A8JD45_CHLRE	2043600	2259800	2550600	0	0	N/A	20216000	56122000	73000000	7037000	7386900	96647000	31163000	12152000	14142000
tr|A0A2K3E4N7|A0A2K3E4N7_CHLRE	2043600	2259800	2550600	0	0	N/A	20216000	56122000	73000000	7037000	7386900	96647000	31163000	12152000	14142000
tr|Q6QIV9|Q6QIV9_CHLRE	119170000	148050000	117640000	26431000	N/A	69588000	120470000	103070000	68121000	145910000	121780000	185310000	39745000	N/A	31733000
tr|Q7XXT3|Q7XXT3_CHLRE	59175000	15341000	44674000	6927000	10952000	13328000	43271000	0	29171000	0	N/A	0	11152000	0	52248000
tr|A0A2K3DSH1|A0A2K3DSH1_CHLRE	N/A	N/A	N/A	N/A	N/A	N/A	0	N/A	62613000	499590	546910	N/A	8219700	25438000	14928000
tr|A0A2K3D7Y7|A0A2K3D7Y7_CHLRE	59986000	57364000	70221000	2329300	24101000	25165000	3848900	1010600	34730000	2353800	2128700	N/A	N/A	N/A	N/A
tr|A8JC03|A8JC03_CHLRE	59986000	57364000	70221000	2329300	24101000	25165000	3848900	1010600	34730000	2353800	2128700	N/A	N/A	N/A	N/A
tr|A8IJK0|A8IJK0_CHLRE	127500000	115470000	117410000	62885000	66464000	87004000	222850000	111680000	104200000	135820000	159330000	148470000	104520000	101130000	47252000
tr|A0A2K3E6G3|A0A2K3E6G3_CHLRE	N/A	N/A	N/A	69045000	56089000	74601000	N/A	0	N/A	89031000	90954000	68384000	N/A	N/A	N/A
tr|A0A2K3D7W9|A0A2K3D7W9_CHLRE	4476500	27227000	24872000	24625000	9053600	13731000	44550000	49567000	10221000	39166000	8350500	N/A	7210800	7988600	6493000
tr|A8HZX4|A8HZX4_CHLRE	24244000	66831000	77703000	N/A	N/A	N/A	N/A	88302000	N/A	63212000	58243000	N/A	0	28963000	33228000
tr|Q2LGZ4|Q2LGZ4_CHLRE	24244000	66831000	77703000	N/A	N/A	N/A	N/A	88302000	N/A	63212000	58243000	N/A	0	28963000	33228000
tr|A0A2K3DB71|A0A2K3DB71_CHLRE	24244000	66831000	77703000	N/A	N/A	N/A	N/A	88302000	N/A	63212000	58243000	N/A	0	28963000	33228000
tr|A0A2K3DM34|A0A2K3DM34_CHLRE	54998000	43928000	45186000	69926000	11825000	51889000	49977000	47320000	44126000	95120000	102790000	78454000	60819000	49627000	60269000
tr|D5LAZ4|D5LAZ4_CHLRE	54998000	43928000	45186000	69926000	11825000	51889000	49977000	47320000	44126000	95120000	102790000	78454000	60819000	49627000	60269000
A8HYJ1|TOC34_CHLRE	54998000	43928000	45186000	69926000	11825000	51889000	49977000	47320000	44126000	95120000	102790000	78454000	60819000	49627000	60269000
tr|A0A2K3CPA4|A0A2K3CPA4_CHLRE	916020000	926200000	1045100000	516640000	423060000	589660000	1096100000	1336900000	1174800000	619200000	647890000	917900000	529500000	566350000	502480000
tr|Q5W9T4|Q5W9T4_CHLRE	34570000	N/A	N/A	88466000	100430000	92946000	N/A	39323000	63854000	137050000	90973000	166620000	N/A	N/A	N/A
tr|A0A2K3CW87|A0A2K3CW87_CHLRE	18518000	N/A	N/A	N/A	3959100	N/A	N/A	N/A	N/A	N/A	N/A	N/A	8212800	27822000	24834000
tr|A8IEL6|A8IEL6_CHLRE	757320	39491000	30399000	46495000	63746000	76647000	0	42747000	114450000	119570000	525390	6880600	296100000	413990000	351310000
tr|A8IJ79|A8IJ79_CHLRE	279670000	233550000	341110000	166960000	141590000	118160000	659840000	715550000	736020000	161420000	178580000	152960000	265570000	263100000	281880000
tr|A0A2K3DD95|A0A2K3DD95_CHLRE	107400000	121580000	123090000	29547000	70075000	82914000	42249000	29466000	38295000	91685000	100130000	212320000	161860000	142390000	72098000
tr|A8J1Q1|A8J1Q1_CHLRE	73582000	97384000	90497000	81394000	92051000	124720000	65816000	142850000	113870000	129640000	145000000	172660000	16837000	N/A	N/A
tr|A0A2K3DCJ3|A0A2K3DCJ3_CHLRE	73582000	97384000	90497000	81394000	92051000	124720000	65816000	142850000	113870000	129640000	145000000	172660000	16837000	N/A	N/A
tr|A8JGK5|A8JGK5_CHLRE	N/A	0	N/A	30246000	28078000	39866000	N/A	N/A	N/A	153590000	175610000	263150000	81299000	10689000	10264000
tr|Q9FYU1|Q9FYU1_CHLRE	N/A	N/A	N/A	38131000	N/A	N/A	61591000	95610000	191560000	83425000	82957000	77669000	37303000	34224000	52508000
tr|A0A2K3DZY2|A0A2K3DZY2_CHLRE	N/A	N/A	N/A	N/A	N/A	N/A	N/A	17960000	23143000	N/A	N/A	453300000	63806000	49314000	23816000
tr|A8I9R1|A8I9R1_CHLRE	N/A	N/A	N/A	N/A	N/A	N/A	N/A	17960000	23143000	N/A	N/A	453300000	63806000	49314000	23816000
tr|A8IJ60|A8IJ60_CHLRE	31608000	239390000	148580000	94909000	49611000	44301000	161330000	403220000	42095000	556290000	570760000	80404000	0	0	0
tr|A8J9T0|A8J9T0_CHLRE	707340000	609300000	745520000	167590	235870	379000	495530000	577340000	616710000	425310	683710	8318200	23941000	38897000	43487000
O20032|RR18_CHLRE	691170000	761150000	820410000	430400000	357940000	459230000	551080000	639940000	753090000	380930000	521530000	444440000	1080200000	1126100000	1189000000
tr|A0A218N8N4|A0A218N8N4_CHLRE	691170000	761150000	820410000	430400000	357940000	459230000	551080000	639940000	753090000	380930000	521530000	444440000	1080200000	1126100000	1189000000
tr|A0A2K3D196|A0A2K3D196_CHLRE	144760000	183170000	177520000	177780000	151780000	194740000	156000000	209550000	235890000	190880000	209030000	172800000	67422000	63943000	58311000
tr|A0A2K3DEH1|A0A2K3DEH1_CHLRE	N/A	N/A	10750000	15267000	9978600	N/A	N/A	N/A	N/A	N/A	N/A	5706500	N/A	N/A	N/A
tr|A0A2K3DEF8|A0A2K3DEF8_CHLRE	N/A	N/A	10750000	15267000	9978600	N/A	N/A	N/A	N/A	N/A	N/A	5706500	N/A	N/A	N/A
tr|A8JD42|A8JD42_CHLRE	206610000	238760000	217020000	58372000	42440000	62471000	71611000	88584000	108930000	156610000	149760000	26600000	27107000	29484000	N/A
tr|A0A2K3E4Q3|A0A2K3E4Q3_CHLRE	206610000	238760000	217020000	58372000	42440000	62471000	71611000	88584000	108930000	156610000	149760000	26600000	27107000	29484000	N/A
tr|A0A2K3D6U6|A0A2K3D6U6_CHLRE	84030000	69830000	71095000	28621000	30451000	33789000	82312000	45231000	71145000	55465000	74013000	111880000	N/A	18995000	32420000
tr|A8IXZ1|A8IXZ1_CHLRE	84030000	69830000	71095000	28621000	30451000	33789000	82312000	45231000	71145000	55465000	74013000	111880000	N/A	18995000	32420000
tr|A8IRT8|A8IRT8_CHLRE	223830000	235150000	261500000	160920000	147380000	181500000	334130000	407320000	412400000	238150000	242400000	235940000	197060000	211940000	230130000
tr|A8IMN5|A8IMN5_CHLRE	272940000	277250000	297870000	297880000	256850000	331580000	312610000	382800000	433050000	363390000	339180000	381710000	486280000	510570000	517280000
tr|A0A2K3DZ41|A0A2K3DZ41_CHLRE	2275400	2514100	2191600	1703700	1349100	N/A	5640500	6677300	N/A	3752200	4124100	N/A	N/A	N/A	N/A
tr|A0A2K3CN11|A0A2K3CN11_CHLRE	149820000	147110000	157550000	138850000	113110000	105220000	167290000	210070000	227810000	186540000	198740000	183560000	249850000	243730000	249120000
tr|A8JHN9|A8JHN9_CHLRE	280670000	295240000	267720000	295180000	266010000	347840000	194270000	192030000	427910000	409150000	417620000	1341000000	245440000	285690000	231640000
tr|A0A2K3D5H4|A0A2K3D5H4_CHLRE	280670000	295240000	267720000	295180000	266010000	347840000	194270000	192030000	427910000	409150000	417620000	1341000000	245440000	285690000	231640000
P14224|PSAG_CHLRE	280670000	295240000	267720000	295180000	266010000	347840000	194270000	192030000	427910000	409150000	417620000	1341000000	245440000	285690000	231640000
tr|A0A2K3D8D2|A0A2K3D8D2_CHLRE	50866000	62659000	27576000	22987000	12545000	13665000	23067000	22598000	50822000	N/A	N/A	28688000	N/A	N/A	N/A
tr|A8J6Y4|A8J6Y4_CHLRE	50866000	62659000	27576000	22987000	12545000	13665000	23067000	22598000	50822000	N/A	N/A	28688000	N/A	N/A	N/A
tr|A8IHX1|A8IHX1_CHLRE	22646000	30136000	42311000	42397000	29256000	35445000	N/A	30934000	29448000	21935000	28500000	39595000	66353000	82936000	87155000
tr|A0A2K3DAR1|A0A2K3DAR1_CHLRE	22646000	30136000	42311000	42397000	29256000	35445000	N/A	30934000	29448000	21935000	28500000	39595000	66353000	82936000	87155000
tr|A8IWJ8|A8IWJ8_CHLRE	N/A	N/A	N/A	60892000	21724000	69624000	N/A	N/A	N/A	21657000	23171000	8782000	106820000	123280000	71657000
tr|A0A2K3DRJ6|A0A2K3DRJ6_CHLRE	230650000	239660000	260410000	167370000	135940000	168730000	260410000	285510000	415930000	232040000	250970000	272880000	186430000	197700000	215370000
tr|A8JAD3|A8JAD3_CHLRE	6777300	52095000	67347000	N/A	28427000	37682000	72587000	0	99695000	55468000	0	85971000	N/A	N/A	N/A
tr|A0A2K3CVV7|A0A2K3CVV7_CHLRE	6777300	52095000	67347000	N/A	28427000	37682000	72587000	0	99695000	55468000	0	85971000	N/A	N/A	N/A
tr|A8HYP8|A8HYP8_CHLRE	58909000	69463000	68298000	37905000	32139000	42618000	34259000	6322400	N/A	40046000	4939400	64520000	5133800	35518000	N/A
tr|A8IVH0|A8IVH0_CHLRE	N/A	N/A	21678000	N/A	N/A	N/A	97146000	145800000	98189000	59171000	64655000	N/A	N/A	N/A	N/A
tr|A8HRE4|A8HRE4_CHLRE	20165000	0	27359000	21827000	23711000	25437000	23916000	N/A	38797000	28960000	30699000	79549000	N/A	N/A	N/A
tr|A8JHU6|A8JHU6_CHLRE	N/A	N/A	N/A	N/A	30859000	N/A	N/A	N/A	116280000	N/A	N/A	60396000	95599000	37770000	38970000
tr|A8I6B6|A8I6B6_CHLRE	N/A	N/A	N/A	68180000	96829000	122470000	N/A	N/A	21934000	131650000	65095000	86220000	N/A	N/A	N/A
tr|A0A2K3DIM9|A0A2K3DIM9_CHLRE	N/A	N/A	N/A	68180000	96829000	122470000	N/A	N/A	21934000	131650000	65095000	86220000	N/A	N/A	N/A
tr|A8I459|A8I459_CHLRE	21788000	23174000	29402000	45734000	38558000	49908000	15948000	26008000	46627000	N/A	25579000	18521000	11993000	17413000	17616000
tr|A2PZD2|A2PZD2_CHLRE	311070000	292470000	306670000	77943000	75089000	99181000	94584000	139400000	256420000	155300000	262380000	262280000	94866000	111850000	96943000
tr|A0A2K3D1N2|A0A2K3D1N2_CHLRE	107340000	111940000	109740000	45904000	63942000	54183000	66377000	69126000	146840000	117360000	112270000	84289000	54254000	48621000	71601000
tr|A8JHT4|A8JHT4_CHLRE	107340000	111940000	109740000	45904000	63942000	54183000	66377000	69126000	146840000	117360000	112270000	84289000	54254000	48621000	71601000
tr|Q84V17|Q84V17_CHLRE	107340000	111940000	109740000	45904000	63942000	54183000	66377000	69126000	146840000	117360000	112270000	84289000	54254000	48621000	71601000
tr|Q3HTK2|Q3HTK2_CHLRE	269710000	287750000	272830000	164000000	141670000	210500000	22539000	21234000	180580000	180880000	141430000	542840000	67746000	108110000	81232000
tr|A0A2K3DT03|A0A2K3DT03_CHLRE	269710000	287750000	272830000	164000000	141670000	210500000	22539000	21234000	180580000	180880000	141430000	542840000	67746000	108110000	81232000
tr|A8JH48|A8JH48_CHLRE	20496000	37101000	25628000	23083000	16163000	16519000	N/A	N/A	42751000	N/A	20422000	59999000	102050000	51425000	96029000
tr|A8IGF0|A8IGF0_CHLRE	N/A	N/A	N/A	2490500	2050800	2950800	0	0	0	1973800	1942100	6049500	N/A	N/A	N/A
tr|A0A2K3DA77|A0A2K3DA77_CHLRE	N/A	N/A	N/A	2490500	2050800	2950800	0	0	0	1973800	1942100	6049500	N/A	N/A	N/A
tr|A0A2K3CZF8|A0A2K3CZF8_CHLRE	127460000	177990000	152500000	205890000	214010000	266750000	168060000	189680000	223130000	416760000	400470000	479260000	126870000	125020000	129100000
tr|A0A2K3CSB8|A0A2K3CSB8_CHLRE	152450000	0	0	12924000	12677000	N/A	35453000	15219000	20821000	71383000	78393000	1473400	45928000	43163000	185400000
tr|A0A2K3DBU2|A0A2K3DBU2_CHLRE	N/A	27399000	N/A	55999000	48420000	69019000	0	N/A	N/A	35625000	38503000	30205000	N/A	N/A	4797800
tr|A8I101|A8I101_CHLRE	N/A	27399000	N/A	55999000	48420000	69019000	0	N/A	N/A	35625000	38503000	30205000	N/A	N/A	4797800
tr|A8I804|A8I804_CHLRE	N/A	N/A	N/A	N/A	N/A	N/A	150880000	186360000	160100000	N/A	N/A	N/A	4236500	2925300	N/A
tr|A0A2K3E0K4|A0A2K3E0K4_CHLRE	N/A	N/A	N/A	N/A	N/A	N/A	150880000	186360000	160100000	N/A	N/A	N/A	4236500	2925300	N/A
tr|G3BLA7|G3BLA7_CHLRE	11444000	N/A	N/A	N/A	N/A	N/A	N/A	N/A	N/A	N/A	N/A	N/A	N/A	N/A	N/A
tr|A8JAP4|A8JAP4_CHLRE	47707000	40322000	45725000	61288000	30264000	23026000	45330000	68450000	50629000	40258000	59897000	32863000	41400000	46835000	30739000
tr|A0A2K3CXI7|A0A2K3CXI7_CHLRE	47707000	40322000	45725000	61288000	30264000	23026000	45330000	68450000	50629000	40258000	59897000	32863000	41400000	46835000	30739000
tr|Q27YU5|Q27YU5_CHLRE	51535000	64241000	0	29915000	N/A	37146000	N/A	76120000	N/A	N/A	54054000	73557000	92452000	118070000	124900000
tr|A0A2K3D261|A0A2K3D261_CHLRE	99371000	113710000	122030000	33965000	29568000	44188000	102440000	156300000	221120000	179020000	104520000	119830000	76285000	57838000	53243000
tr|A8JGI1|A8JGI1_CHLRE	416480000	356760000	428240000	141940000	108780000	459630000	493420000	645270000	622100000	507760000	541490000	466580000	288730000	324760000	320990000
tr|A8JB14|A8JB14_CHLRE	16933000	18268000	17393000	11175000	11647000	15812000	23658000	17215000	21186000	13118000	12853000	29120000	10372000	10817000	11480000
tr|A0A2K3D1K8|A0A2K3D1K8_CHLRE	16933000	18268000	17393000	11175000	11647000	15812000	23658000	17215000	21186000	13118000	12853000	29120000	10372000	10817000	11480000
tr|Q70DX8|Q70DX8_CHLRE	166360000	205290000	214900000	154340000	157470000	198940000	182750000	243960000	212390000	195430000	221890000	179830000	69256000	71693000	48641000
tr|A8JBX4|A8JBX4_CHLRE	N/A	N/A	N/A	46138000	32084000	46960000	N/A	N/A	N/A	60463000	64184000	63814000	38545000	40339000	36506000
tr|A0A2K3DE20|A0A2K3DE20_CHLRE	4400800	10908000	22147000	18912000	17284000	25644000	4432700	4742000	7360800	20670000	26655000	21999000	9212900	12781000	10708000
tr|A0A2K3DG23|A0A2K3DG23_CHLRE	N/A	N/A	N/A	5912000	N/A	114330000	N/A	N/A	N/A	121340000	0	5175900	N/A	2845700	4827800
tr|A8J524|A8J524_CHLRE	N/A	N/A	N/A	5912000	N/A	114330000	N/A	N/A	N/A	121340000	0	5175900	N/A	2845700	4827800
tr|A0A2K3DT54|A0A2K3DT54_CHLRE	N/A	N/A	N/A	N/A	N/A	N/A	N/A	N/A	N/A	N/A	N/A	1851000	N/A	N/A	N/A
A8IW99|PLD6_CHLRE	45843000	52380000	253360000	3499300	114690000	4233200	49355000	79364000	11962000	73586000	319850000	247400000	0	178930000	132080000
tr|A0A2K3D149|A0A2K3D149_CHLRE	45843000	52380000	253360000	3499300	114690000	4233200	49355000	79364000	11962000	73586000	319850000	247400000	0	178930000	132080000
tr|A0A2K3DP68|A0A2K3DP68_CHLRE	5170600	N/A	N/A	13009000	3048500	4621800	N/A	N/A	N/A	3495200	N/A	9399600	N/A	N/A	N/A
tr|A8HNC0|A8HNC0_CHLRE	N/A	N/A	N/A	N/A	N/A	N/A	N/A	N/A	48641000	N/A	N/A	N/A	64530000	51437000	94507000
Q8HTL3|RK23_CHLRE	266900000	255240000	286010000	119630000	116730000	145840000	210670000	251430000	296930000	167740000	167050000	260180000	310960000	389500000	361740000
tr|A0A218N8V2|A0A218N8V2_CHLRE	266900000	255240000	286010000	119630000	116730000	145840000	210670000	251430000	296930000	167740000	167050000	260180000	310960000	389500000	361740000
tr|A0A2K3DTW6|A0A2K3DTW6_CHLRE	40830000	20852000	22627000	N/A	N/A	N/A	N/A	N/A	N/A	14467000	N/A	7159700	N/A	N/A	N/A
tr|A0A2K3E4U8|A0A2K3E4U8_CHLRE	37040000	44042000	75095000	48132000	42247000	110050000	173200000	123940000	280760000	N/A	34295000	150250000	186490000	238210000	202110000
tr|A0A2K3DG91|A0A2K3DG91_CHLRE	32415000	35070000	35090000	28059000	24754000	22537000	N/A	N/A	N/A	44090000	51826000	45298000	N/A	N/A	N/A
tr|A8IAC7|A8IAC7_CHLRE	N/A	N/A	N/A	41974000	49282000	48507000	N/A	4358500	N/A	88942000	83184000	N/A	N/A	N/A	N/A
tr|A0A2K3E0D8|A0A2K3E0D8_CHLRE	N/A	N/A	N/A	41974000	49282000	48507000	N/A	4358500	N/A	88942000	83184000	N/A	N/A	N/A	N/A
tr|A0A2K3DE77|A0A2K3DE77_CHLRE	28609000	28202000	N/A	N/A	N/A	N/A	N/A	N/A	N/A	37582000	64248000	N/A	77841000	74499000	101550000
tr|A8II42|A8II42_CHLRE	8636700	N/A	N/A	41200000	36822000	47561000	50099000	62119000	70511000	62038000	60555000	44272000	57827000	41071000	27230000
tr|A0A2K3DY86|A0A2K3DY86_CHLRE	175100000	175580000	187860000	111020000	87953000	110620000	222280000	195960000	221470000	169870000	166780000	157250000	73039000	76365000	77981000
tr|A8IRT7|A8IRT7_CHLRE	175100000	175580000	187860000	111020000	87953000	110620000	222280000	195960000	221470000	169870000	166780000	157250000	73039000	76365000	77981000
tr|A8JB06|A8JB06_CHLRE	N/A	N/A	N/A	69655000	66379000	73402000	70542000	79929000	98437000	118980000	65658000	116760000	0	21519000	0
tr|A0A2K3D1J4|A0A2K3D1J4_CHLRE	N/A	N/A	N/A	69655000	66379000	73402000	70542000	79929000	98437000	118980000	65658000	116760000	0	21519000	0
tr|A0A2K3DII0|A0A2K3DII0_CHLRE	24043000	33709000	24746000	20102000	871380	1211600	39827000	2958700	4044900	983310	N/A	7078800	N/A	19349000	1089600
tr|A8HQT1|A8HQT1_CHLRE	218290000	179450000	183570000	121340000	122800000	120140000	191450000	357050000	280870000	223950000	282610000	320500000	74174000	81438000	80802000
O20031|YCF3_CHLRE	24429000	N/A	24930000	67899000	64489000	83549000	N/A	0	17977000	N/A	N/A	1749700	N/A	N/A	N/A
tr|A0A218N8W3|A0A218N8W3_CHLRE	24429000	N/A	24930000	67899000	64489000	83549000	N/A	0	17977000	N/A	N/A	1749700	N/A	N/A	N/A
tr|A0A2K3D6A9|A0A2K3D6A9_CHLRE	N/A	N/A	N/A	31202000	N/A	N/A	N/A	N/A	N/A	N/A	N/A	539960000	N/A	N/A	N/A
tr|A0A2K3D6A2|A0A2K3D6A2_CHLRE	N/A	N/A	N/A	31202000	N/A	N/A	N/A	N/A	N/A	N/A	N/A	539960000	N/A	N/A	N/A
tr|A0A2K3D6A1|A0A2K3D6A1_CHLRE	N/A	N/A	N/A	31202000	N/A	N/A	N/A	N/A	N/A	N/A	N/A	539960000	N/A	N/A	N/A
tr|A8IYF7|A8IYF7_CHLRE	N/A	N/A	N/A	31202000	N/A	N/A	N/A	N/A	N/A	N/A	N/A	539960000	N/A	N/A	N/A
tr|A0A2K3D6A7|A0A2K3D6A7_CHLRE	N/A	N/A	N/A	31202000	N/A	N/A	N/A	N/A	N/A	N/A	N/A	539960000	N/A	N/A	N/A
tr|A8IT77|A8IT77_CHLRE	26354000	75986000	84789000	21605000	38736000	67953000	102460000	137900000	143910000	83556000	N/A	19057000	31735000	83026000	39667000
tr|A0A2K3DUM3|A0A2K3DUM3_CHLRE	26354000	75986000	84789000	21605000	38736000	67953000	102460000	137900000	143910000	83556000	N/A	19057000	31735000	83026000	39667000
tr|A8JBJ1|A8JBJ1_CHLRE	107030000	81502000	81254000	107790000	91083000	204610000	366350000	448240000	746140000	144150000	123790000	385890000	310230000	383540000	364590000
tr|A0A2K3CSD7|A0A2K3CSD7_CHLRE	107030000	81502000	81254000	107790000	91083000	204610000	366350000	448240000	746140000	144150000	123790000	385890000	310230000	383540000	364590000
tr|A8J635|A8J635_CHLRE	198290000	220520000	235790000	122630000	112040000	122780000	278120000	372100000	346480000	158850000	152500000	27192000	445520000	430220000	504450000
tr|A8HXR2|A8HXR2_CHLRE	24282000	25569000	186650000	N/A	N/A	N/A	N/A	N/A	N/A	N/A	34069000	N/A	15688000	9462800	15260000
tr|A0A2K3DML6|A0A2K3DML6_CHLRE	24282000	25569000	186650000	N/A	N/A	N/A	N/A	N/A	N/A	N/A	34069000	N/A	15688000	9462800	15260000
tr|A8J0H9|A8J0H9_CHLRE	37301000	37309000	131490000	51041000	N/A	N/A	110540000	117220000	169760000	N/A	N/A	30837000	38532000	0	0
tr|A0A2K3DER4|A0A2K3DER4_CHLRE	37301000	37309000	131490000	51041000	N/A	N/A	110540000	117220000	169760000	N/A	N/A	30837000	38532000	0	0
tr|A8I9S9|A8I9S9_CHLRE	82593000	22225000	99429000	N/A	42579000	N/A	85246000	122180000	201840000	95044000	73127000	136800000	N/A	51672000	57225000
tr|A8I274|A8I274_CHLRE	N/A	N/A	N/A	41599000	44718000	37130000	23904000	N/A	0	56615000	53862000	13604000	N/A	N/A	N/A
tr|A0A2K3DXH4|A0A2K3DXH4_CHLRE	N/A	N/A	N/A	14963000	17905000	12950000	N/A	N/A	N/A	47953000	53276000	32218000	N/A	N/A	N/A
tr|A0A218N8Z8|A0A218N8Z8_CHLRE	293850000	318410000	324620000	150250000	137880000	173410000	177800000	202460000	272890000	179360000	205110000	265650000	569320000	621100000	617950000
P48270|RR4_CHLRE	293850000	318410000	324620000	150250000	137880000	173410000	177800000	202460000	272890000	179360000	205110000	265650000	569320000	621100000	617950000
Q949J1|IPYR2_CHLRE	255250000	297060000	302930000	N/A	N/A	119100000	149980000	162180000	158440000	243960000	282410000	155460000	82464000	67774000	86534000
tr|A8J133|A8J133_CHLRE	255250000	297060000	302930000	N/A	N/A	119100000	149980000	162180000	158440000	243960000	282410000	155460000	82464000	67774000	86534000
tr|A8JEB2|A8JEB2_CHLRE	440330000	468470000	482380000	319360000	171800000	325010000	327830000	362040000	388730000	338920000	355460000	355150000	154080000	167880000	131180000
tr|A8HX70|A8HX70_CHLRE	50318000	52422000	59949000	40268000	42512000	37599000	40468000	45273000	N/A	N/A	N/A	N/A	N/A	53837000	69570000
tr|A0A2K3CXM5|A0A2K3CXM5_CHLRE	N/A	N/A	N/A	6808500	7049700	9866900	4966900	6857500	8553200	5262000	6013100	36925000	0	N/A	4010100
tr|A8J355|A8J355_CHLRE	108790000	118910000	122220000	161290000	139520000	179280000	75668000	61032000	88371000	157440000	188230000	170650000	114230000	185040000	189100000
tr|A0A2K3CUQ9|A0A2K3CUQ9_CHLRE	0	N/A	N/A	0	0	0	0	0	0	46260000	0	22728000	N/A	N/A	N/A
tr|A0A2K3E7Z6|A0A2K3E7Z6_CHLRE	44115000	30581000	55132000	N/A	N/A	33788000	98270000	97475000	38600000	34482000	93633000	41570000	N/A	N/A	N/A
tr|A8HNC2|A8HNC2_CHLRE	44115000	30581000	55132000	N/A	N/A	33788000	98270000	97475000	38600000	34482000	93633000	41570000	N/A	N/A	N/A
tr|A0A2K3DDN4|A0A2K3DDN4_CHLRE	14509000	16210000	N/A	32726000	33562000	21599000	70172000	92930000	36944000	39971000	26183000	N/A	44641000	71918000	44213000
tr|A0A2K3DRY2|A0A2K3DRY2_CHLRE	N/A	67093000	21605000	N/A	N/A	N/A	35930000	N/A	50042000	0	N/A	23993000	82039000	172740000	68982000
tr|A0A2K3DRX6|A0A2K3DRX6_CHLRE	N/A	67093000	21605000	N/A	N/A	N/A	35930000	N/A	50042000	0	N/A	23993000	82039000	172740000	68982000
tr|A0A2K3CYC9|A0A2K3CYC9_CHLRE	65400000	36736000	41457000	46548000	36547000	46028000	92884000	74050000	103930000	66663000	66892000	98560000	N/A	N/A	N/A
tr|A8HXA9|A8HXA9_CHLRE	N/A	N/A	N/A	N/A	N/A	N/A	N/A	N/A	N/A	N/A	N/A	12566000	0	3171400	N/A
tr|A0A2K3DPX4|A0A2K3DPX4_CHLRE	28653000	34192000	41062000	48759000	46055000	47519000	139400000	144910000	156780000	53043000	62836000	92113000	N/A	N/A	N/A
tr|A8HPN9|A8HPN9_CHLRE	8772300	12612000	15648000	0	N/A	N/A	N/A	N/A	N/A	N/A	11459000	N/A	N/A	16901000	10244000
tr|A0A2K3E5Y1|A0A2K3E5Y1_CHLRE	8772300	12612000	15648000	0	N/A	N/A	N/A	N/A	N/A	N/A	11459000	N/A	N/A	16901000	10244000
tr|A0A2K3E5U2|A0A2K3E5U2_CHLRE	8772300	12612000	15648000	0	N/A	N/A	N/A	N/A	N/A	N/A	11459000	N/A	N/A	16901000	10244000
tr|A0A2K3DCP5|A0A2K3DCP5_CHLRE	N/A	N/A	N/A	4594000	13781000	5293300	N/A	N/A	N/A	2498500	2314900	12319000	N/A	N/A	N/A
tr|A8HT91|A8HT91_CHLRE	169660000	183280000	300390000	143030000	115270000	158030000	91284000	251700000	187380000	139970000	133870000	365590000	228200000	107290000	111220000
tr|A8IS44|A8IS44_CHLRE	N/A	N/A	N/A	6566400	5153800	23019000	N/A	N/A	N/A	38392000	23752000	25722000	N/A	0	N/A
tr|A0A2K3CUY2|A0A2K3CUY2_CHLRE	N/A	N/A	N/A	6566400	5153800	23019000	N/A	N/A	N/A	38392000	23752000	25722000	N/A	0	N/A
tr|A0A2K3CTG0|A0A2K3CTG0_CHLRE	N/A	N/A	N/A	45801000	27109000	59279000	N/A	N/A	N/A	38942000	71190000	46691000	N/A	N/A	N/A
tr|A8J8M3|A8J8M3_CHLRE	N/A	N/A	N/A	45801000	27109000	59279000	N/A	N/A	N/A	38942000	71190000	46691000	N/A	N/A	N/A
tr|A0A2K3DRF1|A0A2K3DRF1_CHLRE	N/A	N/A	N/A	22887000	20931000	52804000	0	70877000	29402000	106390000	113490000	108560000	N/A	13558000	12276000
tr|A0A2K3E1J3|A0A2K3E1J3_CHLRE	N/A	N/A	N/A	2164600	1828200	N/A	0	N/A	N/A	51522000	4423600	8613600	99697000	142680000	108160000
tr|A8IHM8|A8IHM8_CHLRE	N/A	0	N/A	N/A	16155000	16271000	37254000	43468000	32395000	N/A	N/A	N/A	87866000	55190000	56106000
tr|A0A2K3D9I0|A0A2K3D9I0_CHLRE	N/A	19724000	21616000	40527000	37866000	43223000	40619000	50874000	46805000	55944000	53999000	N/A	27702000	N/A	29634000
tr|A0A2K3DD97|A0A2K3DD97_CHLRE	16674000	20557000	0	12539000	7948900	13215000	N/A	N/A	15852000	5814400	4902800	N/A	25000000	36968000	25111000
tr|A8IZW6|A8IZW6_CHLRE	16674000	20557000	0	12539000	7948900	13215000	N/A	N/A	15852000	5814400	4902800	N/A	25000000	36968000	25111000
tr|A0A2K3D7R4|A0A2K3D7R4_CHLRE	36675000	38787000	66776000	50654000	48053000	92794000	40185000	50688000	49846000	134240000	145830000	94551000	23415000	20543000	21209000
tr|A8JCW7|A8JCW7_CHLRE	28789000	27113000	25328000	N/A	N/A	N/A	N/A	N/A	N/A	N/A	N/A	64691000	24856000	67192000	39091000
tr|A0A2K3E5A4|A0A2K3E5A4_CHLRE	28789000	27113000	25328000	N/A	N/A	N/A	N/A	N/A	N/A	N/A	N/A	64691000	24856000	67192000	39091000
tr|A8HVK4|A8HVK4_CHLRE	155790	N/A	8608400	N/A	N/A	N/A	N/A	566820	2935000	N/A	N/A	5287200	14182000	1896000	13184000
tr|A8HMG1|A8HMG1_CHLRE	149900000	150030000	144930000	172130000	115660000	199000000	132750000	155640000	207490000	277950000	293500000	244610000	N/A	N/A	25183000
tr|A0A2K3DNI0|A0A2K3DNI0_CHLRE	45198000	49713000	46540000	32821000	N/A	N/A	120700000	164830000	119040000	47234000	45739000	0	77910000	100210000	117990000
tr|A0A2K3DNJ4|A0A2K3DNJ4_CHLRE	45198000	49713000	46540000	32821000	N/A	N/A	120700000	164830000	119040000	47234000	45739000	0	77910000	100210000	117990000
tr|A8HVL0|A8HVL0_CHLRE	45198000	49713000	46540000	32821000	N/A	N/A	120700000	164830000	119040000	47234000	45739000	0	77910000	100210000	117990000
tr|Q6UP31|Q6UP31_CHLRE	44310000	N/A	N/A	47102000	35593000	55461000	108750000	177140000	169050000	100930000	85246000	6187900	85394000	78244000	91220000
tr|A8HXS7|A8HXS7_CHLRE	12481000	16854000	16914000	7711400	N/A	12011000	N/A	29528000	35449000	16848000	22267000	23634000	29971000	10297000	27529000
tr|A8J1A3|A8J1A3_CHLRE	355890000	373450000	382270000	263710000	221250000	247620000	241560000	252350000	198380000	166140000	185770000	208880000	1077400000	1036800000	1063300000
tr|A0A2K3DE61|A0A2K3DE61_CHLRE	355890000	373450000	382270000	263710000	221250000	247620000	241560000	252350000	198380000	166140000	185770000	208880000	1077400000	1036800000	1063300000
tr|A8IS75|A8IS75_CHLRE	30911000	28903000	63554000	137580000	144910000	163990000	230660000	254400000	238780000	224710000	212710000	240040000	N/A	N/A	N/A
tr|Q6V9B1|Q6V9B1_CHLRE	289840000	259290000	80936000	236810000	165840000	247540000	246010000	400870000	255090000	323150000	143110000	413860000	182180000	0	50642000
tr|A8HN94|A8HN94_CHLRE	N/A	N/A	48371000	224010000	198670000	188510000	54966000	80150000	N/A	231250000	276980000	262520000	56750000	62394000	N/A
tr|A0A2K3CYS9|A0A2K3CYS9_CHLRE	65541000	67418000	66069000	N/A	N/A	N/A	N/A	N/A	N/A	N/A	N/A	N/A	N/A	N/A	N/A
tr|A8HXD0|A8HXD0_CHLRE	N/A	N/A	N/A	N/A	N/A	N/A	N/A	N/A	15593000	N/A	0	19279000	N/A	32947000	77526000
tr|A0A2K3DMS1|A0A2K3DMS1_CHLRE	N/A	N/A	N/A	N/A	N/A	N/A	N/A	N/A	15593000	N/A	0	19279000	N/A	32947000	77526000
tr|A0A2K3E0W8|A0A2K3E0W8_CHLRE	223390000	224700000	206170000	470960000	441520000	527520000	209430000	261370000	279360000	523620000	574260000	481860000	120300000	113650000	111890000
tr|A0A2K3DU90|A0A2K3DU90_CHLRE	0	N/A	N/A	215250000	187060000	274140000	70559000	67602000	100450000	276600000	290700000	371690000	23623000	N/A	N/A
tr|A0A2K3D1L4|A0A2K3D1L4_CHLRE	N/A	N/A	N/A	86260000	75039000	99546000	N/A	0	N/A	128250000	136660000	127780000	N/A	N/A	N/A
tr|A8JB28|A8JB28_CHLRE	N/A	N/A	N/A	86260000	75039000	99546000	N/A	0	N/A	128250000	136660000	127780000	N/A	N/A	N/A
tr|A8IU86|A8IU86_CHLRE	N/A	1493700	N/A	4428300	5037000	6556300	3880200	4683600	N/A	7411800	8162100	12334000	3850500	5107900	4621900
tr|A0A2K3DLB8|A0A2K3DLB8_CHLRE	N/A	1493700	N/A	4428300	5037000	6556300	3880200	4683600	N/A	7411800	8162100	12334000	3850500	5107900	4621900
tr|A0A2K3DUJ3|A0A2K3DUJ3_CHLRE	73568000	79673000	42009000	N/A	N/A	N/A	67021000	67849000	107390000	0	50122000	88059000	29126000	57308000	36180000
tr|A8IT62|A8IT62_CHLRE	73568000	79673000	42009000	N/A	N/A	N/A	67021000	67849000	107390000	0	50122000	88059000	29126000	57308000	36180000
tr|A8JC51|A8JC51_CHLRE	439130000	445200000	523140000	326430000	304110000	373220000	631380000	734350000	913780000	740630000	757940000	869930000	284090000	316930000	325400000
tr|A0A2K3DL15|A0A2K3DL15_CHLRE	N/A	N/A	N/A	30620000	50465000	58739000	N/A	N/A	N/A	0	27482000	29644000	27998000	49838000	18821000
Q8GTZ9|CCS1_CHLRE	2051300	N/A	2254600	2774700	2414100	3236900	1335300	N/A	N/A	1554900	1690200	N/A	2582900	3401900	3026500
tr|A0A2K3CZY4|A0A2K3CZY4_CHLRE	2051300	N/A	2254600	2774700	2414100	3236900	1335300	N/A	N/A	1554900	1690200	N/A	2582900	3401900	3026500
tr|A0A2K3E1Q2|A0A2K3E1Q2_CHLRE	60556000	67972000	71713000	48895000	51408000	59907000	77079000	89549000	95717000	78550000	103120000	91834000	43019000	41981000	38933000
tr|A0A2K3DKL0|A0A2K3DKL0_CHLRE	84109000	91759000	87944000	71269000	62177000	94441000	62797000	78968000	152220000	90012000	88097000	331690000	43099000	26010000	44271000
tr|A8I327|A8I327_CHLRE	12574000	10779000	5967000	23715000	N/A	29523000	N/A	N/A	N/A	N/A	34015000	28004000	N/A	N/A	2085100
tr|A0A2K3E328|A0A2K3E328_CHLRE	12574000	10779000	5967000	23715000	N/A	29523000	N/A	N/A	N/A	N/A	34015000	28004000	N/A	N/A	2085100
tr|A0A2K3CUT8|A0A2K3CUT8_CHLRE	13374000	N/A	N/A	37244000	21930000	16731000	N/A	N/A	27917000	19817000	N/A	43275000	N/A	N/A	N/A
tr|A8IS90|A8IS90_CHLRE	13374000	N/A	N/A	37244000	21930000	16731000	N/A	N/A	27917000	19817000	N/A	43275000	N/A	N/A	N/A
tr|B0LUZ5|B0LUZ5_CHLRE	N/A	60877000	N/A	N/A	N/A	N/A	N/A	N/A	N/A	N/A	N/A	N/A	12300000	33577000	10782000
tr|A0A2K3E650|A0A2K3E650_CHLRE	37645000	0	0	167900000	154180000	227540000	172770000	147250000	255370000	282010000	273070000	263960000	N/A	32563000	37714000
tr|A8JBI5|A8JBI5_CHLRE	N/A	N/A	N/A	N/A	N/A	N/A	N/A	N/A	30906000	N/A	N/A	N/A	82979000	90813000	74209000
tr|A0A2K3CSG3|A0A2K3CSG3_CHLRE	N/A	N/A	N/A	N/A	N/A	N/A	N/A	N/A	30906000	N/A	N/A	N/A	82979000	90813000	74209000
tr|A0A2K3E1Y4|A0A2K3E1Y4_CHLRE	N/A	20930000	N/A	N/A	25104000	27347000	42524000	41180000	33869000	26279000	51143000	N/A	22651000	68984000	55055000
tr|A8IX17|A8IX17_CHLRE	382560000	421950000	458230000	237640000	200480000	264290000	576350000	718170000	895580000	400310000	435190000	426990000	409910000	420130000	324080000
tr|A0A2K3DYV4|A0A2K3DYV4_CHLRE	382560000	421950000	458230000	237640000	200480000	264290000	576350000	718170000	895580000	400310000	435190000	426990000	409910000	420130000	324080000
tr|A0A2K3DTV9|A0A2K3DTV9_CHLRE	N/A	N/A	N/A	N/A	N/A	N/A	N/A	N/A	6827300	N/A	N/A	N/A	N/A	N/A	N/A
tr|A0A2K3DTU5|A0A2K3DTU5_CHLRE	N/A	N/A	N/A	N/A	N/A	N/A	N/A	N/A	6827300	N/A	N/A	N/A	N/A	N/A	N/A
P59775|RR8_CHLRE	91339000	52095000	68445000	22363000	19821000	24355000	14856000	N/A	39402000	N/A	N/A	72668000	332720000	308140000	365150000
tr|A0A218N9B0|A0A218N9B0_CHLRE	91339000	52095000	68445000	22363000	19821000	24355000	14856000	N/A	39402000	N/A	N/A	72668000	332720000	308140000	365150000
tr|A8ICT4|A8ICT4_CHLRE	N/A	N/A	N/A	80183000	65478000	348510000	229890000	263240000	343360000	266720000	263450000	240350000	113570000	127470000	141430000
tr|A8IHF4|A8IHF4_CHLRE	8805100	40348000	43229000	4918500	17745000	26421000	34398000	33126000	27643000	69589000	67649000	43194000	19316000	2096800	N/A
tr|A0A2K3CYM5|A0A2K3CYM5_CHLRE	25031000	26311000	32155000	36394000	31402000	34678000	27818000	51771000	42736000	35406000	35614000	30855000	23358000	14623000	25550000
tr|A8IUV2|A8IUV2_CHLRE	25031000	26311000	32155000	36394000	31402000	34678000	27818000	51771000	42736000	35406000	35614000	30855000	23358000	14623000	25550000
tr|A8HPN4|A8HPN4_CHLRE	13639000	9907200	11124000	42828000	52334000	N/A	N/A	N/A	N/A	N/A	N/A	N/A	N/A	N/A	N/A
tr|A8J843|A8J843_CHLRE	305520000	272890000	309450000	214710000	219480000	262860000	356950000	429750000	492500000	441280000	566820000	635810000	164850000	192560000	199320000
tr|Q6QIW0|Q6QIW0_CHLRE	305520000	272890000	309450000	214710000	219480000	262860000	356950000	429750000	492500000	441280000	566820000	635810000	164850000	192560000	199320000
tr|O64991|O64991_CHLRE	25421000	23259000	23658000	N/A	N/A	N/A	78184000	71665000	88937000	611430	20416000	12432000	0	7479200	N/A
tr|A8IFZ9|A8IFZ9_CHLRE	25421000	23259000	23658000	N/A	N/A	N/A	78184000	71665000	88937000	611430	20416000	12432000	0	7479200	N/A
tr|A8J8U1|A8J8U1_CHLRE	69280000	73198000	46345000	117940000	111100000	139960000	77381000	97857000	132060000	93326000	99700000	162710000	140230000	192690000	166800000
tr|A0A2K3CTP8|A0A2K3CTP8_CHLRE	69280000	73198000	46345000	117940000	111100000	139960000	77381000	97857000	132060000	93326000	99700000	162710000	140230000	192690000	166800000
tr|A8JAF1|A8JAF1_CHLRE	134570000	141010000	184030000	44791000	43219000	43834000	83741000	97550000	159270000	43050000	41413000	54189000	89376000	103440000	120740000
tr|A0A2K3CWA6|A0A2K3CWA6_CHLRE	134570000	141010000	184030000	44791000	43219000	43834000	83741000	97550000	159270000	43050000	41413000	54189000	89376000	103440000	120740000
tr|A0A2K3D3X9|A0A2K3D3X9_CHLRE	7056700	16498000	12911000	45354000	32849000	48497000	28359000	33713000	45466000	57169000	58939000	65058000	46816000	52189000	48579000
tr|A8JFQ7|A8JFQ7_CHLRE	643590000	689700000	696000000	576700000	590610000	791780000	619400000	765260000	875910000	937490000	842060000	977810000	448790000	482220000	457010000
Q9SPI9|PSBW_CHLRE	643590000	689700000	696000000	576700000	590610000	791780000	619400000	765260000	875910000	937490000	842060000	977810000	448790000	482220000	457010000
tr|Q39595|Q39595_CHLRE	25699000	0	N/A	43923000	37007000	25696000	55927000	88071000	69943000	60622000	0	48214000	123540000	108510000	123830000
tr|A0A2K3DZ59|A0A2K3DZ59_CHLRE	25699000	0	N/A	43923000	37007000	25696000	55927000	88071000	69943000	60622000	0	48214000	123540000	108510000	123830000
tr|Q6UKY8|Q6UKY8_CHLRE	N/A	N/A	21616000	N/A	N/A	N/A	29760000	35344000	47972000	N/A	N/A	85000000	N/A	N/A	N/A
tr|A0A2K3DP93|A0A2K3DP93_CHLRE	445690000	453270000	448020000	N/A	N/A	402620000	351800000	308390000	436320000	612740000	673870000	649360000	N/A	N/A	228920000
tr|A8J8W6|A8J8W6_CHLRE	445690000	453270000	448020000	N/A	N/A	402620000	351800000	308390000	436320000	612740000	673870000	649360000	N/A	N/A	228920000
tr|A8J8R3|A8J8R3_CHLRE	N/A	N/A	N/A	N/A	N/A	N/A	N/A	N/A	3476000	N/A	N/A	N/A	11765000	N/A	N/A
tr|A0A2K3CTL9|A0A2K3CTL9_CHLRE	N/A	N/A	N/A	N/A	N/A	N/A	N/A	N/A	3476000	N/A	N/A	N/A	11765000	N/A	N/A
tr|A8IP00|A8IP00_CHLRE	217910000	229730000	256200000	43727000	176060000	216500000	89659000	109120000	153290000	115090000	120320000	259780000	238160000	285830000	256060000
tr|A8ISV8|A8ISV8_CHLRE	194840000	235810000	253910000	177750000	73110000	117640000	479930000	662610000	584210000	276590000	286790000	291920000	166440000	182610000	150470000
tr|A0A2K3CSB1|A0A2K3CSB1_CHLRE	56743000	84021000	89391000	72187000	63980000	110850000	87485000	48955000	27936000	48275000	49347000	79093000	74791000	51663000	42767000
tr|A8HUU9|A8HUU9_CHLRE	N/A	40789000	0	920520	51722000	2422500	1851500	79482000	94552000	165770000	176070000	199820000	N/A	N/A	N/A
tr|A0A2K3DGZ7|A0A2K3DGZ7_CHLRE	N/A	N/A	N/A	512760	1903000	N/A	N/A	N/A	N/A	6471200	6869800	19454000	N/A	N/A	N/A
tr|A8IQW4|A8IQW4_CHLRE	15567000	N/A	15673000	N/A	N/A	N/A	81179000	37029000	44902000	50703000	117870000	49878000	N/A	N/A	N/A
tr|A8I531|A8I531_CHLRE	N/A	N/A	N/A	17659000	N/A	N/A	N/A	N/A	N/A	N/A	N/A	N/A	N/A	N/A	0
A8IU92|CFA20_CHLRE	N/A	28774000	N/A	N/A	76137000	95322000	48500000	N/A	N/A	128100000	131530000	159790000	220100000	254800000	254520000
tr|A0A2K3DLB7|A0A2K3DLB7_CHLRE	N/A	28774000	N/A	N/A	76137000	95322000	48500000	N/A	N/A	128100000	131530000	159790000	220100000	254800000	254520000
tr|A0A2K3CXJ4|A0A2K3CXJ4_CHLRE	N/A	N/A	12271000	11913000	13242000	9919300	N/A	N/A	15503000	17268000	22474000	18191000	N/A	N/A	508560
tr|A0A2K3D2B3|A0A2K3D2B3_CHLRE	13663000	11182000	13024000	33133000	0	38017000	60376000	56192000	22236000	56991000	66065000	40536000	30128000	16211000	14403000
tr|Q8VZZ5|Q8VZZ5_CHLRE	212130000	206520000	245880000	145690000	127200000	177620000	159080000	180320000	309770000	219270000	277550000	299420000	239460000	230280000	238540000
tr|A0A2K3D4W9|A0A2K3D4W9_CHLRE	38312000	32368000	35325000	43276000	37717000	32495000	35706000	43223000	41878000	54619000	75837000	88079000	21906000	25571000	23294000
tr|A0A2K3DFI2|A0A2K3DFI2_CHLRE	N/A	N/A	N/A	9724100	8522700	13471000	N/A	N/A	N/A	9677300	12866000	1075200	21707000	27416000	26809000
tr|A8IL21|A8IL21_CHLRE	N/A	N/A	N/A	0	28472000	47713000	N/A	N/A	N/A	128090000	112610000	2963300	N/A	N/A	N/A
tr|A0A2K3DNK1|A0A2K3DNK1_CHLRE	51360000	54925000	60482000	45719000	46529000	74498000	46719000	64660000	79755000	62690000	61911000	55886000	55945000	58673000	94588000
tr|Q6QJE1|Q6QJE1_CHLRE	51360000	54925000	60482000	45719000	46529000	74498000	46719000	64660000	79755000	62690000	61911000	55886000	55945000	58673000	94588000
tr|A8IAV8|A8IAV8_CHLRE	101330000	170360000	150960000	151350000	144850000	165640000	0	0	28463000	201490000	196130000	150670000	N/A	N/A	N/A
tr|A0A2K3D138|A0A2K3D138_CHLRE	N/A	N/A	25725000	31975000	163110000	262990000	N/A	N/A	N/A	78725000	73898000	94727000	N/A	N/A	N/A
tr|E9NQ93|E9NQ93_CHLRE	N/A	N/A	N/A	N/A	73777000	22552000	25198000	85470000	25405000	33214000	34193000	40341000	N/A	N/A	N/A
tr|Q6UP32|Q6UP32_CHLRE	162510000	166710000	163500000	46348000	N/A	20197000	132940000	163730000	207090000	137870000	229780000	143580000	N/A	N/A	0
tr|A0A2K3DGU0|A0A2K3DGU0_CHLRE	109520000	73501000	76690000	45564000	39834000	50742000	10071000	26267000	18026000	90886000	N/A	43324000	N/A	2073400	5417200
tr|A8J5U1|A8J5U1_CHLRE	7918300	60321000	0	72794000	78057000	N/A	541130	67680000	0	0	N/A	54689000	88229000	96846000	91067000
tr|A8J906|A8J906_CHLRE	N/A	N/A	N/A	38463000	33959000	58670000	N/A	N/A	N/A	32068000	32296000	29459000	N/A	N/A	N/A
tr|A8J8S4|A8J8S4_CHLRE	275250000	280400000	286440000	198860000	181480000	219560000	135060000	155210000	248660000	199210000	210040000	350930000	72080000	133120000	73004000
tr|A0A2K3CTM9|A0A2K3CTM9_CHLRE	275250000	280400000	286440000	198860000	181480000	219560000	135060000	155210000	248660000	199210000	210040000	350930000	72080000	133120000	73004000
tr|A0A2K3E5E3|A0A2K3E5E3_CHLRE	N/A	N/A	N/A	N/A	N/A	N/A	12914000	18872000	N/A	29272000	29383000	32674000	N/A	N/A	N/A
tr|A8IA42|A8IA42_CHLRE	38367000	39262000	70390000	27941000	25089000	26650000	128810000	82825000	55705000	N/A	89232000	53712000	31879000	34540000	38197000
tr|A0A2K3E068|A0A2K3E068_CHLRE	38367000	39262000	70390000	27941000	25089000	26650000	128810000	82825000	55705000	N/A	89232000	53712000	31879000	34540000	38197000
tr|A8I550|A8I550_CHLRE	N/A	N/A	N/A	1533800	N/A	2284600	N/A	N/A	N/A	2645400	2360800	22902000	N/A	N/A	N/A
Q01656|RSP4_CHLRE	N/A	N/A	N/A	1533800	N/A	2284600	N/A	N/A	N/A	2645400	2360800	22902000	N/A	N/A	N/A
tr|A8I1A4|A8I1A4_CHLRE	N/A	N/A	12920000	7261100	16826000	7744000	N/A	N/A	N/A	N/A	25876000	10549000	52964000	32685000	58938000
tr|A0A2K3DBZ5|A0A2K3DBZ5_CHLRE	N/A	N/A	12920000	7261100	16826000	7744000	N/A	N/A	N/A	N/A	25876000	10549000	52964000	32685000	58938000
tr|A8JC09|A8JC09_CHLRE	N/A	N/A	N/A	N/A	N/A	N/A	0	N/A	N/A	N/A	N/A	N/A	16786000	N/A	478910
tr|A0A2K3D802|A0A2K3D802_CHLRE	N/A	N/A	N/A	N/A	N/A	N/A	0	N/A	N/A	N/A	N/A	N/A	16786000	N/A	478910
tr|A0A2K3D608|A0A2K3D608_CHLRE	1067600	N/A	3072300	1566700	1359900	N/A	5747600	7440500	12982000	N/A	2406600	N/A	7084500	N/A	6401100
tr|A0A2K3D603|A0A2K3D603_CHLRE	1067600	N/A	3072300	1566700	1359900	N/A	5747600	7440500	12982000	N/A	2406600	N/A	7084500	N/A	6401100
tr|A8ICN7|A8ICN7_CHLRE	N/A	N/A	30319000	31989000	29626000	36978000	41521000	N/A	57932000	74670000	81604000	94681000	66112000	84436000	98079000
tr|A0A2K3D985|A0A2K3D985_CHLRE	N/A	N/A	30319000	31989000	29626000	36978000	41521000	N/A	57932000	74670000	81604000	94681000	66112000	84436000	98079000
tr|A8IY93|A8IY93_CHLRE	N/A	N/A	N/A	3285000	2404800	2830800	N/A	4343900	N/A	2938800	2922600	N/A	N/A	N/A	2859400
tr|A0A2K3D6H5|A0A2K3D6H5_CHLRE	N/A	N/A	N/A	3285000	2404800	2830800	N/A	4343900	N/A	2938800	2922600	N/A	N/A	N/A	2859400
tr|A8HRZ9|A8HRZ9_CHLRE	45470000	53592000	50421000	35613000	32097000	42623000	73495000	85213000	94218000	47506000	52814000	158790000	60929000	85571000	53255000
tr|A0A2K3DLE6|A0A2K3DLE6_CHLRE	34144000	39387000	36881000	34896000	25533000	33777000	56589000	65547000	55674000	30454000	N/A	116790000	N/A	N/A	N/A
tr|A0A2K3CWR6|A0A2K3CWR6_CHLRE	23368000	29034000	84943000	N/A	0	N/A	N/A	N/A	34866000	89699000	100090000	60721000	14589000	N/A	N/A
tr|A0A2K3CWS2|A0A2K3CWS2_CHLRE	23368000	29034000	84943000	N/A	0	N/A	N/A	N/A	34866000	89699000	100090000	60721000	14589000	N/A	N/A
tr|A8J073|A8J073_CHLRE	N/A	N/A	N/A	N/A	3476900	N/A	4415400	N/A	9557800	N/A	N/A	N/A	27096000	4162000	10890000
tr|A8IP37|A8IP37_CHLRE	108990000	143000000	112040000	103290000	96153000	127150000	68325000	72398000	105250000	115150000	108520000	214750000	134490000	155260000	166280000
tr|A8HXG8|A8HXG8_CHLRE	N/A	N/A	N/A	4297400	3935600	5006000	N/A	N/A	N/A	29362000	N/A	N/A	N/A	N/A	N/A
tr|A8J933|A8J933_CHLRE	50854000	50816000	57192000	26645000	27077000	34075000	81047000	104680000	111280000	69929000	77839000	79834000	67713000	72586000	67382000
tr|A0A2K3CTK9|A0A2K3CTK9_CHLRE	N/A	N/A	N/A	17508000	N/A	24003000	45879000	39421000	60363000	N/A	N/A	N/A	N/A	N/A	30824000
tr|A8J8R1|A8J8R1_CHLRE	N/A	N/A	N/A	17508000	N/A	24003000	45879000	39421000	60363000	N/A	N/A	N/A	N/A	N/A	30824000
tr|A8HN02|A8HN02_CHLRE	221390000	232090000	240440000	0	0	211890000	185390000	0	N/A	207830000	0	312040000	383080000	417300000	423800000
tr|A0A2K3CS35|A0A2K3CS35_CHLRE	31129000	34126000	48449000	53249000	17929000	24429000	175100000	198600000	19672000	23287000	26028000	23750000	17803000	20937000	38425000
tr|A0A2K3CS44|A0A2K3CS44_CHLRE	31129000	34126000	48449000	53249000	17929000	24429000	175100000	198600000	19672000	23287000	26028000	23750000	17803000	20937000	38425000
tr|A8J0N1|A8J0N1_CHLRE	14466000	N/A	N/A	N/A	20572000	N/A	11819000	9480000	9047100	N/A	N/A	N/A	41009000	31146000	46433000
tr|Q8H2C1|Q8H2C1_CHLRE	31406000	29576000	57534000	35172000	20694000	29038000	4830400	N/A	N/A	55434000	24013000	53802000	105930000	112830000	105480000
tr|Q8RVB8|Q8RVB8_CHLRE	31406000	29576000	57534000	35172000	20694000	29038000	4830400	N/A	N/A	55434000	24013000	53802000	105930000	112830000	105480000
tr|A0A2K3D738|A0A2K3D738_CHLRE	65523000	69261000	41937000	54027000	35074000	66420000	156080000	197630000	263550000	43469000	49620000	116390000	15878000	N/A	22039000
tr|A8JA70|A8JA70_CHLRE	255260000	276000000	264530000	36950000	56258000	1201700000	138760000	47644000	N/A	118570000	84624000	109290000	42609000	17152000	45511000
tr|A8IUG8|A8IUG8_CHLRE	280960000	317610000	300740000	203210000	175770000	188680000	361380000	480690000	557530000	415300000	410310000	432710000	169700000	162260000	156820000
tr|A0A2K3CY77|A0A2K3CY77_CHLRE	280960000	317610000	300740000	203210000	175770000	188680000	361380000	480690000	557530000	415300000	410310000	432710000	169700000	162260000	156820000
tr|A0A2K3D8M6|A0A2K3D8M6_CHLRE	41442000	N/A	N/A	133900000	121100000	145520000	291270000	345010000	370750000	167930000	186380000	138320000	0	55650000	N/A
tr|A0A2K3CQ26|A0A2K3CQ26_CHLRE	N/A	N/A	N/A	N/A	N/A	N/A	N/A	N/A	N/A	N/A	N/A	N/A	N/A	N/A	N/A
tr|A0A2K3D7X2|A0A2K3D7X2_CHLRE	N/A	N/A	N/A	33668000	26971000	24033000	N/A	N/A	N/A	42875000	48446000	40507000	N/A	N/A	N/A
tr|A8JBZ2|A8JBZ2_CHLRE	N/A	N/A	N/A	33668000	26971000	24033000	N/A	N/A	N/A	42875000	48446000	40507000	N/A	N/A	N/A
tr|A8HZT8|A8HZT8_CHLRE	N/A	N/A	N/A	9554200	11499000	N/A	N/A	27015000	29013000	0	N/A	N/A	N/A	N/A	N/A
tr|A0A2K3DB52|A0A2K3DB52_CHLRE	N/A	N/A	N/A	9554200	11499000	N/A	N/A	27015000	29013000	0	N/A	N/A	N/A	N/A	N/A
tr|A8J7H8|A8J7H8_CHLRE	360850000	361980000	379950000	134860000	122860000	197530000	325450000	335000000	591990000	289720000	302700000	732720000	166740000	236310000	167130000
tr|A0A2K3DMS8|A0A2K3DMS8_CHLRE	83521000	80156000	81991000	15975000	N/A	17796000	77528000	66961000	105610000	28356000	N/A	N/A	76653000	75978000	46470000
tr|A0A2K3D5C1|A0A2K3D5C1_CHLRE	83028000	174080000	94697000	230760000	179240000	227190000	0	N/A	N/A	297530000	293550000	296080000	N/A	0	N/A
tr|A8J6V1|A8J6V1_CHLRE	N/A	N/A	N/A	N/A	N/A	0	N/A	N/A	N/A	N/A	N/A	N/A	N/A	N/A	23508000
tr|A8I074|A8I074_CHLRE	226020000	245740000	264220000	166520000	162050000	216580000	374850000	424010000	573840000	354250000	349280000	403520000	174390000	168960000	178770000
tr|A0A2K3DEZ2|A0A2K3DEZ2_CHLRE	6954400	N/A	N/A	N/A	N/A	N/A	N/A	N/A	N/A	54258000	35508000	N/A	N/A	N/A	N/A
tr|A8IS63|A8IS63_CHLRE	33003000	37165000	35623000	901730	1125400	1318900	61538000	87497000	97375000	42959000	46418000	51528000	41733000	27710000	46276000
tr|A0A2K3CUX5|A0A2K3CUX5_CHLRE	33003000	37165000	35623000	901730	1125400	1318900	61538000	87497000	97375000	42959000	46418000	51528000	41733000	27710000	46276000
tr|A0A2K3DGL4|A0A2K3DGL4_CHLRE	92198000	100480000	105170000	109440000	94387000	112670000	128410000	160120000	164640000	165680000	163990000	187310000	87484000	95392000	101040000
tr|A0A2K3E167|A0A2K3E167_CHLRE	159930000	128940000	152510000	11304000	N/A	N/A	N/A	N/A	N/A	11827000	44679000	N/A	N/A	N/A	N/A
tr|A0A2K3DEF1|A0A2K3DEF1_CHLRE	N/A	N/A	N/A	14232000	11940000	18816000	N/A	N/A	N/A	71837000	70084000	43616000	N/A	N/A	0
tr|A8JCP3|A8JCP3_CHLRE	N/A	N/A	N/A	725280	603630	1083800	1819000	1630200	4355800	N/A	N/A	3418200	3174100	4730800	28535000
tr|A0A2K3D0Z6|A0A2K3D0Z6_CHLRE	N/A	N/A	N/A	725280	603630	1083800	1819000	1630200	4355800	N/A	N/A	3418200	3174100	4730800	28535000
tr|A0A2K3DRI8|A0A2K3DRI8_CHLRE	146100000	148920000	159340000	27654000	19597000	65989000	153290000	179970000	201780000	110780000	104730000	41093000	81364000	96915000	91029000
tr|A8JBC9|A8JBC9_CHLRE	5771600	N/A	81921000	N/A	N/A	39101000	N/A	N/A	N/A	N/A	N/A	N/A	161350000	217560000	199380000
tr|A8HQ74|A8HQ74_CHLRE	39007000	27731000	41967000	38857000	39782000	38337000	50888000	56861000	50157000	59745000	69714000	62961000	46947000	51166000	46946000
tr|A0A2K3E6E9|A0A2K3E6E9_CHLRE	39007000	27731000	41967000	38857000	39782000	38337000	50888000	56861000	50157000	59745000	69714000	62961000	46947000	51166000	46946000
tr|A0A2K3CY49|A0A2K3CY49_CHLRE	62293000	75869000	81419000	110770000	94091000	115770000	96199000	122220000	115620000	106710000	86266000	85829000	26929000	N/A	8811600
tr|A8IUJ4|A8IUJ4_CHLRE	62293000	75869000	81419000	110770000	94091000	115770000	96199000	122220000	115620000	106710000	86266000	85829000	26929000	N/A	8811600
tr|G3BLB8|G3BLB8_CHLRE	316030000	288840000	310150000	205860000	175220000	230860000	163730000	180810000	222480000	314570000	342970000	331240000	510050000	502290000	534650000
P08739|NU5M_CHLRE	316030000	288840000	310150000	205860000	175220000	230860000	163730000	180810000	222480000	314570000	342970000	331240000	510050000	502290000	534650000
tr|B2XY87|B2XY87_CHLRE	316030000	288840000	310150000	205860000	175220000	230860000	163730000	180810000	222480000	314570000	342970000	331240000	510050000	502290000	534650000
tr|A0A2K3DTR8|A0A2K3DTR8_CHLRE	N/A	N/A	N/A	N/A	N/A	N/A	28876000	32124000	20797000	N/A	N/A	N/A	34305000	16231000	57145000
tr|A0A2K3DTR9|A0A2K3DTR9_CHLRE	N/A	N/A	N/A	N/A	N/A	N/A	28876000	32124000	20797000	N/A	N/A	N/A	34305000	16231000	57145000
tr|A8HPL0|A8HPL0_CHLRE	N/A	N/A	N/A	N/A	N/A	N/A	N/A	N/A	N/A	N/A	N/A	41130000	43646000	32098000	26395000
tr|A0A2K3E5Q8|A0A2K3E5Q8_CHLRE	N/A	N/A	N/A	N/A	N/A	N/A	N/A	N/A	N/A	N/A	N/A	41130000	43646000	32098000	26395000
tr|A8IU68|A8IU68_CHLRE	N/A	N/A	N/A	N/A	0	N/A	0	N/A	N/A	N/A	0	N/A	N/A	N/A	12421000
tr|A0A2K3DL88|A0A2K3DL88_CHLRE	N/A	N/A	N/A	N/A	0	N/A	0	N/A	N/A	N/A	0	N/A	N/A	N/A	12421000
tr|A0A2K3DEZ7|A0A2K3DEZ7_CHLRE	11336000	13075000	14701000	6633400	9758400	8395100	11011000	13354000	N/A	9044900	15080000	N/A	36318000	35959000	37570000
tr|A8HN88|A8HN88_CHLRE	83708000	37092000	44069000	31482000	28221000	27268000	N/A	N/A	N/A	29499000	19745000	21788000	N/A	14744000	N/A
tr|A0A2K3E4Y3|A0A2K3E4Y3_CHLRE	16639000	0	N/A	N/A	N/A	10459000	37777000	44866000	44333000	N/A	N/A	N/A	85976000	91333000	88448000
tr|A8IAJ1|A8IAJ1_CHLRE	N/A	N/A	N/A	N/A	0	N/A	N/A	N/A	N/A	N/A	N/A	15261000	N/A	N/A	N/A
tr|A8IY95|A8IY95_CHLRE	81987000	87520000	93649000	85822000	81908000	108560000	32782000	59249000	37615000	190150000	183560000	194100000	25544000	27764000	25091000
tr|A8IHW6|A8IHW6_CHLRE	33507000	0	42868000	95940000	86065000	112300000	56928000	65107000	97664000	124280000	135210000	259570000	N/A	N/A	31990000
tr|A8J189|A8J189_CHLRE	N/A	N/A	N/A	1787300	1240700	1944900	N/A	N/A	2035000	N/A	N/A	N/A	1480000	N/A	1529400
tr|A0A2K3DE29|A0A2K3DE29_CHLRE	N/A	N/A	N/A	1787300	1240700	1944900	N/A	N/A	2035000	N/A	N/A	N/A	1480000	N/A	1529400
tr|A8HX11|A8HX11_CHLRE	115070000	140060000	143220000	34813000	N/A	N/A	107460000	140880000	132330000	44822000	56808000	29238000	N/A	60559000	87352000
tr|A8IXN2|A8IXN2_CHLRE	N/A	N/A	N/A	53356000	56007000	67629000	0	N/A	N/A	41089000	39764000	82774000	N/A	18303000	N/A
tr|A0A2K3DZD9|A0A2K3DZD9_CHLRE	N/A	N/A	N/A	53356000	56007000	67629000	0	N/A	N/A	41089000	39764000	82774000	N/A	18303000	N/A
tr|A8HVN9|A8HVN9_CHLRE	N/A	N/A	N/A	N/A	N/A	N/A	N/A	N/A	N/A	137120000	183740000	156530000	N/A	N/A	N/A
tr|A8III5|A8III5_CHLRE	82471000	79529000	59864000	24192000	13885000	44996000	55084000	1751100000	246210000	2323100	28277000	593620000	1404900000	148010000	76404000
tr|A8JGX0|A8JGX0_CHLRE	226830000	234210000	245950000	150900000	121760000	120680000	112120000	112930000	178250000	99986000	108190000	137910000	64686000	72133000	66242000
Q68RJ5|IFT81_CHLRE	52502000	56129000	58544000	12199000	10880000	14862000	33620000	0	68897000	51990000	12703000	42042000	1327100	27020000	N/A
tr|A0A2K3CQG9|A0A2K3CQG9_CHLRE	52502000	56129000	58544000	12199000	10880000	14862000	33620000	0	68897000	51990000	12703000	42042000	1327100	27020000	N/A
tr|A0A2K3D2F0|A0A2K3D2F0_CHLRE	N/A	N/A	N/A	5844600	6382400	7458500	N/A	N/A	N/A	2141000	1723000	N/A	N/A	N/A	1960800
tr|A0A2K3DED2|A0A2K3DED2_CHLRE	N/A	N/A	N/A	3046200	N/A	3395700	N/A	N/A	N/A	3079300	N/A	N/A	N/A	N/A	N/A
tr|Q8GUQ9|Q8GUQ9_CHLRE	1504900000	1594100000	1582900000	1006600000	984830000	1115600000	971010000	1037200000	1127400000	1252000000	1250100000	1238200000	1267800000	1287900000	1377800000
tr|A0A2K3DB94|A0A2K3DB94_CHLRE	972290	1077300	764430	2150800	2369600	3301700	N/A	N/A	2395100	1643100	1147400	11573000	1156000	1837300	1371700
tr|A8IV51|A8IV51_CHLRE	N/A	N/A	N/A	13120000	11908000	23275000	N/A	N/A	N/A	15794000	17838000	34463000	N/A	N/A	6963100
tr|A0A2K3CYD1|A0A2K3CYD1_CHLRE	N/A	N/A	N/A	13120000	11908000	23275000	N/A	N/A	N/A	15794000	17838000	34463000	N/A	N/A	6963100
tr|A0A2K3DHX3|A0A2K3DHX3_CHLRE	N/A	N/A	N/A	N/A	N/A	N/A	N/A	N/A	N/A	N/A	N/A	N/A	71929000	1026400000	899670000
tr|A8IZ93|A8IZ93_CHLRE	N/A	N/A	N/A	N/A	N/A	N/A	N/A	N/A	N/A	N/A	N/A	N/A	71929000	1026400000	899670000
tr|A8JFD6|A8JFD6_CHLRE	3532700	3873500	3778100	2383000	2481600	18164000	N/A	N/A	N/A	N/A	N/A	N/A	N/A	N/A	4503700
tr|A0A2K3E425|A0A2K3E425_CHLRE	30497000	3344000	69385000	N/A	N/A	N/A	N/A	N/A	N/A	N/A	N/A	N/A	N/A	N/A	N/A
tr|A8J3M3|A8J3M3_CHLRE	N/A	N/A	N/A	N/A	N/A	N/A	N/A	921420000	N/A	31165000	N/A	1050800000	320120000	14841000	371080000
tr|A0A2K3CVE5|A0A2K3CVE5_CHLRE	N/A	N/A	N/A	N/A	N/A	N/A	N/A	921420000	N/A	31165000	N/A	1050800000	320120000	14841000	371080000
tr|A8JCR1|A8JCR1_CHLRE	N/A	N/A	N/A	30101000	0	0	N/A	N/A	N/A	14834000	67377000	90537000	0	173150000	0
tr|A0A2K3CTQ7|A0A2K3CTQ7_CHLRE	N/A	N/A	N/A	4065200	3615700	5447400	N/A	N/A	N/A	17414000	15831000	15982000	N/A	N/A	N/A
tr|A8IRE0|A8IRE0_CHLRE	108760000	114890000	111480000	96195000	87046000	115150000	162270000	188670000	278330000	117490000	123970000	102390000	152700000	180860000	194580000
tr|A0A2K3CP83|A0A2K3CP83_CHLRE	108760000	114890000	111480000	96195000	87046000	115150000	162270000	188670000	278330000	117490000	123970000	102390000	152700000	180860000	194580000
tr|A8HQP1|A8HQP1_CHLRE	N/A	N/A	5383800	31132000	30852000	42308000	95346000	159520000	150730000	91333000	90913000	83405000	36749000	37952000	36662000
tr|A0A2K3DGM6|A0A2K3DGM6_CHLRE	26640000	35844000	59412000	24783000	N/A	30454000	N/A	N/A	N/A	55617000	35856000	238650000	28487000	23939000	57926000
tr|A8IV98|A8IV98_CHLRE	22213000	N/A	N/A	N/A	97325000	22139000	N/A	N/A	N/A	N/A	28030000	36575000	N/A	18153000	14664000
tr|A0A2K3D5D3|A0A2K3D5D3_CHLRE	22213000	N/A	N/A	N/A	97325000	22139000	N/A	N/A	N/A	N/A	28030000	36575000	N/A	18153000	14664000
tr|A0A2K3E5R9|A0A2K3E5R9_CHLRE	37655000	35731000	N/A	N/A	79815000	106000000	N/A	N/A	N/A	30985000	26393000	29095000	101550000	127660000	125120000
tr|A8IX41|A8IX41_CHLRE	30326000	0	42607000	0	0	0	0	0	0	N/A	N/A	0	177240000	248060000	167520000
tr|A0A218N9B1|A0A218N9B1_CHLRE	23557000	27113000	25420000	1056400	1333800	1574700	23323000	25778000	6133300	2047100	2241700	13805000	94462000	129020000	103830000
P59776|RR19_CHLRE	23557000	27113000	25420000	1056400	1333800	1574700	23323000	25778000	6133300	2047100	2241700	13805000	94462000	129020000	103830000
tr|A8I1M5|A8I1M5_CHLRE	N/A	N/A	N/A	32579000	26020000	40008000	N/A	N/A	N/A	43951000	38446000	127730000	37254000	N/A	N/A
tr|A0A2K3DC78|A0A2K3DC78_CHLRE	N/A	N/A	N/A	32579000	26020000	40008000	N/A	N/A	N/A	43951000	38446000	127730000	37254000	N/A	N/A
tr|A0A2K3DMQ6|A0A2K3DMQ6_CHLRE	62093000	3130800000	63866000	42080000	31297000	46843000	6751900000	72251000	76728000	51903000	47135000	72851000	26265000	36857000	34338000
tr|A8JHC3|A8JHC3_CHLRE	11986000	11835000	1670700	N/A	N/A	N/A	963030	N/A	N/A	N/A	N/A	38901000	29601000	80367000	32126000
tr|A8JF72|A8JF72_CHLRE	75687000	66051000	49178000	20870000	20444000	19970000	N/A	N/A	N/A	32486000	N/A	26306000	29433000	30572000	32198000
tr|A8IDY0|A8IDY0_CHLRE	51221000	67850000	35990000	245350000	44924000	53997000	N/A	0	49946000	63298000	33654000	20910000	54167000	73712000	77738000
tr|A8I3E9|A8I3E9_CHLRE	N/A	N/A	17602000	N/A	N/A	N/A	N/A	N/A	769720	19702000	N/A	0	N/A	N/A	N/A
tr|A0A2K3E2Y6|A0A2K3E2Y6_CHLRE	N/A	N/A	17602000	N/A	N/A	N/A	N/A	N/A	769720	19702000	N/A	0	N/A	N/A	N/A
tr|A8HQ21|A8HQ21_CHLRE	79901000	183220000	176250000	43906000	54233000	45865000	60432000	58090000	72689000	28948000	38071000	48559000	209410000	251750000	167730000
tr|A8HX80|A8HX80_CHLRE	60687000	N/A	34331000	29199000	116060000	181610000	148260000	139330000	226690000	181970000	147300000	186780000	115370000	174370000	32929000
tr|A8HX77|A8HX77_CHLRE	60687000	N/A	34331000	29199000	116060000	181610000	148260000	139330000	226690000	181970000	147300000	186780000	115370000	174370000	32929000
tr|A8I3Q9|A8I3Q9_CHLRE	N/A	N/A	N/A	30173000	20798000	N/A	N/A	N/A	N/A	N/A	N/A	9246100	N/A	N/A	N/A
tr|A0A2K3E2T5|A0A2K3E2T5_CHLRE	N/A	N/A	N/A	30173000	20798000	N/A	N/A	N/A	N/A	N/A	N/A	9246100	N/A	N/A	N/A
tr|A0A2K3CVA7|A0A2K3CVA7_CHLRE	N/A	N/A	N/A	386740	387080	982650	N/A	N/A	N/A	1140000	996680	N/A	N/A	N/A	N/A
tr|A8J209|A8J209_CHLRE	24548000	N/A	N/A	23088000	0	N/A	N/A	N/A	N/A	8698500	N/A	N/A	N/A	N/A	N/A
P46869|FLA10_CHLRE	N/A	N/A	N/A	21141000	N/A	N/A	N/A	N/A	N/A	N/A	N/A	0	N/A	N/A	N/A
tr|A8JFG3|A8JFG3_CHLRE	N/A	N/A	N/A	21141000	N/A	N/A	N/A	N/A	N/A	N/A	N/A	0	N/A	N/A	N/A
tr|A8HNX3|A8HNX3_CHLRE	5860600000	6081300000	6168100000	2954300000	2631400000	3307100000	3889700000	4904300000	5718700000	4738400000	4864900000	4725100000	4713100000	4892400000	5019000000
tr|A8IAK4|A8IAK4_CHLRE	0	N/A	0	78634000	81734000	90764000	N/A	0	N/A	103360000	102120000	82313000	N/A	59619000	51697000
tr|A0A2K3E0H7|A0A2K3E0H7_CHLRE	0	N/A	0	78634000	81734000	90764000	N/A	0	N/A	103360000	102120000	82313000	N/A	59619000	51697000
tr|A8J3U6|A8J3U6_CHLRE	66570000	67783000	72483000	80056000	68050000	96423000	102040000	115440000	108200000	109900000	113680000	119400000	38965000	36669000	39028000
tr|A0A2K3CV50|A0A2K3CV50_CHLRE	66570000	67783000	72483000	80056000	68050000	96423000	102040000	115440000	108200000	109900000	113680000	119400000	38965000	36669000	39028000
tr|A8JBY2|A8JBY2_CHLRE	N/A	N/A	2885800	23317000	25668000	27669000	14595000	20451000	19780000	44984000	49294000	32129000	10168000	10447000	12183000
tr|A0A2K3D4C8|A0A2K3D4C8_CHLRE	N/A	N/A	N/A	921000	1071400	1323200	N/A	N/A	N/A	975570	2907900	N/A	N/A	N/A	N/A
tr|A8J5N1|A8J5N1_CHLRE	N/A	N/A	N/A	921000	1071400	1323200	N/A	N/A	N/A	975570	2907900	N/A	N/A	N/A	N/A
tr|A8IXG3|A8IXG3_CHLRE	630460000	633910000	655950000	541990000	473730000	528830000	450190000	462010000	297040000	514060000	511080000	487090000	350150000	330760000	364070000
tr|A0A2K3CYA6|A0A2K3CYA6_CHLRE	N/A	N/A	N/A	N/A	N/A	N/A	N/A	N/A	N/A	N/A	N/A	N/A	13245000	15120000	13214000
tr|Q6VPQ2|Q6VPQ2_CHLRE	N/A	N/A	N/A	N/A	N/A	N/A	N/A	N/A	N/A	N/A	N/A	N/A	13245000	15120000	13214000
tr|A8J7I9|A8J7I9_CHLRE	492240000	450910000	493750000	356290000	328860000	357680000	696100000	867620000	748880000	805520000	782430000	689750000	197690000	200500000	199180000
tr|A0A2K3DKA3|A0A2K3DKA3_CHLRE	33422000	29073000	18728000	N/A	5530900	N/A	N/A	25848000	N/A	15843000	26903000	20543000	13138000	9543600	1612900
tr|A0A2K3CPR8|A0A2K3CPR8_CHLRE	469040000	470420000	606900000	396710000	345450000	395780000	824760000	897800000	1032000000	636130000	747340000	529070000	1007600000	960470000	969360000
tr|A8JDE3|A8JDE3_CHLRE	469040000	470420000	606900000	396710000	345450000	395780000	824760000	897800000	1032000000	636130000	747340000	529070000	1007600000	960470000	969360000
tr|A8JDE6|A8JDE6_CHLRE	469040000	470420000	606900000	396710000	345450000	395780000	824760000	897800000	1032000000	636130000	747340000	529070000	1007600000	960470000	969360000
tr|A8IGU4|A8IGU4_CHLRE	61380000	61883000	65831000	54107000	47151000	65725000	48449000	36893000	77099000	51266000	50174000	126720000	55499000	N/A	57893000
tr|A0A2K3DNJ3|A0A2K3DNJ3_CHLRE	N/A	N/A	N/A	N/A	N/A	N/A	N/A	N/A	0	866310	N/A	10956000	N/A	N/A	N/A
tr|A8IXU1|A8IXU1_CHLRE	N/A	N/A	N/A	N/A	N/A	N/A	84037000	129670000	0	N/A	N/A	30043000	5688600	38090000	34185000
tr|A0A2K3DZJ9|A0A2K3DZJ9_CHLRE	N/A	N/A	N/A	N/A	N/A	N/A	84037000	129670000	0	N/A	N/A	30043000	5688600	38090000	34185000
tr|A8I4A8|A8I4A8_CHLRE	N/A	0	N/A	N/A	18802000	N/A	N/A	N/A	5443600	19423000	46318000	N/A	N/A	39599000	32617000
tr|A0A2K3E2J2|A0A2K3E2J2_CHLRE	N/A	0	N/A	N/A	18802000	N/A	N/A	N/A	5443600	19423000	46318000	N/A	N/A	39599000	32617000
tr|A0A2K3E2H4|A0A2K3E2H4_CHLRE	N/A	0	N/A	N/A	18802000	N/A	N/A	N/A	5443600	19423000	46318000	N/A	N/A	39599000	32617000
tr|A0A2K3DHZ3|A0A2K3DHZ3_CHLRE	N/A	N/A	N/A	39985000	N/A	N/A	N/A	N/A	N/A	N/A	N/A	N/A	N/A	N/A	N/A
tr|C0M659|C0M659_CHLRE	20336000	N/A	N/A	28341000	N/A	N/A	N/A	N/A	N/A	125260000	N/A	10960000	201650000	28234000	N/A
tr|A0A2K3DET7|A0A2K3DET7_CHLRE	20336000	N/A	N/A	28341000	N/A	N/A	N/A	N/A	N/A	125260000	N/A	10960000	201650000	28234000	N/A
tr|Q70ZL8|Q70ZL8_CHLRE	20336000	N/A	N/A	28341000	N/A	N/A	N/A	N/A	N/A	125260000	N/A	10960000	201650000	28234000	N/A
tr|A8IMS6|A8IMS6_CHLRE	195890000	258890000	260120000	207390000	152520000	232530000	216870000	251450000	293770000	220670000	274850000	336810000	29349000	49016000	46077000
tr|A0A2K3DRG2|A0A2K3DRG2_CHLRE	195890000	258890000	260120000	207390000	152520000	232530000	216870000	251450000	293770000	220670000	274850000	336810000	29349000	49016000	46077000
tr|A8JCW1|A8JCW1_CHLRE	149730000	99083000	144190000	76967000	156540000	156070000	215170000	225830000	224560000	293450000	354280000	262450000	54588000	60376000	68654000
tr|A0A2K3DS48|A0A2K3DS48_CHLRE	0	0	21936000	N/A	N/A	N/A	37731000	42832000	54898000	20966000	N/A	N/A	61992000	72671000	69042000
tr|A0A2K3D1J2|A0A2K3D1J2_CHLRE	30116000	40067000	36321000	N/A	N/A	N/A	58688000	61560000	80172000	39665000	33151000	30696000	N/A	N/A	N/A
tr|A0A2K3D8S7|A0A2K3D8S7_CHLRE	N/A	N/A	N/A	2505500	2824600	3456800	N/A	N/A	N/A	N/A	3013000	21478000	N/A	N/A	N/A
tr|A8JFB8|A8JFB8_CHLRE	13578000	11244000	13094000	N/A	N/A	N/A	N/A	N/A	1929300	12469000	14195000	32476000	39776000	41190000	37343000
tr|A0A2K3CTP7|A0A2K3CTP7_CHLRE	13578000	11244000	13094000	N/A	N/A	N/A	N/A	N/A	1929300	12469000	14195000	32476000	39776000	41190000	37343000
tr|A8J1Y0|A8J1Y0_CHLRE	0	N/A	N/A	0	N/A	0	3023300	4688500	N/A	4506100	4788700	N/A	N/A	N/A	0
tr|A8IKA4|A8IKA4_CHLRE	N/A	N/A	N/A	972720	19278000	N/A	N/A	N/A	N/A	N/A	1293500	N/A	N/A	N/A	N/A
tr|A0A2K3D2Q9|A0A2K3D2Q9_CHLRE	N/A	N/A	N/A	972720	19278000	N/A	N/A	N/A	N/A	N/A	1293500	N/A	N/A	N/A	N/A
tr|A8JFJ1|A8JFJ1_CHLRE	56213000	70087000	59753000	61258000	56396000	63698000	89184000	126590000	132630000	72011000	65193000	74524000	162340000	176100000	207790000
tr|A0A2K3CQ52|A0A2K3CQ52_CHLRE	33065000	N/A	36905000	N/A	N/A	N/A	N/A	N/A	0	N/A	N/A	N/A	N/A	N/A	N/A
tr|Q3HTK1|Q3HTK1_CHLRE	33065000	N/A	36905000	N/A	N/A	N/A	N/A	N/A	0	N/A	N/A	N/A	N/A	N/A	N/A
tr|A0A2K3DEJ4|A0A2K3DEJ4_CHLRE	N/A	N/A	N/A	4615900	4561300	5765100	6411200	7744800	N/A	6121000	7626800	43538000	N/A	N/A	N/A
tr|A0A2K3E7I4|A0A2K3E7I4_CHLRE	10256000	46437000	41224000	7771600	6597700	8699800	N/A	N/A	10465000	49826000	53000000	86115000	57070000	63150000	37496000
tr|A8HWH6|A8HWH6_CHLRE	N/A	N/A	N/A	N/A	N/A	N/A	34295000	N/A	43771000	N/A	N/A	N/A	1209300	2043900	1273700
tr|A0A2K3DN59|A0A2K3DN59_CHLRE	N/A	N/A	N/A	N/A	N/A	N/A	34295000	N/A	43771000	N/A	N/A	N/A	1209300	2043900	1273700
tr|A0A2K3CS22|A0A2K3CS22_CHLRE	36749000	28589000	35171000	30345000	27609000	36106000	35919000	87979000	60438000	26027000	33528000	48868000	20239000	20717000	25697000
tr|A8IFE2|A8IFE2_CHLRE	N/A	N/A	N/A	N/A	N/A	N/A	N/A	N/A	15019000	N/A	N/A	N/A	194160000	288400000	297240000
tr|A0A2K3DWR0|A0A2K3DWR0_CHLRE	N/A	N/A	N/A	N/A	N/A	N/A	N/A	N/A	15019000	N/A	N/A	N/A	194160000	288400000	297240000
tr|A8JFL2|A8JFL2_CHLRE	N/A	N/A	N/A	N/A	40411000	30070000	N/A	N/A	N/A	87274000	N/A	69174000	N/A	N/A	N/A
tr|A0A2K3CNM3|A0A2K3CNM3_CHLRE	N/A	N/A	N/A	1198200	N/A	1850000	N/A	N/A	N/A	N/A	N/A	N/A	N/A	N/A	N/A
tr|A8IQY3|A8IQY3_CHLRE	N/A	N/A	N/A	1198200	N/A	1850000	N/A	N/A	N/A	N/A	N/A	N/A	N/A	N/A	N/A
tr|A8IMN3|A8IMN3_CHLRE	237500000	249190000	272030000	227670000	214820000	274620000	348050000	424920000	453030000	253090000	265750000	247350000	395360000	429990000	440440000
tr|A0A2K3DLH3|A0A2K3DLH3_CHLRE	5081400	5107500	4669600	4382200	3657900	5855700	N/A	N/A	N/A	19385000	3915500	41460000	11216000	N/A	N/A
tr|A8HNQ7|A8HNQ7_CHLRE	N/A	N/A	N/A	N/A	N/A	0	25368000	0	N/A	56392000	13854000	33696000	N/A	N/A	39470000
tr|A0A2K3E888|A0A2K3E888_CHLRE	N/A	N/A	N/A	N/A	N/A	0	25368000	0	N/A	56392000	13854000	33696000	N/A	N/A	39470000
tr|A8JES1|A8JES1_CHLRE	141700000	182990000	150280000	N/A	N/A	N/A	47751000	54224000	39966000	N/A	N/A	17960000	19853000	20472000	N/A
tr|A8J1M7|A8J1M7_CHLRE	795090	N/A	14264000	1646200	N/A	N/A	911070	1750100	N/A	N/A	N/A	N/A	27352000	N/A	N/A
tr|A8HRS8|A8HRS8_CHLRE	27354000	N/A	20026000	N/A	N/A	N/A	N/A	N/A	N/A	19470000	N/A	N/A	39134000	0	6989600
tr|A8JHP2|A8JHP2_CHLRE	9283300	9120800	7929600	N/A	20835000	N/A	N/A	N/A	N/A	4378000	N/A	N/A	1349200	N/A	N/A
tr|A0A2K3D5H2|A0A2K3D5H2_CHLRE	9283300	9120800	7929600	N/A	20835000	N/A	N/A	N/A	N/A	4378000	N/A	N/A	1349200	N/A	N/A
tr|A8JBF2|A8JBF2_CHLRE	271440000	333480000	328720000	101650000	47861000	96238000	119460000	75942000	129280000	126320000	238360000	228550000	104080000	92202000	107080000
tr|A0A2K3CSJ6|A0A2K3CSJ6_CHLRE	271440000	333480000	328720000	101650000	47861000	96238000	119460000	75942000	129280000	126320000	238360000	228550000	104080000	92202000	107080000
tr|A8HVZ9|A8HVZ9_CHLRE	10945000	N/A	N/A	9463000	9260600	N/A	7027800	N/A	N/A	N/A	12284000	N/A	N/A	N/A	N/A
tr|A0A2K3DNB6|A0A2K3DNB6_CHLRE	10945000	N/A	N/A	9463000	9260600	N/A	7027800	N/A	N/A	N/A	12284000	N/A	N/A	N/A	N/A
tr|A8IUR4|A8IUR4_CHLRE	32214000	32810000	33929000	44158000	32540000	47106000	8258300	73157000	93788000	30993000	27832000	46846000	0	107900000	92312000
tr|A0A2K3DR41|A0A2K3DR41_CHLRE	N/A	N/A	N/A	N/A	N/A	N/A	463180	37872000	N/A	N/A	N/A	N/A	7911900	N/A	31455000
tr|A0A2K3D3E8|A0A2K3D3E8_CHLRE	3110900	3255800	3067400	1723400	1718300	2390800	15863000	N/A	N/A	1985100	N/A	12819000	6310100	7911900	6570400
tr|A8JI52|A8JI52_CHLRE	9531900	8734600	7575000	N/A	N/A	58411000	N/A	N/A	12452000	N/A	N/A	N/A	23645000	29655000	28238000
tr|A0A2K3CNG2|A0A2K3CNG2_CHLRE	9531900	8734600	7575000	N/A	N/A	58411000	N/A	N/A	12452000	N/A	N/A	N/A	23645000	29655000	28238000
tr|A0A2K3CNE5|A0A2K3CNE5_CHLRE	9531900	8734600	7575000	N/A	N/A	58411000	N/A	N/A	12452000	N/A	N/A	N/A	23645000	29655000	28238000
tr|A0A2K3CNF3|A0A2K3CNF3_CHLRE	9531900	8734600	7575000	N/A	N/A	58411000	N/A	N/A	12452000	N/A	N/A	N/A	23645000	29655000	28238000
tr|A8J6K8|A8J6K8_CHLRE	25389000	26334000	22747000	14611000	14951000	30681000	49219000	49122000	105630000	52957000	54401000	435620000	107910000	234930000	80281000
P14225|PSAK_CHLRE	25389000	26334000	22747000	14611000	14951000	30681000	49219000	49122000	105630000	52957000	54401000	435620000	107910000	234930000	80281000
tr|A8J6J4|A8J6J4_CHLRE	90680000	85309000	114180000	76319000	77443000	91142000	N/A	0	224460000	N/A	134950000	0	N/A	N/A	N/A
tr|A0A2K3DIG8|A0A2K3DIG8_CHLRE	N/A	N/A	N/A	907850	932370	1371800	N/A	N/A	N/A	3395100	3563200	26460000	N/A	N/A	N/A
tr|A0A2K3DN52|A0A2K3DN52_CHLRE	N/A	N/A	N/A	5506700	5011500	7045400	N/A	3833900	N/A	5959800	6142600	N/A	5052900	N/A	N/A
tr|A0A2K3CQ46|A0A2K3CQ46_CHLRE	10030000	N/A	N/A	N/A	N/A	N/A	N/A	N/A	N/A	N/A	N/A	N/A	N/A	N/A	N/A
tr|A8JII2|A8JII2_CHLRE	10030000	N/A	N/A	N/A	N/A	N/A	N/A	N/A	N/A	N/A	N/A	N/A	N/A	N/A	N/A
tr|A8IE04|A8IE04_CHLRE	23760000	18185000	20215000	40016000	20339000	N/A	N/A	N/A	23239000	50366000	45596000	36670000	0	N/A	N/A
tr|A0A2K3DXE4|A0A2K3DXE4_CHLRE	23760000	18185000	20215000	40016000	20339000	N/A	N/A	N/A	23239000	50366000	45596000	36670000	0	N/A	N/A
tr|A8IWJ6|A8IWJ6_CHLRE	112060000	110010000	106080000	109400000	78647000	121860000	72164000	79604000	114690000	110010000	101120000	321330000	126900000	129910000	138920000
tr|A8JDR3|A8JDR3_CHLRE	N/A	N/A	N/A	N/A	N/A	N/A	13438000	8556500	N/A	N/A	N/A	N/A	53956000	73384000	31583000
tr|Q65Z21|Q65Z21_CHLRE	N/A	N/A	N/A	N/A	N/A	N/A	13438000	8556500	N/A	N/A	N/A	N/A	53956000	73384000	31583000
tr|Q94KS3|Q94KS3_CHLRE	194610000	214370000	240940000	169480000	195480000	201500000	199220000	235750000	222890000	271400000	323780000	328250000	111150000	110590000	132180000
tr|A8J3T4|A8J3T4_CHLRE	N/A	N/A	N/A	N/A	N/A	N/A	N/A	5004000	N/A	N/A	N/A	N/A	62491000	79974000	61423000
tr|A8J2Q9|A8J2Q9_CHLRE	N/A	N/A	N/A	135750000	N/A	0	35128000	36237000	52797000	22893000	24830000	N/A	21411000	22342000	24606000
tr|A0A2K3CTP9|A0A2K3CTP9_CHLRE	N/A	N/A	23451000	0	0	0	23572000	N/A	0	N/A	19741000	N/A	33781000	41145000	N/A
tr|A8J8T7|A8J8T7_CHLRE	N/A	N/A	23451000	0	0	0	23572000	N/A	0	N/A	19741000	N/A	33781000	41145000	N/A
tr|Q9FXQ0|Q9FXQ0_CHLRE	N/A	N/A	23451000	0	0	0	23572000	N/A	0	N/A	19741000	N/A	33781000	41145000	N/A
tr|A0A2K3DCG6|A0A2K3DCG6_CHLRE	N/A	N/A	N/A	4502600	4146000	6161000	N/A	N/A	N/A	N/A	N/A	N/A	N/A	N/A	N/A
tr|A8J1V2|A8J1V2_CHLRE	N/A	N/A	N/A	4502600	4146000	6161000	N/A	N/A	N/A	N/A	N/A	N/A	N/A	N/A	N/A
tr|A0A2K3DTK0|A0A2K3DTK0_CHLRE	28067000	N/A	N/A	3096700	1875400	6934500	3537500	N/A	N/A	32333000	N/A	N/A	N/A	N/A	N/A
tr|A8JEM3|A8JEM3_CHLRE	28067000	N/A	N/A	3096700	1875400	6934500	3537500	N/A	N/A	32333000	N/A	N/A	N/A	N/A	N/A
tr|A0A2K3DFL2|A0A2K3DFL2_CHLRE	N/A	N/A	17735000	N/A	12914000	N/A	N/A	N/A	N/A	N/A	N/A	0	N/A	N/A	N/A
tr|A8HUN2|A8HUN2_CHLRE	79813000	88545000	85116000	51416000	61888000	89339000	N/A	N/A	N/A	111010000	118170000	232800000	N/A	N/A	N/A
tr|Q84X70|Q84X70_CHLRE	N/A	N/A	N/A	51371000	128820000	54539000	N/A	N/A	N/A	38681000	N/A	34979000	N/A	N/A	N/A
tr|A8J2W2|A8J2W2_CHLRE	50371000	54919000	65239000	69485000	50678000	58376000	48977000	48120000	83976000	85473000	74248000	76101000	52203000	57684000	60537000
tr|A8J195|A8J195_CHLRE	25223000	N/A	N/A	N/A	N/A	N/A	N/A	N/A	N/A	N/A	N/A	12293000	16794000	65967000	0
Q39570|YPTC4_CHLRE	25223000	N/A	N/A	N/A	N/A	N/A	N/A	N/A	N/A	N/A	N/A	12293000	16794000	65967000	0
tr|A8IBU6|A8IBU6_CHLRE	2586900	N/A	N/A	55527000	53114000	64222000	N/A	N/A	N/A	83069000	74271000	64767000	N/A	N/A	N/A
tr|A0A2K3CNL2|A0A2K3CNL2_CHLRE	0	N/A	N/A	75599000	87187000	85473000	N/A	N/A	N/A	74660000	76692000	53693000	N/A	13242000	9373100
tr|A0A2K3CNL9|A0A2K3CNL9_CHLRE	0	N/A	N/A	75599000	87187000	85473000	N/A	N/A	N/A	74660000	76692000	53693000	N/A	13242000	9373100
tr|D9I2J1|D9I2J1_CHLRE	59647000	59699000	71307000	41997000	39198000	49287000	76979000	98730000	98514000	78368000	75127000	61120000	89084000	87125000	95835000
tr|A0A2K3E4V9|A0A2K3E4V9_CHLRE	21397000	21076000	N/A	30415000	29095000	N/A	108790000	118370000	137940000	N/A	34283000	0	42596000	46111000	61155000
tr|A8IWU0|A8IWU0_CHLRE	N/A	N/A	N/A	31272000	26918000	27900000	N/A	19036000	69790000	30969000	33253000	48273000	41575000	46048000	43549000
tr|A0A2K3DL49|A0A2K3DL49_CHLRE	23732000	22389000	4905800	22329000	N/A	4773800	21413000	27756000	N/A	N/A	5738300	22153000	43346000	N/A	34484000
tr|A0A2K3DD80|A0A2K3DD80_CHLRE	N/A	N/A	N/A	92286000	68155000	81752000	38672000	59162000	N/A	131840000	106980000	135460000	N/A	N/A	N/A
tr|A8JJR9|A8JJR9_CHLRE	138600000	152950000	178090000	153700000	154390000	130490000	177060000	235790000	222930000	308060000	407210000	373600000	54561000	58415000	56710000
tr|A0A2K3E6L7|A0A2K3E6L7_CHLRE	138600000	152950000	178090000	153700000	154390000	130490000	177060000	235790000	222930000	308060000	407210000	373600000	54561000	58415000	56710000
tr|A8HQF3|A8HQF3_CHLRE	138600000	152950000	178090000	153700000	154390000	130490000	177060000	235790000	222930000	308060000	407210000	373600000	54561000	58415000	56710000
tr|Q6JIY9|Q6JIY9_CHLRE	138600000	152950000	178090000	153700000	154390000	130490000	177060000	235790000	222930000	308060000	407210000	373600000	54561000	58415000	56710000
tr|A8ITJ3|A8ITJ3_CHLRE	73543000	111080000	31264000	94792000	N/A	N/A	N/A	N/A	N/A	65100000	N/A	N/A	0	N/A	N/A
tr|A0A2K3D5U5|A0A2K3D5U5_CHLRE	35414000	29693000	32983000	28552000	N/A	49951000	91417000	95088000	56742000	45676000	54063000	49820000	43761000	49487000	52963000
tr|A8IYR7|A8IYR7_CHLRE	35414000	29693000	32983000	28552000	N/A	49951000	91417000	95088000	56742000	45676000	54063000	49820000	43761000	49487000	52963000
tr|Q84X78|Q84X78_CHLRE	32515000	34748000	31365000	40254000	22982000	33795000	32357000	37706000	62646000	24804000	25609000	75682000	19655000	26157000	18654000
tr|A8J7H3|A8J7H3_CHLRE	N/A	N/A	3684300	8715800	N/A	N/A	N/A	N/A	N/A	36841000	19031000	85626000	24438000	N/A	25401000
Q39566|GSA_CHLRE	N/A	N/A	3684300	8715800	N/A	N/A	N/A	N/A	N/A	36841000	19031000	85626000	24438000	N/A	25401000
tr|A8IVN6|A8IVN6_CHLRE	115470000	108610000	114100000	106260000	95331000	112060000	80480000	86420000	78431000	84099000	89656000	71897000	53951000	54671000	65063000
tr|A0A2K3CW59|A0A2K3CW59_CHLRE	N/A	N/A	N/A	N/A	N/A	N/A	59283000	28380000	N/A	N/A	N/A	N/A	N/A	N/A	N/A
tr|A8JDZ6|A8JDZ6_CHLRE	N/A	N/A	N/A	21220000	19316000	N/A	N/A	N/A	N/A	N/A	N/A	N/A	N/A	N/A	N/A
tr|A0A2K3DSR5|A0A2K3DSR5_CHLRE	N/A	N/A	N/A	21220000	19316000	N/A	N/A	N/A	N/A	N/A	N/A	N/A	N/A	N/A	N/A
tr|A0A2K3DSM7|A0A2K3DSM7_CHLRE	N/A	N/A	N/A	21220000	19316000	N/A	N/A	N/A	N/A	N/A	N/A	N/A	N/A	N/A	N/A
tr|A8IR41|A8IR41_CHLRE	N/A	N/A	N/A	45641000	43007000	52868000	N/A	N/A	N/A	83859000	49996000	55489000	33884000	0	N/A
tr|A0A2K3CPC6|A0A2K3CPC6_CHLRE	N/A	N/A	N/A	N/A	N/A	N/A	N/A	2054000	N/A	N/A	1037200	11216000	N/A	0	N/A
tr|A8IVX4|A8IVX4_CHLRE	21558000	22447000	22079000	12570000	10302000	15450000	25263000	27017000	40742000	17501000	16388000	22727000	47008000	55770000	56360000
tr|A0A2K3DZ42|A0A2K3DZ42_CHLRE	N/A	N/A	N/A	28056000	28880000	31188000	N/A	N/A	N/A	49527000	49588000	50997000	N/A	N/A	N/A
A8IXB8|ASNA2_CHLRE	N/A	N/A	N/A	28056000	28880000	31188000	N/A	N/A	N/A	49527000	49588000	50997000	N/A	N/A	N/A
tr|A8J2E5|A8J2E5_CHLRE	4514200	N/A	4541300	N/A	N/A	N/A	6809700	17112000	N/A	N/A	N/A	N/A	N/A	0	328580000
tr|A8JH83|A8JH83_CHLRE	2832800	N/A	N/A	N/A	28205000	N/A	86935000	97847000	132330000	N/A	N/A	70362000	N/A	N/A	N/A
tr|A0A2K3D8D0|A0A2K3D8D0_CHLRE	33654000	32097000	24531000	68853000	N/A	82404000	N/A	34226000	75915000	68682000	75314000	72561000	N/A	N/A	N/A
P81831|CAPP1_CHLRE	33654000	32097000	24531000	68853000	N/A	82404000	N/A	34226000	75915000	68682000	75314000	72561000	N/A	N/A	N/A
tr|A0A2K3CVJ4|A0A2K3CVJ4_CHLRE	33654000	32097000	24531000	68853000	N/A	82404000	N/A	34226000	75915000	68682000	75314000	72561000	N/A	N/A	N/A
tr|A8IXR2|A8IXR2_CHLRE	N/A	24556000	17938000	N/A	N/A	N/A	N/A	N/A	N/A	N/A	N/A	N/A	N/A	N/A	N/A
tr|A8JGX5|A8JGX5_CHLRE	N/A	N/A	N/A	21467000	N/A	N/A	99291000	N/A	N/A	N/A	45395000	82608000	77849000	57821000	52066000
P29763|RLA1_CHLRE	934560000	1000000000	1101100000	641260000	611710000	603650000	659410000	728700000	664160000	592740000	776690000	752120000	239910000	253210000	263190000
tr|A8JCC6|A8JCC6_CHLRE	934560000	1000000000	1101100000	641260000	611710000	603650000	659410000	728700000	664160000	592740000	776690000	752120000	239910000	253210000	263190000
tr|A8IIP9|A8IIP9_CHLRE	21625000	43166000	22669000	53664000	42989000	20471000	21285000	19182000	N/A	65887000	67336000	54641000	91776000	93258000	94049000
tr|A0A2K3D087|A0A2K3D087_CHLRE	N/A	N/A	N/A	1316900	1356100	N/A	N/A	N/A	N/A	20766000	22956000	N/A	N/A	N/A	N/A
tr|A0A2K3D091|A0A2K3D091_CHLRE	N/A	N/A	N/A	1316900	1356100	N/A	N/A	N/A	N/A	20766000	22956000	N/A	N/A	N/A	N/A
tr|A0A2K3DU84|A0A2K3DU84_CHLRE	72846000	74697000	78203000	30531000	24797000	38481000	62160000	82026000	77360000	60603000	69202000	63312000	108240000	106300000	75705000
tr|A0A2K3DU93|A0A2K3DU93_CHLRE	72846000	74697000	78203000	30531000	24797000	38481000	62160000	82026000	77360000	60603000	69202000	63312000	108240000	106300000	75705000
tr|A0A2K3DXQ3|A0A2K3DXQ3_CHLRE	15727000	19184000	34247000	N/A	N/A	N/A	N/A	16076000	N/A	23617000	64904000	N/A	N/A	N/A	N/A
tr|A0A2K3E3K1|A0A2K3E3K1_CHLRE	646200000	687720000	661710000	388030000	277920000	382020000	1004700000	1254800000	1459300000	851110000	859220000	848190000	289180000	231710000	210240000
tr|A8JGR1|A8JGR1_CHLRE	646200000	687720000	661710000	388030000	277920000	382020000	1004700000	1254800000	1459300000	851110000	859220000	848190000	289180000	231710000	210240000
tr|A0A218N8A4|A0A218N8A4_CHLRE	8454200	N/A	8129900	24957000	36085000	29093000	40655000	41258000	39549000	29262000	46879000	8455900	0	N/A	25715000
P42380|CLPP_CHLRE	8454200	N/A	8129900	24957000	36085000	29093000	40655000	41258000	39549000	29262000	46879000	8455900	0	N/A	25715000
tr|A8IB85|A8IB85_CHLRE	N/A	N/A	N/A	N/A	N/A	N/A	26089000	34054000	66636000	N/A	N/A	N/A	N/A	22727000	37305000
tr|A8J094|A8J094_CHLRE	N/A	22769000	N/A	60074000	37791000	66376000	N/A	51112000	N/A	83495000	81798000	142790000	N/A	N/A	N/A
tr|A0A2K3D858|A0A2K3D858_CHLRE	17617000	N/A	7467100	4345300	N/A	N/A	N/A	N/A	18634000	N/A	N/A	N/A	N/A	N/A	N/A
tr|A0A2K3D847|A0A2K3D847_CHLRE	17617000	N/A	7467100	4345300	N/A	N/A	N/A	N/A	18634000	N/A	N/A	N/A	N/A	N/A	N/A
tr|Q695H0|Q695H0_CHLRE	186150000	181760000	195800000	33701000	N/A	33140000	48063000	59160000	84487000	N/A	215330000	194020000	206530000	198840000	196460000
tr|A8JJF6|A8JJF6_CHLRE	N/A	N/A	N/A	40343000	43344000	44010000	N/A	17962000	23759000	107210000	88030000	81783000	N/A	N/A	N/A
tr|A8IJL3|A8IJL3_CHLRE	N/A	N/A	N/A	40343000	43344000	44010000	N/A	17962000	23759000	107210000	88030000	81783000	N/A	N/A	N/A
tr|A0A2K3DEL6|A0A2K3DEL6_CHLRE	163420000	135760000	188250000	N/A	N/A	N/A	N/A	N/A	N/A	N/A	N/A	N/A	N/A	N/A	23567000
tr|A8J0F0|A8J0F0_CHLRE	163420000	135760000	188250000	N/A	N/A	N/A	N/A	N/A	N/A	N/A	N/A	N/A	N/A	N/A	23567000
tr|A8IN89|A8IN89_CHLRE	N/A	N/A	N/A	3039600	2417000	3576800	N/A	N/A	N/A	N/A	1847900	N/A	N/A	N/A	N/A
tr|A8ILX2|A8ILX2_CHLRE	129360000	118940000	60824000	25706000	39481000	85233000	166400000	17383000	125740000	61846000	12575000	175960000	67532000	96324000	37982000
Q39573|YPTC5_CHLRE	129360000	118940000	60824000	25706000	39481000	85233000	166400000	17383000	125740000	61846000	12575000	175960000	67532000	96324000	37982000
tr|A8IIA0|A8IIA0_CHLRE	32205000	47750000	N/A	78298000	N/A	49519000	N/A	N/A	N/A	56237000	56229000	88889000	N/A	N/A	N/A
tr|A0A2K3DAK5|A0A2K3DAK5_CHLRE	32205000	47750000	N/A	78298000	N/A	49519000	N/A	N/A	N/A	56237000	56229000	88889000	N/A	N/A	N/A
tr|A0A2K3DM13|A0A2K3DM13_CHLRE	N/A	N/A	N/A	N/A	18842000	N/A	N/A	N/A	N/A	N/A	58951000	67901000	N/A	N/A	6082200
tr|A8HYH7|A8HYH7_CHLRE	N/A	N/A	N/A	N/A	18842000	N/A	N/A	N/A	N/A	N/A	58951000	67901000	N/A	N/A	6082200
tr|A0A2K3DPK1|A0A2K3DPK1_CHLRE	N/A	N/A	N/A	37230000	N/A	N/A	58719000	N/A	N/A	29468000	39188000	38860000	25639000	17691000	40548000
tr|A8HQA9|A8HQA9_CHLRE	N/A	N/A	N/A	733090	781380	N/A	N/A	N/A	N/A	N/A	N/A	N/A	N/A	N/A	N/A
tr|A0A2K3DJX6|A0A2K3DJX6_CHLRE	N/A	N/A	N/A	50623000	44455000	43557000	0	N/A	N/A	81588000	92709000	99044000	N/A	N/A	N/A
tr|A0A2K3D1S8|A0A2K3D1S8_CHLRE	26380000	34210000	32375000	32911000	48813000	73180000	25801000	29593000	32026000	30375000	29826000	32459000	45131000	N/A	N/A
tr|A8JHS9|A8JHS9_CHLRE	26380000	34210000	32375000	32911000	48813000	73180000	25801000	29593000	32026000	30375000	29826000	32459000	45131000	N/A	N/A
tr|A8HS05|A8HS05_CHLRE	5123900	N/A	N/A	90237000	62409000	130740000	41548000	N/A	N/A	116030000	65822000	135630000	53200000	61196000	63486000
tr|A8JBA7|A8JBA7_CHLRE	N/A	N/A	N/A	154310000	182720000	228130000	75519000	103770000	127460000	179820000	170480000	180960000	35035000	40416000	31718000
tr|A0A2K3D992|A0A2K3D992_CHLRE	134980000	170400000	193720000	101000000	181740000	190310000	0	120010000	140770000	192990000	191710000	209840000	161380000	150430000	180080000
tr|A0A2K3CQK6|A0A2K3CQK6_CHLRE	17784000	0	0	N/A	0	379270000	0	63669000	N/A	N/A	N/A	N/A	0	0	N/A
tr|Q6UKY9|Q6UKY9_CHLRE	76560000	78297000	86335000	97836000	91835000	119130000	159950000	163920000	175590000	172190000	169550000	219990000	8591100	9803100	11681000
tr|A0A2K3CYF5|A0A2K3CYF5_CHLRE	N/A	N/A	N/A	759540	885910	1276200	N/A	N/A	N/A	N/A	N/A	N/A	N/A	N/A	N/A
tr|A8I3M2|A8I3M2_CHLRE	7327600	N/A	N/A	N/A	N/A	N/A	18266000	20228000	N/A	174100000	168150000	198020000	N/A	N/A	N/A
tr|A8JBN7|A8JBN7_CHLRE	N/A	N/A	N/A	23011000	18704000	25410000	N/A	19619000	N/A	17186000	58991000	98012000	121360000	82422000	86641000
tr|A0A2K3DZM1|A0A2K3DZM1_CHLRE	N/A	N/A	N/A	23011000	18704000	25410000	N/A	19619000	N/A	17186000	58991000	98012000	121360000	82422000	86641000
tr|A0A2K3D7X5|A0A2K3D7X5_CHLRE	N/A	N/A	N/A	N/A	N/A	N/A	N/A	N/A	N/A	N/A	0	N/A	37702000	34629000	41309000
tr|A8JBZ7|A8JBZ7_CHLRE	N/A	N/A	N/A	N/A	N/A	N/A	N/A	N/A	N/A	N/A	0	N/A	37702000	34629000	41309000
tr|A0A2K3DXQ0|A0A2K3DXQ0_CHLRE	49796000	47563000	53756000	38816000	38527000	33294000	48599000	57785000	56561000	38092000	49785000	44183000	34715000	32856000	30366000
tr|Q6QJE0|Q6QJE0_CHLRE	40360000	9523200	12910000	32495000	25763000	N/A	N/A	N/A	N/A	27358000	55903000	54018000	N/A	N/A	0
tr|A0A2K3DVL6|A0A2K3DVL6_CHLRE	N/A	N/A	N/A	410920	N/A	N/A	N/A	N/A	N/A	N/A	N/A	N/A	N/A	N/A	N/A
tr|A0A2K3DQE6|A0A2K3DQE6_CHLRE	N/A	N/A	N/A	N/A	N/A	N/A	N/A	N/A	N/A	N/A	N/A	N/A	N/A	6976200	N/A
tr|A8J2I8|A8J2I8_CHLRE	N/A	N/A	N/A	N/A	N/A	N/A	N/A	N/A	N/A	N/A	N/A	N/A	N/A	6976200	N/A
tr|A0A2K3DBM5|A0A2K3DBM5_CHLRE	33626000	43391000	42811000	58674000	47557000	65014000	34444000	N/A	N/A	91173000	91895000	92526000	14919000	N/A	15990000
tr|A8IYJ5|A8IYJ5_CHLRE	129240000	135220000	122250000	51796000	46519000	67916000	68756000	85814000	90160000	87896000	98848000	140040000	32447000	47290000	46757000
tr|A8J7M1|A8J7M1_CHLRE	53015000	59550000	64294000	41160000	33889000	48732000	N/A	N/A	0	58232000	64846000	0	N/A	N/A	N/A
tr|A0A2K3DVX2|A0A2K3DVX2_CHLRE	53015000	59550000	64294000	41160000	33889000	48732000	N/A	N/A	0	58232000	64846000	0	N/A	N/A	N/A
tr|A8IU94|A8IU94_CHLRE	19144000	17603000	19241000	29372000	15742000	29392000	N/A	15995000	21150000	15469000	28383000	22636000	N/A	N/A	N/A
tr|A0A2K3D7P5|A0A2K3D7P5_CHLRE	N/A	N/A	N/A	N/A	1775600	9631800	N/A	N/A	1479600	8231700	11037000	N/A	N/A	N/A	N/A
tr|A8J8A6|A8J8A6_CHLRE	1028500000	1027500000	1143500000	693480000	774540000	946280000	925780000	1095200000	1128900000	1270000000	1297300000	1261600000	361390000	387040000	385510000
tr|A8JID7|A8JID7_CHLRE	48418000	118600000	112690000	34108000	24699000	41307000	59369000	70490000	90770000	35729000	88469000	65668000	55644000	75003000	57575000
tr|A8JGS4|A8JGS4_CHLRE	155350000	160260000	157790000	77679000	81949000	114170000	272890000	290250000	501690000	81117000	111120000	221730000	95517000	139650000	112660000
tr|A0A2K3D1L8|A0A2K3D1L8_CHLRE	N/A	N/A	N/A	N/A	0	N/A	N/A	N/A	N/A	N/A	N/A	3728200	970760	N/A	N/A
tr|A8J449|A8J449_CHLRE	27279000	28236000	31729000	N/A	N/A	N/A	N/A	N/A	N/A	N/A	N/A	N/A	52917000	72531000	58137000
tr|A0A2K3DH22|A0A2K3DH22_CHLRE	27279000	28236000	31729000	N/A	N/A	N/A	N/A	N/A	N/A	N/A	N/A	N/A	52917000	72531000	58137000
tr|A8J9Q1|A8J9Q1_CHLRE	N/A	0	N/A	80011000	50526000	59272000	N/A	N/A	46134000	50467000	60626000	222660000	N/A	N/A	N/A
[truncated: 1,615 more rows]
