# Supplementary material for: Overexpressing CrePAPS Polyadenylate Activity Enhances Protein Translation and Accumulation in Chlamydomonas reinhardtii
Source: Mar Drugs. 2022 Apr 21;20(5):276. doi: 10.3390/md20050276 (PMC9147819; doi:10.3390/md20050276)
Supplement: Supplementary file 1 [file marinedrugs-20-00276-s001.zip › manuscript-03/table S3.xlsx]

## Sheet: Table S3a
Table S3: Screening of differentially accumulated proteins (DAPs)
Up/Down	Accession	WT-1	WT-2	WT-3	OE0-1	OE0-2	OE0-3	WT_mean	OE0_mean	log2(fc)	PValue	FDR
DOWN	tr|A8J2L0|A8J2L0_CHLRE	270000000	230000000	293000000	1930000	3900000	3810000	2.64333e+08	3.21333e+06	-6.3621	0.00488985	0.019307
	tr|A8HXE1|A8HXE1_CHLRE	540000000	465000000	564000000	18000000	17300000	18800000	523000000	1.80333e+07	-4.8581	0.00346261	0.0160309
	tr|A0A2K3E8A6|A0A2K3E8A6_CHLRE	1380000000	1240000000	1530000000	53000000	61500000	69900000	1.38333e+09	6.14667e+07	-4.4922	0.00388899	0.017309
	tr|A8HTY0|A8HTY0_CHLRE	1560000000	1500000000	1670000000	116000000	88800000	97900000	1.57667e+09	100900000	-3.9659	0.000881136	0.009624
	tr|A0A2K3D0E8|A0A2K3D0E8_CHLRE	1560000000	1500000000	1670000000	116000000	88800000	97900000	1.57667e+09	100900000	-3.9659	0.000881136	0.009624
	tr|A0A2K3CSZ9|A0A2K3CSZ9_CHLRE	71300000	67300000	103000000	5130000	5160000	5190000	8.05333e+07	5160000	-3.9641	0.0217176	0.0494113
	tr|A0A2K3DQF5|A0A2K3DQF5_CHLRE	406000000	406000000	452000000	36500000	34500000	33600000	4.21333e+08	3.48667e+07	-3.595	0.00152551	0.0109257
	tr|A8IVZ9|A8IVZ9_CHLRE	1600000000	1340000000	1700000000	118000000	197000000	159000000	1.54667e+09	158000000	-3.2912	0.00441305	0.0183169
	Q42689|GLNA2_CHLRE	1600000000	1340000000	1700000000	118000000	197000000	159000000	1.54667e+09	158000000	-3.2912	0.00441305	0.0183169
	tr|A8IW00|A8IW00_CHLRE	1600000000	1340000000	1700000000	118000000	197000000	159000000	1.54667e+09	158000000	-3.2912	0.00441305	0.0183169
	tr|A0A2K3D4S4|A0A2K3D4S4_CHLRE	1600000000	1340000000	1700000000	118000000	197000000	159000000	1.54667e+09	158000000	-3.2912	0.00441305	0.0183169
	tr|A8IAN1|A8IAN1_CHLRE	3200000000	3080000000	3920000000	375000000	323000000	384000000	3400000000	3.60667e+08	-3.2368	0.00712873	0.024612
	tr|Q0ZAI6|Q0ZAI6_CHLRE	790000000	786000000	684000000	85400000	85500000	90700000	7.53333e+08	87200000	-3.1109	0.00264444	0.0145189
	tr|Q8W4V3|Q8W4V3_CHLRE	453000000	392000000	487000000	47800000	57900000	55900000	444000000	5.38667e+07	-3.0431	0.00462234	0.0185441
	tr|A8IW39|A8IW39_CHLRE	390000000	307000000	411000000	49400000	46600000	48500000	3.69333e+08	4.81667e+07	-2.9388	0.00959532	0.0289139
	tr|A8IZL1|A8IZL1_CHLRE	250000000	216000000	361000000	29700000	44200000	39000000	2.75667e+08	3.76333e+07	-2.8728	0.031198	0.0624748
	tr|A0A2K3DDP1|A0A2K3DDP1_CHLRE	250000000	216000000	361000000	29700000	44200000	39000000	2.75667e+08	3.76333e+07	-2.8728	0.031198	0.0624748
	tr|A8IJY7|A8IJY7_CHLRE	570000000	534000000	745000000	93300000	84100000	90500000	6.16333e+08	89300000	-2.787	0.0148209	0.0382561
	tr|A8HPU3|A8HPU3_CHLRE	57600000	40600000	65300000	9010000	8320000	6520000	54500000	7950000	-2.7772	0.0227521	0.0508206
	tr|A8HPU2|A8HPU2_CHLRE	57600000	40600000	65300000	9010000	8320000	6520000	54500000	7950000	-2.7772	0.0227521	0.0508206
	tr|A8J4I2|A8J4I2_CHLRE	373000000	308000000	389000000	44800000	48300000	63600000	3.56667e+08	5.22333e+07	-2.7715	0.00466879	0.018599
	tr|A0A2K3DR14|A0A2K3DR14_CHLRE	370000000	339000000	298000000	50800000	50500000	48800000	3.35667e+08	5.00333e+07	-2.7461	0.00525442	0.0201271
	A8J637|PETS_CHLRE	675000000	611000000	640000000	87900000	103000000	115000000	642000000	1.01967e+08	-2.6545	0.000235909	0.00504899
	tr|A0A2K3D3Y8|A0A2K3D3Y8_CHLRE	675000000	611000000	640000000	87900000	103000000	115000000	642000000	1.01967e+08	-2.6545	0.000235909	0.00504899
	tr|A8JD64|A8JD64_CHLRE	1740000000	1450000000	1950000000	277000000	274000000	299000000	1.71333e+09	2.83333e+08	-2.5962	0.00995271	0.029683
	tr|A0A2K3CPH2|A0A2K3CPH2_CHLRE	145000000	127000000	156000000	23600000	22900000	27300000	1.42667e+08	24600000	-2.5359	0.00425227	0.0181323
	tr|A8IR87|A8IR87_CHLRE	145000000	127000000	156000000	23600000	22900000	27300000	1.42667e+08	24600000	-2.5359	0.00425227	0.0181323
	tr|A0A2K3DTR3|A0A2K3DTR3_CHLRE	212000000	176000000	262000000	34700000	39200000	39400000	2.16667e+08	3.77667e+07	-2.5203	0.0185667	0.0446478
	tr|A0A2K3CR84|A0A2K3CR84_CHLRE	1110000000	975000000	1240000000	179000000	196000000	205000000	1.10833e+09	1.93333e+08	-2.5192	0.00649693	0.0232295
	A8IW34|PURA_CHLRE	1110000000	975000000	1240000000	179000000	196000000	205000000	1.10833e+09	1.93333e+08	-2.5192	0.00649693	0.0232295
	tr|A0A2K3CY26|A0A2K3CY26_CHLRE	620000000	601000000	707000000	137000000	100000000	109000000	6.42667e+08	1.15333e+08	-2.4783	0.00168265	0.01146
	A8JHB7|FAP_CHLRE	207000000	211000000	244000000	37000000	31600000	54600000	2.20667e+08	4.10667e+07	-2.4258	0.000623492	0.00794019
	tr|A0A2K3DGE7|A0A2K3DGE7_CHLRE	1300000000	1260000000	1490000000	268000000	257000000	250000000	1350000000	2.58333e+08	-2.3857	0.00403248	0.01761
	tr|A8HQP0|A8HQP0_CHLRE	978000000	747000000	849000000	174000000	194000000	144000000	858000000	1.70667e+08	-2.3298	0.00715955	0.024612
	tr|A0A2K3DHV6|A0A2K3DHV6_CHLRE	161000000	123000000	200000000	30500000	5260000	62800000	1.61333e+08	3.28533e+07	-2.2959	0.0117701	0.0330669
	tr|Q75NZ1|Q75NZ1_CHLRE	479000000	495000000	520000000	89500000	84800000	151000000	498000000	1.08433e+08	-2.1993	0.000413803	0.00647443
	tr|A8IXV0|A8IXV0_CHLRE	219000000	177000000	245000000	46900000	47300000	45500000	2.13667e+08	4.65667e+07	-2.198	0.0137129	0.0361765
	tr|A0A2K3E776|A0A2K3E776_CHLRE	59000000	62500000	94700000	18900000	15500000	14500000	7.20667e+07	16300000	-2.1445	0.0375051	0.0708777
	tr|A8HMA8|A8HMA8_CHLRE	59000000	62500000	94700000	18900000	15500000	14500000	7.20667e+07	16300000	-2.1445	0.0375051	0.0708777
	tr|A8IAK1|A8IAK1_CHLRE	47300000	91400000	100000000	21600000	27800000	5660000	7.95667e+07	1.83533e+07	-2.1161	0.0490039	0.0862978
	tr|A0A2K3E0G2|A0A2K3E0G2_CHLRE	47300000	91400000	100000000	21600000	27800000	5660000	7.95667e+07	1.83533e+07	-2.1161	0.0490039	0.0862978
	tr|A0A2K3DHB8|A0A2K3DHB8_CHLRE	115000000	129000000	146000000	29800000	32100000	29700000	130000000	3.05333e+07	-2.0901	0.00765956	0.0253739
	tr|A8HPN4|A8HPN4_CHLRE	42800000	52300000	47600000	13600000	9910000	11100000	4.75667e+07	1.15367e+07	-2.0437	0.00223686	0.0133753
	tr|A8IXQ5|A8IXQ5_CHLRE	288000000	238000000	245000000	67000000	90900000	31800000	257000000	6.32333e+07	-2.023	0.00116952	0.010022
	tr|A0A2K3D4R2|A0A2K3D4R2_CHLRE	3340000	3620000	4240000	965000	1000000	928000	3.73333e+06	964333	-1.9529	0.00877956	0.0276006
	tr|A8J709|A8J709_CHLRE	870000000	759000000	974000000	226000000	226000000	234000000	8.67667e+08	2.28667e+08	-1.9239	0.00920704	0.028246
	tr|A0A2K3D8G0|A0A2K3D8G0_CHLRE	870000000	759000000	974000000	226000000	226000000	234000000	8.67667e+08	2.28667e+08	-1.9239	0.00920704	0.028246
	tr|A8IFN3|A8IFN3_CHLRE	122000000	104000000	159000000	32200000	29600000	40400000	1.28333e+08	3.40667e+07	-1.9135	0.0245192	0.0529426
	tr|A8J2X8|A8J2X8_CHLRE	241000000	220000000	256000000	95000000	45500000	54800000	239000000	65100000	-1.8763	0.00123299	0.010022
	tr|A8J6F2|A8J6F2_CHLRE	179000000	221000000	246000000	54300000	60500000	62600000	2.15333e+08	5.91333e+07	-1.8645	0.0141644	0.037048
	tr|A0A2K3DIL4|A0A2K3DIL4_CHLRE	61900000	50500000	67100000	4690000	28200000	16500000	5.98333e+07	1.64633e+07	-1.8617	0.00850687	0.0271539
	tr|A0A218N8A4|A0A218N8A4_CHLRE	25000000	36100000	29100000	8450000	8290000	8130000	3.00667e+07	8290000	-1.8587	0.0213618	0.0488202
	P42380|CLPP_CHLRE	25000000	36100000	29100000	8450000	8290000	8130000	3.00667e+07	8290000	-1.8587	0.0213618	0.0488202
	tr|A8IS75|A8IS75_CHLRE	138000000	145000000	164000000	30900000	28900000	63600000	149000000	4.11333e+07	-1.8569	0.00224599	0.0133753
	tr|A8HN52|A8HN52_CHLRE	222000000	300000000	290000000	77700000	67200000	84200000	2.70667e+08	7.63667e+07	-1.8255	0.012858	0.0348244
	tr|A8IFC8|A8IFC8_CHLRE	1770000000	1310000000	1860000000	389000000	472000000	534000000	1.64667e+09	465000000	-1.8242	0.0157461	0.0397859
	tr|A8IWE8|A8IWE8_CHLRE	112000000	109000000	169000000	37000000	35900000	38100000	130000000	37000000	-1.8129	0.0412097	0.0756503
	tr|A0A2K3D3X9|A0A2K3D3X9_CHLRE	45400000	32800000	48500000	7060000	16500000	12900000	4.22333e+07	1.21533e+07	-1.797	0.0104378	0.0304619
	tr|A0A2K3DS23|A0A2K3DS23_CHLRE	717000000	588000000	816000000	197000000	199000000	220000000	707000000	2.05333e+08	-1.7837	0.0159412	0.0402287
	tr|A8JC04|A8JC04_CHLRE	2140000000	2040000000	2210000000	634000000	644000000	693000000	2130000000	657000000	-1.6969	0.000315065	0.00567931
	tr|A0A2K3DV02|A0A2K3DV02_CHLRE	2630000	2440000	3330000	815000	865000	913000	2800000	864333	-1.6958	0.0181055	0.0437891
	tr|A8J5T5|A8J5T5_CHLRE	79500000	59300000	92900000	15500000	42600000	15300000	7.72333e+07	2.44667e+07	-1.6584	0.0168588	0.0417672
	tr|A8JD56|A8JD56_CHLRE	179000000	192000000	193000000	48600000	54800000	81000000	188000000	6.14667e+07	-1.6129	0.00191287	0.0121968
	tr|A0A2K3D8D3|A0A2K3D8D3_CHLRE	57800000	60500000	70900000	22700000	22600000	16700000	6.30667e+07	2.06667e+07	-1.6096	0.00271521	0.0145189
	tr|A8JFP1|A8JFP1_CHLRE	57800000	60500000	70900000	22700000	22600000	16700000	6.30667e+07	2.06667e+07	-1.6096	0.00271521	0.0145189
	tr|A0A2K3DZA4|A0A2K3DZA4_CHLRE	174000000	138000000	182000000	49500000	51400000	61300000	1.64667e+08	5.40667e+07	-1.6067	0.0104553	0.0304619
	Q27YU0|RSP1_CHLRE	174000000	138000000	182000000	49500000	51400000	61300000	1.64667e+08	5.40667e+07	-1.6067	0.0104553	0.0304619
	tr|A8I017|A8I017_CHLRE	217000000	173000000	183000000	57500000	61400000	69800000	191000000	62900000	-1.6024	0.00721961	0.024612
	tr|Q39568|Q39568_CHLRE	1530000000	1340000000	2150000000	539000000	528000000	591000000	1.67333e+09	5.52667e+08	-1.5982	0.04369	0.0791718
	tr|A0A2K3DJF7|A0A2K3DJF7_CHLRE	297000000	217000000	315000000	93800000	63200000	119000000	2.76333e+08	92000000	-1.5867	0.0118525	0.0331658
	tr|A0A2K3DGK5|A0A2K3DGK5_CHLRE	439000000	395000000	493000000	127000000	172000000	153000000	4.42333e+08	1.50667e+08	-1.5538	0.00336022	0.0157168
	O20031|YCF3_CHLRE	67900000	64500000	83500000	24400000	24700000	24900000	7.19667e+07	2.46667e+07	-1.5448	0.0149073	0.0382973
	tr|A0A218N8W3|A0A218N8W3_CHLRE	67900000	64500000	83500000	24400000	24700000	24900000	7.19667e+07	2.46667e+07	-1.5448	0.0149073	0.0382973
	tr|A8JFK4|A8JFK4_CHLRE	489000000	431000000	560000000	163000000	179000000	167000000	4.93333e+08	1.69667e+08	-1.5399	0.011972	0.033312
	tr|A0A2K3DQH9|A0A2K3DQH9_CHLRE	489000000	431000000	560000000	163000000	179000000	167000000	4.93333e+08	1.69667e+08	-1.5399	0.011972	0.033312
	tr|A8IEW6|A8IEW6_CHLRE	409000000	364000000	512000000	124000000	152000000	167000000	4.28333e+08	1.47667e+08	-1.5364	0.0173325	0.0423221
	tr|A0A2K3D2B3|A0A2K3D2B3_CHLRE	33100000	35500000	38000000	13700000	11200000	13000000	3.55333e+07	1.26333e+07	-1.4919	0.000700212	0.0082633
	tr|A0A2K3DB94|A0A2K3DB94_CHLRE	2150000	2370000	3300000	972000	1080000	764000	2.60667e+06	938667	-1.4735	0.0347433	0.0672387
	tr|A0A2K3E076|A0A2K3E076_CHLRE	1140000000	1130000000	1210000000	406000000	440000000	410000000	1160000000	4.18667e+08	-1.4703	0.000226232	0.00504899
	tr|A8JDL5|A8JDL5_CHLRE	1310000000	1190000000	1440000000	420000000	511000000	493000000	1.31333e+09	4.74667e+08	-1.4682	0.00319936	0.0155682
	tr|A0A2K3D764|A0A2K3D764_CHLRE	67700000	68500000	89100000	25000000	27600000	30200000	75100000	27600000	-1.4441	0.0174958	0.0425676
	tr|A8JF49|A8JF49_CHLRE	67700000	68500000	89100000	25000000	27600000	30200000	75100000	27600000	-1.4441	0.0174958	0.0425676
	tr|A8I327|A8I327_CHLRE	23700000	26700000	29500000	12600000	10800000	5970000	2.66333e+07	9790000	-1.4439	0.00317965	0.0155094
	tr|A0A2K3E328|A0A2K3E328_CHLRE	23700000	26700000	29500000	12600000	10800000	5970000	2.66333e+07	9790000	-1.4439	0.00317965	0.0155094
	tr|A0A2K3E4J3|A0A2K3E4J3_CHLRE	262000000	264000000	221000000	96400000	91700000	96600000	249000000	94900000	-1.3917	0.0075523	0.0251414
	tr|Q84X79|Q84X79_CHLRE	185000000	175000000	201000000	28400000	72200000	116000000	187000000	72200000	-1.373	0.0362199	0.0693703
	tr|A8ITW0|A8ITW0_CHLRE	133000000	74300000	104000000	60700000	28200000	31400000	1.03767e+08	40100000	-1.3717	0.0427705	0.0781845
	tr|A0A2K3DKY9|A0A2K3DKY9_CHLRE	133000000	74300000	104000000	60700000	28200000	31400000	1.03767e+08	40100000	-1.3717	0.0427705	0.0781845
	tr|A8J4Z4|A8J4Z4_CHLRE	2890000000	2660000000	3200000000	1120000000	1130000000	1140000000	2.91667e+09	1130000000	-1.368	0.0075174	0.0250662
	tr|A8IHW6|A8IHW6_CHLRE	95900000	86100000	112000000	33500000	38200000	42900000	98000000	38200000	-1.3592	0.00899434	0.0278879
	tr|A0A2K3E5R9|A0A2K3E5R9_CHLRE	92900000	79800000	106000000	37700000	35700000	36700000	92900000	36700000	-1.3399	0.0171745	0.042038
	tr|A0A2K3E7A5|A0A2K3E7A5_CHLRE	1340000000	1170000000	1550000000	556000000	596000000	455000000	1.35333e+09	5.35667e+08	-1.3371	0.00989303	0.0295675
	tr|A0A2K3D8D0|A0A2K3D8D0_CHLRE	68900000	75600000	82400000	33700000	32100000	24500000	7.56333e+07	30100000	-1.3293	0.00106882	0.00981795
	P81831|CAPP1_CHLRE	68900000	75600000	82400000	33700000	32100000	24500000	7.56333e+07	30100000	-1.3293	0.00106882	0.00981795
	tr|A0A2K3CVJ4|A0A2K3CVJ4_CHLRE	68900000	75600000	82400000	33700000	32100000	24500000	7.56333e+07	30100000	-1.3293	0.00106882	0.00981795
	tr|A8JFJ2|A8JFJ2_CHLRE	526000000	494000000	549000000	345000000	138000000	148000000	523000000	2.10333e+08	-1.3141	0.0374121	0.0708531
	tr|A8HQ77|A8HQ77_CHLRE	118000000	108000000	129000000	47400000	28800000	70400000	1.18333e+08	4.88667e+07	-1.2759	0.014686	0.0380042
	tr|A8ITK6|A8ITK6_CHLRE	152000000	126000000	129000000	54500000	59700000	60400000	1.35667e+08	58200000	-1.221	0.00844498	0.0270139
	tr|A8IUU3|A8IUU3_CHLRE	2520000000	2470000000	2840000000	1110000000	1140000000	1160000000	2610000000	1.13667e+09	-1.1992	0.00553256	0.0209168
	tr|A8JDV9|A8JDV9_CHLRE	1510000000	1390000000	1660000000	671000000	643000000	672000000	1520000000	662000000	-1.1992	0.00749115	0.0250285
	tr|A0A2K3CWG2|A0A2K3CWG2_CHLRE	1510000000	1390000000	1660000000	671000000	643000000	672000000	1520000000	662000000	-1.1992	0.00749115	0.0250285
	tr|A0A2K3E193|A0A2K3E193_CHLRE	287000000	223000000	331000000	103000000	174000000	96600000	2.80333e+08	1.24533e+08	-1.1706	0.0193902	0.0456585
	tr|A8I972|A8I972_CHLRE	287000000	223000000	331000000	103000000	174000000	96600000	2.80333e+08	1.24533e+08	-1.1706	0.0193902	0.0456585
	tr|A8JGW2|A8JGW2_CHLRE	352000000	344000000	404000000	165000000	166000000	160000000	3.66667e+08	1.63667e+08	-1.1637	0.00800042	0.0261555
	Q9LLC6|PETO_CHLRE	352000000	344000000	404000000	165000000	166000000	160000000	3.66667e+08	1.63667e+08	-1.1637	0.00800042	0.0261555
	tr|A0A2K3E0W8|A0A2K3E0W8_CHLRE	471000000	442000000	528000000	223000000	225000000	206000000	4.80333e+08	218000000	-1.1397	0.00665484	0.0233731
	tr|Q42685|Q42685_CHLRE	207000000	175000000	178000000	93900000	73200000	87400000	1.86667e+08	8.48333e+07	-1.1378	0.00238673	0.013485
	tr|A8HZZ4|A8HZZ4_CHLRE	207000000	175000000	178000000	93900000	73200000	87400000	1.86667e+08	8.48333e+07	-1.1378	0.00238673	0.013485
	tr|A8JC30|A8JC30_CHLRE	230000000	198000000	192000000	57800000	139000000	86900000	2.06667e+08	9.45667e+07	-1.1279	0.0253767	0.0539918
	tr|A8J6R7|A8J6R7_CHLRE	613000000	513000000	595000000	274000000	258000000	265000000	5.73667e+08	2.65667e+08	-1.1106	0.00866788	0.0275046
	tr|A0A2K3DU67|A0A2K3DU67_CHLRE	36200000	39000000	33000000	14600000	18900000	16700000	3.60667e+07	1.67333e+07	-1.1079	0.00128181	0.0100888
	tr|A0A2K3DU71|A0A2K3DU71_CHLRE	36200000	39000000	33000000	14600000	18900000	16700000	3.60667e+07	1.67333e+07	-1.1079	0.00128181	0.0100888
	tr|A0A2K3DU70|A0A2K3DU70_CHLRE	36200000	39000000	33000000	14600000	18900000	16700000	3.60667e+07	1.67333e+07	-1.1079	0.00128181	0.0100888
	tr|Q9LLL6|Q9LLL6_CHLRE	347000000	320000000	405000000	160000000	177000000	165000000	3.57333e+08	1.67333e+08	-1.0945	0.0141708	0.037048
	tr|A8JH37|A8JH37_CHLRE	8470000000	7310000000	10200000000	3950000000	4140000000	4270000000	8660000000	4120000000	-1.0717	0.0312359	0.0624748
	tr|A0A2K3D3G3|A0A2K3D3G3_CHLRE	140000000	140000000	195000000	72600000	74300000	88400000	1.58333e+08	7.84333e+07	-1.0134	0.0408002	0.075034
	Q94FT3|CHLI_CHLRE	63600000	61700000	54400000	28700000	30900000	29800000	59900000	29800000	-1.0072	0.00638436	0.0231476
	tr|A8IMZ5|A8IMZ5_CHLRE	63600000	61700000	54400000	28700000	30900000	29800000	59900000	29800000	-1.0072	0.00638436	0.0231476
	tr|A8HZQ4|A8HZQ4_CHLRE	505000000	428000000	466000000	225000000	243000000	231000000	4.66333e+08	233000000	-1.001	0.00650973	0.0232295
Up	tr|A8IJ79|A8IJ79_CHLRE	167000000	142000000	118000000	280000000	234000000	341000000	1.42333e+08	285000000	1.0017	0.0284082	0.0583659
	tr|A0A2K3DQA6|A0A2K3DQA6_CHLRE	856000000	804000000	931000000	1580000000	1800000000	1810000000	8.63667e+08	1730000000	1.0022	0.00218245	0.0133753
	tr|A0A2K3DD77|A0A2K3DD77_CHLRE	110000000	111000000	114000000	234000000	253000000	184000000	1.11667e+08	2.23667e+08	1.0022	0.0317668	0.0629149
	tr|A8IZY9|A8IZY9_CHLRE	110000000	111000000	114000000	234000000	253000000	184000000	1.11667e+08	2.23667e+08	1.0022	0.0317668	0.0629149
	tr|A8JAG1|A8JAG1_CHLRE	372000000	266000000	368000000	658000000	678000000	680000000	3.35333e+08	672000000	1.0029	0.00837551	0.0269944
	tr|A0A2K3D1N2|A0A2K3D1N2_CHLRE	45900000	63900000	54200000	107000000	112000000	110000000	5.46667e+07	1.09667e+08	1.0044	0.00571971	0.0213075
	tr|A8JHT4|A8JHT4_CHLRE	45900000	63900000	54200000	107000000	112000000	110000000	5.46667e+07	1.09667e+08	1.0044	0.00571971	0.0213075
	tr|Q84V17|Q84V17_CHLRE	45900000	63900000	54200000	107000000	112000000	110000000	5.46667e+07	1.09667e+08	1.0044	0.00571971	0.0213075
	tr|A0A2K3DJ22|A0A2K3DJ22_CHLRE	2350000000	2120000000	2340000000	4460000000	4470000000	4780000000	2270000000	4570000000	1.0095	0.000117214	0.0035584
	tr|A8IM71|A8IM71_CHLRE	74900000	76200000	83500000	156000000	141000000	177000000	78200000	158000000	1.0147	0.0125061	0.0341443
	tr|A0A2K3DRN1|A0A2K3DRN1_CHLRE	74900000	76200000	83500000	156000000	141000000	177000000	78200000	158000000	1.0147	0.0125061	0.0341443
	tr|A0A2K3D598|A0A2K3D598_CHLRE	2330000000	2250000000	2890000000	5080000000	4980000000	5060000000	2490000000	5040000000	1.0173	0.00531771	0.0202931
	tr|A8IVE2|A8IVE2_CHLRE	2330000000	2250000000	2890000000	5080000000	4980000000	5060000000	2490000000	5040000000	1.0173	0.00531771	0.0202931
	tr|A0A2K3DGU2|A0A2K3DGU2_CHLRE	192000000	205000000	206000000	365000000	482000000	374000000	201000000	407000000	1.0178	0.0302101	0.0614474
	tr|A0A2K3DQE1|A0A2K3DQE1_CHLRE	392000000	349000000	317000000	681000000	663000000	803000000	3.52667e+08	7.15667e+08	1.021	0.00558231	0.0210657
	tr|A0A218N8Z8|A0A218N8Z8_CHLRE	150000000	138000000	173000000	294000000	318000000	325000000	1.53667e+08	3.12333e+08	1.0233	0.00035233	0.00592264
	P48270|RR4_CHLRE	150000000	138000000	173000000	294000000	318000000	325000000	1.53667e+08	3.12333e+08	1.0233	0.00035233	0.00592264
	tr|A8I7P5|A8I7P5_CHLRE	58400000	50600000	110000000	141000000	149000000	156000000	73000000	1.48667e+08	1.0261	0.0492594	0.0864483
	tr|Q93WE2|Q93WE2_CHLRE	58400000	50600000	110000000	141000000	149000000	156000000	73000000	1.48667e+08	1.0261	0.0492594	0.0864483
	tr|A8HNX3|A8HNX3_CHLRE	2950000000	2630000000	3310000000	5860000000	6080000000	6170000000	2.96333e+09	6.03667e+09	1.0265	0.00101396	0.00977434
	tr|A0A2K3CX94|A0A2K3CX94_CHLRE	13700000	11900000	21100000	31600000	31000000	32900000	1.55667e+07	3.18333e+07	1.0321	0.0249661	0.053623
	Q84U21|RK22_CHLRE	229000000	188000000	319000000	456000000	476000000	581000000	2.45333e+08	5.04333e+08	1.0396	0.00911075	0.0280777
	tr|A0A2K3D0D2|A0A2K3D0D2_CHLRE	229000000	188000000	319000000	456000000	476000000	581000000	2.45333e+08	5.04333e+08	1.0396	0.00911075	0.0280777
	tr|A8J0I0|A8J0I0_CHLRE	3430000000	3440000000	3790000000	7100000000	7320000000	7520000000	3.55333e+09	7.31333e+09	1.0414	2.45507e-05	0.00237791
	tr|A8JAX9|A8JAX9_CHLRE	33100000	69000000	51300000	95200000	108000000	115000000	5.11333e+07	1.06067e+08	1.0526	0.0171955	0.042038
	tr|A8JG04|A8JG04_CHLRE	122000000	121000000	122000000	244000000	229000000	286000000	1.21667e+08	253000000	1.0562	0.0164264	0.0409955
	tr|A0A2K3E4Y0|A0A2K3E4Y0_CHLRE	122000000	121000000	122000000	244000000	229000000	286000000	1.21667e+08	253000000	1.0562	0.0164264	0.0409955
	tr|A0A2K3CXL2|A0A2K3CXL2_CHLRE	101000000	108000000	96800000	185000000	248000000	209000000	1.01933e+08	214000000	1.07	0.0229406	0.0511076
	Q8HTL3|RK23_CHLRE	120000000	117000000	146000000	267000000	255000000	286000000	1.27667e+08	2.69333e+08	1.077	0.000390651	0.00620769
	tr|A0A218N8V2|A0A218N8V2_CHLRE	120000000	117000000	146000000	267000000	255000000	286000000	1.27667e+08	2.69333e+08	1.077	0.000390651	0.00620769
	tr|A8IXE0|A8IXE0_CHLRE	9860000000	8330000000	10900000000	20000000000	20800000000	20800000000	9.69667e+09	2.05333e+10	1.0824	0.00204553	0.0128812
	tr|A8HSU7|A8HSU7_CHLRE	1140000000	919000000	1180000000	2200000000	2290000000	2370000000	1.07967e+09	2.28667e+09	1.0827	0.000652896	0.00824839
	tr|A0A2K3D9C0|A0A2K3D9C0_CHLRE	209000000	192000000	232000000	427000000	366000000	548000000	211000000	447000000	1.083	0.0423391	0.0775835
	tr|A8IVU0|A8IVU0_CHLRE	597000000	500000000	686000000	1260000000	1300000000	1220000000	5.94333e+08	1260000000	1.0841	0.00227504	0.0133753
	Q8HTL2|RK2_CHLRE	72000000	64600000	70400000	138000000	150000000	151000000	69000000	1.46333e+08	1.0846	0.000440785	0.00674103
	tr|A0A218N8U4|A0A218N8U4_CHLRE	72000000	64600000	70400000	138000000	150000000	151000000	69000000	1.46333e+08	1.0846	0.000440785	0.00674103
	tr|A8IVP3|A8IVP3_CHLRE	30800000	34600000	32700000	55200000	79100000	73900000	32700000	69400000	1.0856	0.0344334	0.0669233
	tr|A0A2K3D509|A0A2K3D509_CHLRE	30800000	34600000	32700000	55200000	79100000	73900000	32700000	69400000	1.0856	0.0344334	0.0669233
	tr|A8IGY1|A8IGY1_CHLRE	921000000	866000000	981000000	2020000000	1920000000	1990000000	9.22667e+08	1.97667e+09	1.0992	2.09659e-05	0.00218593
	tr|A8JCC0|A8JCC0_CHLRE	2750000	3140000	2950000	6190000	6430000	6330000	2.94667e+06	6.31667e+06	1.1001	6.17031e-05	0.00309228
	tr|A0A2K3CRJ3|A0A2K3CRJ3_CHLRE	2750000	3140000	2950000	6190000	6430000	6330000	2.94667e+06	6.31667e+06	1.1001	6.17031e-05	0.00309228
	tr|Q1ALD7|Q1ALD7_CHLRE	2750000	3140000	2950000	6190000	6430000	6330000	2.94667e+06	6.31667e+06	1.1001	6.17031e-05	0.00309228
	tr|A0A2K3CRI8|A0A2K3CRI8_CHLRE	2750000	3140000	2950000	6190000	6430000	6330000	2.94667e+06	6.31667e+06	1.1001	6.17031e-05	0.00309228
	tr|A8I4T2|A8I4T2_CHLRE	135000000	114000000	162000000	310000000	292000000	280000000	137000000	294000000	1.1016	0.00148395	0.0107799
	tr|A0A2K3E5K9|A0A2K3E5K9_CHLRE	189000000	165000000	224000000	425000000	442000000	375000000	1.92667e+08	414000000	1.1035	0.00123658	0.010022
	Q39571|YPTC1_CHLRE	68300000	50200000	76500000	143000000	145000000	132000000	65000000	140000000	1.1069	0.0033101	0.0157168
	tr|A8JHQ7|A8JHQ7_CHLRE	68300000	50200000	76500000	143000000	145000000	132000000	65000000	140000000	1.1069	0.0033101	0.0157168
	tr|A8J788|A8J788_CHLRE	30400000	27700000	33100000	68300000	54300000	75400000	30400000	66000000	1.1184	0.0234358	0.0517103
	tr|Q4U2V8|Q4U2V8_CHLRE	30400000	27700000	33100000	68300000	54300000	75400000	30400000	66000000	1.1184	0.0234358	0.0517103
	tr|O22458|O22458_CHLRE	30400000	27700000	33100000	68300000	54300000	75400000	30400000	66000000	1.1184	0.0234358	0.0517103
	tr|A8I341|A8I341_CHLRE	55900000	46400000	58300000	111000000	118000000	120000000	5.35333e+07	1.16333e+08	1.1198	0.000250775	0.00505027
	tr|A0A2K3E2Z7|A0A2K3E2Z7_CHLRE	55900000	46400000	58300000	111000000	118000000	120000000	5.35333e+07	1.16333e+08	1.1198	0.000250775	0.00505027
	tr|A0A2K3CXY7|A0A2K3CXY7_CHLRE	94600000	102000000	95100000	195000000	212000000	228000000	9.72333e+07	2.11667e+08	1.1223	0.0046726	0.018599
	tr|A8HP36|A8HP36_CHLRE	94600000	102000000	95100000	195000000	212000000	228000000	9.72333e+07	2.11667e+08	1.1223	0.0046726	0.018599
	tr|Q3HTK5|Q3HTK5_CHLRE	94600000	102000000	95100000	195000000	212000000	228000000	9.72333e+07	2.11667e+08	1.1223	0.0046726	0.018599
	tr|A0A2K3DSL2|A0A2K3DSL2_CHLRE	4220000000	3840000000	4770000000	8590000000	9560000000	9790000000	4.27667e+09	9.31333e+09	1.1228	0.000600871	0.00783444
	Q42690|ALFC_CHLRE	4220000000	3840000000	4770000000	8590000000	9560000000	9790000000	4.27667e+09	9.31333e+09	1.1228	0.000600871	0.00783444
	tr|A8JEA7|A8JEA7_CHLRE	18300000	23500000	28500000	58300000	45100000	49800000	2.34333e+07	5.10667e+07	1.1238	0.0057738	0.0214697
	tr|A0A2K3DP33|A0A2K3DP33_CHLRE	194000000	188000000	214000000	429000000	420000000	452000000	1.98667e+08	4.33667e+08	1.1262	5.84569e-05	0.00309228
	tr|A8J926|A8J926_CHLRE	194000000	188000000	214000000	429000000	420000000	452000000	1.98667e+08	4.33667e+08	1.1262	5.84569e-05	0.00309228
	tr|A8I5J8|A8I5J8_CHLRE	537000000	515000000	513000000	1080000000	1120000000	1230000000	5.21667e+08	1.14333e+09	1.132	0.00422536	0.0181201
	tr|A0A2K3DS60|A0A2K3DS60_CHLRE	537000000	515000000	513000000	1080000000	1120000000	1230000000	5.21667e+08	1.14333e+09	1.132	0.00422536	0.0181201
	tr|A8I0I1|A8I0I1_CHLRE	265000000	222000000	283000000	559000000	568000000	561000000	2.56667e+08	5.62667e+08	1.1324	0.00292467	0.0150616
	tr|A8I2T0|A8I2T0_CHLRE	73400000	87300000	121000000	211000000	226000000	182000000	93900000	2.06333e+08	1.1358	0.00430512	0.018205
	tr|A8IA18|A8IA18_CHLRE	285000000	494000000	349000000	767000000	704000000	1010000000	376000000	827000000	1.1372	0.0207757	0.0480955
	tr|A0A2K3D070|A0A2K3D070_CHLRE	115000000	103000000	146000000	263000000	246000000	293000000	1.21333e+08	2.67333e+08	1.1397	0.00150729	0.0108717
	tr|A0A2K3E124|A0A2K3E124_CHLRE	186000000	196000000	256000000	444000000	485000000	479000000	2.12667e+08	4.69333e+08	1.142	0.00148958	0.0107822
	tr|A0A2K3CXV1|A0A2K3CXV1_CHLRE	84900000	80300000	87800000	198000000	146000000	215000000	8.43333e+07	1.86333e+08	1.1437	0.0377136	0.0711591
	tr|A8J3D3|A8J3D3_CHLRE	68000000	69000000	70100000	155000000	151000000	153000000	6.90333e+07	153000000	1.1482	7.60483e-06	0.00160472
	tr|A8IMX8|A8IMX8_CHLRE	50000000	54300000	56100000	118000000	107000000	134000000	5.34667e+07	1.19667e+08	1.1623	0.0106248	0.0306537
	tr|A0A2K3DRC7|A0A2K3DRC7_CHLRE	50000000	54300000	56100000	118000000	107000000	134000000	5.34667e+07	1.19667e+08	1.1623	0.0106248	0.0306537
	tr|A0A2K3DRD3|A0A2K3DRD3_CHLRE	50000000	54300000	56100000	118000000	107000000	134000000	5.34667e+07	1.19667e+08	1.1623	0.0106248	0.0306537
	tr|A0A2K3E829|A0A2K3E829_CHLRE	95500000	71300000	120000000	223000000	196000000	227000000	95600000	2.15333e+08	1.1715	0.00334504	0.0157168
	tr|A0A2K3E839|A0A2K3E839_CHLRE	95500000	71300000	120000000	223000000	196000000	227000000	95600000	2.15333e+08	1.1715	0.00334504	0.0157168
	P48268|PSBE_CHLRE	277000000	242000000	275000000	603000000	570000000	616000000	2.64667e+08	5.96333e+08	1.1719	6.23321e-05	0.00309228
	tr|A0A218N8C6|A0A218N8C6_CHLRE	277000000	242000000	275000000	603000000	570000000	616000000	2.64667e+08	5.96333e+08	1.1719	6.23321e-05	0.00309228
	tr|A8JE07|A8JE07_CHLRE	547000000	401000000	666000000	1240000000	1180000000	1240000000	538000000	1220000000	1.1812	0.00884562	0.0276706
	tr|Q6V502|Q6V502_CHLRE	6950000	6310000	8440000	16700000	16400000	16200000	7.23333e+06	1.64333e+07	1.1839	0.0032373	0.0157152
	tr|A8J538|A8J538_CHLRE	133000000	110000000	160000000	243000000	317000000	358000000	1.34333e+08	306000000	1.1877	0.0228742	0.0510155
	tr|A8IMP6|A8IMP6_CHLRE	448000000	387000000	540000000	1020000000	1110000000	1030000000	4.58333e+08	1.05333e+09	1.2005	0.000818979	0.00915276
	tr|A8I3M4|A8I3M4_CHLRE	283000000	291000000	190000000	591000000	640000000	529000000	2.54667e+08	5.86667e+08	1.2039	0.00189667	0.0121717
	tr|A2PZC3|A2PZC3_CHLRE	16500000	17700000	15300000	39300000	35500000	39600000	16500000	3.81333e+07	1.2086	0.000678296	0.0082633
	tr|A8IYJ5|A8IYJ5_CHLRE	51800000	46500000	67900000	129000000	135000000	122000000	55400000	1.28667e+08	1.2157	0.00164651	0.0113142
	tr|A8IUV7|A8IUV7_CHLRE	4420000000	3560000000	5000000000	9930000000	10300000000	10100000000	4.32667e+09	10110000000	1.2245	0.00336127	0.0157168
	tr|A8IQC1|A8IQC1_CHLRE	605000000	499000000	710000000	1480000000	1390000000	1370000000	6.04667e+08	1.41333e+09	1.2249	0.001129	0.00998433
	tr|A0A2K3CNT1|A0A2K3CNT1_CHLRE	124000000	131000000	128000000	286000000	308000000	302000000	1.27667e+08	2.98667e+08	1.2262	0.000624597	0.00794019
	tr|A0A2K3CNT9|A0A2K3CNT9_CHLRE	124000000	131000000	128000000	286000000	308000000	302000000	1.27667e+08	2.98667e+08	1.2262	0.000624597	0.00794019
	Q39617|POR_CHLRE	264000000	243000000	289000000	597000000	641000000	625000000	2.65333e+08	621000000	1.2268	4.3469e-05	0.00309228
	tr|A8HPJ2|A8HPJ2_CHLRE	264000000	243000000	289000000	597000000	641000000	625000000	2.65333e+08	621000000	1.2268	4.3469e-05	0.00309228
	tr|A8HP90|A8HP90_CHLRE	1540000000	1650000000	1470000000	3460000000	3840000000	3660000000	1.55333e+09	3.65333e+09	1.2338	0.000549915	0.00742795
	tr|A0A2K3CVF8|A0A2K3CVF8_CHLRE	10500000	18200000	26200000	43400000	43100000	43700000	18300000	43400000	1.2459	0.0309376	0.0623657
	tr|A8JHU2|A8JHU2_CHLRE	218000000	186000000	268000000	576000000	636000000	387000000	224000000	533000000	1.2506	0.0436554	0.0791718
	tr|A0A2K3E4X9|A0A2K3E4X9_CHLRE	30600000	25500000	35600000	83600000	72000000	62600000	3.05667e+07	7.27333e+07	1.2507	0.0093209	0.0284284
	tr|I2FKQ9|I2FKQ9_CHLRE	1370000000	1270000000	1490000000	3160000000	3240000000	3430000000	1.37667e+09	3.27667e+09	1.251	7.1003e-05	0.00322977
	tr|A0A2K3D3A4|A0A2K3D3A4_CHLRE	74200000	99100000	86700000	202000000	178000000	240000000	8.66667e+07	2.06667e+08	1.2538	0.0125686	0.0342689
	tr|A8JCR6|A8JCR6_CHLRE	253000000	266000000	337000000	669000000	684000000	692000000	2.85333e+08	6.81667e+08	1.2564	0.00270075	0.0145189
	tr|A0A2K3E8D8|A0A2K3E8D8_CHLRE	253000000	266000000	337000000	669000000	684000000	692000000	2.85333e+08	6.81667e+08	1.2564	0.00270075	0.0145189
	tr|A8JFW5|A8JFW5_CHLRE	96700000	124000000	146000000	279000000	299000000	299000000	1.22233e+08	2.92333e+08	1.258	0.00217613	0.0133753
	P19824|KPPR_CHLRE	1640000000	1450000000	1850000000	3790000000	3770000000	4260000000	1.64667e+09	3940000000	1.2586	0.000524833	0.00742795
	tr|A8IYP4|A8IYP4_CHLRE	1640000000	1450000000	1850000000	3790000000	3770000000	4260000000	1.64667e+09	3940000000	1.2586	0.000524833	0.00742795
	tr|A8JIN9|A8JIN9_CHLRE	1770000000	1400000000	2150000000	4200000000	4070000000	4480000000	1.77333e+09	4250000000	1.261	0.00176127	0.0117149
	P50566|H4_CHLRE	1770000000	1400000000	2150000000	4200000000	4070000000	4480000000	1.77333e+09	4250000000	1.261	0.00176127	0.0117149
	tr|A8HVA3|A8HVA3_CHLRE	1770000000	1400000000	2150000000	4200000000	4070000000	4480000000	1.77333e+09	4250000000	1.261	0.00176127	0.0117149
	tr|A0A2K3DU84|A0A2K3DU84_CHLRE	30500000	24800000	38500000	72800000	74700000	78200000	3.12667e+07	7.52333e+07	1.2667	0.00345917	0.0160309
	tr|A0A2K3DU93|A0A2K3DU93_CHLRE	30500000	24800000	38500000	72800000	74700000	78200000	3.12667e+07	7.52333e+07	1.2667	0.00345917	0.0160309
	tr|A8J7H8|A8J7H8_CHLRE	135000000	123000000	198000000	361000000	362000000	380000000	152000000	3.67667e+08	1.2743	0.0079859	0.0261555
	tr|A0A2K3D6U6|A0A2K3D6U6_CHLRE	28600000	30500000	33800000	84000000	69800000	71100000	3.09667e+07	7.49667e+07	1.2755	0.00590398	0.021834
	tr|A8IXZ1|A8IXZ1_CHLRE	28600000	30500000	33800000	84000000	69800000	71100000	3.09667e+07	7.49667e+07	1.2755	0.00590398	0.021834
	tr|A8J567|A8J567_CHLRE	1360000000	1320000000	1710000000	3390000000	3560000000	3680000000	1.46333e+09	3.54333e+09	1.2758	0.00033531	0.00583791
	tr|A8IXU9|A8IXU9_CHLRE	32700000	69900000	82300000	143000000	161000000	145000000	6.16333e+07	1.49667e+08	1.28	0.0173686	0.0423595
	tr|A0A2K3E702|A0A2K3E702_CHLRE	96400000	47900000	62400000	156000000	163000000	187000000	68900000	1.68667e+08	1.2916	0.0068492	0.0238142
	tr|A0A2K3CV60|A0A2K3CV60_CHLRE	138000000	159000000	137000000	340000000	344000000	380000000	1.44667e+08	3.54667e+08	1.2937	0.000555088	0.00742795
	tr|A8J3U1|A8J3U1_CHLRE	138000000	159000000	137000000	340000000	344000000	380000000	1.44667e+08	3.54667e+08	1.2937	0.000555088	0.00742795
	tr|A8J0N7|A8J0N7_CHLRE	2410000000	2430000000	2840000000	6160000000	6310000000	6370000000	2560000000	6280000000	1.2946	0.000264791	0.00513523
	tr|A8IKZ2|A8IKZ2_CHLRE	77500000	69900000	107000000	217000000	225000000	187000000	84800000	2.09667e+08	1.306	0.00152071	0.0109257
	tr|A8I2M8|A8I2M8_CHLRE	196000000	217000000	205000000	465000000	524000000	549000000	206000000	5.12667e+08	1.3154	0.00450291	0.0183169
	tr|A0A2K3E3E4|A0A2K3E3E4_CHLRE	196000000	217000000	205000000	465000000	524000000	549000000	206000000	5.12667e+08	1.3154	0.00450291	0.0183169
	tr|A0A2K3D8I4|A0A2K3D8I4_CHLRE	173000000	189000000	194000000	416000000	488000000	489000000	1.85333e+08	4.64333e+08	1.325	0.00493592	0.019307
	tr|A0A2K3DZS6|A0A2K3DZS6_CHLRE	95600000	72900000	95100000	217000000	216000000	230000000	8.78667e+07	221000000	1.3307	0.000369236	0.00605666
	tr|A8JBU2|A8JBU2_CHLRE	95600000	72900000	95100000	217000000	216000000	230000000	8.78667e+07	221000000	1.3307	0.000369236	0.00605666
	tr|A8IYK1|A8IYK1_CHLRE	887000000	745000000	1020000000	2310000000	2140000000	2240000000	884000000	2230000000	1.3349	0.000399574	0.00630025
	tr|A8J503|A8J503_CHLRE	129000000	110000000	141000000	322000000	304000000	333000000	1.26667e+08	3.19667e+08	1.3355	0.000101232	0.00348992
	tr|A8JAX1|A8JAX1_CHLRE	189000000	163000000	205000000	466000000	509000000	432000000	1.85667e+08	469000000	1.3369	0.00131757	0.0100916
	tr|A0A2K3DLX7|A0A2K3DLX7_CHLRE	1770000000	1690000000	2020000000	4520000000	4670000000	4680000000	1.82667e+09	4.62333e+09	1.3397	0.000137762	0.00383848
	A8HYU5|METK_CHLRE	1770000000	1690000000	2020000000	4520000000	4670000000	4680000000	1.82667e+09	4.62333e+09	1.3397	0.000137762	0.00383848
	tr|A8IIL1|A8IIL1_CHLRE	222000000	197000000	242000000	548000000	543000000	592000000	2.20333e+08	561000000	1.3483	9.13642e-05	0.00335133
	tr|A8JDA2|A8JDA2_CHLRE	64800000	70700000	75200000	154000000	194000000	190000000	7.02333e+07	1.79333e+08	1.3524	0.0101435	0.0299636
	tr|A8IHI1|A8IHI1_CHLRE	47600000	64300000	85500000	186000000	161000000	158000000	65800000	1.68333e+08	1.3552	0.00223968	0.0133753
	tr|A0A2K3DBE2|A0A2K3DBE2_CHLRE	91300000	86800000	120000000	246000000	263000000	258000000	9.93667e+07	2.55667e+08	1.3634	0.0010529	0.00981795
	tr|A0A2K3DMT5|A0A2K3DMT5_CHLRE	59100000	41000000	50500000	122000000	119000000	147000000	50200000	1.29333e+08	1.3653	0.0034836	0.0160309
	tr|E3SC50|E3SC50_CHLRE	774000000	694000000	872000000	1960000000	2110000000	2100000000	780000000	2.05667e+09	1.3988	5.67073e-05	0.00309228
	tr|A8JGF8|A8JGF8_CHLRE	774000000	694000000	872000000	1960000000	2110000000	2100000000	780000000	2.05667e+09	1.3988	5.67073e-05	0.00309228
	tr|A8J4Q3|A8J4Q3_CHLRE	1020000000	1070000000	1390000000	2800000000	3150000000	3260000000	1160000000	3070000000	1.4041	0.000532731	0.00742795
	tr|A8JHX0|A8JHX0_CHLRE	10500000	14400000	32500000	52900000	50100000	49900000	1.91333e+07	5.09667e+07	1.4135	0.0400688	0.0741553
	tr|A8III5|A8III5_CHLRE	24200000	13900000	45000000	82500000	79500000	59900000	27700000	7.39667e+07	1.417	0.0181823	0.0439225
	tr|A8JFR4|A8JFR4_CHLRE	14800000	105000000	62800000	136000000	162000000	191000000	6.08667e+07	163000000	1.4211	0.0382084	0.0716937
	tr|A8J0R4|A8J0R4_CHLRE	859000000	757000000	1010000000	2400000000	2380000000	2260000000	8.75333e+08	2.34667e+09	1.4227	0.000260679	0.00513523
	tr|A8I247|A8I247_CHLRE	13000000	94200000	121000000	172000000	205000000	235000000	7.60667e+07	204000000	1.4232	0.0384507	0.0719492
	tr|A8IU42|A8IU42_CHLRE	87600000	68700000	110000000	225000000	244000000	247000000	8.87667e+07	2.38667e+08	1.4269	0.00123876	0.010022
	tr|Q6QIV9|Q6QIV9_CHLRE	26400000	46400000	69600000	119000000	148000000	118000000	4.74667e+07	1.28333e+08	1.4349	0.00810496	0.026209
	tr|A8J597|A8J597_CHLRE	489000000	371000000	607000000	1310000000	1380000000	1290000000	489000000	1.32667e+09	1.4399	0.00261176	0.0143966
	tr|A8HQI6|A8HQI6_CHLRE	48600000	49200000	97200000	175000000	182000000	173000000	65000000	1.76667e+08	1.4425	0.0178811	0.0432978
	tr|Q84SA0|Q84SA0_CHLRE	30700000	24800000	4940000	54800000	50500000	59000000	2.01467e+07	5.47667e+07	1.4428	0.0371938	0.070571
	tr|A8IYG8|A8IYG8_CHLRE	30700000	24800000	4940000	54800000	50500000	59000000	2.01467e+07	5.47667e+07	1.4428	0.0371938	0.070571
	tr|A8J3Y6|A8J3Y6_CHLRE	407000000	388000000	320000000	750000000	1150000000	1140000000	3.71667e+08	1.01333e+09	1.447	0.0352834	0.0679607
	tr|A0A2K3DIY0|A0A2K3DIY0_CHLRE	17900000	50000000	67900000	150000000	115000000	107000000	4.52667e+07	124000000	1.4538	0.0165205	0.0411604
	P49644|G3PC_CHLRE	2230000000	2230000000	2670000000	6360000000	6620000000	6700000000	2.37667e+09	6560000000	1.4648	4.81603e-05	0.00309228
	tr|A8JHR9|A8JHR9_CHLRE	2230000000	2230000000	2670000000	6360000000	6620000000	6700000000	2.37667e+09	6560000000	1.4648	4.81603e-05	0.00309228
	tr|A8J914|A8J914_CHLRE	43600000	60900000	88700000	144000000	185000000	205000000	64400000	178000000	1.4667	0.00876511	0.0275979
	tr|A0A2K3DMH6|A0A2K3DMH6_CHLRE	21300000	24500000	51400000	90400000	86500000	92100000	32400000	8.96667e+07	1.4686	0.0238907	0.0521236
	tr|A8HXW8|A8HXW8_CHLRE	21300000	24500000	51400000	90400000	86500000	92100000	32400000	8.96667e+07	1.4686	0.0238907	0.0521236
	tr|A8J9H7|A8J9H7_CHLRE	540000000	534000000	592000000	1150000000	1680000000	1840000000	5.55333e+08	1.55667e+09	1.487	0.0398011	0.0739319
	tr|A8ILF4|A8ILF4_CHLRE	46000000	54500000	80600000	143000000	197000000	168000000	6.03667e+07	1.69333e+08	1.488	0.00661436	0.0232761
	tr|A0A2K3D297|A0A2K3D297_CHLRE	46000000	54500000	80600000	143000000	197000000	168000000	6.03667e+07	1.69333e+08	1.488	0.00661436	0.0232761
	tr|A0A2K3D282|A0A2K3D282_CHLRE	46000000	54500000	80600000	143000000	197000000	168000000	6.03667e+07	1.69333e+08	1.488	0.00661436	0.0232761
	tr|A0A2K3CVV2|A0A2K3CVV2_CHLRE	34900000	74200000	88600000	187000000	186000000	207000000	65900000	1.93333e+08	1.5527	0.00746204	0.0250285
	tr|A0A2K3CVU9|A0A2K3CVU9_CHLRE	34900000	74200000	88600000	187000000	186000000	207000000	65900000	1.93333e+08	1.5527	0.00746204	0.0250285
	tr|A0A2K3CVV5|A0A2K3CVV5_CHLRE	34900000	74200000	88600000	187000000	186000000	207000000	65900000	1.93333e+08	1.5527	0.00746204	0.0250285
	tr|Q6Y682|Q6Y682_CHLRE	125000000	131000000	151000000	340000000	396000000	460000000	1.35667e+08	3.98667e+08	1.5551	0.0134908	0.0357762
	tr|A8JC54|A8JC54_CHLRE	26800000	28400000	26300000	90500000	80200000	71500000	2.71667e+07	8.07333e+07	1.5713	0.00961283	0.0289238
	tr|A8I882|A8I882_CHLRE	154000000	136000000	155000000	458000000	407000000	466000000	1.48333e+08	4.43667e+08	1.5806	0.00178411	0.011744
	tr|A8I6T5|A8I6T5_CHLRE	5700000	50000000	67900000	150000000	115000000	107000000	41200000	124000000	1.5896	0.0259749	0.0545231
	tr|A8HR70|A8HR70_CHLRE	58700000	38500000	43900000	106000000	147000000	180000000	4.70333e+07	1.44333e+08	1.6176	0.0369236	0.0702216
	tr|A0A2K3CZ17|A0A2K3CZ17_CHLRE	58700000	38500000	43900000	106000000	147000000	180000000	4.70333e+07	1.44333e+08	1.6176	0.0369236	0.0702216
	tr|A0A2K3D261|A0A2K3D261_CHLRE	34000000	29600000	44200000	99400000	114000000	122000000	3.59333e+07	111800000	1.6375	0.00132255	0.0100916
	tr|A8JF72|A8JF72_CHLRE	20900000	20400000	20000000	75700000	66100000	49200000	2.04333e+07	6.36667e+07	1.6396	0.0305128	0.0618157
	tr|A8IYM0|A8IYM0_CHLRE	69200000	1480000	53900000	117000000	119000000	159000000	4.15267e+07	1.31667e+08	1.6648	0.0274207	0.0570284
	P59775|RR8_CHLRE	22400000	19800000	24400000	91300000	52100000	68400000	22200000	70600000	1.6691	0.049248	0.0864483
	tr|A0A218N9B0|A0A218N9B0_CHLRE	22400000	19800000	24400000	91300000	52100000	68400000	22200000	70600000	1.6691	0.049248	0.0864483
	tr|A7UCH9|A7UCH9_CHLRE	89800000	90200000	99600000	296000000	285000000	313000000	93200000	298000000	1.6769	0.000423627	0.00657754
	tr|A0A2K3E7W0|A0A2K3E7W0_CHLRE	152000000	128000000	228000000	554000000	521000000	560000000	1.69333e+08	545000000	1.6864	0.00250391	0.0139533
	tr|A8HNJ8|A8HNJ8_CHLRE	26900000	22700000	24300000	81300000	78400000	79300000	2.46333e+07	7.96667e+07	1.6934	9.46736e-06	0.00160472
	tr|A0A2K3DI58|A0A2K3DI58_CHLRE	2540000	121000000	136000000	230000000	275000000	337000000	8.65133e+07	2.80667e+08	1.6979	0.0240795	0.0523267
	tr|A0A2K3DPM9|A0A2K3DPM9_CHLRE	21600000	20900000	34200000	83600000	74600000	92400000	2.55667e+07	8.35333e+07	1.7081	0.00112561	0.00998433
	tr|A8J1Z2|A8J1Z2_CHLRE	21600000	20900000	34200000	83600000	74600000	92400000	2.55667e+07	8.35333e+07	1.7081	0.00112561	0.00998433
	tr|A8JGU7|A8JGU7_CHLRE	40600000	42200000	47600000	165000000	129000000	134000000	4.34667e+07	1.42667e+08	1.7147	0.0105722	0.0306322
	tr|A0A2K3E7Q3|A0A2K3E7Q3_CHLRE	28300000	18200000	1440000	49200000	58000000	50500000	15980000	5.25667e+07	1.7179	0.0317485	0.0629149
	tr|A0A2K3CP02|A0A2K3CP02_CHLRE	24200000	19500000	23000000	65000000	67200000	92100000	2.22333e+07	7.47667e+07	1.7497	0.0238523	0.0521236
	tr|A8IQA5|A8IQA5_CHLRE	24200000	19500000	23000000	65000000	67200000	92100000	2.22333e+07	7.47667e+07	1.7497	0.0238523	0.0521236
	tr|A8JA22|A8JA22_CHLRE	59700000	92200000	61800000	222000000	248000000	257000000	7.12333e+07	2.42333e+08	1.7664	0.000323598	0.00575466
	tr|Q84XS2|Q84XS2_CHLRE	17000000	15000000	22700000	55300000	68700000	62700000	1.82333e+07	6.22333e+07	1.7711	0.00160365	0.011235
	tr|A8JAF1|A8JAF1_CHLRE	44800000	43200000	43800000	135000000	141000000	184000000	4.39333e+07	1.53333e+08	1.8033	0.0192433	0.0456186
	tr|A0A2K3CWA6|A0A2K3CWA6_CHLRE	44800000	43200000	43800000	135000000	141000000	184000000	4.39333e+07	1.53333e+08	1.8033	0.0192433	0.0456186
	tr|A8IUL9|A8IUL9_CHLRE	20400000	17600000	19000000	70300000	66400000	64900000	19000000	67200000	1.8225	0.000129381	0.0037065
	tr|A8J363|A8J363_CHLRE	38100000	56600000	80300000	231000000	188000000	203000000	5.83333e+07	2.07333e+08	1.8296	0.0010594	0.00981795
	tr|A2PZD2|A2PZD2_CHLRE	77900000	75100000	99200000	311000000	292000000	307000000	8.40667e+07	3.03333e+08	1.8513	3.729e-05	0.00309228
	tr|A0A2K3D7Y7|A0A2K3D7Y7_CHLRE	2330000	24100000	25200000	60000000	57400000	70200000	17210000	6.25333e+07	1.8614	0.0122685	0.0336762
	tr|A8JC03|A8JC03_CHLRE	2330000	24100000	25200000	60000000	57400000	70200000	17210000	6.25333e+07	1.8614	0.0122685	0.0336762
	tr|A0A2K3E4D4|A0A2K3E4D4_CHLRE	2540000	83900000	133000000	339000000	232000000	227000000	7.31467e+07	266000000	1.8626	0.0217061	0.0494113
	tr|A8JDP6|A8JDP6_CHLRE	12300000	57100000	81500000	177000000	188000000	185000000	50300000	1.83333e+08	1.8658	0.020193	0.0471015
	tr|A8JB12|A8JB12_CHLRE	24900000	34900000	20900000	88100000	105000000	102000000	26900000	9.83667e+07	1.8706	0.000548381	0.00742795
	tr|A7UCH8|A7UCH8_CHLRE	24900000	34900000	20900000	88100000	105000000	102000000	26900000	9.83667e+07	1.8706	0.000548381	0.00742795
	tr|A0A2K3D1I6|A0A2K3D1I6_CHLRE	24900000	34900000	20900000	88100000	105000000	102000000	26900000	9.83667e+07	1.8706	0.000548381	0.00742795
	tr|A8J9D9|A8J9D9_CHLRE	130000000	148000000	68200000	442000000	417000000	427000000	115400000	4.28667e+08	1.8932	0.00334259	0.0157168
	tr|A8JC99|A8JC99_CHLRE	42700000	38700000	48100000	152000000	153000000	179000000	4.31667e+07	1.61333e+08	1.9021	0.00302665	0.0152088
	tr|A0A2K3CRF7|A0A2K3CRF7_CHLRE	42700000	38700000	48100000	152000000	153000000	179000000	4.31667e+07	1.61333e+08	1.9021	0.00302665	0.0152088
	tr|A0A2K3DV97|A0A2K3DV97_CHLRE	26100000	20600000	20700000	92800000	65300000	94600000	2.24667e+07	8.42333e+07	1.9066	0.0197055	0.0462292
	tr|A8JBF2|A8JBF2_CHLRE	102000000	47900000	96200000	271000000	333000000	329000000	8.20333e+07	311000000	1.9226	0.00107569	0.00981795
	tr|A0A2K3CSJ6|A0A2K3CSJ6_CHLRE	102000000	47900000	96200000	271000000	333000000	329000000	8.20333e+07	311000000	1.9226	0.00107569	0.00981795
	tr|A8JGZ8|A8JGZ8_CHLRE	10500000	64100000	49100000	150000000	179000000	141000000	4.12333e+07	1.56667e+08	1.9258	0.00566108	0.0212056
	tr|A0A2K3E592|A0A2K3E592_CHLRE	96800000	43100000	25300000	204000000	205000000	223000000	5.50667e+07	2.10667e+08	1.9357	0.0131983	0.0352765
	tr|A8JCW5|A8JCW5_CHLRE	96800000	43100000	25300000	204000000	205000000	223000000	5.50667e+07	2.10667e+08	1.9357	0.0131983	0.0352765
	tr|Q84XR9|Q84XR9_CHLRE	48600000	218000000	311000000	725000000	767000000	724000000	1.92533e+08	7.38667e+08	1.9398	0.0166238	0.0412352
	tr|A0A2K3CS28|A0A2K3CS28_CHLRE	53200000	19400000	77200000	192000000	186000000	200000000	4.99333e+07	1.92667e+08	1.948	0.0101941	0.0299636
	P48267|RR7_CHLRE	81300000	67300000	81500000	308000000	272000000	312000000	76700000	2.97333e+08	1.9548	0.00124167	0.010022
	tr|A0A218N9A1|A0A218N9A1_CHLRE	81300000	67300000	81500000	308000000	272000000	312000000	76700000	2.97333e+08	1.9548	0.00124167	0.010022
	tr|A8HWS8|A8HWS8_CHLRE	428000000	410000000	474000000	1450000000	1620000000	2020000000	4.37333e+08	1.69667e+09	1.9559	0.0165492	0.0411604
	tr|A8JDN4|A8JDN4_CHLRE	371000000	274000000	387000000	1220000000	1340000000	1470000000	344000000	1.34333e+09	1.9653	0.00130929	0.0100916
	tr|A8JCP5|A8JCP5_CHLRE	80300000	126000000	91600000	342000000	407000000	423000000	99300000	3.90667e+08	1.9761	0.00163809	0.0112945
	tr|A0A2K3DRI8|A0A2K3DRI8_CHLRE	27700000	19600000	66000000	146000000	149000000	159000000	3.77667e+07	1.51333e+08	2.0025	0.0110526	0.0317976
	tr|A8JC42|A8JC42_CHLRE	507000	803000	1170000	3400000	3710000	2900000	826667	3.33667e+06	2.013	0.00139909	0.010386
	tr|A8JD42|A8JD42_CHLRE	58400000	42400000	62500000	207000000	239000000	217000000	5.44333e+07	221000000	2.0215	0.000315517	0.00567931
	tr|A0A2K3E4Q3|A0A2K3E4Q3_CHLRE	58400000	42400000	62500000	207000000	239000000	217000000	5.44333e+07	221000000	2.0215	0.000315517	0.00567931
	tr|A8JDK1|A8JDK1_CHLRE	N/A	4740000	9480000	18200000	18700000	21700000	4.74e+06	1.95333e+07	2.043	0.0208588	0.048103
	tr|A8J239|A8J239_CHLRE	53100000	40200000	14700000	150000000	152000000	146000000	36000000	1.49333e+08	2.0525	0.0085173	0.0271539
	tr|A8JJ55|A8JJ55_CHLRE	24200000	26600000	29300000	113000000	120000000	99600000	26700000	1.10867e+08	2.0539	0.00333598	0.0157168
	tr|A8HQ97|A8HQ97_CHLRE	33100000	250000000	322000000	809000000	816000000	920000000	201700000	8.48333e+08	2.0724	0.00910574	0.0280777
	tr|A0A2K3E8H7|A0A2K3E8H7_CHLRE	10500000	10200000	10800000	44100000	49400000	42200000	10500000	4.52333e+07	2.107	0.00364372	0.0163605
	tr|A8JCT6|A8JCT6_CHLRE	10500000	10200000	10800000	44100000	49400000	42200000	10500000	4.52333e+07	2.107	0.00364372	0.0163605
	tr|A0A2K3E8H0|A0A2K3E8H0_CHLRE	10500000	10200000	10800000	44100000	49400000	42200000	10500000	4.52333e+07	2.107	0.00364372	0.0163605
	tr|A8JK60|A8JK60_CHLRE	10500000	10200000	10800000	44100000	49400000	42200000	10500000	4.52333e+07	2.107	0.00364372	0.0163605
	tr|A8J336|A8J336_CHLRE	17000000	20600000	20700000	92800000	65300000	94600000	1.94333e+07	8.42333e+07	2.1159	0.0193633	0.0456585
	tr|A8J9H8|A8J9H8_CHLRE	1360000	3570000	27200000	52100000	49300000	38100000	10710000	46500000	2.1183	0.0310891	0.0624748
	tr|A8IQE3|A8IQE3_CHLRE	1520000000	102000000	204000000	2530000000	2640000000	2760000000	6.08667e+08	2.64333e+09	2.1186	0.0442836	0.0797811
	Q68RJ5|IFT81_CHLRE	12200000	10900000	14900000	52500000	56100000	58500000	1.26667e+07	55700000	2.1366	8.89126e-05	0.00335133
	tr|A0A2K3CQG9|A0A2K3CQG9_CHLRE	12200000	10900000	14900000	52500000	56100000	58500000	1.26667e+07	55700000	2.1366	8.89126e-05	0.00335133
	tr|A8J9W0|A8J9W0_CHLRE	26100000	15800000	30500000	92400000	119000000	112000000	2.41333e+07	107800000	2.1593	0.00236513	0.0134753
	tr|A0A2K3DTU9|A0A2K3DTU9_CHLRE	25200000	3460000	18400000	82800000	73500000	55000000	1.56867e+07	7.04333e+07	2.1667	0.00722387	0.024612
	A8J9T5|THI4_CHLRE	25200000	3460000	18400000	82800000	73500000	55000000	1.56867e+07	7.04333e+07	2.1667	0.00722387	0.024612
	tr|A0A2K3DDB9|A0A2K3DDB9_CHLRE	34300000	37100000	42300000	187000000	165000000	160000000	37900000	1.70667e+08	2.1709	0.00219083	0.0133753
	tr|A0A2K3CQ83|A0A2K3CQ83_CHLRE	14300000	51800000	74100000	229000000	183000000	235000000	4.67333e+07	2.15667e+08	2.2063	0.00216375	0.0133753
	tr|A8ISN1|A8ISN1_CHLRE	47400000	54400000	59600000	277000000	223000000	281000000	53800000	2.60333e+08	2.2747	0.00655865	0.0232761
	tr|A0A2K3DMS8|A0A2K3DMS8_CHLRE	16000000	16900000	17800000	83500000	80200000	82000000	16900000	81900000	2.2768	7.70849e-06	0.00160472
	tr|Q6UP32|Q6UP32_CHLRE	46300000	35300000	20200000	163000000	167000000	164000000	3.39333e+07	1.64667e+08	2.2788	0.00274317	0.0145682
	tr|Q9LD42|Q9LD42_CHLRE	67500000	56700000	55100000	282000000	299000000	296000000	5.97667e+07	2.92333e+08	2.2902	8.01457e-06	0.00160472
	tr|A8JI07|A8JI07_CHLRE	594000000	512000000	610000000	2850000000	2960000000	2890000000	572000000	2900000000	2.342	8.08553e-07	0.000645896
	tr|Q1RS84|Q1RS84_CHLRE	594000000	512000000	610000000	2850000000	2960000000	2890000000	572000000	2900000000	2.342	8.08553e-07	0.000645896
	tr|A8J6F5|A8J6F5_CHLRE	228000000	188000000	259000000	1100000000	1140000000	1220000000	225000000	1.15333e+09	2.3578	0.00011553	0.0035584
	tr|O64925|O64925_CHLRE	228000000	188000000	259000000	1100000000	1140000000	1220000000	225000000	1.15333e+09	2.3578	0.00011553	0.0035584
	tr|A0A2K3CQC6|A0A2K3CQC6_CHLRE	228000000	188000000	259000000	1100000000	1140000000	1220000000	225000000	1.15333e+09	2.3578	0.00011553	0.0035584
	tr|A0A2K3D385|A0A2K3D385_CHLRE	15900000	32400000	27100000	107000000	135000000	145000000	2.51333e+07	129000000	2.3597	0.0051537	0.0199195
	tr|A0A2K3DEK4|A0A2K3DEK4_CHLRE	22400000	29500000	27600000	156000000	157000000	105000000	26500000	1.39333e+08	2.3945	0.0210404	0.0483572
	tr|A8JBI9|A8JBI9_CHLRE	20000000	15400000	22500000	94900000	106000000	112000000	19300000	104300000	2.4341	0.00105389	0.00981795
	tr|A0A2K3CSG2|A0A2K3CSG2_CHLRE	20000000	15400000	22500000	94900000	106000000	112000000	19300000	104300000	2.4341	0.00105389	0.00981795
	tr|A0A2K3E434|A0A2K3E434_CHLRE	39700000	75800000	57800000	241000000	345000000	359000000	5.77667e+07	315000000	2.447	0.0148718	0.0382973
	tr|A0A2K3DA52|A0A2K3DA52_CHLRE	1110000	30900000	37300000	138000000	126000000	120000000	2.31033e+07	128000000	2.47	0.00410657	0.0177738
	tr|Q695H0|Q695H0_CHLRE	33700000	33400000	33100000	186000000	182000000	196000000	33400000	188000000	2.4928	0.000710953	0.0082633
	tr|A0A2K3DCQ1|A0A2K3DCQ1_CHLRE	9020000	7810000	11900000	49300000	54400000	58700000	9.57667e+06	5.41333e+07	2.4989	0.000990644	0.00970151
	tr|A8J4I9|A8J4I9_CHLRE	5270000	4680000	4980000	28200000	33800000	23900000	4.97667e+06	2.86333e+07	2.5244	0.0141148	0.0369967
	tr|A0A2K3DFG1|A0A2K3DFG1_CHLRE	5270000	4680000	4980000	28200000	33800000	23900000	4.97667e+06	2.86333e+07	2.5244	0.0141148	0.0369967
	tr|A8JBJ0|A8JBJ0_CHLRE	589000	56000000	881000	114000000	105000000	113000000	1.91567e+07	1.10667e+08	2.5303	0.0355577	0.0683595
	tr|A0A2K3CSD6|A0A2K3CSD6_CHLRE	589000	56000000	881000	114000000	105000000	113000000	1.91567e+07	1.10667e+08	2.5303	0.0355577	0.0683595
	tr|A8IIK8|A8IIK8_CHLRE	199000000	157000000	189000000	1180000000	1010000000	1140000000	1.81667e+08	1110000000	2.6112	0.00189994	0.0121717
	tr|A0A2K3DAF7|A0A2K3DAF7_CHLRE	199000000	157000000	189000000	1180000000	1010000000	1140000000	1.81667e+08	1110000000	2.6112	0.00189994	0.0121717
	tr|A8J605|A8J605_CHLRE	17500000	17400000	17400000	74200000	148000000	109000000	1.74333e+07	110400000	2.6628	0.0487577	0.0860879
	tr|A8HYN3|A8HYN3_CHLRE	46300000	62600000	27800000	283000000	304000000	351000000	4.55667e+07	3.12667e+08	2.7786	0.00140639	0.0104021
	tr|A8J6Y3|A8J6Y3_CHLRE	125000000	116000000	140000000	817000000	857000000	951000000	127000000	875000000	2.7845	0.00218822	0.0133753
	tr|A8JIF0|A8JIF0_CHLRE	34300000	11000000	10700000	116000000	149000000	131000000	1.86667e+07	132000000	2.822	0.000929164	0.00965378
	tr|A0A2K3CQ34|A0A2K3CQ34_CHLRE	34300000	11000000	10700000	116000000	149000000	131000000	1.86667e+07	132000000	2.822	0.000929164	0.00965378
	tr|A8HWY2|A8HWY2_CHLRE	1350000	1710000	2230000	14900000	15000000	8060000	1.76333e+06	1.26533e+07	2.8431	0.0402495	0.0741553
	tr|A8IK09|A8IK09_CHLRE	1350000	1710000	2230000	14900000	15000000	8060000	1.76333e+06	1.26533e+07	2.8431	0.0402495	0.0741553
	tr|A8HSA7|A8HSA7_CHLRE	1350000	1710000	2230000	14900000	15000000	8060000	1.76333e+06	1.26533e+07	2.8431	0.0402495	0.0741553
	P50564|H33_CHLRE	1350000	1710000	2230000	14900000	15000000	8060000	1.76333e+06	1.26533e+07	2.8431	0.0402495	0.0741553
	tr|A8J9M0|A8J9M0_CHLRE	1350000	1710000	2230000	14900000	15000000	8060000	1.76333e+06	1.26533e+07	2.8431	0.0402495	0.0741553
	Q6LCW8|H32_CHLRE	1350000	1710000	2230000	14900000	15000000	8060000	1.76333e+06	1.26533e+07	2.8431	0.0402495	0.0741553
	tr|A0A2K3DMY7|A0A2K3DMY7_CHLRE	1350000	1710000	2230000	14900000	15000000	8060000	1.76333e+06	1.26533e+07	2.8431	0.0402495	0.0741553
	tr|A8IDP6|A8IDP6_CHLRE	19700000	60900000	23100000	253000000	290000000	231000000	3.45667e+07	258000000	2.8999	0.000695505	0.0082633
	P04352|CALM_CHLRE	19700000	60900000	23100000	253000000	290000000	231000000	3.45667e+07	258000000	2.8999	0.000695505	0.0082633
	tr|Q763T6|Q763T6_CHLRE	27200000	25600000	28800000	191000000	213000000	244000000	27200000	216000000	2.9894	0.00641362	0.0232123
	tr|A8IR49|A8IR49_CHLRE	5470000	3240000	7700000	44500000	48500000	59800000	5470000	5.09333e+07	3.219	0.00657469	0.0232761
	tr|A0A2K3CPG8|A0A2K3CPG8_CHLRE	5470000	3240000	7700000	44500000	48500000	59800000	5470000	5.09333e+07	3.219	0.00657469	0.0232761
	tr|A0A2K3DCH9|A0A2K3DCH9_CHLRE	1310000000	1300000000	1500000000	12300000000	13100000000	13700000000	1370000000	1.30333e+10	3.25	0.00093949	0.00968488
	tr|E3SC57|E3SC57_CHLRE	31200000	32700000	41700000	302000000	405000000	326000000	35200000	3.44333e+08	3.2902	0.00937688	0.0284284
	tr|A8ID84|A8ID84_CHLRE	31200000	32700000	41700000	302000000	405000000	326000000	35200000	3.44333e+08	3.2902	0.00937688	0.0284284
	tr|A8IZV1|A8IZV1_CHLRE	12300000	34000000	20700000	275000000	145000000	290000000	2.23333e+07	2.36667e+08	3.4056	0.0409394	0.0752221
	tr|A8I297|A8I297_CHLRE	49100000	47500000	57700000	612000000	620000000	602000000	5.14333e+07	6.11333e+08	3.5712	9.64548e-07	0.000645896
	tr|A8IG47|A8IG47_CHLRE	N/A	1170000	2340000	14600000	14800000	15000000	1.17e+06	14800000	3.661	0.00192012	0.0122048
	tr|A0A2K3D977|A0A2K3D977_CHLRE	3910000	3610000	4950000	58900000	61900000	64000000	4.15667e+06	61600000	3.8894	0.000296998	0.00549786
	tr|A0A2K3CQ54|A0A2K3CQ54_CHLRE	91400000	60500000	76300000	1110000000	1200000000	1270000000	7.60667e+07	1.19333e+09	3.9716	0.00122821	0.010022
	tr|A8JII3|A8JII3_CHLRE	91400000	60500000	76300000	1110000000	1200000000	1270000000	7.60667e+07	1.19333e+09	3.9716	0.00122821	0.010022
	P31178|GLE_CHLRE	91400000	60500000	76300000	1110000000	1200000000	1270000000	7.60667e+07	1.19333e+09	3.9716	0.00122821	0.010022
	tr|A0A218N9B1|A0A218N9B1_CHLRE	1060000	1330000	1570000	23600000	27100000	25400000	1320000	2.53667e+07	4.2643	0.00145496	0.0106453
	P59776|RR19_CHLRE	1060000	1330000	1570000	23600000	27100000	25400000	1320000	2.53667e+07	4.2643	0.00145496	0.0106453
	tr|A8IS63|A8IS63_CHLRE	902000	1130000	1320000	33000000	37200000	35600000	1.11733e+06	3.52667e+07	4.9802	0.00116655	0.010022
	tr|A0A2K3CUX5|A0A2K3CUX5_CHLRE	902000	1130000	1320000	33000000	37200000	35600000	1.11733e+06	3.52667e+07	4.9802	0.00116655	0.010022
	tr|A8J6Q7|A8J6Q7_CHLRE	4090000	3750000	5860000	196000000	233000000	265000000	4.56667e+06	2.31333e+08	5.6627	0.00758988	0.0251896
	tr|A0A2K3DTE3|A0A2K3DTE3_CHLRE	N/A	26900000	53700000	1740000000	1670000000	1920000000	2.68667e+07	1.77667e+09	6.0472	0.00123117	0.010022
	tr|A8J9T0|A8J9T0_CHLRE	168000	236000	379000	707000000	609000000	746000000	261000	6.87333e+08	11.3627	0.00349957	0.016068
	tr|A0A2K3CYL1|A0A2K3CYL1_CHLRE	N/A	N/A	N/A	279000	290000	284000	N/A	284333	24.7611	0.000125044	0.00368607
	tr|A8IUW8|A8IUW8_CHLRE	N/A	N/A	N/A	279000	290000	284000	N/A	284333	24.7611	0.000125044	0.00368607
	tr|Q24K71|Q24K71_CHLRE	N/A	N/A	N/A	828000	856000	842000	N/A	842000	26.3273	9.21405e-05	0.00335133
	tr|A0A218N907|A0A218N907_CHLRE	N/A	N/A	N/A	828000	856000	842000	N/A	842000	26.3273	9.21405e-05	0.00335133
	P23230|PETD_CHLRE	N/A	N/A	N/A	828000	856000	842000	N/A	842000	26.3273	9.21405e-05	0.00335133
	tr|A8IT18|A8IT18_CHLRE	N/A	N/A	N/A	868000	1070000	1260000	N/A	1066000	26.6676	0.0110852	0.0318016
	tr|A0A2K3DUF3|A0A2K3DUF3_CHLRE	N/A	N/A	N/A	868000	1070000	1260000	N/A	1066000	26.6676	0.0110852	0.0318016
	tr|A0A2K3DW12|A0A2K3DW12_CHLRE	N/A	N/A	N/A	863000	1440000	1150000	N/A	1151000	26.7783	0.0203065	0.0473122
	tr|A8J175|A8J175_CHLRE	N/A	N/A	N/A	1340000	1270000	1300000	N/A	1.30333e+06	26.9576	0.00024193	0.00504899
	tr|A8HQC2|A8HQC2_CHLRE	N/A	N/A	N/A	1390000	1410000	1540000	N/A	1.44667e+06	27.1082	0.00105484	0.00981795
	tr|A8ILZ2|A8ILZ2_CHLRE	N/A	N/A	N/A	1550000	1520000	1420000	N/A	1.49667e+06	27.1572	0.000688768	0.0082633
	tr|A0A2K3DRV4|A0A2K3DRV4_CHLRE	N/A	N/A	N/A	1550000	1520000	1420000	N/A	1.49667e+06	27.1572	0.000688768	0.0082633
	tr|A0A2K3E3P6|A0A2K3E3P6_CHLRE	N/A	N/A	N/A	1480000	1580000	1690000	N/A	1.58333e+06	27.2384	0.00146382	0.0106717
	tr|A8J916|A8J916_CHLRE	N/A	N/A	N/A	1600000	2220000	982000	N/A	1.60067e+06	27.2541	0.0464067	0.082872
	tr|A8JD45|A8JD45_CHLRE	N/A	N/A	N/A	2040000	2260000	2550000	N/A	2.28333e+06	27.7666	0.00415742	0.0179157
	tr|A0A2K3E4N7|A0A2K3E4N7_CHLRE	N/A	N/A	N/A	2040000	2260000	2550000	N/A	2.28333e+06	27.7666	0.00415742	0.0179157
	tr|A0A2K3DGV6|A0A2K3DGV6_CHLRE	N/A	N/A	N/A	2220000	2500000	2790000	N/A	2.50333e+06	27.8993	0.00429311	0.018192
	tr|A0A2K3E3B5|A0A2K3E3B5_CHLRE	N/A	N/A	N/A	3070000	3320000	2730000	N/A	3040000	28.1795	0.0031483	0.0154305
	tr|A8I2P1|A8I2P1_CHLRE	N/A	N/A	N/A	3070000	3320000	2730000	N/A	3040000	28.1795	0.0031483	0.0154305
	tr|A8HUK8|A8HUK8_CHLRE	N/A	N/A	N/A	3190000	3110000	3040000	N/A	3.11333e+06	28.2139	0.000193672	0.00458916
	tr|A8IRT2|A8IRT2_CHLRE	N/A	N/A	N/A	4500000	3630000	2760000	N/A	3630000	28.4354	0.0186142	0.0446478
	Q39572|YPTC6_CHLRE	N/A	N/A	N/A	4500000	3630000	2760000	N/A	3630000	28.4354	0.0186142	0.0446478
	tr|A0A2K3DXK0|A0A2K3DXK0_CHLRE	N/A	N/A	N/A	3840000	4160000	4000000	N/A	4000000	28.5754	0.000532907	0.00742795
	tr|A8IDN4|A8IDN4_CHLRE	N/A	N/A	N/A	3840000	4160000	4000000	N/A	4000000	28.5754	0.000532907	0.00742795
	tr|A8J2E5|A8J2E5_CHLRE	N/A	N/A	N/A	4510000	4530000	4540000	N/A	4.52667e+06	28.7539	3.79574e-06	0.00154117
	tr|A0A2K3DJT8|A0A2K3DJT8_CHLRE	N/A	N/A	N/A	4840000	4240000	4540000	N/A	4540000	28.7581	0.00145232	0.0106453
	tr|A8J1Q5|A8J1Q5_CHLRE	N/A	N/A	N/A	4720000	5380000	4270000	N/A	4790000	28.8355	0.00449787	0.0183169
	tr|A0A2K3CNH2|A0A2K3CNH2_CHLRE	N/A	N/A	N/A	4720000	5380000	4270000	N/A	4790000	28.8355	0.00449787	0.0183169
	tr|A0A2K3CNH3|A0A2K3CNH3_CHLRE	N/A	N/A	N/A	4720000	5380000	4270000	N/A	4790000	28.8355	0.00449787	0.0183169
	tr|A8JJ10|A8JJ10_CHLRE	N/A	N/A	N/A	4720000	5380000	4270000	N/A	4790000	28.8355	0.00449787	0.0183169
	tr|A0A2K3D7H9|A0A2K3D7H9_CHLRE	N/A	N/A	N/A	5240000	4560000	5930000	N/A	5.24333e+06	28.9659	0.00564112	0.0211698
	tr|A0A2K3D7I0|A0A2K3D7I0_CHLRE	N/A	N/A	N/A	5240000	4560000	5930000	N/A	5.24333e+06	28.9659	0.00564112	0.0211698
	tr|A0A2K3D7H8|A0A2K3D7H8_CHLRE	N/A	N/A	N/A	5240000	4560000	5930000	N/A	5.24333e+06	28.9659	0.00564112	0.0211698
	tr|A8IYF2|A8IYF2_CHLRE	N/A	N/A	N/A	5600000	5520000	5670000	N/A	5.59667e+06	29.06	5.99441e-05	0.00309228
	tr|A0A2K3D6B3|A0A2K3D6B3_CHLRE	N/A	N/A	N/A	5600000	5520000	5670000	N/A	5.59667e+06	29.06	5.99441e-05	0.00309228
	tr|A8JIE5|A8JIE5_CHLRE	N/A	N/A	N/A	6170000	5350000	5760000	N/A	5760000	29.1015	0.00168462	0.01146
	tr|A8J8F3|A8J8F3_CHLRE	N/A	N/A	N/A	5910000	6240000	6080000	N/A	6.07667e+06	29.1787	0.000245747	0.00504899
	tr|A0A2K3CT59|A0A2K3CT59_CHLRE	N/A	N/A	N/A	5910000	6240000	6080000	N/A	6.07667e+06	29.1787	0.000245747	0.00504899
	tr|A8J928|A8J928_CHLRE	N/A	N/A	N/A	6650000	6530000	6410000	N/A	6530000	29.2825	0.000112549	0.0035584
	tr|A0A2K3DP07|A0A2K3DP07_CHLRE	N/A	N/A	N/A	6650000	6530000	6410000	N/A	6530000	29.2825	0.000112549	0.0035584
	tr|A8IX81|A8IX81_CHLRE	N/A	N/A	N/A	6100000	7010000	6550000	N/A	6.55333e+06	29.2877	0.00160306	0.011235
	tr|A8HNA5|A8HNA5_CHLRE	N/A	N/A	N/A	6770000	4120000	9430000	N/A	6.77333e+06	29.3353	0.0475894	0.0843179
	tr|A8IVP7|A8IVP7_CHLRE	N/A	N/A	N/A	8650000	8000000	3870000	N/A	6840000	29.3494	0.0447008	0.0803903
	tr|A8J246|A8J246_CHLRE	N/A	N/A	N/A	9470000	9370000	7170000	N/A	8670000	29.6915	0.00741103	0.0250121
	tr|A0A2K3CVH1|A0A2K3CVH1_CHLRE	N/A	N/A	N/A	9290000	8230000	8760000	N/A	8760000	29.7064	0.00121795	0.010022
	tr|A8JHP2|A8JHP2_CHLRE	N/A	N/A	N/A	9280000	9120000	7930000	N/A	8.77667e+06	29.7091	0.00234593	0.0134034
	tr|A0A2K3D5H2|A0A2K3D5H2_CHLRE	N/A	N/A	N/A	9280000	9120000	7930000	N/A	8.77667e+06	29.7091	0.00234593	0.0134034
	tr|A8HQS2|A8HQS2_CHLRE	N/A	N/A	N/A	8620000	9430000	9020000	N/A	9.02333e+06	29.7491	0.000670872	0.0082633
	tr|A8J0K7|A8J0K7_CHLRE	N/A	N/A	N/A	10900000	9140000	7350000	N/A	9130000	29.766	0.012366	0.0338526
	tr|A0A2K3DEU2|A0A2K3DEU2_CHLRE	N/A	N/A	N/A	10900000	9140000	7350000	N/A	9130000	29.766	0.012366	0.0338526
	tr|A0A2K3E5J0|A0A2K3E5J0_CHLRE	N/A	N/A	N/A	9180000	7320000	11000000	N/A	9.16667e+06	29.7718	0.0131663	0.0352765
	tr|A8HPC7|A8HPC7_CHLRE	N/A	N/A	N/A	9180000	7320000	11000000	N/A	9.16667e+06	29.7718	0.0131663	0.0352765
	tr|A8IYR0|A8IYR0_CHLRE	N/A	N/A	N/A	10700000	9790000	8930000	N/A	9.80667e+06	29.8692	0.00270442	0.0145189
	tr|A0A2K3E0U9|A0A2K3E0U9_CHLRE	N/A	N/A	N/A	10000000	9900000	9970000	N/A	9.95667e+06	29.8911	8.85423e-06	0.00160472
	tr|A8I8J2|A8I8J2_CHLRE	N/A	N/A	N/A	10000000	9900000	9970000	N/A	9.95667e+06	29.8911	8.85423e-06	0.00160472
	tr|A8JA45|A8JA45_CHLRE	N/A	N/A	N/A	13200000	6820000	10700000	N/A	10240000	29.9316	0.0313183	0.0624748
	tr|K0BVM7|K0BVM7_CHLRE	N/A	N/A	N/A	13200000	6820000	10700000	N/A	10240000	29.9316	0.0313183	0.0624748
	tr|A0A2K3D7F7|A0A2K3D7F7_CHLRE	N/A	N/A	N/A	13200000	6820000	10700000	N/A	10240000	29.9316	0.0313183	0.0624748
	tr|A8HPN9|A8HPN9_CHLRE	N/A	N/A	N/A	8770000	12600000	15600000	N/A	1.23233e+07	30.1987	0.024772	0.0532625
	tr|A0A2K3E5Y1|A0A2K3E5Y1_CHLRE	N/A	N/A	N/A	8770000	12600000	15600000	N/A	1.23233e+07	30.1987	0.024772	0.0532625
	tr|A0A2K3E5U2|A0A2K3E5U2_CHLRE	N/A	N/A	N/A	8770000	12600000	15600000	N/A	1.23233e+07	30.1987	0.024772	0.0532625
	tr|A8JFB8|A8JFB8_CHLRE	N/A	N/A	N/A	13600000	11200000	13100000	N/A	1.26333e+07	30.2346	0.0033319	0.0157168
	tr|A0A2K3CTP7|A0A2K3CTP7_CHLRE	N/A	N/A	N/A	13600000	11200000	13100000	N/A	1.26333e+07	30.2346	0.0033319	0.0157168
	tr|A8J593|A8J593_CHLRE	N/A	N/A	N/A	13800000	13800000	11600000	N/A	1.30667e+07	30.2832	0.00313493	0.0154305
	tr|A8JFF5|A8JFF5_CHLRE	N/A	N/A	N/A	11800000	13800000	14300000	N/A	13300000	30.3088	0.00328149	0.0157168
	tr|A0A2K3CQZ5|A0A2K3CQZ5_CHLRE	N/A	N/A	N/A	11800000	13800000	14300000	N/A	13300000	30.3088	0.00328149	0.0157168
	tr|A0A2K3DLD8|A0A2K3DLD8_CHLRE	N/A	N/A	N/A	14200000	16300000	12000000	N/A	1.41667e+07	30.3999	0.00759156	0.0251896
	tr|A8JAD6|A8JAD6_CHLRE	N/A	N/A	N/A	11900000	17500000	14400000	N/A	14600000	30.4433	0.0120842	0.0333506
	tr|A0A2K3CVV8|A0A2K3CVV8_CHLRE	N/A	N/A	N/A	11900000	17500000	14400000	N/A	14600000	30.4433	0.0120842	0.0333506
	A8J8F6|TEKT_CHLRE	N/A	N/A	N/A	15000000	13800000	16300000	N/A	1.50333e+07	30.4855	0.00229785	0.0133753
	tr|A0A2K3CT60|A0A2K3CT60_CHLRE	N/A	N/A	N/A	15000000	13800000	16300000	N/A	1.50333e+07	30.4855	0.00229785	0.0133753
	tr|A8HXS7|A8HXS7_CHLRE	N/A	N/A	N/A	12500000	16900000	16900000	N/A	1.54333e+07	30.5234	0.00891063	0.0276706
	tr|A0A2K3E6N4|A0A2K3E6N4_CHLRE	N/A	N/A	N/A	13000000	16400000	17100000	N/A	15500000	30.5296	0.00660753	0.0232761
	tr|A8IQW4|A8IQW4_CHLRE	N/A	N/A	N/A	15600000	15600000	15700000	N/A	1.56333e+07	30.542	4.54623e-06	0.00154117
	tr|A0A2K3DLZ3|A0A2K3DLZ3_CHLRE	N/A	N/A	N/A	17200000	16100000	14300000	N/A	1.58667e+07	30.5634	0.00282588	0.0147759
	tr|A8HYL9|A8HYL9_CHLRE	N/A	N/A	N/A	17200000	16100000	14300000	N/A	1.58667e+07	30.5634	0.00282588	0.0147759
	tr|A8IZE1|A8IZE1_CHLRE	N/A	N/A	N/A	17300000	17500000	14700000	N/A	16500000	30.6198	0.00297413	0.0151234
	tr|A0A2K3E4A6|A0A2K3E4A6_CHLRE	N/A	N/A	N/A	19100000	20100000	18000000	N/A	1.90667e+07	30.8284	0.00101013	0.00977434
	tr|A0A2K3CUF3|A0A2K3CUF3_CHLRE	N/A	N/A	N/A	21300000	17100000	19200000	N/A	19200000	30.8385	0.00396394	0.0174139
	tr|A8ISL2|A8ISL2_CHLRE	N/A	N/A	N/A	21300000	17100000	19200000	N/A	19200000	30.8385	0.00396394	0.0174139
	tr|A0A218N8D6|A0A218N8D6_CHLRE	N/A	N/A	N/A	20700000	18400000	19600000	N/A	1.95667e+07	30.8658	0.00115018	0.010022
	tr|A8HVV6|A8HVV6_CHLRE	N/A	N/A	N/A	19300000	23100000	17700000	N/A	2.00333e+07	30.8998	0.00632919	0.0230399
	tr|A8IXR2|A8IXR2_CHLRE	N/A	N/A	N/A	21200000	24600000	17900000	N/A	2.12333e+07	30.9837	0.00819595	0.0264612
	tr|A0A2K3DN31|A0A2K3DN31_CHLRE	N/A	N/A	N/A	22000000	22600000	20000000	N/A	2.15333e+07	31.0039	0.00132967	0.0100916
	tr|A8HWI6|A8HWI6_CHLRE	N/A	N/A	N/A	22000000	22600000	20000000	N/A	2.15333e+07	31.0039	0.00132967	0.0100916
	tr|A8JFS1|A8JFS1_CHLRE	N/A	N/A	N/A	17200000	21000000	27300000	N/A	2.18333e+07	31.0239	0.017715	0.0429796
	tr|A0A2K3DLH8|A0A2K3DLH8_CHLRE	N/A	N/A	N/A	17200000	21000000	27300000	N/A	2.18333e+07	31.0239	0.017715	0.0429796
	tr|A8J3Z3|A8J3Z3_CHLRE	N/A	N/A	N/A	21200000	23400000	22300000	N/A	22300000	31.0544	0.000810077	0.0091033
	tr|A8J1Z0|A8J1Z0_CHLRE	N/A	N/A	N/A	27300000	17400000	22300000	N/A	2.23333e+07	31.0566	0.015984	0.0402869
	tr|A0A2K3DKA0|A0A2K3DKA0_CHLRE	N/A	N/A	N/A	23100000	19200000	27100000	N/A	2.31333e+07	31.1073	0.00957953	0.0289091
	tr|A8IXR0|A8IXR0_CHLRE	N/A	N/A	N/A	24300000	25000000	21700000	N/A	2.36667e+07	31.1402	0.0017944	0.0117736
	tr|A8HRS8|A8HRS8_CHLRE	N/A	N/A	N/A	27400000	23700000	20000000	N/A	23700000	31.1422	0.00802661	0.0261555
	tr|A8IWT5|A8IWT5_CHLRE	N/A	N/A	N/A	22400000	25900000	23900000	N/A	2.40667e+07	31.1644	0.00176976	0.0117149
	tr|A0A2K3DYQ4|A0A2K3DYQ4_CHLRE	N/A	N/A	N/A	22400000	25900000	23900000	N/A	2.40667e+07	31.1644	0.00176976	0.0117149
	tr|A8JDY4|A8JDY4_CHLRE	N/A	N/A	N/A	20000000	22800000	29500000	N/A	24100000	31.1664	0.013402	0.035587
	tr|O64991|O64991_CHLRE	N/A	N/A	N/A	25400000	23300000	23700000	N/A	2.41333e+07	31.1684	0.000710834	0.0082633
	tr|A8IFZ9|A8IFZ9_CHLRE	N/A	N/A	N/A	25400000	23300000	23700000	N/A	2.41333e+07	31.1684	0.000710834	0.0082633
	tr|A8IKR1|A8IKR1_CHLRE	N/A	N/A	N/A	23300000	28200000	25800000	N/A	2.57667e+07	31.2629	0.00300052	0.0151817
	tr|A0A2K3D2K1|A0A2K3D2K1_CHLRE	N/A	N/A	N/A	23300000	28200000	25800000	N/A	2.57667e+07	31.2629	0.00300052	0.0151817
	tr|A8IJL8|A8IJL8_CHLRE	N/A	N/A	N/A	26100000	27100000	27000000	N/A	2.67333e+07	31.316	0.000141449	0.00388794
	tr|A8JCW7|A8JCW7_CHLRE	N/A	N/A	N/A	28800000	27100000	25300000	N/A	2.70667e+07	31.3339	0.0013909	0.010363
	tr|A0A2K3E5A4|A0A2K3E5A4_CHLRE	N/A	N/A	N/A	28800000	27100000	25300000	N/A	2.70667e+07	31.3339	0.0013909	0.010363
	tr|A0A2K3DKA3|A0A2K3DKA3_CHLRE	N/A	N/A	N/A	33400000	29100000	18700000	N/A	2.70667e+07	31.3339	0.0250197	0.0536249
	tr|A8IB14|A8IB14_CHLRE	N/A	N/A	N/A	30500000	22900000	30000000	N/A	27800000	31.3724	0.00770382	0.0253964
	tr|A0A2K3DA00|A0A2K3DA00_CHLRE	N/A	N/A	N/A	30500000	22900000	30000000	N/A	27800000	31.3724	0.00770382	0.0253964
	tr|A0A2K3DTW6|A0A2K3DTW6_CHLRE	N/A	N/A	N/A	40800000	20900000	22600000	N/A	28100000	31.3879	0.0477239	0.0844824
	tr|A0A2K3DE77|A0A2K3DE77_CHLRE	N/A	N/A	N/A	28600000	28200000	28400000	N/A	28400000	31.4032	1.65307e-05	0.00218593
	tr|A8J449|A8J449_CHLRE	N/A	N/A	N/A	27300000	28200000	31700000	N/A	2.90667e+07	31.4367	0.00212502	0.013218
	tr|A0A2K3DH22|A0A2K3DH22_CHLRE	N/A	N/A	N/A	27300000	28200000	31700000	N/A	2.90667e+07	31.4367	0.00212502	0.013218
	tr|A8J3H5|A8J3H5_CHLRE	N/A	N/A	N/A	31100000	26100000	30600000	N/A	2.92667e+07	31.4466	0.00293816	0.0150616
	tr|A0A2K3CVJ1|A0A2K3CVJ1_CHLRE	N/A	N/A	N/A	31100000	26100000	30600000	N/A	2.92667e+07	31.4466	0.00293816	0.0150616
	tr|A8JH07|A8JH07_CHLRE	N/A	N/A	N/A	24900000	31800000	31700000	N/A	2.94667e+07	31.4564	0.00595189	0.0219314
	tr|Q8LP67|Q8LP67_CHLRE	N/A	N/A	N/A	24900000	31800000	31700000	N/A	2.94667e+07	31.4564	0.00595189	0.0219314
	tr|A0A2K3DYL5|A0A2K3DYL5_CHLRE	N/A	N/A	N/A	31100000	42700000	19500000	N/A	31100000	31.5343	0.0433788	0.0789773
	tr|A0A2K3E0R6|A0A2K3E0R6_CHLRE	N/A	N/A	N/A	31000000	33000000	32000000	N/A	32000000	31.5754	0.000325362	0.00575466
	tr|Q65Z16|Q65Z16_CHLRE	N/A	N/A	N/A	31200000	30000000	35200000	N/A	3.21333e+07	31.5814	0.00238465	0.013485
	tr|A0A2K3DQG7|A0A2K3DQG7_CHLRE	N/A	N/A	N/A	24000000	40300000	32300000	N/A	32200000	31.5844	0.0206959	0.0479993
	tr|A8J8D7|A8J8D7_CHLRE	N/A	N/A	N/A	31100000	31700000	33900000	N/A	3.22333e+07	31.5859	0.000696531	0.0082633
	tr|A0A2K3DSS4|A0A2K3DSS4_CHLRE	N/A	N/A	N/A	31100000	31700000	33900000	N/A	3.22333e+07	31.5859	0.000696531	0.0082633
	tr|A0A2K3DDM4|A0A2K3DDM4_CHLRE	N/A	N/A	N/A	32300000	32600000	32100000	N/A	3.23333e+07	31.5904	2.01928e-05	0.00218593
	tr|A8IZL7|A8IZL7_CHLRE	N/A	N/A	N/A	32300000	32600000	32100000	N/A	3.23333e+07	31.5904	2.01928e-05	0.00218593
	tr|A8JD96|A8JD96_CHLRE	N/A	N/A	N/A	31700000	30300000	39700000	N/A	33900000	31.6586	0.00737774	0.0249689
	tr|A0A2K3CPY4|A0A2K3CPY4_CHLRE	N/A	N/A	N/A	31700000	30300000	39700000	N/A	33900000	31.6586	0.00737774	0.0249689
	tr|A0A2K3DX15|A0A2K3DX15_CHLRE	N/A	N/A	N/A	34000000	36000000	34600000	N/A	3.48667e+07	31.6992	0.000288693	0.00548786
	tr|A8IER1|A8IER1_CHLRE	N/A	N/A	N/A	34000000	36000000	34600000	N/A	3.48667e+07	31.6992	0.000288693	0.00548786
	tr|A0A2K3CQ52|A0A2K3CQ52_CHLRE	N/A	N/A	N/A	33100000	35000000	36900000	N/A	35000000	31.7047	0.000980868	0.00968488
	tr|Q3HTK1|Q3HTK1_CHLRE	N/A	N/A	N/A	33100000	35000000	36900000	N/A	35000000	31.7047	0.000980868	0.00968488
	Q9XF62|DIP13_CHLRE	N/A	N/A	N/A	35400000	35900000	34900000	N/A	35400000	31.7211	6.64919e-05	0.00314522
	tr|A8J6L2|A8J6L2_CHLRE	N/A	N/A	N/A	35400000	35900000	34900000	N/A	35400000	31.7211	6.64919e-05	0.00314522
	tr|A0A2K3D1J2|A0A2K3D1J2_CHLRE	N/A	N/A	N/A	30100000	40100000	36300000	N/A	35500000	31.7252	0.00667203	0.0233731
	tr|A8HPY3|A8HPY3_CHLRE	N/A	N/A	N/A	32900000	44400000	31000000	N/A	36100000	31.7494	0.013181	0.0352765
	tr|A0A2K3E667|A0A2K3E667_CHLRE	N/A	N/A	N/A	32900000	44400000	31000000	N/A	36100000	31.7494	0.013181	0.0352765
	tr|A0A2K3E690|A0A2K3E690_CHLRE	N/A	N/A	N/A	32900000	44400000	31000000	N/A	36100000	31.7494	0.013181	0.0352765
	tr|A8IX41|A8IX41_CHLRE	N/A	N/A	N/A	30300000	36500000	42600000	N/A	3.64667e+07	31.7639	0.0093481	0.0284284
	tr|A8ILJ9|A8ILJ9_CHLRE	N/A	N/A	N/A	37100000	33900000	38800000	N/A	36600000	31.7692	0.00153676	0.0109676
	tr|A8HW46|A8HW46_CHLRE	N/A	N/A	N/A	32800000	41000000	40800000	N/A	38200000	31.8309	0.00496087	0.0193303
	tr|I6PEB9|I6PEB9_CHLRE	N/A	N/A	N/A	32800000	41000000	40800000	N/A	38200000	31.8309	0.00496087	0.0193303
	tr|A0A2K3DK17|A0A2K3DK17_CHLRE	N/A	N/A	N/A	38900000	39100000	38600000	N/A	3.88667e+07	31.8559	1.39749e-05	0.00203035
	tr|A0A2K3DP12|A0A2K3DP12_CHLRE	N/A	N/A	N/A	38900000	37400000	43200000	N/A	3.98333e+07	31.8913	0.00189861	0.0121717
	tr|A8J931|A8J931_CHLRE	N/A	N/A	N/A	38900000	37400000	43200000	N/A	3.98333e+07	31.8913	0.00189861	0.0121717
	tr|A0A2K3D6P7|A0A2K3D6P7_CHLRE	N/A	N/A	N/A	31400000	44400000	44400000	N/A	4.00667e+07	31.8998	0.0114958	0.0326727
	tr|A0A2K3D6P2|A0A2K3D6P2_CHLRE	N/A	N/A	N/A	31400000	44400000	44400000	N/A	4.00667e+07	31.8998	0.0114958	0.0326727
	tr|A8IY40|A8IY40_CHLRE	N/A	N/A	N/A	31400000	44400000	44400000	N/A	4.00667e+07	31.8998	0.0114958	0.0326727
	tr|A8JCY4|A8JCY4_CHLRE	N/A	N/A	N/A	40100000	43000000	38400000	N/A	40500000	31.9153	0.00109762	0.00987854
	tr|A8J841|A8J841_CHLRE	N/A	N/A	N/A	41200000	39600000	42900000	N/A	4.12333e+07	31.9412	0.000533501	0.00742795
	tr|A0A2K3D1V8|A0A2K3D1V8_CHLRE	N/A	N/A	N/A	42400000	41700000	41000000	N/A	41700000	31.9574	9.39164e-05	0.00335133
	tr|A8JDQ9|A8JDQ9_CHLRE	N/A	N/A	N/A	42400000	41700000	41000000	N/A	41700000	31.9574	9.39164e-05	0.00335133
	tr|A0A2K3DS74|A0A2K3DS74_CHLRE	N/A	N/A	N/A	45200000	38300000	41700000	N/A	4.17333e+07	31.9586	0.00227039	0.0133753
	tr|A8I5N8|A8I5N8_CHLRE	N/A	N/A	N/A	45200000	38300000	41700000	N/A	4.17333e+07	31.9586	0.00227039	0.0133753
	tr|A8J3N6|A8J3N6_CHLRE	N/A	N/A	N/A	40300000	42100000	42900000	N/A	4.17667e+07	31.9597	0.000338679	0.00583791
	tr|A0A2K3CVC7|A0A2K3CVC7_CHLRE	N/A	N/A	N/A	40300000	42100000	42900000	N/A	4.17667e+07	31.9597	0.000338679	0.00583791
	tr|A0A2K3DPY9|A0A2K3DPY9_CHLRE	N/A	N/A	N/A	41300000	43100000	42000000	N/A	4.21333e+07	31.9723	0.000154562	0.00413656
	tr|A0A2K3DA63|A0A2K3DA63_CHLRE	N/A	N/A	N/A	39800000	44600000	42200000	N/A	42200000	31.9746	0.0010764	0.00981795
	tr|A8IGI0|A8IGI0_CHLRE	N/A	N/A	N/A	39800000	44600000	42200000	N/A	42200000	31.9746	0.0010764	0.00981795
	tr|A8IF73|A8IF73_CHLRE	N/A	N/A	N/A	45700000	45400000	37300000	N/A	42800000	31.995	0.00410702	0.0177738
	tr|A0A2K3DWS8|A0A2K3DWS8_CHLRE	N/A	N/A	N/A	45700000	45400000	37300000	N/A	42800000	31.995	0.00410702	0.0177738
	tr|A0A2K3E7Z6|A0A2K3E7Z6_CHLRE	N/A	N/A	N/A	44100000	30600000	55100000	N/A	4.32667e+07	32.0106	0.0257808	0.0543401
	tr|A8HNC2|A8HNC2_CHLRE	N/A	N/A	N/A	44100000	30600000	55100000	N/A	4.32667e+07	32.0106	0.0257808	0.0543401
	tr|A8J3F0|A8J3F0_CHLRE	N/A	N/A	N/A	43400000	53300000	33500000	N/A	43400000	32.015	0.0169062	0.0418336
	tr|A0A2K3DJW1|A0A2K3DJW1_CHLRE	N/A	N/A	N/A	41100000	49200000	44600000	N/A	4.49667e+07	32.0662	0.00270957	0.0145189
	tr|A0A2K3DNS9|A0A2K3DNS9_CHLRE	N/A	N/A	N/A	47100000	46800000	47400000	N/A	47100000	32.1331	1.35229e-05	0.00203035
	tr|A0A2K3DNI0|A0A2K3DNI0_CHLRE	N/A	N/A	N/A	45200000	49700000	46500000	N/A	4.71333e+07	32.1341	0.000803773	0.00908263
	tr|A0A2K3DNJ4|A0A2K3DNJ4_CHLRE	N/A	N/A	N/A	45200000	49700000	46500000	N/A	4.71333e+07	32.1341	0.000803773	0.00908263
	tr|A8HVL0|A8HVL0_CHLRE	N/A	N/A	N/A	45200000	49700000	46500000	N/A	4.71333e+07	32.1341	0.000803773	0.00908263
	tr|A8JGW7|A8JGW7_CHLRE	N/A	N/A	N/A	51100000	45900000	46500000	N/A	4.78333e+07	32.1554	0.001177	0.010022
	tr|A0A2K3D5P3|A0A2K3D5P3_CHLRE	N/A	N/A	N/A	51100000	45900000	46500000	N/A	4.78333e+07	32.1554	0.001177	0.010022
	tr|A8IVK1|A8IVK1_CHLRE	N/A	N/A	N/A	41100000	64500000	51900000	N/A	52500000	32.2897	0.0161861	0.040595
	tr|A0A2K3D552|A0A2K3D552_CHLRE	N/A	N/A	N/A	41100000	64500000	51900000	N/A	52500000	32.2897	0.0161861	0.040595
	tr|A8IYC3|A8IYC3_CHLRE	N/A	N/A	N/A	52700000	58700000	46700000	N/A	52700000	32.2952	0.00429296	0.018192
	tr|A0A2K3D6G1|A0A2K3D6G1_CHLRE	N/A	N/A	N/A	52700000	58700000	46700000	N/A	52700000	32.2952	0.00429296	0.018192
	tr|A8JF80|A8JF80_CHLRE	N/A	N/A	N/A	30800000	60000000	70200000	N/A	5.36667e+07	32.3214	0.0451456	0.081047
	tr|A0A2K3D6V9|A0A2K3D6V9_CHLRE	N/A	N/A	N/A	58300000	65400000	65200000	N/A	6.29667e+07	32.5519	0.00137121	0.0103287
	P45841|RL31_CHLRE	N/A	N/A	N/A	53800000	64500000	75000000	N/A	6.44333e+07	32.5852	0.00890129	0.0276706
	tr|A8ILG8|A8ILG8_CHLRE	N/A	N/A	N/A	53800000	64500000	75000000	N/A	6.44333e+07	32.5852	0.00890129	0.0276706
	tr|A0A2K3D279|A0A2K3D279_CHLRE	N/A	N/A	N/A	53800000	64500000	75000000	N/A	6.44333e+07	32.5852	0.00890129	0.0276706
	tr|A0A2K3DUJ3|A0A2K3DUJ3_CHLRE	N/A	N/A	N/A	73600000	79700000	42000000	N/A	65100000	32.6	0.0307322	0.0621012
	tr|A8IT62|A8IT62_CHLRE	N/A	N/A	N/A	73600000	79700000	42000000	N/A	65100000	32.6	0.0307322	0.0621012
	tr|A0A2K3CYS9|A0A2K3CYS9_CHLRE	N/A	N/A	N/A	65500000	67400000	66100000	N/A	6.63333e+07	32.6271	7.14552e-05	0.00322977
	tr|A8JGD2|A8JGD2_CHLRE	N/A	N/A	N/A	61500000	69300000	74300000	N/A	6.83667e+07	32.6706	0.00295457	0.0150616
	tr|A0A2K3DS00|A0A2K3DS00_CHLRE	N/A	N/A	N/A	61500000	69300000	74300000	N/A	6.83667e+07	32.6706	0.00295457	0.0150616
	tr|A8ICX5|A8ICX5_CHLRE	N/A	N/A	N/A	69200000	67900000	71200000	N/A	6.94333e+07	32.693	0.000191008	0.00458916
	tr|A0A2K3D929|A0A2K3D929_CHLRE	N/A	N/A	N/A	69200000	67900000	71200000	N/A	6.94333e+07	32.693	0.000191008	0.00458916
	tr|A0A2K3CUM5|A0A2K3CUM5_CHLRE	N/A	N/A	N/A	101000000	58100000	50200000	N/A	6.97667e+07	32.6999	0.0475529	0.0843179
	tr|A8HRZ0|A8HRZ0_CHLRE	N/A	N/A	N/A	70000000	80500000	59400000	N/A	6.99667e+07	32.704	0.00749379	0.0250285
	tr|A8INI9|A8INI9_CHLRE	N/A	N/A	N/A	101000000	73700000	46400000	N/A	73700000	32.779	0.0428208	0.0781845
	tr|A0A2K3DR27|A0A2K3DR27_CHLRE	N/A	N/A	N/A	101000000	73700000	46400000	N/A	73700000	32.779	0.0428208	0.0781845
	tr|A8HQ38|A8HQ38_CHLRE	N/A	N/A	N/A	92900000	68400000	63700000	N/A	75000000	32.8042	0.0142569	0.0370826
	tr|A0A2K3E6D4|A0A2K3E6D4_CHLRE	N/A	N/A	N/A	92900000	68400000	63700000	N/A	75000000	32.8042	0.0142569	0.0370826
	tr|A8IS53|A8IS53_CHLRE	N/A	N/A	N/A	61000000	91400000	89300000	N/A	8.05667e+07	32.9075	0.0144815	0.0375227
	tr|A8I0A3|A8I0A3_CHLRE	N/A	N/A	N/A	80700000	82000000	87000000	N/A	8.32333e+07	32.9545	0.000531892	0.00742795
	tr|A0A2K3DWN5|A0A2K3DWN5_CHLRE	N/A	N/A	N/A	74100000	86200000	91900000	N/A	8.40667e+07	32.9689	0.0038744	0.0172819
	tr|A8IFJ3|A8IFJ3_CHLRE	N/A	N/A	N/A	74100000	86200000	91900000	N/A	8.40667e+07	32.9689	0.0038744	0.0172819
	tr|Q6Y683|Q6Y683_CHLRE	N/A	N/A	N/A	88400000	85800000	86800000	N/A	87000000	33.0184	7.5739e-05	0.00327772
	tr|A8IIK4|A8IIK4_CHLRE	N/A	N/A	N/A	88400000	85800000	86800000	N/A	87000000	33.0184	7.5739e-05	0.00327772
	tr|A0A2K3CQS9|A0A2K3CQS9_CHLRE	N/A	N/A	N/A	95100000	77000000	110000000	N/A	9.40333e+07	33.1305	0.0101391	0.0299636
	tr|A8J6S7|A8J6S7_CHLRE	N/A	N/A	N/A	95100000	77000000	110000000	N/A	9.40333e+07	33.1305	0.0101391	0.0299636
	tr|A0A2K3E120|A0A2K3E120_CHLRE	N/A	N/A	N/A	126000000	79000000	130000000	N/A	1.11667e+08	33.3785	0.0208319	0.0480955
	tr|A0A2K3E132|A0A2K3E132_CHLRE	N/A	N/A	N/A	126000000	79000000	130000000	N/A	1.11667e+08	33.3785	0.0208319	0.0480955
	tr|A8I8X2|A8I8X2_CHLRE	N/A	N/A	N/A	126000000	79000000	130000000	N/A	1.11667e+08	33.3785	0.0208319	0.0480955
	tr|A8HP78|A8HP78_CHLRE	N/A	N/A	N/A	104000000	115000000	117000000	N/A	112000000	33.3828	0.00129955	0.0100888
	tr|A0A2K3E5G0|A0A2K3E5G0_CHLRE	N/A	N/A	N/A	104000000	115000000	117000000	N/A	112000000	33.3828	0.00129955	0.0100888
	tr|A8HX11|A8HX11_CHLRE	N/A	N/A	N/A	115000000	140000000	143000000	N/A	1.32667e+08	33.6271	0.00444607	0.0183169
	tr|A0A2K3E167|A0A2K3E167_CHLRE	N/A	N/A	N/A	160000000	129000000	153000000	N/A	1.47333e+08	33.7784	0.00403454	0.01761
	tr|A8JES1|A8JES1_CHLRE	N/A	N/A	N/A	142000000	183000000	150000000	N/A	1.58333e+08	33.8822	0.00622178	0.022761
	tr|A0A2K3DEL6|A0A2K3DEL6_CHLRE	N/A	N/A	N/A	163000000	136000000	188000000	N/A	1.62333e+08	33.9182	0.00844684	0.0270139
	tr|A8J0F0|A8J0F0_CHLRE	N/A	N/A	N/A	163000000	136000000	188000000	N/A	1.62333e+08	33.9182	0.00844684	0.0270139
	tr|A8J7S1|A8J7S1_CHLRE	N/A	N/A	N/A	180000000	198000000	212000000	N/A	1.96667e+08	34.195	0.0022104	0.0133753
	tr|A0A2K3D151|A0A2K3D151_CHLRE	N/A	N/A	N/A	160000000	252000000	200000000	N/A	204000000	34.2479	0.016621	0.0412352
	tr|A8IYY5|A8IYY5_CHLRE	N/A	N/A	N/A	219000000	245000000	249000000	N/A	2.37667e+08	34.4682	0.00156212	0.0110709
	tr|A0A2K3DID5|A0A2K3DID5_CHLRE	N/A	N/A	N/A	219000000	245000000	249000000	N/A	2.37667e+08	34.4682	0.00156212	0.0110709
	tr|A8JBB0|A8JBB0_CHLRE	N/A	N/A	N/A	241000000	246000000	264000000	N/A	2.50333e+08	34.5431	0.00077746	0.0089342
	Q949J1|IPYR2_CHLRE	N/A	N/A	N/A	255000000	297000000	303000000	N/A	285000000	34.7302	0.00279525	0.0147321
	tr|A8J133|A8J133_CHLRE	N/A	N/A	N/A	255000000	297000000	303000000	N/A	285000000	34.7302	0.00279525	0.0147321
	tr|A0A2K3DNE4|A0A2K3DNE4_CHLRE	N/A	N/A	N/A	289000000	273000000	296000000	N/A	286000000	34.7353	0.000565969	0.00752406
	tr|A0A2K3DP93|A0A2K3DP93_CHLRE	N/A	N/A	N/A	446000000	453000000	448000000	N/A	449000000	35.386	2.14939e-05	0.00218593
	tr|A8J8W6|A8J8W6_CHLRE	N/A	N/A	N/A	446000000	453000000	448000000	N/A	449000000	35.386	2.14939e-05	0.00218593
	tr|A8JGC6|A8JGC6_CHLRE	N/A	N/A	N/A	459000000	484000000	464000000	N/A	469000000	35.4489	0.000265093	0.00513523
	tr|A0A2K3CN56|A0A2K3CN56_CHLRE	N/A	N/A	N/A	459000000	484000000	464000000	N/A	469000000	35.4489	0.000265093	0.00513523
	tr|A0A2K3DAE3|A0A2K3DAE3_CHLRE	N/A	N/A	N/A	618000000	507000000	696000000	N/A	607000000	35.821	0.00806267	0.0261555
	tr|A8IIM4|A8IIM4_CHLRE	N/A	N/A	N/A	618000000	507000000	696000000	N/A	607000000	35.821	0.00806267	0.0261555
	tr|A0A2K3DAE8|A0A2K3DAE8_CHLRE	N/A	N/A	N/A	618000000	507000000	696000000	N/A	607000000	35.821	0.00806267	0.0261555

## Sheet: Table S3b
Table S3b.DAPs in OE6 vs WT.
Up/Down	Accession	WT-1	WT-2	WT-3	OE6-1	OE6-2	OE6-3	WT_mean	OE6_mean	log2(fc)	PValue	FDR
Down	tr|A8HN52|A8HN52_CHLRE	222000000	300000000	290000000	6400000	5140000	5770000	2.70667e+08	5770000	-5.5518	0.00843756	0.0233796
	tr|A0A2K3DZA4|A0A2K3DZA4_CHLRE	174000000	138000000	182000000	4790000	5010000	5240000	1.64667e+08	5.01333e+06	-5.0376	0.00710324	0.0213513
	Q27YU0|RSP1_CHLRE	174000000	138000000	182000000	4790000	5010000	5240000	1.64667e+08	5.01333e+06	-5.0376	0.00710324	0.0213513
	tr|Q39568|Q39568_CHLRE	1530000000	1340000000	2150000000	122000000	100000000	52200000	1.67333e+09	91400000	-4.1944	0.0224285	0.0454764
	tr|A0A2K3DGU0|A0A2K3DGU0_CHLRE	45600000	39800000	50700000	3750000	2070000	5420000	4.53667e+07	3.74667e+06	-3.598	0.00312081	0.0133563
	tr|A0A2K3DLU5|A0A2K3DLU5_CHLRE	1370000000	1350000000	1380000000	93500000	208000000	55400000	1.36667e+09	1.18967e+08	-3.522	0.000950307	0.00737814
	tr|A8IZL1|A8IZL1_CHLRE	250000000	216000000	361000000	29200000	24800000	21600000	2.75667e+08	25200000	-3.4514	0.0289574	0.0548872
	tr|A0A2K3DDP1|A0A2K3DDP1_CHLRE	250000000	216000000	361000000	29200000	24800000	21600000	2.75667e+08	25200000	-3.4514	0.0289574	0.0548872
	tr|A0A2K3CWF2|A0A2K3CWF2_CHLRE	480000000	396000000	457000000	23800000	73200000	24900000	4.44333e+08	4.06333e+07	-3.4509	0.000426075	0.00458185
	tr|A0A0M5MUP5|A0A0M5MUP5_CHLRE	480000000	396000000	457000000	23800000	73200000	24900000	4.44333e+08	4.06333e+07	-3.4509	0.000426075	0.00458185
	tr|A0A2K3DPC8|A0A2K3DPC8_CHLRE	563000000	498000000	613000000	40400000	78900000	42100000	558000000	53800000	-3.3746	0.00168845	0.0096429
	tr|A8HTY0|A8HTY0_CHLRE	1560000000	1500000000	1670000000	168000000	176000000	114000000	1.57667e+09	1.52667e+08	-3.3684	0.000306971	0.00409826
	tr|A0A2K3D0E8|A0A2K3D0E8_CHLRE	1560000000	1500000000	1670000000	168000000	176000000	114000000	1.57667e+09	1.52667e+08	-3.3684	0.000306971	0.00409826
	tr|Q6UKY9|Q6UKY9_CHLRE	97800000	91800000	119000000	8590000	9800000	11700000	1.02867e+08	10030000	-3.3584	0.00725477	0.0216191
	tr|A0A2K3DLF7|A0A2K3DLF7_CHLRE	375000000	322000000	608000000	41700000	61000000	25000000	435000000	4.25667e+07	-3.3532	0.0448969	0.0760362
	tr|A0A2K3DSI2|A0A2K3DSI2_CHLRE	536000000	471000000	600000000	28200000	107000000	32500000	5.35667e+08	55900000	-3.2604	0.000821869	0.0067862
	tr|A8HZQ4|A8HZQ4_CHLRE	505000000	428000000	466000000	42100000	48700000	55900000	4.66333e+08	48900000	-3.2535	0.00218323	0.011056
	tr|Q6EMK7|Q6EMK7_CHLRE	1620000000	1410000000	2100000000	181000000	221000000	164000000	1710000000	1.88667e+08	-3.1801	0.0170084	0.0376418
	tr|A0A2K3D070|A0A2K3D070_CHLRE	115000000	103000000	146000000	12200000	16400000	12200000	1.21333e+08	13600000	-3.1573	0.013049	0.0312815
	tr|A8JDA7|A8JDA7_CHLRE	151000000	145000000	182000000	18800000	17800000	21200000	1.59333e+08	1.92667e+07	-3.0479	0.00631171	0.0194556
	tr|A0A2K3DLV6|A0A2K3DLV6_CHLRE	136000000	111000000	135000000	12700000	16700000	20800000	1.27333e+08	1.67333e+07	-2.9278	0.00318264	0.0133563
	Q9SMH5|DYHC2_CHLRE	136000000	111000000	135000000	12700000	16700000	20800000	1.27333e+08	1.67333e+07	-2.9278	0.00318264	0.0133563
	tr|A8HYD5|A8HYD5_CHLRE	224000000	230000000	271000000	43600000	9000000	42900000	2.41667e+08	3.18333e+07	-2.9244	0.000495947	0.0050519
	tr|A0A2K3CNL2|A0A2K3CNL2_CHLRE	75600000	87200000	85500000	11300000	13200000	9370000	8.27667e+07	11290000	-2.874	0.00121803	0.00805231
	tr|A0A2K3CNL9|A0A2K3CNL9_CHLRE	75600000	87200000	85500000	11300000	13200000	9370000	8.27667e+07	11290000	-2.874	0.00121803	0.00805231
	tr|A8HMD3|A8HMD3_CHLRE	119000000	123000000	218000000	2180000	55900000	4770000	1.53333e+08	20950000	-2.8716	0.0352843	0.0634686
	tr|A0A2K3E781|A0A2K3E781_CHLRE	119000000	123000000	218000000	2180000	55900000	4770000	1.53333e+08	20950000	-2.8716	0.0352843	0.0634686
	tr|A8IJY7|A8IJY7_CHLRE	570000000	534000000	745000000	70100000	125000000	71600000	6.16333e+08	88900000	-2.7935	0.0105204	0.0270713
	tr|A8HQP0|A8HQP0_CHLRE	978000000	747000000	849000000	186000000	121000000	96500000	858000000	134500000	-2.6734	0.00363991	0.0144194
	tr|A0A2K3CY49|A0A2K3CY49_CHLRE	111000000	94100000	116000000	26900000	17900000	8810000	1.07033e+08	17870000	-2.5824	0.000596071	0.00549562
	tr|A8IUJ4|A8IUJ4_CHLRE	111000000	94100000	116000000	26900000	17900000	8810000	1.07033e+08	17870000	-2.5824	0.000596071	0.00549562
	tr|A0A2K3DW10|A0A2K3DW10_CHLRE	1130000000	1060000000	1320000000	177000000	223000000	200000000	1170000000	200000000	-2.5484	0.00526538	0.0175741
	tr|A8J4I2|A8J4I2_CHLRE	373000000	308000000	389000000	57200000	64900000	65100000	3.56667e+08	62400000	-2.515	0.00653963	0.0200082
	tr|A0A2K3CSZ9|A0A2K3CSZ9_CHLRE	71300000	67300000	103000000	13200000	15800000	13300000	8.05333e+07	14100000	-2.5139	0.0271278	0.0522125
	tr|C4PG67|C4PG67_CHLRE	4570000	6410000	6620000	931000	1030000	1140000	5.86667e+06	1.03367e+06	-2.5048	0.0170009	0.0376418
	tr|A0A2K3E8A6|A0A2K3E8A6_CHLRE	1380000000	1240000000	1530000000	264000000	228000000	252000000	1.38333e+09	248000000	-2.4797	0.0048405	0.0167664
	tr|A8IXV0|A8IXV0_CHLRE	219000000	177000000	245000000	38300000	38400000	39900000	2.13667e+08	3.88667e+07	-2.4588	0.012557	0.0305891
	tr|A8J087|A8J087_CHLRE	7650000	7440000	9730000	1940000	1750000	958000	8.27333e+06	1.54933e+06	-2.4168	0.00531916	0.0176497
	tr|A8JBA7|A8JBA7_CHLRE	154000000	183000000	228000000	35000000	40400000	31700000	1.88333e+08	35700000	-2.3993	0.0181939	0.0395682
	tr|A0A2K3E650|A0A2K3E650_CHLRE	168000000	154000000	228000000	35100000	32600000	37700000	1.83333e+08	3.51333e+07	-2.3836	0.0222756	0.0454352
	tr|A8JG56|A8JG56_CHLRE	149000000	261000000	281000000	29600000	60900000	43200000	2.30333e+08	4.45667e+07	-2.3697	0.0401225	0.0698909
	tr|A8ICG9|A8ICG9_CHLRE	96500000	77800000	93100000	21300000	15600000	15100000	8.91333e+07	1.73333e+07	-2.3624	0.00310264	0.0133563
	tr|A0A2K3DY96|A0A2K3DY96_CHLRE	110000000	147000000	164000000	48700000	27400000	5980000	1.40333e+08	27360000	-2.3587	0.00595707	0.0189784
	tr|A8I495|A8I495_CHLRE	348000000	321000000	280000000	62200000	61500000	61800000	3.16333e+08	6.18333e+07	-2.355	0.00597505	0.0189784
	tr|A8J2L0|A8J2L0_CHLRE	270000000	230000000	293000000	45900000	62600000	47100000	2.64333e+08	5.18667e+07	-2.3495	0.00449998	0.0162031
	tr|A0A2K3DHV6|A0A2K3DHV6_CHLRE	161000000	123000000	200000000	29500000	36100000	33000000	1.61333e+08	3.28667e+07	-2.2953	0.0279085	0.0532776
	tr|A8IMS6|A8IMS6_CHLRE	207000000	153000000	233000000	29300000	49000000	46100000	1.97667e+08	4.14667e+07	-2.253	0.016926	0.0376418
	tr|A0A2K3DRG2|A0A2K3DRG2_CHLRE	207000000	153000000	233000000	29300000	49000000	46100000	1.97667e+08	4.14667e+07	-2.253	0.016926	0.0376418
	tr|A8JEG6|A8JEG6_CHLRE	38700000	35000000	53700000	8180000	9010000	10200000	4.24667e+07	9130000	-2.2176	0.0271222	0.0522125
	tr|A0A2K3CR84|A0A2K3CR84_CHLRE	1110000000	975000000	1240000000	231000000	251000000	245000000	1.10833e+09	2.42333e+08	-2.1933	0.00743544	0.021779
	A8IW34|PURA_CHLRE	1110000000	975000000	1240000000	231000000	251000000	245000000	1.10833e+09	2.42333e+08	-2.1933	0.00743544	0.021779
	A8J637|PETS_CHLRE	675000000	611000000	640000000	134000000	154000000	139000000	642000000	1.42333e+08	-2.1733	0.000525614	0.00517063
	tr|A0A2K3D3Y8|A0A2K3D3Y8_CHLRE	675000000	611000000	640000000	134000000	154000000	139000000	642000000	1.42333e+08	-2.1733	0.000525614	0.00517063
	tr|A0A2K3E193|A0A2K3E193_CHLRE	287000000	223000000	331000000	41700000	55500000	89500000	2.80333e+08	6.22333e+07	-2.1714	0.00986905	0.0259141
	tr|A8I972|A8I972_CHLRE	287000000	223000000	331000000	41700000	55500000	89500000	2.80333e+08	6.22333e+07	-2.1714	0.00986905	0.0259141
	tr|A0A2K3D5Q3|A0A2K3D5Q3_CHLRE	3610000000	3480000000	4570000000	877000000	868000000	889000000	3.88667e+09	878000000	-2.1462	0.0127809	0.0308421
	tr|A0A2K3D404|A0A2K3D404_CHLRE	209000000	254000000	265000000	79300000	70000000	19100000	2.42667e+08	5.61333e+07	-2.112	0.00187735	0.0101157
	tr|A0A2K3D1A1|A0A2K3D1A1_CHLRE	133000000	116000000	139000000	30800000	29900000	29100000	1.29333e+08	2.99333e+07	-2.1113	0.00459906	0.0163524
	tr|A0A2K3E7A5|A0A2K3E7A5_CHLRE	1340000000	1170000000	1550000000	288000000	380000000	292000000	1.35333e+09	320000000	-2.0804	0.00758647	0.0219687
	tr|A8J3J0|A8J3J0_CHLRE	11600000	9870000	13200000	2360000	2300000	3650000	1.15567e+07	2770000	-2.0608	0.0046832	0.0164874
	tr|A0A2K3E0W8|A0A2K3E0W8_CHLRE	471000000	442000000	528000000	120000000	114000000	112000000	4.80333e+08	1.15333e+08	-2.0582	0.00446069	0.0161749
	tr|A8HPG8|A8HPG8_CHLRE	129000000	112000000	86900000	53100000	17700000	9700000	109300000	2.68333e+07	-2.0262	0.0105358	0.0270771
	Q8LPD9|PHOT_CHLRE	50800000	39000000	47000000	12000000	11700000	11100000	45600000	11600000	-1.9749	0.00997346	0.0261111
	tr|A8J6R5|A8J6R5_CHLRE	329000000	285000000	378000000	82500000	96300000	76600000	3.30667e+08	8.51333e+07	-1.9576	0.00922276	0.0248845
	tr|Q75NZ1|Q75NZ1_CHLRE	479000000	495000000	520000000	145000000	105000000	153000000	498000000	1.34333e+08	-1.8903	6.19583e-05	0.00169848
	tr|A0A2K3DBM5|A0A2K3DBM5_CHLRE	58700000	47600000	65000000	14900000	15500000	16000000	57100000	1.54667e+07	-1.8843	0.0143222	0.0334618
	tr|A0A2K3DR14|A0A2K3DR14_CHLRE	370000000	339000000	298000000	100000000	84900000	88200000	3.35667e+08	9.10333e+07	-1.8826	0.00535462	0.017677
	tr|A8IW20|A8IW20_CHLRE	251000000	218000000	139000000	55700000	51900000	60600000	2.02667e+08	5.60667e+07	-1.8539	0.0469956	0.0788115
	tr|A8HX89|A8HX89_CHLRE	509000000	557000000	538000000	154000000	181000000	111000000	5.34667e+08	1.48667e+08	-1.8466	0.000216553	0.00343083
	tr|A8IY95|A8IY95_CHLRE	85800000	81900000	109000000	25500000	27800000	25100000	9.22333e+07	2.61333e+07	-1.8194	0.0152578	0.0350933
	tr|A8JC30|A8JC30_CHLRE	230000000	198000000	192000000	46900000	78600000	50200000	2.06667e+08	5.85667e+07	-1.8192	0.000754755	0.00643891
	tr|A8HN94|A8HN94_CHLRE	224000000	199000000	189000000	56800000	62400000	59600000	204000000	59600000	-1.7752	0.00437037	0.0158796
	tr|A0A2K3DJF7|A0A2K3DJF7_CHLRE	297000000	217000000	315000000	85600000	70900000	90500000	2.76333e+08	8.23333e+07	-1.7469	0.0200598	0.0423873
	tr|A8IQ09|A8IQ09_CHLRE	454000000	392000000	587000000	164000000	106000000	157000000	4.77667e+08	1.42333e+08	-1.7467	0.0202487	0.0426114
	tr|A8IQ05|A8IQ05_CHLRE	454000000	392000000	587000000	164000000	106000000	157000000	4.77667e+08	1.42333e+08	-1.7467	0.0202487	0.0426114
	tr|A8IW09|A8IW09_CHLRE	2370000000	2020000000	2510000000	701000000	691000000	719000000	2300000000	7.03667e+08	-1.7087	0.00807473	0.0228214
	tr|A0A2K3DQF5|A0A2K3DQF5_CHLRE	406000000	406000000	452000000	168000000	190000000	34100000	4.21333e+08	130700000	-1.6887	0.0193239	0.0412993
	tr|Q0ZAI6|Q0ZAI6_CHLRE	790000000	786000000	684000000	190000000	214000000	304000000	7.53333e+08	236000000	-1.6745	0.000457573	0.00475136
	tr|A8J750|A8J750_CHLRE	115000000	120000000	135000000	39600000	39900000	37100000	1.23333e+08	3.88667e+07	-1.666	0.00432049	0.0158236
	tr|A0A2K3D8J9|A0A2K3D8J9_CHLRE	115000000	120000000	135000000	39600000	39900000	37100000	1.23333e+08	3.88667e+07	-1.666	0.00432049	0.0158236
	Q39617|POR_CHLRE	264000000	243000000	289000000	86100000	80500000	85500000	2.65333e+08	8.40333e+07	-1.6588	0.00472554	0.0164984
	tr|A8HPJ2|A8HPJ2_CHLRE	264000000	243000000	289000000	86100000	80500000	85500000	2.65333e+08	8.40333e+07	-1.6588	0.00472554	0.0164984
	tr|A8IF64|A8IF64_CHLRE	63200000	86500000	111000000	19100000	36500000	27500000	86900000	27700000	-1.6495	0.0377756	0.0668321
	tr|A0A2K3DWU0|A0A2K3DWU0_CHLRE	63200000	86500000	111000000	19100000	36500000	27500000	86900000	27700000	-1.6495	0.0377756	0.0668321
	tr|A0A2K3DT94|A0A2K3DT94_CHLRE	99000000	89600000	109000000	31600000	33900000	30100000	99200000	3.18667e+07	-1.6383	0.00537505	0.017677
	tr|A8JHK3|A8JHK3_CHLRE	99000000	89600000	109000000	31600000	33900000	30100000	99200000	3.18667e+07	-1.6383	0.00537505	0.017677
	tr|A8JHW7|A8JHW7_CHLRE	249000000	218000000	231000000	130000000	49800000	47800000	2.32667e+08	7.58667e+07	-1.6167	0.0200219	0.0423508
	tr|O22448|O22448_CHLRE	825000000	767000000	978000000	277000000	244000000	318000000	8.56667e+08	2.79667e+08	-1.615	0.00667193	0.0203826
	tr|A8ITW0|A8ITW0_CHLRE	133000000	74300000	104000000	34500000	47700000	20800000	1.03767e+08	3.43333e+07	-1.5957	0.0377606	0.0668321
	tr|A0A2K3DKY9|A0A2K3DKY9_CHLRE	133000000	74300000	104000000	34500000	47700000	20800000	1.03767e+08	3.43333e+07	-1.5957	0.0377606	0.0668321
	tr|A0A2K3DMI3|A0A2K3DMI3_CHLRE	103000000	114000000	181000000	76400000	8400000	47100000	1.32667e+08	4.39667e+07	-1.5933	0.0497441	0.0819503
	tr|Q8LK22|Q8LK22_CHLRE	572000000	557000000	700000000	192000000	199000000	216000000	6.09667e+08	2.02333e+08	-1.5913	0.0107251	0.0274265
	tr|A0A2K3D764|A0A2K3D764_CHLRE	67700000	68500000	89100000	24400000	26100000	25400000	75100000	25300000	-1.5697	0.0187994	0.0404728
	tr|A8JF49|A8JF49_CHLRE	67700000	68500000	89100000	24400000	26100000	25400000	75100000	25300000	-1.5697	0.0187994	0.0404728
	tr|A0A2K3CZM2|A0A2K3CZM2_CHLRE	169000000	154000000	209000000	73700000	22200000	83600000	1.77333e+08	5.98333e+07	-1.5674	0.00998216	0.0261111
	tr|A8HSD3|A8HSD3_CHLRE	169000000	154000000	209000000	73700000	22200000	83600000	1.77333e+08	5.98333e+07	-1.5674	0.00998216	0.0261111
	tr|A0A2K3DNK6|A0A2K3DNK6_CHLRE	429000000	335000000	359000000	113000000	142000000	126000000	3.74333e+08	127000000	-1.5595	0.00833507	0.0232016
	tr|A8IXQ5|A8IXQ5_CHLRE	288000000	238000000	245000000	84400000	65200000	112000000	257000000	87200000	-1.5594	0.00130859	0.00835545
	tr|A8IFC8|A8IFC8_CHLRE	1770000000	1310000000	1860000000	482000000	655000000	545000000	1.64667e+09	5.60667e+08	-1.5543	0.0172163	0.0378979
	tr|A0A2K3D3G3|A0A2K3D3G3_CHLRE	140000000	140000000	195000000	48400000	57200000	57400000	1.58333e+08	5.43333e+07	-1.5431	0.0271181	0.0522125
	tr|A8I459|A8I459_CHLRE	45700000	38600000	49900000	12000000	17400000	17600000	4.47333e+07	1.56667e+07	-1.5137	0.00391211	0.0150906
	tr|A0A2K3CYI3|A0A2K3CYI3_CHLRE	49800000	48600000	74300000	17500000	20200000	22900000	5.75667e+07	20200000	-1.5109	0.0426685	0.0732275
	tr|A0A2K3CPX6|A0A2K3CPX6_CHLRE	61900000	72800000	84100000	23500000	25300000	28000000	7.29333e+07	25600000	-1.5104	0.0148801	0.0345299
	tr|A9LE42|A9LE42_CHLRE	61900000	72800000	84100000	23500000	25300000	28000000	7.29333e+07	25600000	-1.5104	0.0148801	0.0345299
	tr|A8JDA6|A8JDA6_CHLRE	61900000	72800000	84100000	23500000	25300000	28000000	7.29333e+07	25600000	-1.5104	0.0148801	0.0345299
	tr|A8JBM7|A8JBM7_CHLRE	1200000000	1200000000	1130000000	385000000	406000000	449000000	1.17667e+09	4.13333e+08	-1.5093	2.04773e-05	0.000977482
	tr|A0A2K3CS95|A0A2K3CS95_CHLRE	1200000000	1200000000	1130000000	385000000	406000000	449000000	1.17667e+09	4.13333e+08	-1.5093	2.04773e-05	0.000977482
	tr|A8I0H0|A8I0H0_CHLRE	227000000	213000000	221000000	80900000	81100000	70300000	2.20333e+08	7.74333e+07	-1.5087	1.39624e-05	0.000755158
	tr|A0A2K3E312|A0A2K3E312_CHLRE	182000000	164000000	201000000	56600000	62800000	75400000	1.82333e+08	6.49333e+07	-1.4895	0.00228425	0.0114099
	tr|A8I363|A8I363_CHLRE	182000000	164000000	201000000	56600000	62800000	75400000	1.82333e+08	6.49333e+07	-1.4895	0.00228425	0.0114099
	tr|A0A2K3D196|A0A2K3D196_CHLRE	178000000	152000000	195000000	67400000	63900000	58300000	175000000	63200000	-1.4694	0.00977891	0.0257762
	tr|Q6UP30|Q6UP30_CHLRE	265000000	243000000	295000000	85900000	104000000	101000000	2.67667e+08	9.69667e+07	-1.4649	0.00358704	0.0142374
	tr|A8ITV3|A8ITV3_CHLRE	6160000000	5630000000	6770000000	2230000000	2210000000	2350000000	6.18667e+09	2.26333e+09	-1.4507	0.0062433	0.0193608
	tr|Q8S567|Q8S567_CHLRE	6160000000	5630000000	6770000000	2230000000	2210000000	2350000000	6.18667e+09	2.26333e+09	-1.4507	0.0062433	0.0193608
	tr|A0A2K3DJL0|A0A2K3DJL0_CHLRE	106000000	92100000	161000000	50200000	20200000	61600000	119700000	44000000	-1.4438	0.0481131	0.080086
	tr|A8IAN4|A8IAN4_CHLRE	62400000	64500000	74100000	21400000	24900000	28300000	67000000	2.48667e+07	-1.4299	0.00167611	0.0095991
	tr|A0A2K3E0K3|A0A2K3E0K3_CHLRE	62400000	64500000	74100000	21400000	24900000	28300000	67000000	2.48667e+07	-1.4299	0.00167611	0.0095991
	tr|Q70DX8|Q70DX8_CHLRE	154000000	157000000	199000000	69300000	71700000	48600000	170000000	63200000	-1.4275	0.00751846	0.0218642
	tr|A0A2K3E5K9|A0A2K3E5K9_CHLRE	189000000	165000000	224000000	79700000	65500000	70600000	1.92667e+08	7.19333e+07	-1.4214	0.0153386	0.0351183
	tr|A8JF88|A8JF88_CHLRE	37600000	44300000	30900000	15500000	12700000	14100000	37600000	14100000	-1.415	0.0222096	0.0453455
	tr|A8IU39|A8IU39_CHLRE	129000000	90100000	131000000	46100000	43100000	44300000	116700000	44500000	-1.3909	0.0318891	0.0588545
	tr|A8JJR9|A8JJR9_CHLRE	154000000	154000000	130000000	54600000	58400000	56700000	146000000	5.65667e+07	-1.3679	0.00705653	0.0213043
	tr|A0A2K3E6L7|A0A2K3E6L7_CHLRE	154000000	154000000	130000000	54600000	58400000	56700000	146000000	5.65667e+07	-1.3679	0.00705653	0.0213043
	tr|A8HQF3|A8HQF3_CHLRE	154000000	154000000	130000000	54600000	58400000	56700000	146000000	5.65667e+07	-1.3679	0.00705653	0.0213043
	tr|Q6JIY9|Q6JIY9_CHLRE	154000000	154000000	130000000	54600000	58400000	56700000	146000000	5.65667e+07	-1.3679	0.00705653	0.0213043
	tr|A8HW92|A8HW92_CHLRE	725000000	475000000	674000000	211000000	271000000	253000000	6.24667e+08	245000000	-1.3503	0.0324904	0.0595368
	tr|A0A2K3DN75|A0A2K3DN75_CHLRE	725000000	475000000	674000000	211000000	271000000	253000000	6.24667e+08	245000000	-1.3503	0.0324904	0.0595368
	tr|A0A2K3D521|A0A2K3D521_CHLRE	324000000	364000000	317000000	83000000	159000000	153000000	335000000	1.31667e+08	-1.3473	0.00418898	0.0157161
	tr|A8IVN2|A8IVN2_CHLRE	324000000	364000000	317000000	83000000	159000000	153000000	335000000	1.31667e+08	-1.3473	0.00418898	0.0157161
	tr|A8I8A3|A8I8A3_CHLRE	1630000000	1510000000	1880000000	604000000	689000000	690000000	1.67333e+09	661000000	-1.34	0.00803314	0.0228123
	Q39618|SFAS_CHLRE	237000000	185000000	210000000	96700000	66000000	89200000	2.10667e+08	8.39667e+07	-1.3271	0.0039065	0.0150906
	tr|Q546J6|Q546J6_CHLRE	237000000	185000000	210000000	96700000	66000000	89200000	2.10667e+08	8.39667e+07	-1.3271	0.0039065	0.0150906
	tr|A0A2K3D477|A0A2K3D477_CHLRE	96100000	85200000	102000000	36200000	37700000	39200000	9.44333e+07	37700000	-1.3247	0.00615891	0.0193446
	tr|A0A2K3D8D3|A0A2K3D8D3_CHLRE	57800000	60500000	70900000	37100000	20200000	18900000	6.30667e+07	25400000	-1.312	0.00853884	0.0235018
	tr|A8JFP1|A8JFP1_CHLRE	57800000	60500000	70900000	37100000	20200000	18900000	6.30667e+07	25400000	-1.312	0.00853884	0.0235018
	P29763|RLA1_CHLRE	641000000	612000000	604000000	240000000	253000000	263000000	619000000	252000000	-1.2965	5.43038e-05	0.00154703
	tr|A8JCC6|A8JCC6_CHLRE	641000000	612000000	604000000	240000000	253000000	263000000	619000000	252000000	-1.2965	5.43038e-05	0.00154703
	tr|A0A2K3CQH8|A0A2K3CQH8_CHLRE	250000000	232000000	261000000	102000000	121000000	82200000	2.47667e+08	1.01733e+08	-1.2836	0.000696914	0.00614959
	tr|A8J6K7|A8J6K7_CHLRE	250000000	232000000	261000000	102000000	121000000	82200000	2.47667e+08	1.01733e+08	-1.2836	0.000696914	0.00614959
	tr|A0A2K3CWL9|A0A2K3CWL9_CHLRE	87000000	78200000	86300000	41000000	39300000	23900000	8.38333e+07	3.47333e+07	-1.2712	0.00403309	0.0152912
	tr|A0A2K3CWL5|A0A2K3CWL5_CHLRE	87000000	78200000	86300000	41000000	39300000	23900000	8.38333e+07	3.47333e+07	-1.2712	0.00403309	0.0152912
	tr|A0A2K3CWL4|A0A2K3CWL4_CHLRE	87000000	78200000	86300000	41000000	39300000	23900000	8.38333e+07	3.47333e+07	-1.2712	0.00403309	0.0152912
	tr|A0A2K3CPH2|A0A2K3CPH2_CHLRE	145000000	127000000	156000000	55200000	68600000	53800000	1.42667e+08	59200000	-1.269	0.0027622	0.0127907
	tr|A8IR87|A8IR87_CHLRE	145000000	127000000	156000000	55200000	68600000	53800000	1.42667e+08	59200000	-1.269	0.0027622	0.0127907
	P05434|CATR_CHLRE	1390000000	1380000000	1550000000	600000000	600000000	595000000	1440000000	5.98333e+08	-1.267	0.00422619	0.015741
	tr|A8JC40|A8JC40_CHLRE	1390000000	1380000000	1550000000	600000000	600000000	595000000	1440000000	5.98333e+08	-1.267	0.00422619	0.015741
	tr|A0A2K3CUB3|A0A2K3CUB3_CHLRE	61700000	55300000	65600000	21300000	27700000	27400000	6.08667e+07	2.54667e+07	-1.257	0.00109838	0.00778712
	tr|A8HWZ6|A8HWZ6_CHLRE	345000000	312000000	384000000	142000000	130000000	164000000	347000000	1.45333e+08	-1.2556	0.00373379	0.0146501
	tr|A8JEI4|A8JEI4_CHLRE	161000000	105000000	99400000	73800000	38200000	41200000	121800000	5.10667e+07	-1.2541	0.0482736	0.080086
	tr|A0A2K3E1T2|A0A2K3E1T2_CHLRE	161000000	105000000	99400000	73800000	38200000	41200000	121800000	5.10667e+07	-1.2541	0.0482736	0.080086
	tr|A0A2K3CR97|A0A2K3CR97_CHLRE	482000000	352000000	523000000	183000000	173000000	218000000	4.52333e+08	1.91333e+08	-1.2413	0.0300534	0.0564291
	tr|A8IW49|A8IW49_CHLRE	482000000	352000000	523000000	183000000	173000000	218000000	4.52333e+08	1.91333e+08	-1.2413	0.0300534	0.0564291
	tr|A0A2K3E417|A0A2K3E417_CHLRE	129000000	134000000	120000000	64600000	49200000	48300000	1.27667e+08	5.40333e+07	-1.2405	0.000533899	0.00522712
	tr|A0A2K3CRX7|A0A2K3CRX7_CHLRE	367000000	423000000	316000000	140000000	220000000	110000000	3.68667e+08	1.56667e+08	-1.2346	0.00937509	0.0251306
	tr|A0A2K3DS23|A0A2K3DS23_CHLRE	717000000	588000000	816000000	305000000	282000000	318000000	707000000	3.01667e+08	-1.2288	0.0231868	0.0467831
	tr|A8JBY2|A8JBY2_CHLRE	23300000	25700000	27700000	10200000	10400000	12200000	2.55667e+07	1.09333e+07	-1.2255	0.00213158	0.0109579
	tr|A8ISA4|A8ISA4_CHLRE	16800000	18200000	19100000	6590000	8480000	8520000	1.80333e+07	7.86333e+06	-1.1975	0.000391956	0.00442781
	tr|A0A2K3DV69|A0A2K3DV69_CHLRE	82500000	70000000	86500000	30200000	34900000	39600000	7.96667e+07	34900000	-1.1907	0.0037653	0.0147456
	tr|A0A2K3E1Q3|A0A2K3E1Q3_CHLRE	13100000	12900000	12600000	5420000	6390000	5100000	1.28667e+07	5.63667e+06	-1.1907	0.00100975	0.00752191
	tr|A0A2K3DMK6|A0A2K3DMK6_CHLRE	67900000	72900000	84500000	32000000	31500000	35600000	75100000	3.30333e+07	-1.1849	0.00961505	0.0255392
	tr|A8I8Y8|A8I8Y8_CHLRE	21700000	29300000	18500000	12000000	10300000	8480000	2.31667e+07	10260000	-1.175	0.0457759	0.0772069
	tr|A0A2K3E140|A0A2K3E140_CHLRE	21700000	29300000	18500000	12000000	10300000	8480000	2.31667e+07	10260000	-1.175	0.0457759	0.0772069
	tr|Q66YD0|Q66YD0_CHLRE	394000000	370000000	430000000	180000000	174000000	175000000	398000000	1.76333e+08	-1.1745	0.00569095	0.0185429
	tr|A8J5T5|A8J5T5_CHLRE	79500000	59300000	92900000	39000000	31900000	33000000	7.72333e+07	3.46333e+07	-1.1571	0.0429176	0.0735161
	tr|Q8W4V3|Q8W4V3_CHLRE	453000000	392000000	487000000	175000000	219000000	211000000	444000000	2.01667e+08	-1.1386	0.00488555	0.0168818
	tr|A0A2K3D1B0|A0A2K3D1B0_CHLRE	83400000	89700000	70200000	37400000	32700000	40700000	81100000	3.69333e+07	-1.1348	0.00860764	0.0236128
	tr|A8J6R7|A8J6R7_CHLRE	613000000	513000000	595000000	252000000	260000000	276000000	5.73667e+08	2.62667e+08	-1.127	0.00722878	0.0216023
	tr|A0A2K3DVD7|A0A2K3DVD7_CHLRE	482000000	367000000	563000000	183000000	177000000	287000000	4.70667e+08	2.15667e+08	-1.1259	0.0261708	0.0507615
	tr|Q6UKY5|Q6UKY5_CHLRE	1820000000	1950000000	2150000000	852000000	862000000	1010000000	1.97333e+09	908000000	-1.1199	0.00210993	0.0109579
	tr|A0A2K3CY26|A0A2K3CY26_CHLRE	620000000	601000000	707000000	273000000	291000000	328000000	6.42667e+08	2.97333e+08	-1.112	0.00274562	0.0127715
	tr|A8J8S4|A8J8S4_CHLRE	199000000	181000000	220000000	72100000	133000000	73000000	200000000	92700000	-1.1094	0.0169796	0.0376418
	tr|A0A2K3CTM9|A0A2K3CTM9_CHLRE	199000000	181000000	220000000	72100000	133000000	73000000	200000000	92700000	-1.1094	0.0169796	0.0376418
	tr|A0A2K3E3L6|A0A2K3E3L6_CHLRE	6220000	6130000	8620000	3080000	3570000	3110000	6990000	3.25333e+06	-1.1034	0.0401534	0.0698909
	tr|A8HWS8|A8HWS8_CHLRE	428000000	410000000	474000000	185000000	252000000	174000000	4.37333e+08	2.03667e+08	-1.1025	0.00205825	0.0109066
	tr|A0A2K3D2U2|A0A2K3D2U2_CHLRE	4590000	5360000	6690000	2560000	2630000	2570000	5.54667e+06	2.58667e+06	-1.1005	0.0402036	0.0698909
	P04690|TBB_CHLRE	16200000000	14100000000	18500000000	7320000000	7750000000	7800000000	1.62667e+10	7.62333e+09	-1.0934	0.0197165	0.0418555
	tr|A8IXZ0|A8IXZ0_CHLRE	16200000000	14100000000	18500000000	7320000000	7750000000	7800000000	1.62667e+10	7.62333e+09	-1.0934	0.0197165	0.0418555
	tr|A8IHH9|A8IHH9_CHLRE	694000000	559000000	735000000	350000000	338000000	244000000	6.62667e+08	3.10667e+08	-1.0929	0.00816469	0.0228389
	tr|A8J3U6|A8J3U6_CHLRE	80100000	68000000	96400000	39000000	36700000	39000000	81500000	3.82333e+07	-1.092	0.0333553	0.0604748
	tr|A0A2K3CV50|A0A2K3CV50_CHLRE	80100000	68000000	96400000	39000000	36700000	39000000	81500000	3.82333e+07	-1.092	0.0333553	0.0604748
	tr|A8J8A6|A8J8A6_CHLRE	693000000	775000000	946000000	361000000	387000000	386000000	8.04667e+08	378000000	-1.09	0.027862	0.0532776
	tr|A0A2K3CMT5|A0A2K3CMT5_CHLRE	486000000	480000000	571000000	211000000	297000000	220000000	5.12333e+08	2.42667e+08	-1.0781	0.00259727	0.0122491
	tr|A0A2K3D597|A0A2K3D597_CHLRE	12300000	11500000	16900000	4680000	9410000	5250000	1.35667e+07	6.44667e+06	-1.0734	0.0346354	0.0624203
	tr|A8JG73|A8JG73_CHLRE	4160000000	3670000000	4500000000	1830000000	1990000000	2050000000	4110000000	1.95667e+09	-1.0707	0.00851307	0.0234938
	tr|A8JH37|A8JH37_CHLRE	8470000000	7310000000	10200000000	4060000000	4050000000	4290000000	8660000000	4.13333e+09	-1.0671	0.0317845	0.0587141
	tr|A8J6F2|A8J6F2_CHLRE	179000000	221000000	246000000	113000000	94500000	101000000	2.15333e+08	1.02833e+08	-1.0663	0.0223748	0.0454764
	tr|A8J709|A8J709_CHLRE	870000000	759000000	974000000	431000000	401000000	414000000	8.67667e+08	4.15333e+08	-1.0629	0.0168053	0.0375971
	tr|A0A2K3D8G0|A0A2K3D8G0_CHLRE	870000000	759000000	974000000	431000000	401000000	414000000	8.67667e+08	4.15333e+08	-1.0629	0.0168053	0.0375971
	tr|A0A2K3DJ22|A0A2K3DJ22_CHLRE	2350000000	2120000000	2340000000	1020000000	1160000000	1090000000	2270000000	1090000000	-1.0584	0.000723462	0.00624974
	tr|A0A2K3D064|A0A2K3D064_CHLRE	258000000	232000000	235000000	170000000	116000000	64000000	2.41667e+08	1.16667e+08	-1.0506	0.0469228	0.0787537
	tr|A8HTK7|A8HTK7_CHLRE	258000000	232000000	235000000	170000000	116000000	64000000	2.41667e+08	1.16667e+08	-1.0506	0.0469228	0.0787537
	tr|A8IVZ9|A8IVZ9_CHLRE	1600000000	1340000000	1700000000	690000000	751000000	806000000	1.54667e+09	749000000	-1.0461	0.0117475	0.029135
	Q42689|GLNA2_CHLRE	1600000000	1340000000	1700000000	690000000	751000000	806000000	1.54667e+09	749000000	-1.0461	0.0117475	0.029135
	tr|A8IW00|A8IW00_CHLRE	1600000000	1340000000	1700000000	690000000	751000000	806000000	1.54667e+09	749000000	-1.0461	0.0117475	0.029135
	tr|A0A2K3D4S4|A0A2K3D4S4_CHLRE	1600000000	1340000000	1700000000	690000000	751000000	806000000	1.54667e+09	749000000	-1.0461	0.0117475	0.029135
	tr|A8J2X8|A8J2X8_CHLRE	241000000	220000000	256000000	68600000	154000000	125000000	239000000	1.15867e+08	-1.0445	0.0256159	0.0501106
	tr|A8IKC8|A8IKC8_CHLRE	1070000000	1090000000	1070000000	504000000	500000000	565000000	1.07667e+09	523000000	-1.0417	0.00058302	0.00545886
	tr|A8JC21|A8JC21_CHLRE	330000000	306000000	310000000	135000000	152000000	174000000	3.15333e+08	1.53667e+08	-1.0371	0.000618813	0.00562955
	tr|A0A2K3CUA7|A0A2K3CUA7_CHLRE	826000000	812000000	1010000000	428000000	413000000	450000000	8.82667e+08	4.30333e+08	-1.0364	0.017115	0.0377963
	tr|A8JB48|A8JB48_CHLRE	826000000	812000000	1010000000	428000000	413000000	450000000	8.82667e+08	4.30333e+08	-1.0364	0.017115	0.0377963
	tr|A8IVH2|A8IVH2_CHLRE	123000000	123000000	134000000	59800000	64900000	62300000	1.26667e+08	6.23333e+07	-1.023	0.00103222	0.00761096
	tr|A8I5A0|A8I5A0_CHLRE	3790000000	3190000000	4330000000	1770000000	1840000000	1990000000	3770000000	1.86667e+09	-1.0141	0.0250135	0.0492603
	tr|A0A2K3DW88|A0A2K3DW88_CHLRE	4960000000	3760000000	4070000000	2060000000	2150000000	2150000000	4.26333e+09	2120000000	-1.0079	0.0263301	0.0510222
	tr|A0A2K3DKL0|A0A2K3DKL0_CHLRE	71300000	62200000	94400000	43100000	26000000	44300000	7.59667e+07	37800000	-1.007	0.0365348	0.0652045
	tr|Q3HTK2|Q3HTK2_CHLRE	164000000	142000000	210000000	67700000	108000000	81200000	172000000	8.56333e+07	-1.0062	0.0297327	0.0560831
	tr|A0A2K3DT03|A0A2K3DT03_CHLRE	164000000	142000000	210000000	67700000	108000000	81200000	172000000	8.56333e+07	-1.0062	0.0297327	0.0560831
	tr|A8J8L3|A8J8L3_CHLRE	55200000	50000000	54200000	28200000	24800000	26500000	5.31333e+07	26500000	-1.0036	0.000426956	0.00458185
	tr|A8IW39|A8IW39_CHLRE	390000000	307000000	411000000	171000000	236000000	146000000	3.69333e+08	1.84333e+08	-1.0026	0.0119604	0.0294498
Up	tr|A8J3F7|A8J3F7_CHLRE	2000000000	1660000000	2440000000	3650000000	4580000000	3990000000	2.03333e+09	4.07333e+09	1.0024	0.00493743	0.0170201
	P48267|RR7_CHLRE	81300000	67300000	81500000	154000000	154000000	155000000	76700000	1.54333e+08	1.0088	0.00350879	0.0140079
	tr|A0A218N9A1|A0A218N9A1_CHLRE	81300000	67300000	81500000	154000000	154000000	155000000	76700000	1.54333e+08	1.0088	0.00350879	0.0140079
	tr|A0A2K3CV60|A0A2K3CV60_CHLRE	138000000	159000000	137000000	338000000	306000000	230000000	1.44667e+08	2.91333e+08	1.0099	0.0389792	0.0683216
	tr|A8J3U1|A8J3U1_CHLRE	138000000	159000000	137000000	338000000	306000000	230000000	1.44667e+08	2.91333e+08	1.0099	0.0389792	0.0683216
	tr|A8IXE0|A8IXE0_CHLRE	9860000000	8330000000	10900000000	18800000000	20100000000	19700000000	9.69667e+09	1.95333e+10	1.0104	0.00135431	0.00848921
	tr|A8I901|A8I901_CHLRE	137000000	104000000	139000000	258000000	239000000	275000000	1.26667e+08	2.57333e+08	1.0226	0.0010913	0.00776368
	tr|A8JGK1|A8JGK1_CHLRE	1230000000	1120000000	1200000000	2410000000	2360000000	2450000000	1.18333e+09	2.40667e+09	1.0242	1.29252e-05	0.000755158
	tr|A8J9H7|A8J9H7_CHLRE	540000000	534000000	592000000	1190000000	1110000000	1110000000	5.55333e+08	1.13667e+09	1.0334	0.000129436	0.00248711
	tr|A0A2K3DX78|A0A2K3DX78_CHLRE	235000000	200000000	272000000	487000000	462000000	501000000	2.35667e+08	4.83333e+08	1.0363	0.00161026	0.00940981
	tr|A8IED9|A8IED9_CHLRE	235000000	200000000	272000000	487000000	462000000	501000000	2.35667e+08	4.83333e+08	1.0363	0.00161026	0.00940981
	tr|A0A2K3DDB9|A0A2K3DDB9_CHLRE	34300000	37100000	42300000	81000000	61800000	92400000	37900000	78400000	1.0487	0.0380072	0.067133
	tr|A8I980|A8I980_CHLRE	583000000	540000000	645000000	1170000000	1250000000	1250000000	5.89333e+08	1.22333e+09	1.0537	0.000109254	0.00231675
	tr|A0A2K3CN11|A0A2K3CN11_CHLRE	139000000	113000000	105000000	250000000	244000000	249000000	119000000	2.47667e+08	1.0574	0.00510975	0.0173929
	tr|A8ILN4|A8ILN4_CHLRE	737000000	821000000	881000000	1630000000	1750000000	1700000000	813000000	1.69333e+09	1.0585	0.000105699	0.00231188
	tr|A0A218N8I0|A0A218N8I0_CHLRE	1070000000	956000000	1200000000	2240000000	2160000000	2320000000	1.07533e+09	2240000000	1.0587	0.000383577	0.0043813
	Q08365|RR3_CHLRE	1070000000	956000000	1200000000	2240000000	2160000000	2320000000	1.07533e+09	2240000000	1.0587	0.000383577	0.0043813
	tr|D9I2J1|D9I2J1_CHLRE	42000000	39200000	49300000	89100000	87100000	95800000	43500000	9.06667e+07	1.0596	0.000326471	0.00415564
	tr|A0A2K3D2H8|A0A2K3D2H8_CHLRE	183000000	203000000	283000000	473000000	505000000	418000000	223000000	4.65333e+08	1.0612	0.00406442	0.0153611
	tr|A8JAI8|A8JAI8_CHLRE	29300000	29800000	43500000	74200000	69500000	70700000	34200000	7.14667e+07	1.0633	0.0101173	0.0264153
	tr|A0A2K3DZS6|A0A2K3DZS6_CHLRE	95600000	72900000	95100000	170000000	200000000	181000000	8.78667e+07	1.83667e+08	1.0637	0.00126905	0.00825686
	tr|A8JBU2|A8JBU2_CHLRE	95600000	72900000	95100000	170000000	200000000	181000000	8.78667e+07	1.83667e+08	1.0637	0.00126905	0.00825686
	tr|A0A2K3E3Z0|A0A2K3E3Z0_CHLRE	1270000000	1200000000	1510000000	2950000000	2730000000	2660000000	1.32667e+09	2780000000	1.0673	0.000355377	0.00419916
	tr|A8J0R7|A8J0R7_CHLRE	1270000000	1200000000	1510000000	2950000000	2730000000	2660000000	1.32667e+09	2780000000	1.0673	0.000355377	0.00419916
	tr|A8J6Y3|A8J6Y3_CHLRE	125000000	116000000	140000000	251000000	268000000	283000000	127000000	2.67333e+08	1.0738	0.000398084	0.00447247
	tr|A8JGI0|A8JGI0_CHLRE	10800000	8490000	12900000	19700000	26000000	22100000	10730000	22600000	1.0747	0.00829859	0.0231703
	A8HS48|RS3A_CHLRE	1820000000	1190000000	1630000000	3170000000	3320000000	3320000000	1.54667e+09	3270000000	1.0801	0.00800248	0.0227567
	tr|A0A2K3CZL0|A0A2K3CZL0_CHLRE	1820000000	1190000000	1630000000	3170000000	3320000000	3320000000	1.54667e+09	3270000000	1.0801	0.00800248	0.0227567
	tr|A0A2K3D8R9|A0A2K3D8R9_CHLRE	436000000	343000000	490000000	856000000	935000000	897000000	423000000	896000000	1.0828	0.00216371	0.0110114
	tr|A0A2K3DP33|A0A2K3DP33_CHLRE	194000000	188000000	214000000	402000000	414000000	447000000	1.98667e+08	421000000	1.0835	0.000506173	0.0050519
	tr|A8J926|A8J926_CHLRE	194000000	188000000	214000000	402000000	414000000	447000000	1.98667e+08	421000000	1.0835	0.000506173	0.0050519
	tr|A8IM71|A8IM71_CHLRE	74900000	76200000	83500000	163000000	179000000	158000000	78200000	1.66667e+08	1.0917	0.00170591	0.00966211
	tr|A0A2K3DRN1|A0A2K3DRN1_CHLRE	74900000	76200000	83500000	163000000	179000000	158000000	78200000	1.66667e+08	1.0917	0.00170591	0.00966211
	tr|A0A2K3DA87|A0A2K3DA87_CHLRE	53900000	47400000	60300000	114000000	116000000	118000000	5.38667e+07	116000000	1.1067	0.00178226	0.00993799
	tr|A8IGD3|A8IGD3_CHLRE	53900000	47400000	60300000	114000000	116000000	118000000	5.38667e+07	116000000	1.1067	0.00178226	0.00993799
	tr|A8IRT6|A8IRT6_CHLRE	217000000	140000000	167000000	369000000	400000000	363000000	1.74667e+08	3.77333e+08	1.1112	0.00421929	0.015741
	tr|Q2VA40|Q2VA40_CHLRE	837000000	703000000	908000000	1730000000	1730000000	1830000000	816000000	1.76333e+09	1.1117	0.000668015	0.00597148
	tr|A8JDG4|A8JDG4_CHLRE	183000000	176000000	234000000	447000000	418000000	428000000	1.97667e+08	431000000	1.1246	0.00181873	0.00999813
	tr|A0A2K3CPN0|A0A2K3CPN0_CHLRE	183000000	176000000	234000000	447000000	418000000	428000000	1.97667e+08	431000000	1.1246	0.00181873	0.00999813
	tr|A8J5B8|A8J5B8_CHLRE	2930000000	2520000000	3440000000	6120000000	6610000000	6700000000	2.96333e+09	6.47667e+09	1.128	0.000773288	0.00651591
	tr|A8J768|A8J768_CHLRE	1090000000	906000000	1240000000	2060000000	2600000000	2420000000	1.07867e+09	2360000000	1.1295	0.00455426	0.0162951
	P46295|RS14_CHLRE	1090000000	906000000	1240000000	2060000000	2600000000	2420000000	1.07867e+09	2360000000	1.1295	0.00455426	0.0162951
	P26526|ATPA_CHLRE	19500000000	17800000000	22200000000	42000000000	44900000000	44000000000	1.98333e+10	4.36333e+10	1.1375	0.000244576	0.00364383
	tr|B7U1J0|B7U1J0_CHLRE	19500000000	17800000000	22200000000	42000000000	44900000000	44000000000	1.98333e+10	4.36333e+10	1.1375	0.000244576	0.00364383
	tr|A8J4S1|A8J4S1_CHLRE	3770000000	3120000000	4470000000	7830000000	9050000000	8140000000	3.78667e+09	8340000000	1.1391	0.00106192	0.00764122
	P12356|PSAF_CHLRE	3770000000	3120000000	4470000000	7830000000	9050000000	8140000000	3.78667e+09	8340000000	1.1391	0.00106192	0.00764122
	tr|A8IHX1|A8IHX1_CHLRE	42400000	29300000	35400000	66400000	82900000	87200000	35700000	7.88333e+07	1.1429	0.00786503	0.0225845
	tr|A0A2K3DAR1|A0A2K3DAR1_CHLRE	42400000	29300000	35400000	66400000	82900000	87200000	35700000	7.88333e+07	1.1429	0.00786503	0.0225845
	tr|A8HNE8|A8HNE8_CHLRE	2300000000	2020000000	2720000000	4920000000	5370000000	5280000000	2.34667e+09	5190000000	1.1451	0.000637967	0.00577824
	tr|A0A2K3DXY9|A0A2K3DXY9_CHLRE	1820000	1380000	2490000	3440000	5330000	3820000	1.89667e+06	4.19667e+06	1.1458	0.0373631	0.0663373
	tr|A8IRH4|A8IRH4_CHLRE	1820000	1380000	2490000	3440000	5330000	3820000	1.89667e+06	4.19667e+06	1.1458	0.0373631	0.0663373
	tr|A0A2K3CR15|A0A2K3CR15_CHLRE	6520000	7270000	12800000	19600000	19900000	19800000	8.86333e+06	1.97667e+07	1.1571	0.0312221	0.0580404
	tr|A8JFE5|A8JFE5_CHLRE	6520000	7270000	12800000	19600000	19900000	19800000	8.86333e+06	1.97667e+07	1.1571	0.0312221	0.0580404
	tr|Q84XS2|Q84XS2_CHLRE	17000000	15000000	22700000	37800000	41600000	44200000	1.82333e+07	41200000	1.1761	0.00178362	0.00993799
	tr|A0A218N8S0|A0A218N8S0_CHLRE	14900000000	13700000000	13800000000	30500000000	32200000000	34200000000	1.41333e+10	32300000000	1.1924	0.001371	0.00854176
	P37255|PSBB_CHLRE	14900000000	13700000000	13800000000	30500000000	32200000000	34200000000	1.41333e+10	32300000000	1.1924	0.001371	0.00854176
	tr|A8JF66|A8JF66_CHLRE	182000000	146000000	191000000	401000000	400000000	386000000	173000000	3.95667e+08	1.1935	0.00159567	0.00940026
	tr|A8J8B3|A8J8B3_CHLRE	115000000	117000000	137000000	323000000	294000000	231000000	123000000	2.82667e+08	1.2004	0.0220301	0.0450686
	tr|A0A2K3DT07|A0A2K3DT07_CHLRE	115000000	117000000	137000000	323000000	294000000	231000000	123000000	2.82667e+08	1.2004	0.0220301	0.0450686
	tr|A8J3Y6|A8J3Y6_CHLRE	407000000	388000000	320000000	719000000	999000000	856000000	3.71667e+08	858000000	1.207	0.0185324	0.0400238
	tr|A8ICB0|A8ICB0_CHLRE	190000000	194000000	188000000	427000000	430000000	474000000	1.90667e+08	4.43667e+08	1.2184	0.00323636	0.0134969
	tr|A8IYS5|A8IYS5_CHLRE	85700000	102000000	115000000	219000000	238000000	248000000	100900000	235000000	1.2197	0.000365923	0.00427465
	tr|A0A2K3DRJ8|A0A2K3DRJ8_CHLRE	39700000	34300000	65900000	104000000	104000000	118000000	4.66333e+07	1.08667e+08	1.2205	0.0118775	0.0293361
	tr|A8IMW9|A8IMW9_CHLRE	39700000	34300000	65900000	104000000	104000000	118000000	4.66333e+07	1.08667e+08	1.2205	0.0118775	0.0293361
	tr|A0A2K3E7W9|A0A2K3E7W9_CHLRE	246000000	229000000	290000000	550000000	597000000	639000000	255000000	5.95333e+08	1.2232	0.000714656	0.00624974
	tr|A8JFW5|A8JFW5_CHLRE	96700000	124000000	146000000	290000000	257000000	315000000	1.22233e+08	2.87333e+08	1.2331	0.00187947	0.0101157
	tr|A8IH03|A8IH03_CHLRE	745000000	827000000	837000000	1800000000	1870000000	2000000000	803000000	1890000000	1.2349	0.000540696	0.00526859
	tr|A8J933|A8J933_CHLRE	26600000	27100000	34100000	67700000	72600000	67400000	2.92667e+07	6.92333e+07	1.2422	0.000338037	0.00415564
	tr|A8JAF1|A8JAF1_CHLRE	44800000	43200000	43800000	89400000	103000000	121000000	4.39333e+07	1.04467e+08	1.2497	0.0218662	0.0449569
	tr|A0A2K3CWA6|A0A2K3CWA6_CHLRE	44800000	43200000	43800000	89400000	103000000	121000000	4.39333e+07	1.04467e+08	1.2497	0.0218662	0.0449569
	tr|A8IIP9|A8IIP9_CHLRE	53700000	43000000	20500000	91800000	93300000	94000000	3.90667e+07	9.30333e+07	1.2518	0.0308582	0.0576767
	tr|A0A2K3DFI2|A0A2K3DFI2_CHLRE	9720000	8520000	13500000	21700000	27400000	26800000	10580000	25300000	1.2578	0.00370268	0.0145835
	tr|A0A218N8K2|A0A218N8K2_CHLRE	12500000000	11800000000	13500000000	29000000000	31000000000	30500000000	12600000000	3.01667e+10	1.2595	3.06805e-05	0.00114612
	P10898|PSBC_CHLRE	12500000000	11800000000	13500000000	29000000000	31000000000	30500000000	12600000000	3.01667e+10	1.2595	3.06805e-05	0.00114612
	tr|A8J1G8|A8J1G8_CHLRE	1350000000	1150000000	1570000000	3090000000	3510000000	3170000000	1.35667e+09	3.25667e+09	1.2633	0.000433885	0.00459145
	tr|Q9LLL6|Q9LLL6_CHLRE	347000000	320000000	405000000	760000000	876000000	945000000	3.57333e+08	8.60333e+08	1.2676	0.004349	0.0158572
	tr|A8IUR4|A8IUR4_CHLRE	44200000	32500000	47100000	100000000	108000000	92300000	4.12667e+07	100100000	1.2784	0.000760417	0.0064604
	tr|A8IA18|A8IA18_CHLRE	285000000	494000000	349000000	884000000	989000000	883000000	376000000	9.18667e+08	1.2888	0.00383766	0.0149096
	tr|A8ILP2|A8ILP2_CHLRE	342000000	290000000	346000000	758000000	755000000	884000000	326000000	799000000	1.2933	0.00309661	0.0133563
	tr|A8ICN7|A8ICN7_CHLRE	32000000	29600000	37000000	66100000	84400000	98100000	3.28667e+07	8.28667e+07	1.3342	0.0274147	0.0525789
	tr|A0A2K3D985|A0A2K3D985_CHLRE	32000000	29600000	37000000	66100000	84400000	98100000	3.28667e+07	8.28667e+07	1.3342	0.0274147	0.0525789
	tr|A8IKI9|A8IKI9_CHLRE	1190000000	1210000000	1410000000	3030000000	3370000000	3220000000	1270000000	3.20667e+09	1.3362	0.000171896	0.00294515
	tr|G3BLB8|G3BLB8_CHLRE	206000000	175000000	231000000	510000000	502000000	535000000	204000000	5.15667e+08	1.3379	0.000271869	0.00388169
	P08739|NU5M_CHLRE	206000000	175000000	231000000	510000000	502000000	535000000	204000000	5.15667e+08	1.3379	0.000271869	0.00388169
	tr|B2XY87|B2XY87_CHLRE	206000000	175000000	231000000	510000000	502000000	535000000	204000000	5.15667e+08	1.3379	0.000271869	0.00388169
	tr|A8JH65|A8JH65_CHLRE	51300000	43200000	53000000	117000000	124000000	132000000	4.91667e+07	1.24333e+08	1.3385	0.00028279	0.00395522
	tr|A0A2K3CZS7|A0A2K3CZS7_CHLRE	37000000	40400000	33600000	109000000	103000000	69000000	37000000	9.36667e+07	1.34	0.0421189	0.072405
	tr|A0A2K3CZT0|A0A2K3CZT0_CHLRE	37000000	40400000	33600000	109000000	103000000	69000000	37000000	9.36667e+07	1.34	0.0421189	0.072405
	tr|A8HSS0|A8HSS0_CHLRE	37000000	40400000	33600000	109000000	103000000	69000000	37000000	9.36667e+07	1.34	0.0421189	0.072405
	tr|A8I7T1|A8I7T1_CHLRE	246000000	240000000	270000000	658000000	623000000	645000000	252000000	642000000	1.3491	1.01306e-05	0.000739412
	tr|A0A220IUF1|A0A220IUF1_CHLRE	246000000	240000000	270000000	658000000	623000000	645000000	252000000	642000000	1.3491	1.01306e-05	0.000739412
	tr|A8IPI7|A8IPI7_CHLRE	72400000	103000000	44700000	184000000	218000000	161000000	7.33667e+07	1.87667e+08	1.355	0.00840298	0.0233152
	A8ILK1|CFA52_CHLRE	34000000	37800000	50900000	87600000	104000000	123000000	40900000	1.04867e+08	1.3584	0.0118857	0.0293361
	tr|A0A2K3D260|A0A2K3D260_CHLRE	34000000	37800000	50900000	87600000	104000000	123000000	40900000	1.04867e+08	1.3584	0.0118857	0.0293361
	tr|A0A2K3CX88|A0A2K3CX88_CHLRE	34300000	26000000	30100000	84000000	74400000	74000000	3.01333e+07	7.74667e+07	1.3622	0.000493276	0.0050519
	tr|Q96550|Q96550_CHLRE	3140000000	2740000000	3680000000	7670000000	8470000000	8440000000	3.18667e+09	8.19333e+09	1.3624	0.000189122	0.00321352
	tr|A0A2K3CPR8|A0A2K3CPR8_CHLRE	397000000	345000000	396000000	1010000000	960000000	969000000	3.79333e+08	9.79667e+08	1.3688	1.43245e-05	0.000755158
	tr|A8JDE3|A8JDE3_CHLRE	397000000	345000000	396000000	1010000000	960000000	969000000	3.79333e+08	9.79667e+08	1.3688	1.43245e-05	0.000755158
	tr|A8JDE6|A8JDE6_CHLRE	397000000	345000000	396000000	1010000000	960000000	969000000	3.79333e+08	9.79667e+08	1.3688	1.43245e-05	0.000755158
	tr|A0A2K3DD97|A0A2K3DD97_CHLRE	12500000	7950000	13200000	25000000	37000000	25100000	1.12167e+07	2.90333e+07	1.3721	0.0322209	0.0592541
	tr|A8IZW6|A8IZW6_CHLRE	12500000	7950000	13200000	25000000	37000000	25100000	1.12167e+07	2.90333e+07	1.3721	0.0322209	0.0592541
	tr|A8J788|A8J788_CHLRE	30400000	27700000	33100000	77500000	73100000	88000000	30400000	7.95333e+07	1.3875	0.00401797	0.0152912
	tr|Q4U2V8|Q4U2V8_CHLRE	30400000	27700000	33100000	77500000	73100000	88000000	30400000	7.95333e+07	1.3875	0.00401797	0.0152912
	tr|O22458|O22458_CHLRE	30400000	27700000	33100000	77500000	73100000	88000000	30400000	7.95333e+07	1.3875	0.00401797	0.0152912
	tr|A0A2K3DKV5|A0A2K3DKV5_CHLRE	2160000000	1910000000	2430000000	5510000000	5750000000	5750000000	2.16667e+09	5670000000	1.3879	0.000224883	0.00347639
	tr|A8JBJ1|A8JBJ1_CHLRE	108000000	91100000	205000000	310000000	384000000	365000000	134700000	353000000	1.3899	0.0102987	0.0267012
	tr|A0A2K3CSD7|A0A2K3CSD7_CHLRE	108000000	91100000	205000000	310000000	384000000	365000000	134700000	353000000	1.3899	0.0102987	0.0267012
	tr|Q3HTK4|Q3HTK4_CHLRE	1610000000	1380000000	1770000000	4160000000	4050000000	4340000000	1.58667e+09	4.18333e+09	1.3987	8.98075e-05	0.00207465
	tr|A0A218N9D5|A0A218N9D5_CHLRE	1420000000	1390000000	1700000000	3750000000	4070000000	4080000000	1.50333e+09	3.96667e+09	1.3998	7.80654e-05	0.00191074
	P09144|PSAB_CHLRE	1420000000	1390000000	1700000000	3750000000	4070000000	4080000000	1.50333e+09	3.96667e+09	1.3998	7.80654e-05	0.00191074
	tr|A8HP90|A8HP90_CHLRE	1540000000	1650000000	1470000000	4030000000	4160000000	4140000000	1.55333e+09	4110000000	1.4038	5.01765e-06	0.000542963
	tr|Q6V9A8|Q6V9A8_CHLRE	254000000	196000000	232000000	615000000	570000000	624000000	2.27333e+08	603000000	1.4073	9.36742e-05	0.00210927
	tr|A0A218N8X3|A0A218N8X3_CHLRE	954000000	828000000	1110000000	2480000000	2570000000	2630000000	964000000	2560000000	1.409	0.000379957	0.0043813
	tr|A8J538|A8J538_CHLRE	133000000	110000000	160000000	339000000	345000000	390000000	1.34333e+08	358000000	1.4141	0.000523278	0.00517063
	tr|A8J597|A8J597_CHLRE	489000000	371000000	607000000	1360000000	1330000000	1250000000	489000000	1.31333e+09	1.4253	0.00197753	0.010588
	tr|A8HYN3|A8HYN3_CHLRE	46300000	62600000	27800000	134000000	112000000	122000000	4.55667e+07	1.22667e+08	1.4287	0.00512755	0.0173929
	tr|A0A2K3E411|A0A2K3E411_CHLRE	55200000	48800000	70400000	147000000	160000000	164000000	5.81333e+07	157000000	1.4333	0.000353992	0.00419916
	O20029|RR9_CHLRE	122000000	149000000	192000000	375000000	435000000	442000000	1.54333e+08	4.17333e+08	1.4352	0.00087703	0.00709911
	tr|A0A218N8E9|A0A218N8E9_CHLRE	122000000	149000000	192000000	375000000	435000000	442000000	1.54333e+08	4.17333e+08	1.4352	0.00087703	0.00709911
	tr|A8JGS2|A8JGS2_CHLRE	157000000	141000000	196000000	465000000	437000000	442000000	1.64667e+08	448000000	1.444	0.000565096	0.00537888
	tr|A8JCA8|A8JCA8_CHLRE	59700000	91400000	75600000	201000000	201000000	215000000	7.55667e+07	2.05667e+08	1.4445	0.00110748	0.00779786
	O20032|RR18_CHLRE	430000000	358000000	459000000	1080000000	1130000000	1190000000	4.15667e+08	1.13333e+09	1.4471	8.2576e-05	0.00196419
	tr|A0A218N8N4|A0A218N8N4_CHLRE	430000000	358000000	459000000	1080000000	1130000000	1190000000	4.15667e+08	1.13333e+09	1.4471	8.2576e-05	0.00196419
	tr|A8IYK1|A8IYK1_CHLRE	887000000	745000000	1020000000	2350000000	2630000000	2300000000	884000000	2.42667e+09	1.4569	0.000403958	0.00451379
	tr|A0A2K3D821|A0A2K3D821_CHLRE	377000000	317000000	554000000	1110000000	1150000000	1170000000	416000000	1.14333e+09	1.4586	0.00672457	0.0204522
	tr|A8J951|A8J951_CHLRE	1490000000	1430000000	1770000000	4180000000	4470000000	4360000000	1.56333e+09	4.33667e+09	1.472	4.59015e-05	0.0013941
	Q8HTL3|RK23_CHLRE	120000000	117000000	146000000	311000000	390000000	362000000	1.27667e+08	3.54333e+08	1.4727	0.00471743	0.0164984
	tr|A0A218N8V2|A0A218N8V2_CHLRE	120000000	117000000	146000000	311000000	390000000	362000000	1.27667e+08	3.54333e+08	1.4727	0.00471743	0.0164984
	tr|A0A2K3CNT1|A0A2K3CNT1_CHLRE	124000000	131000000	128000000	335000000	348000000	381000000	1.27667e+08	3.54667e+08	1.4741	0.00306534	0.0133563
	tr|A0A2K3CNT9|A0A2K3CNT9_CHLRE	124000000	131000000	128000000	335000000	348000000	381000000	1.27667e+08	3.54667e+08	1.4741	0.00306534	0.0133563
	tr|A8IVM9|A8IVM9_CHLRE	853000000	837000000	1050000000	2660000000	2430000000	2570000000	9.13333e+08	2.55333e+09	1.4832	6.84274e-05	0.00180368
	tr|A8I4P5|A8I4P5_CHLRE	857000000	948000000	1130000000	2460000000	2920000000	2850000000	9.78333e+08	2.74333e+09	1.4875	0.00138746	0.00861818
	A8IU92|CFA20_CHLRE	85700000	76100000	95300000	220000000	255000000	255000000	85700000	2.43333e+08	1.5056	0.00148925	0.00897919
	tr|A0A2K3DLB7|A0A2K3DLB7_CHLRE	85700000	76100000	95300000	220000000	255000000	255000000	85700000	2.43333e+08	1.5056	0.00148925	0.00897919
	tr|A8HMG7|A8HMG7_CHLRE	932000000	824000000	1100000000	2450000000	3030000000	2640000000	952000000	2.70667e+09	1.5075	0.00325726	0.0135228
	tr|I2FKQ9|I2FKQ9_CHLRE	1370000000	1270000000	1490000000	3560000000	4000000000	4210000000	1.37667e+09	3.92333e+09	1.5109	0.00280446	0.0129282
	tr|A0A2K3DL49|A0A2K3DL49_CHLRE	22300000	13600000	4770000	43300000	38900000	34500000	1.35567e+07	38900000	1.5208	0.0215756	0.0447623
	P12154|PSAA_CHLRE	6560000000	5780000000	7400000000	18300000000	18800000000	19600000000	6580000000	18900000000	1.5222	4.65624e-05	0.0013941
	tr|A0A218N887|A0A218N887_CHLRE	6560000000	5780000000	7400000000	18300000000	18800000000	19600000000	6580000000	18900000000	1.5222	4.65624e-05	0.0013941
	tr|A8J0I0|A8J0I0_CHLRE	3430000000	3440000000	3790000000	9760000000	10500000000	10400000000	3.55333e+09	10220000000	1.5242	0.000137864	0.00253972
	tr|A8IU42|A8IU42_CHLRE	87600000	68700000	110000000	230000000	286000000	253000000	8.87667e+07	2.56333e+08	1.5299	0.00164749	0.00956847
	tr|A8J214|A8J214_CHLRE	50600000	30700000	37100000	108000000	110000000	124000000	3.94667e+07	114000000	1.5303	0.000722233	0.00624974
	tr|A8J3F9|A8J3F9_CHLRE	104000000	38800000	123000000	227000000	263000000	281000000	88600000	257000000	1.5364	0.00830571	0.0231703
	tr|A0A2K3DZ72|A0A2K3DZ72_CHLRE	47600000	42500000	52800000	143000000	130000000	142000000	4.76333e+07	1.38333e+08	1.5381	0.000121791	0.00240312
	tr|A8J6F5|A8J6F5_CHLRE	228000000	188000000	259000000	633000000	710000000	629000000	225000000	6.57333e+08	1.5467	0.000289472	0.0039677
	tr|O64925|O64925_CHLRE	228000000	188000000	259000000	633000000	710000000	629000000	225000000	6.57333e+08	1.5467	0.000289472	0.0039677
	tr|A0A2K3CQC6|A0A2K3CQC6_CHLRE	228000000	188000000	259000000	633000000	710000000	629000000	225000000	6.57333e+08	1.5467	0.000289472	0.0039677
	tr|A8HPF4|A8HPF4_CHLRE	3190000000	2780000000	3240000000	8880000000	8950000000	9160000000	3070000000	8.99667e+09	1.5512	2.97076e-05	0.00114612
	tr|A8I232|A8I232_CHLRE	299000000	221000000	262000000	705000000	769000000	821000000	2.60667e+08	765000000	1.5533	0.000502802	0.0050519
	tr|A8J1C1|A8J1C1_CHLRE	414000000	384000000	498000000	1170000000	1310000000	1330000000	432000000	1270000000	1.5557	0.000346773	0.00416939
	tr|Q84XS0|Q84XS0_CHLRE	52000000	51300000	63800000	168000000	160000000	165000000	55700000	1.64333e+08	1.5609	0.000113828	0.00236395
	tr|A8IEH0|A8IEH0_CHLRE	909000000	814000000	963000000	2530000000	2660000000	2740000000	8.95333e+08	2.64333e+09	1.5619	4.55884e-05	0.0013941
	tr|Q84X74|Q84X74_CHLRE	909000000	814000000	963000000	2530000000	2660000000	2740000000	8.95333e+08	2.64333e+09	1.5619	4.55884e-05	0.0013941
	tr|A0A2K3D6V6|A0A2K3D6V6_CHLRE	40500000	39900000	51100000	93900000	131000000	166000000	4.38333e+07	130300000	1.5717	0.0495808	0.0818122
	tr|A8JFJ1|A8JFJ1_CHLRE	61300000	56400000	63700000	162000000	176000000	208000000	6.04667e+07	182000000	1.5897	0.0108363	0.0275395
	tr|Q9ZSJ4|Q9ZSJ4_CHLRE	2420000000	2450000000	2710000000	7340000000	7590000000	7990000000	2.52667e+09	7640000000	1.5963	0.000194087	0.00325712
	tr|A0A2K3DKH4|A0A2K3DKH4_CHLRE	39500000	4290000	57400000	92000000	103000000	114000000	33730000	103000000	1.6105	0.0330393	0.0601507
	Q6R2V6|CAPP2_CHLRE	45000000	34300000	47600000	139000000	134000000	115000000	42300000	1.29333e+08	1.6124	0.00156935	0.00927435
	tr|A0A2K3DX44|A0A2K3DX44_CHLRE	45000000	34300000	47600000	139000000	134000000	115000000	42300000	1.29333e+08	1.6124	0.00156935	0.00927435
	tr|A8J146|A8J146_CHLRE	413000000	440000000	505000000	1740000000	1240000000	1180000000	4.52667e+08	1.38667e+09	1.6151	0.0317644	0.0587141
	tr|A8IKD6|A8IKD6_CHLRE	40500000	68500000	125000000	227000000	252000000	241000000	78000000	240000000	1.6215	0.0165674	0.0372268
	tr|A0A2K3DU84|A0A2K3DU84_CHLRE	30500000	24800000	38500000	108000000	106000000	75700000	3.12667e+07	9.65667e+07	1.6269	0.015216	0.0350719
	tr|A0A2K3DU93|A0A2K3DU93_CHLRE	30500000	24800000	38500000	108000000	106000000	75700000	3.12667e+07	9.65667e+07	1.6269	0.015216	0.0350719
	tr|A8HXZ5|A8HXZ5_CHLRE	309000000	270000000	370000000	812000000	1050000000	1070000000	3.16333e+08	9.77333e+08	1.6274	0.00903721	0.0244785
	tr|A0A2K3D2M2|A0A2K3D2M2_CHLRE	74100000	74600000	74300000	241000000	236000000	215000000	7.43333e+07	2.30667e+08	1.6337	0.00257871	0.0122491
	tr|A8IKK7|A8IKK7_CHLRE	74100000	74600000	74300000	241000000	236000000	215000000	7.43333e+07	2.30667e+08	1.6337	0.00257871	0.0122491
	Q9AR22|CTH1_CHLRE	74100000	74600000	74300000	241000000	236000000	215000000	7.43333e+07	2.30667e+08	1.6337	0.00257871	0.0122491
	tr|A8JDP6|A8JDP6_CHLRE	12300000	57100000	81500000	158000000	163000000	150000000	50300000	157000000	1.6421	0.0306326	0.0574117
	tr|A0A2K3E4U8|A0A2K3E4U8_CHLRE	48100000	42200000	110000000	186000000	238000000	202000000	6.67667e+07	2.08667e+08	1.644	0.00791259	0.0226654
	tr|A8J576|A8J576_CHLRE	85700000	1230000000	1480000000	2820000000	2940000000	3220000000	931900000	2.99333e+09	1.6835	0.0331083	0.0601507
	tr|A8JB12|A8JB12_CHLRE	24900000	34900000	20900000	77700000	80400000	102000000	26900000	86700000	1.6884	0.00588033	0.0188906
	tr|A7UCH8|A7UCH8_CHLRE	24900000	34900000	20900000	77700000	80400000	102000000	26900000	86700000	1.6884	0.00588033	0.0188906
	tr|A0A2K3D1I6|A0A2K3D1I6_CHLRE	24900000	34900000	20900000	77700000	80400000	102000000	26900000	86700000	1.6884	0.00588033	0.0188906
	tr|A0A2K3DPM5|A0A2K3DPM5_CHLRE	37600000	30700000	37100000	108000000	110000000	124000000	3.51333e+07	114000000	1.6981	0.00115015	0.00793838
	tr|A8I8V6|A8I8V6_CHLRE	255000000	233000000	331000000	827000000	823000000	1020000000	273000000	890000000	1.7049	0.00424264	0.0157737
	P47903|RS27_CHLRE	38100000	1230000000	1480000000	2820000000	2940000000	3220000000	9.16033e+08	2.99333e+09	1.7083	0.0355907	0.0638521
	tr|A8I4T2|A8I4T2_CHLRE	135000000	114000000	162000000	394000000	538000000	413000000	137000000	4.48333e+08	1.7104	0.0141189	0.0330244
	tr|Q27YU5|Q27YU5_CHLRE	29900000	34900000	37100000	92500000	118000000	125000000	3.39667e+07	1.11833e+08	1.7192	0.0126892	0.0306929
	tr|A0A2K3E8H7|A0A2K3E8H7_CHLRE	10500000	10200000	10800000	39200000	32800000	32200000	10500000	3.47333e+07	1.7259	0.00814142	0.022833
	tr|A8JCT6|A8JCT6_CHLRE	10500000	10200000	10800000	39200000	32800000	32200000	10500000	3.47333e+07	1.7259	0.00814142	0.022833
	tr|A0A2K3E8H0|A0A2K3E8H0_CHLRE	10500000	10200000	10800000	39200000	32800000	32200000	10500000	3.47333e+07	1.7259	0.00814142	0.022833
	tr|A8JK60|A8JK60_CHLRE	10500000	10200000	10800000	39200000	32800000	32200000	10500000	3.47333e+07	1.7259	0.00814142	0.022833
	tr|A8IXD1|A8IXD1_CHLRE	52600000	56000000	64800000	193000000	205000000	176000000	57800000	1.91333e+08	1.7269	0.00116061	0.00793838
	tr|A0A2K3E5S1|A0A2K3E5S1_CHLRE	48600000	117000000	112000000	307000000	310000000	309000000	9.25333e+07	3.08667e+08	1.738	0.0101242	0.0264153
	P49644|G3PC_CHLRE	2230000000	2230000000	2670000000	7690000000	7920000000	8200000000	2.37667e+09	7.93667e+09	1.7396	1.16414e-05	0.000739412
	tr|A8JHR9|A8JHR9_CHLRE	2230000000	2230000000	2670000000	7690000000	7920000000	8200000000	2.37667e+09	7.93667e+09	1.7396	1.16414e-05	0.000739412
	tr|A8J3Q5|A8J3Q5_CHLRE	40100000	40600000	41100000	138000000	129000000	140000000	40600000	1.35667e+08	1.7405	0.00117763	0.00793838
	tr|A0A2K3CVA1|A0A2K3CVA1_CHLRE	40100000	40600000	41100000	138000000	129000000	140000000	40600000	1.35667e+08	1.7405	0.00117763	0.00793838
	tr|Q9M6D7|Q9M6D7_CHLRE	40100000	40600000	41100000	138000000	129000000	140000000	40600000	1.35667e+08	1.7405	0.00117763	0.00793838
	tr|Q39595|Q39595_CHLRE	43900000	37000000	25700000	124000000	109000000	124000000	3.55333e+07	119000000	1.7437	0.000338495	0.00415564
	tr|A0A2K3DZ59|A0A2K3DZ59_CHLRE	43900000	37000000	25700000	124000000	109000000	124000000	3.55333e+07	119000000	1.7437	0.000338495	0.00415564
	tr|A8J8Y1|A8J8Y1_CHLRE	1270000000	1080000000	1480000000	3860000000	4510000000	4560000000	1.27667e+09	4310000000	1.7553	0.00128883	0.00828072
	P25387|GBLP_CHLRE	1270000000	1080000000	1480000000	3860000000	4510000000	4560000000	1.27667e+09	4310000000	1.7553	0.00128883	0.00828072
	tr|A8I297|A8I297_CHLRE	49100000	47500000	57700000	149000000	205000000	167000000	5.14333e+07	1.73667e+08	1.7555	0.0151	0.034922
	tr|Q9FNS2|Q9FNS2_CHLRE	1810000000	2080000000	2000000000	6840000000	6500000000	6560000000	1.96333e+09	6.63333e+09	1.7564	7.24471e-06	0.000647615
	tr|Q9FE86|Q9FE86_CHLRE	1810000000	2080000000	2000000000	6840000000	6500000000	6560000000	1.96333e+09	6.63333e+09	1.7564	7.24471e-06	0.000647615
	tr|A8JJQ2|A8JJQ2_CHLRE	14300000	28200000	496000	47100000	50900000	48000000	14332000	4.86667e+07	1.7637	0.0476445	0.0793818
	tr|A0A2K3CQ29|A0A2K3CQ29_CHLRE	14300000	28200000	496000	47100000	50900000	48000000	14332000	4.86667e+07	1.7637	0.0476445	0.0793818
	tr|Q3HTK6|Q3HTK6_CHLRE	14300000	28200000	496000	47100000	50900000	48000000	14332000	4.86667e+07	1.7637	0.0476445	0.0793818
	tr|A8JAG1|A8JAG1_CHLRE	372000000	266000000	368000000	1110000000	1160000000	1170000000	3.35333e+08	1.14667e+09	1.7738	0.000220267	0.00343083
	tr|A8HSU7|A8HSU7_CHLRE	1140000000	919000000	1180000000	3500000000	3730000000	3850000000	1.07967e+09	3.69333e+09	1.7743	5.49286e-05	0.00154703
	tr|A8HRF8|A8HRF8_CHLRE	85600000	66200000	118000000	332000000	249000000	343000000	8.99333e+07	308000000	1.776	0.00744955	0.021779
	tr|A0A2K3CZ51|A0A2K3CZ51_CHLRE	85600000	66200000	118000000	332000000	249000000	343000000	8.99333e+07	308000000	1.776	0.00744955	0.021779
	tr|A8JCT1|A8JCT1_CHLRE	12900000	74700000	58100000	187000000	149000000	165000000	4.85667e+07	167000000	1.7818	0.00940812	0.0251863
	tr|C5HJD6|C5HJD6_CHLRE	78400000	77500000	81400000	259000000	271000000	286000000	79100000	272000000	1.7819	0.00132815	0.00840143
	tr|A0A218N8B5|A0A218N8B5_CHLRE	78400000	77500000	81400000	259000000	271000000	286000000	79100000	272000000	1.7819	0.00132815	0.00840143
	O20030|YCF4_CHLRE	78400000	77500000	81400000	259000000	271000000	286000000	79100000	272000000	1.7819	0.00132815	0.00840143
	tr|A8IKQ0|A8IKQ0_CHLRE	538000000	464000000	692000000	1800000000	2110000000	1930000000	5.64667e+08	1.94667e+09	1.7855	0.00038673	0.00439291
	tr|A0A2K3DA52|A0A2K3DA52_CHLRE	1110000	30900000	37300000	96800000	92500000	50100000	2.31033e+07	79800000	1.7883	0.0421942	0.072474
	tr|A8JE07|A8JE07_CHLRE	547000000	401000000	666000000	1710000000	2140000000	1740000000	538000000	1.86333e+09	1.7922	0.00309053	0.0133563
	tr|A0A2K3D3A4|A0A2K3D3A4_CHLRE	74200000	99100000	86700000	276000000	270000000	359000000	8.66667e+07	3.01667e+08	1.7994	0.0132526	0.0315729
	tr|E3SC50|E3SC50_CHLRE	774000000	694000000	872000000	2470000000	2940000000	2790000000	780000000	2.73333e+09	1.8091	0.00207691	0.0109491
	tr|A8JGF8|A8JGF8_CHLRE	774000000	694000000	872000000	2470000000	2940000000	2790000000	780000000	2.73333e+09	1.8091	0.00207691	0.0109491
	tr|A8J282|A8J282_CHLRE	87700000	324000000	362000000	980000000	1020000000	744000000	257900000	9.14667e+08	1.8264	0.00568217	0.0185429
	tr|A8J1T4|A8J1T4_CHLRE	99800000	71200000	90100000	342000000	315000000	272000000	8.70333e+07	3.09667e+08	1.8311	0.00340069	0.0137983
	tr|A0A2K3D3E8|A0A2K3D3E8_CHLRE	1720000	1720000	2390000	6310000	7910000	6570000	1.94333e+06	6930000	1.8343	0.00369671	0.0145835
	tr|A8JAX9|A8JAX9_CHLRE	33100000	69000000	51300000	207000000	148000000	195000000	5.11333e+07	1.83333e+08	1.8421	0.00648369	0.0198666
	tr|A0A2K3E2B8|A0A2K3E2B8_CHLRE	126000000	138000000	115000000	432000000	516000000	412000000	1.26333e+08	4.53333e+08	1.8433	0.00733956	0.0216191
	tr|A8I4S9|A8I4S9_CHLRE	126000000	138000000	115000000	432000000	516000000	412000000	1.26333e+08	4.53333e+08	1.8433	0.00733956	0.0216191
	tr|A0A2K3DEW1|A0A2K3DEW1_CHLRE	85000	565000	1050000	1940000	2040000	2140000	566667	2040000	1.848	0.0296293	0.0559906
	tr|A8JIN9|A8JIN9_CHLRE	1770000000	1400000000	2150000000	5900000000	6950000000	6330000000	1.77333e+09	6.39333e+09	1.8501	0.00043994	0.00459145
	P50566|H4_CHLRE	1770000000	1400000000	2150000000	5900000000	6950000000	6330000000	1.77333e+09	6.39333e+09	1.8501	0.00043994	0.00459145
	tr|A8HVA3|A8HVA3_CHLRE	1770000000	1400000000	2150000000	5900000000	6950000000	6330000000	1.77333e+09	6.39333e+09	1.8501	0.00043994	0.00459145
	tr|A8JDN4|A8JDN4_CHLRE	371000000	274000000	387000000	1250000000	1180000000	1330000000	344000000	1.25333e+09	1.8653	0.000109613	0.00231675
	tr|Q8H0R8|Q8H0R8_CHLRE	208000000	262000000	309000000	834000000	1040000000	973000000	2.59667e+08	949000000	1.8697	0.0023694	0.0115889
	tr|A8J0W9|A8J0W9_CHLRE	208000000	262000000	309000000	834000000	1040000000	973000000	2.59667e+08	949000000	1.8697	0.0023694	0.0115889
	tr|A0A2K3E3Q0|A0A2K3E3Q0_CHLRE	208000000	262000000	309000000	834000000	1040000000	973000000	2.59667e+08	949000000	1.8697	0.0023694	0.0115889
	tr|A8IWL3|A8IWL3_CHLRE	28400000	8070000	45600000	74400000	122000000	109000000	2.73567e+07	101800000	1.8958	0.0161797	0.0364018
	tr|A0A2K3DYI3|A0A2K3DYI3_CHLRE	28400000	8070000	45600000	74400000	122000000	109000000	2.73567e+07	101800000	1.8958	0.0161797	0.0364018
	tr|A8I0I1|A8I0I1_CHLRE	265000000	222000000	283000000	950000000	952000000	980000000	2.56667e+08	9.60667e+08	1.9041	4.66986e-05	0.0013941
	tr|A8IYW8|A8IYW8_CHLRE	13000000	39900000	51100000	93900000	131000000	166000000	3.46667e+07	130300000	1.9102	0.0259274	0.0505163
	tr|A8J1K0|A8J1K0_CHLRE	57700000	36600000	46000000	154000000	167000000	209000000	4.67667e+07	1.76667e+08	1.9175	0.00905704	0.0244785
	tr|A0A2K3DY10|A0A2K3DY10_CHLRE	1210000000	703000000	1050000000	3740000000	3800000000	3720000000	9.87667e+08	3.75333e+09	1.9261	0.00237301	0.0115889
	tr|A8IRK4|A8IRK4_CHLRE	1210000000	703000000	1050000000	3740000000	3800000000	3720000000	9.87667e+08	3.75333e+09	1.9261	0.00237301	0.0115889
	tr|Q8H2C1|Q8H2C1_CHLRE	35200000	20700000	29000000	106000000	113000000	105000000	28300000	108000000	1.9322	0.000303935	0.00409826
	tr|Q8RVB8|Q8RVB8_CHLRE	35200000	20700000	29000000	106000000	113000000	105000000	28300000	108000000	1.9322	0.000303935	0.00409826
	tr|A8HN02|A8HN02_CHLRE	N/A	106000000	212000000	383000000	417000000	424000000	1.06e+08	408000000	1.9445	0.0341399	0.0616799
	tr|A8IR49|A8IR49_CHLRE	5470000	3240000	7700000	18900000	21100000	23200000	5470000	2.10667e+07	1.9453	0.000958153	0.00737814
	tr|A0A2K3CPG8|A0A2K3CPG8_CHLRE	5470000	3240000	7700000	18900000	21100000	23200000	5470000	2.10667e+07	1.9453	0.000958153	0.00737814
	tr|A8J635|A8J635_CHLRE	123000000	112000000	123000000	446000000	430000000	504000000	1.19333e+08	460000000	1.9466	0.00357351	0.0142111
	tr|A8J567|A8J567_CHLRE	1360000000	1320000000	1710000000	5450000000	5800000000	5750000000	1.46333e+09	5.66667e+09	1.9532	1.61708e-05	0.000831179
	tr|O22547|O22547_CHLRE	245000000	234000000	227000000	898000000	1000000000	867000000	2.35333e+08	9.21667e+08	1.9695	0.00299097	0.0133563
	tr|A0A218N8Z8|A0A218N8Z8_CHLRE	150000000	138000000	173000000	569000000	621000000	618000000	1.53667e+08	6.02667e+08	1.9716	9.54096e-05	0.00210927
	P48270|RR4_CHLRE	150000000	138000000	173000000	569000000	621000000	618000000	1.53667e+08	6.02667e+08	1.9716	9.54096e-05	0.00210927
	tr|A0A2K3DMS8|A0A2K3DMS8_CHLRE	16000000	16900000	17800000	76700000	76000000	46500000	16900000	66400000	1.9742	0.0378044	0.0668321
	tr|A0A2K3DPW8|A0A2K3DPW8_CHLRE	4380000	324000000	362000000	980000000	1020000000	744000000	2.30127e+08	9.14667e+08	1.9908	0.0102185	0.0266277
	tr|A8J4X1|A8J4X1_CHLRE	16000000	18400000	13600000	61900000	62500000	69200000	16000000	6.45333e+07	2.012	0.000235545	0.00361243
	tr|A8I647|A8I647_CHLRE	20700000	224000000	256000000	630000000	699000000	699000000	166900000	676000000	2.018	0.0139029	0.0325934
	tr|A8IL29|A8IL29_CHLRE	568000	300000000	388000000	897000000	968000000	924000000	2.29523e+08	9.29667e+08	2.0181	0.0240442	0.0479021
	tr|A0A2K3DD77|A0A2K3DD77_CHLRE	110000000	111000000	114000000	376000000	536000000	456000000	1.11667e+08	456000000	2.0298	0.0174674	0.0383685
	tr|A8IZY9|A8IZY9_CHLRE	110000000	111000000	114000000	376000000	536000000	456000000	1.11667e+08	456000000	2.0298	0.0174674	0.0383685
	tr|A8IHM8|A8IHM8_CHLRE	16200000	16200000	16300000	87900000	55200000	56100000	1.62333e+07	66400000	2.0322	0.043002	0.0735256
	tr|A8IGY1|A8IGY1_CHLRE	921000000	866000000	981000000	3730000000	3790000000	3860000000	9.22667e+08	3.79333e+09	2.0396	6.64488e-07	0.000316931
	tr|A8HVP7|A8HVP7_CHLRE	568000	152000000	197000000	405000000	560000000	480000000	1.16523e+08	4.81667e+08	2.0474	0.00962689	0.0255392
	tr|A8IVX4|A8IVX4_CHLRE	12600000	10300000	15400000	47000000	55800000	56400000	1.27667e+07	5.30667e+07	2.0554	0.00150269	0.00903372
	tr|Q6Y682|Q6Y682_CHLRE	125000000	131000000	151000000	507000000	585000000	611000000	1.35667e+08	5.67667e+08	2.065	0.00340634	0.0137983
	tr|A8JDQ7|A8JDQ7_CHLRE	14900000	32000000	38500000	121000000	120000000	118000000	2.84667e+07	1.19667e+08	2.0717	0.00532035	0.0176497
	tr|A0A2K3CPG2|A0A2K3CPG2_CHLRE	61400000	75600000	90900000	310000000	322000000	329000000	7.59667e+07	3.20333e+08	2.0761	5.93276e-05	0.00164835
	tr|A8I893|A8I893_CHLRE	55200000	59100000	88200000	201000000	349000000	306000000	67500000	2.85333e+08	2.0797	0.0326379	0.0596844
	tr|A0A2K3E0N9|A0A2K3E0N9_CHLRE	55200000	59100000	88200000	201000000	349000000	306000000	67500000	2.85333e+08	2.0797	0.0326379	0.0596844
	tr|A8HR70|A8HR70_CHLRE	58700000	38500000	43900000	197000000	219000000	181000000	4.70333e+07	199000000	2.081	0.00103281	0.00761096
	tr|A0A2K3CZ17|A0A2K3CZ17_CHLRE	58700000	38500000	43900000	197000000	219000000	181000000	4.70333e+07	199000000	2.081	0.00103281	0.00761096
	tr|A0A2K3E135|A0A2K3E135_CHLRE	71300000	73200000	53800000	249000000	291000000	302000000	66100000	2.80667e+08	2.0861	0.00230276	0.0114359
	tr|A0A2K3DMH6|A0A2K3DMH6_CHLRE	21300000	24500000	51400000	132000000	139000000	145000000	32400000	1.38667e+08	2.0976	0.00346072	0.0138882
	tr|A8HXW8|A8HXW8_CHLRE	21300000	24500000	51400000	132000000	139000000	145000000	32400000	1.38667e+08	2.0976	0.00346072	0.0138882
	tr|A8JBN7|A8JBN7_CHLRE	23000000	18700000	25400000	121000000	82400000	86600000	2.23667e+07	9.66667e+07	2.1117	0.023658	0.0472701
	tr|A0A2K3DZM1|A0A2K3DZM1_CHLRE	23000000	18700000	25400000	121000000	82400000	86600000	2.23667e+07	9.66667e+07	2.1117	0.023658	0.0472701
	tr|A0A2K3DSL2|A0A2K3DSL2_CHLRE	4220000000	3840000000	4770000000	18600000000	18000000000	18900000000	4.27667e+09	18500000000	2.113	2.99108e-06	0.000439261
	Q42690|ALFC_CHLRE	4220000000	3840000000	4770000000	18600000000	18000000000	18900000000	4.27667e+09	18500000000	2.113	2.99108e-06	0.000439261
	tr|A8J1A3|A8J1A3_CHLRE	264000000	221000000	248000000	1080000000	1040000000	1060000000	2.44333e+08	1060000000	2.1171	1.23319e-06	0.000316931
	tr|A0A2K3DE61|A0A2K3DE61_CHLRE	264000000	221000000	248000000	1080000000	1040000000	1060000000	2.44333e+08	1060000000	2.1171	1.23319e-06	0.000316931
	tr|A0A2K3CS97|A0A2K3CS97_CHLRE	172000000	160000000	187000000	765000000	736000000	753000000	173000000	7.51333e+08	2.1187	9.88528e-07	0.000316931
	tr|A8IT25|A8IT25_CHLRE	170000000	152000000	190000000	754000000	744000000	726000000	1.70667e+08	7.41333e+08	2.1189	4.40942e-06	0.000523036
	tr|A8J090|A8J090_CHLRE	95300000	96400000	107000000	426000000	389000000	484000000	9.95667e+07	433000000	2.1206	0.00606452	0.0191531
	tr|A8J091|A8J091_CHLRE	95300000	96400000	107000000	426000000	389000000	484000000	9.95667e+07	433000000	2.1206	0.00606452	0.0191531
	tr|A8JAL9|A8JAL9_CHLRE	103000000	168000000	171000000	619000000	647000000	663000000	1.47333e+08	643000000	2.1257	0.000198025	0.00325712
	tr|A0A2K3CXE4|A0A2K3CXE4_CHLRE	103000000	168000000	171000000	619000000	647000000	663000000	1.47333e+08	643000000	2.1257	0.000198025	0.00325712
	tr|A8HQ21|A8HQ21_CHLRE	43900000	54200000	45900000	209000000	252000000	168000000	48000000	2.09667e+08	2.127	0.0203172	0.0427118
	tr|A8JHU2|A8JHU2_CHLRE	218000000	186000000	268000000	830000000	1120000000	992000000	224000000	9.80667e+08	2.1303	0.00809655	0.022833
	tr|A0A2K3DEK4|A0A2K3DEK4_CHLRE	22400000	29500000	27600000	103000000	121000000	125000000	26500000	1.16333e+08	2.1342	0.00301563	0.0133563
	tr|Q6V502|Q6V502_CHLRE	6950000	6310000	8440000	27200000	41900000	26500000	7.23333e+06	3.18667e+07	2.1393	0.0373069	0.0663373
	tr|A0A2K3DEZ7|A0A2K3DEZ7_CHLRE	6630000	9760000	8400000	36300000	36000000	37600000	8.26333e+06	3.66333e+07	2.1484	8.65546e-05	0.00202223
	tr|A8HPW8|A8HPW8_CHLRE	52700000	40100000	54700000	200000000	242000000	224000000	4.91667e+07	222000000	2.1748	0.00199872	0.010646
	tr|A0A2K3E652|A0A2K3E652_CHLRE	52700000	40100000	54700000	200000000	242000000	224000000	4.91667e+07	222000000	2.1748	0.00199872	0.010646
	tr|A8HQ81|A8HQ81_CHLRE	780000000	729000000	856000000	3390000000	3640000000	3720000000	7.88333e+08	3.58333e+09	2.1844	0.000362924	0.00426383
	tr|A8I1A4|A8I1A4_CHLRE	7260000	16800000	7740000	53000000	32700000	58900000	10600000	48200000	2.185	0.0289653	0.0548872
	tr|A0A2K3DBZ5|A0A2K3DBZ5_CHLRE	7260000	16800000	7740000	53000000	32700000	58900000	10600000	48200000	2.185	0.0289653	0.0548872
	tr|A8IQC1|A8IQC1_CHLRE	605000000	499000000	710000000	2570000000	3000000000	2710000000	6.04667e+08	2760000000	2.1905	0.000752911	0.00643891
	tr|Q9LD42|Q9LD42_CHLRE	67500000	56700000	55100000	272000000	281000000	269000000	5.97667e+07	274000000	2.1968	2.39298e-06	0.000409998
	tr|A8J239|A8J239_CHLRE	53100000	40200000	14700000	133000000	228000000	135000000	36000000	1.65333e+08	2.1993	0.0413995	0.0715264
	tr|A0A2K3D608|A0A2K3D608_CHLRE	1570000	1360000	1460000	7080000	6740000	6400000	1.46333e+06	6740000	2.2035	0.000579041	0.00545886
	tr|A0A2K3D603|A0A2K3D603_CHLRE	1570000	1360000	1460000	7080000	6740000	6400000	1.46333e+06	6740000	2.2035	0.000579041	0.00545886
	tr|A8IVU0|A8IVU0_CHLRE	597000000	500000000	686000000	2560000000	2990000000	2710000000	5.94333e+08	2.75333e+09	2.2118	0.000972128	0.0074382
	tr|A8IIL1|A8IIL1_CHLRE	222000000	197000000	242000000	989000000	988000000	1100000000	2.20333e+08	1.02567e+09	2.2188	0.000784959	0.00658725
	P19824|KPPR_CHLRE	1640000000	1450000000	1850000000	7600000000	8050000000	7900000000	1.64667e+09	7850000000	2.2531	4.57911e-06	0.000523036
	tr|A8IYP4|A8IYP4_CHLRE	1640000000	1450000000	1850000000	7600000000	8050000000	7900000000	1.64667e+09	7850000000	2.2531	4.57911e-06	0.000523036
	tr|A0A2K3E3L3|A0A2K3E3L3_CHLRE	1550000	2820000	3400000	10700000	14200000	12600000	2590000	12500000	2.2709	0.00298448	0.0133563
	P08475|RBS2_CHLRE	1550000	2820000	3400000	10700000	14200000	12600000	2590000	12500000	2.2709	0.00298448	0.0133563
	tr|A8J914|A8J914_CHLRE	43600000	60900000	88700000	266000000	340000000	332000000	64400000	3.12667e+08	2.2795	0.0022195	0.0111572
	tr|A0A2K3D3T8|A0A2K3D3T8_CHLRE	20400000	14100000	20500000	97000000	102000000	72600000	1.83333e+07	9.05333e+07	2.304	0.0120498	0.0295286
	tr|A8IZT9|A8IZT9_CHLRE	4380000	125000000	117000000	410000000	407000000	401000000	8.21267e+07	406000000	2.3056	0.0138311	0.0324619
	tr|Q8LL91|Q8LL91_CHLRE	4380000	125000000	117000000	410000000	407000000	401000000	8.21267e+07	406000000	2.3056	0.0138311	0.0324619
	tr|A8IZL2|A8IZL2_CHLRE	1530000	2220000	2910000	9440000	11900000	11700000	2220000	1.10133e+07	2.3106	0.00229197	0.0114099
	tr|A0A2K3DDN8|A0A2K3DDN8_CHLRE	1530000	2220000	2910000	9440000	11900000	11700000	2220000	1.10133e+07	2.3106	0.00229197	0.0114099
	tr|A0A2K3DCH9|A0A2K3DCH9_CHLRE	1310000000	1300000000	1500000000	6720000000	6850000000	7020000000	1370000000	6.86333e+09	2.3247	2.11017e-06	0.00039441
	tr|B2XY88|B2XY88_CHLRE	29600000	28200000	43000000	149000000	196000000	160000000	33600000	1.68333e+08	2.3248	0.00628186	0.0193927
	P08681|COX1_CHLRE	29600000	28200000	43000000	149000000	196000000	160000000	33600000	1.68333e+08	2.3248	0.00628186	0.0193927
	tr|A8IIK8|A8IIK8_CHLRE	199000000	157000000	189000000	919000000	884000000	943000000	1.81667e+08	9.15333e+08	2.333	9.30426e-06	0.000739412
	tr|A0A2K3DAF7|A0A2K3DAF7_CHLRE	199000000	157000000	189000000	919000000	884000000	943000000	1.81667e+08	9.15333e+08	2.333	9.30426e-06	0.000739412
	tr|A8JI07|A8JI07_CHLRE	594000000	512000000	610000000	2710000000	3290000000	2860000000	572000000	2.95333e+09	2.3683	0.00429922	0.0158236
	tr|Q1RS84|Q1RS84_CHLRE	594000000	512000000	610000000	2710000000	3290000000	2860000000	572000000	2.95333e+09	2.3683	0.00429922	0.0158236
	tr|A8JCP5|A8JCP5_CHLRE	80300000	126000000	91600000	500000000	522000000	520000000	99300000	514000000	2.3719	0.000119182	0.00240312
	tr|A0A2K3E592|A0A2K3E592_CHLRE	96800000	43100000	25300000	287000000	284000000	285000000	5.50667e+07	2.85333e+08	2.3734	0.00851219	0.0234938
	tr|A8JCW5|A8JCW5_CHLRE	96800000	43100000	25300000	287000000	284000000	285000000	5.50667e+07	2.85333e+08	2.3734	0.00851219	0.0234938
	tr|A8HYH4|A8HYH4_CHLRE	15500000	2180000	3500000	29200000	50700000	34200000	7060000	3.80333e+07	2.4295	0.021714	0.0448233
	tr|D5LB11|D5LB11_CHLRE	15500000	2180000	3500000	29200000	50700000	34200000	7060000	3.80333e+07	2.4295	0.021714	0.0448233
	tr|Q6PLQ2|Q6PLQ2_CHLRE	15500000	2180000	3500000	29200000	50700000	34200000	7060000	3.80333e+07	2.4295	0.021714	0.0448233
	tr|A8IXU9|A8IXU9_CHLRE	32700000	69900000	82300000	338000000	333000000	330000000	6.16333e+07	3.33667e+08	2.4366	0.00246026	0.0119581
	tr|A8J0N7|A8J0N7_CHLRE	2410000000	2430000000	2840000000	13200000000	13900000000	14600000000	2560000000	13900000000	2.4409	0.000422695	0.00458185
	tr|A0A2K3D7C4|A0A2K3D7C4_CHLRE	81000000	87300000	95100000	533000000	473000000	435000000	87800000	4.80333e+08	2.4517	0.00455723	0.0162951
	tr|A8IEL6|A8IEL6_CHLRE	46500000	63700000	76600000	296000000	414000000	351000000	6.22667e+07	3.53667e+08	2.5059	0.00979191	0.0257774
	tr|A8I2T0|A8I2T0_CHLRE	73400000	87300000	121000000	437000000	684000000	499000000	93900000	540000000	2.5238	0.0232784	0.046898
	tr|A8HP84|A8HP84_CHLRE	4010000000	3420000000	4430000000	22200000000	23300000000	22900000000	3.95333e+09	22800000000	2.5279	1.85791e-06	0.000381985
	P50362|G3PA_CHLRE	4010000000	3420000000	4430000000	22200000000	23300000000	22900000000	3.95333e+09	22800000000	2.5279	1.85791e-06	0.000381985
	tr|A0A2K3CPL3|A0A2K3CPL3_CHLRE	111000000	71200000	115000000	550000000	581000000	605000000	9.90667e+07	5.78667e+08	2.5463	2.58044e-05	0.00110439
	tr|Q8SAQ6|Q8SAQ6_CHLRE	152000000	141000000	144000000	831000000	907000000	842000000	1.45667e+08	860000000	2.5617	0.000909443	0.00719159
	tr|A8J5F7|A8J5F7_CHLRE	152000000	141000000	144000000	831000000	907000000	842000000	1.45667e+08	860000000	2.5617	0.000909443	0.00719159
	tr|A8IMP6|A8IMP6_CHLRE	448000000	387000000	540000000	2600000000	2830000000	2790000000	4.58333e+08	2740000000	2.5797	4.61582e-05	0.0013941
	tr|A0A2K3CZA0|A0A2K3CZA0_CHLRE	105000000	108000000	102000000	575000000	626000000	687000000	105000000	6.29333e+08	2.5834	0.00370971	0.0145835
	tr|A8HRR9|A8HRR9_CHLRE	105000000	108000000	102000000	575000000	626000000	687000000	105000000	6.29333e+08	2.5834	0.00370971	0.0145835
	tr|Q695H0|Q695H0_CHLRE	33700000	33400000	33100000	207000000	199000000	196000000	33400000	2.00667e+08	2.5869	0.000372247	0.00432395
	tr|A0A2K3CZF3|A0A2K3CZF3_CHLRE	217000000	202000000	236000000	1240000000	1270000000	1430000000	2.18333e+08	1.31333e+09	2.5886	0.002313	0.0114591
	tr|A8J345|A8J345_CHLRE	35200000	12800000	7920000	113000000	134000000	89800000	18640000	1.12267e+08	2.5905	0.00570759	0.0185677
	tr|A8J503|A8J503_CHLRE	129000000	110000000	141000000	701000000	816000000	787000000	1.26667e+08	768000000	2.6001	0.00169515	0.00965435
	tr|A8J2G4|A8J2G4_CHLRE	12300000	298000000	395000000	1270000000	1500000000	1540000000	235100000	1.43667e+09	2.6114	0.00156978	0.00927435
	tr|A0A2K3D385|A0A2K3D385_CHLRE	15900000	32400000	27100000	152000000	149000000	165000000	2.51333e+07	1.55333e+08	2.6277	4.67863e-05	0.0013941
	tr|A8JE04|A8JE04_CHLRE	N/A	3090000	6180000	14500000	18400000	24500000	3.09e+06	1.91333e+07	2.6304	0.014498	0.0337958
	tr|A0A2K3DSK9|A0A2K3DSK9_CHLRE	N/A	3090000	6180000	14500000	18400000	24500000	3.09e+06	1.91333e+07	2.6304	0.014498	0.0337958
	tr|A8I982|A8I982_CHLRE	353000000	318000000	438000000	2120000000	2370000000	2470000000	3.69667e+08	2320000000	2.6498	0.00116714	0.00793838
	tr|A0A2K3E189|A0A2K3E189_CHLRE	353000000	318000000	438000000	2120000000	2370000000	2470000000	3.69667e+08	2320000000	2.6498	0.00116714	0.00793838
	tr|A0A2K3DPP7|A0A2K3DPP7_CHLRE	49500000	35400000	42500000	273000000	268000000	287000000	4.24667e+07	276000000	2.7003	1.20976e-05	0.000739412
	tr|Q4U1D9|Q4U1D9_CHLRE	49500000	35400000	42500000	273000000	268000000	287000000	4.24667e+07	276000000	2.7003	1.20976e-05	0.000739412
	tr|A0A2K3DPQ2|A0A2K3DPQ2_CHLRE	49500000	35400000	42500000	273000000	268000000	287000000	4.24667e+07	276000000	2.7003	1.20976e-05	0.000739412
	Q39571|YPTC1_CHLRE	68300000	50200000	76500000	389000000	432000000	461000000	65000000	4.27333e+08	2.7169	0.0012344	0.0081084
	tr|A8JHQ7|A8JHQ7_CHLRE	68300000	50200000	76500000	389000000	432000000	461000000	65000000	4.27333e+08	2.7169	0.0012344	0.0081084
	tr|A8JDP4|A8JDP4_CHLRE	897000000	764000000	925000000	5640000000	5740000000	5800000000	862000000	5.72667e+09	2.7319	2.42362e-07	0.000316931
	P05726|RK16_CHLRE	43100000	36800000	33100000	249000000	250000000	259000000	3.76667e+07	2.52667e+08	2.7459	1.05507e-06	0.000316931
	tr|A0A218N8N6|A0A218N8N6_CHLRE	43100000	36800000	33100000	249000000	250000000	259000000	3.76667e+07	2.52667e+08	2.7459	1.05507e-06	0.000316931
	tr|A8JBJ0|A8JBJ0_CHLRE	589000	56000000	881000	128000000	137000000	126000000	1.91567e+07	1.30333e+08	2.7663	0.0233121	0.046898
	tr|A0A2K3CSD6|A0A2K3CSD6_CHLRE	589000	56000000	881000	128000000	137000000	126000000	1.91567e+07	1.30333e+08	2.7663	0.0233121	0.046898
	tr|A0A2K3E7I4|A0A2K3E7I4_CHLRE	7770000	6600000	8700000	57100000	63200000	37500000	7690000	52600000	2.774	0.0279036	0.0532776
	tr|A8JG07|A8JG07_CHLRE	509000000	505000000	512000000	3350000000	3420000000	3680000000	5.08667e+08	3.48333e+09	2.7757	0.00113236	0.00789197
	tr|A0A2K3E4T1|A0A2K3E4T1_CHLRE	983000000	849000000	988000000	6280000000	6890000000	6790000000	940000000	6.65333e+09	2.8233	0.000618691	0.00562955
	tr|A0A2K3DMT5|A0A2K3DMT5_CHLRE	59100000	41000000	50500000	362000000	344000000	372000000	50200000	3.59333e+08	2.8396	2.5157e-05	0.00110439
	tr|Q9S7V1|Q9S7V1_CHLRE	98500000	63700000	75000000	533000000	584000000	587000000	7.90667e+07	568000000	2.8447	9.43737e-05	0.00210927
	tr|A8J4R9|A8J4R9_CHLRE	36000000	58600000	64600000	422000000	351000000	404000000	5.30667e+07	3.92333e+08	2.8862	0.00128646	0.00828072
	tr|A8IJ34|A8IJ34_CHLRE	177000000	137000000	186000000	1140000000	1310000000	1260000000	1.66667e+08	1.23667e+09	2.8914	0.00106567	0.00764122
	tr|A0A2K3D3B1|A0A2K3D3B1_CHLRE	177000000	137000000	186000000	1140000000	1310000000	1260000000	1.66667e+08	1.23667e+09	2.8914	0.00106567	0.00764122
	tr|A8I0Y2|A8I0Y2_CHLRE	393000000	346000000	448000000	2830000000	2930000000	3050000000	3.95667e+08	2.93667e+09	2.8918	7.48132e-05	0.00191074
	tr|A8HVQ1|A8HVQ1_CHLRE	448000000	438000000	491000000	3280000000	3610000000	3420000000	459000000	3.43667e+09	2.9044	0.00077072	0.00651591
	tr|A8J8P4|A8J8P4_CHLRE	53900000	38100000	60400000	325000000	420000000	396000000	50800000	3.80333e+08	2.9044	0.00535893	0.017677
	tr|A0A2K3CWZ6|A0A2K3CWZ6_CHLRE	136000000	93700000	78600000	724000000	806000000	781000000	1.02767e+08	7.70333e+08	2.9061	5.29602e-05	0.00154703
	Q8HTL2|RK2_CHLRE	72000000	64600000	70400000	464000000	530000000	582000000	69000000	5.25333e+08	2.9286	0.00539079	0.017677
	tr|A0A218N8U4|A0A218N8U4_CHLRE	72000000	64600000	70400000	464000000	530000000	582000000	69000000	5.25333e+08	2.9286	0.00539079	0.017677
	tr|A8JEA7|A8JEA7_CHLRE	18300000	23500000	28500000	163000000	175000000	199000000	2.34333e+07	179000000	2.9333	0.00270803	0.0126252
	tr|A8IW44|A8IW44_CHLRE	20900000	144000000	187000000	919000000	939000000	928000000	117300000	9.28667e+08	2.985	0.0033805	0.0137983
	tr|A8ICT1|A8ICT1_CHLRE	50600000	378000000	502000000	2270000000	2480000000	2620000000	310200000	2.45667e+09	2.9854	0.000334141	0.00415564
	tr|A0A218N972|A0A218N972_CHLRE	N/A	14400000	28900000	112000000	117000000	130000000	1.44333e+07	1.19667e+08	3.0515	0.000989349	0.00747541
	P26565|RK20_CHLRE	N/A	14400000	28900000	112000000	117000000	130000000	1.44333e+07	1.19667e+08	3.0515	0.000989349	0.00747541
	tr|A8JJ55|A8JJ55_CHLRE	24200000	26600000	29300000	188000000	266000000	241000000	26700000	2.31667e+08	3.1171	0.012092	0.0295966
	tr|A8IQE3|A8IQE3_CHLRE	1520000000	102000000	204000000	4970000000	5500000000	5460000000	6.08667e+08	5310000000	3.125	0.00452776	0.0162746
	tr|A8HVE0|A8HVE0_CHLRE	20000000	14400000	25600000	133000000	202000000	200000000	20000000	1.78333e+08	3.1565	0.0182535	0.0396296
	tr|A0A2K3CXM6|A0A2K3CXM6_CHLRE	8340000	8740000	9040000	81200000	94000000	59600000	8.70667e+06	7.82667e+07	3.1682	0.0201611	0.0425577
	tr|A8J0B0|A8J0B0_CHLRE	202000000	168000000	206000000	1600000000	1910000000	1750000000	192000000	1.75333e+09	3.1909	0.00284003	0.0130337
	tr|A8JHX0|A8JHX0_CHLRE	10500000	14400000	32500000	161000000	219000000	185000000	1.91333e+07	1.88333e+08	3.2991	0.00434992	0.0158572
	tr|A8JBC9|A8JBC9_CHLRE	N/A	19600000	39100000	161000000	218000000	199000000	1.95667e+07	1.92667e+08	3.2996	0.00179772	0.00998947
	tr|Q763T6|Q763T6_CHLRE	27200000	25600000	28800000	272000000	284000000	266000000	27200000	274000000	3.3325	0.000322319	0.00414179
	tr|A8IZV1|A8IZV1_CHLRE	12300000	34000000	20700000	269000000	265000000	167000000	2.23333e+07	2.33667e+08	3.3872	0.0209344	0.04383
	tr|A8IKZ2|A8IKZ2_CHLRE	77500000	69900000	107000000	787000000	971000000	905000000	84800000	8.87667e+08	3.3879	0.00326922	0.0135242
	tr|A2PZC3|A2PZC3_CHLRE	16500000	17700000	15300000	180000000	183000000	185000000	16500000	1.82667e+08	3.4687	3.32431e-06	0.000455652
	tr|A8ITX0|A8ITX0_CHLRE	36000000	44700000	46400000	497000000	551000000	556000000	4.23667e+07	5.34667e+08	3.6576	0.00112031	0.00783455
	Q9LD46|CRD1_CHLRE	36000000	44700000	46400000	497000000	551000000	556000000	4.23667e+07	5.34667e+08	3.6576	0.00112031	0.00783455
	tr|A0A2K3DV78|A0A2K3DV78_CHLRE	5700000	12800000	7920000	113000000	134000000	89800000	8.80667e+06	1.12267e+08	3.6722	0.0130859	0.0312845
	tr|A8JIF0|A8JIF0_CHLRE	34300000	11000000	10700000	224000000	240000000	250000000	1.86667e+07	238000000	3.6724	3.60614e-05	0.00121545
	tr|A0A2K3CQ34|A0A2K3CQ34_CHLRE	34300000	11000000	10700000	224000000	240000000	250000000	1.86667e+07	238000000	3.6724	3.60614e-05	0.00121545
	tr|A0A2K3D6R0|A0A2K3D6R0_CHLRE	14200000	13400000	19100000	200000000	218000000	208000000	1.55667e+07	2.08667e+08	3.7447	0.000218705	0.00343083
	tr|A8IY20|A8IY20_CHLRE	14200000	13400000	19100000	200000000	218000000	208000000	1.55667e+07	2.08667e+08	3.7447	0.000218705	0.00343083
	tr|A0A2K3D6R2|A0A2K3D6R2_CHLRE	14200000	13400000	19100000	200000000	218000000	208000000	1.55667e+07	2.08667e+08	3.7447	0.000218705	0.00343083
	tr|A0A2K3D6Q9|A0A2K3D6Q9_CHLRE	14200000	13400000	19100000	200000000	218000000	208000000	1.55667e+07	2.08667e+08	3.7447	0.000218705	0.00343083
	tr|A0A2K3CQ54|A0A2K3CQ54_CHLRE	91400000	60500000	76300000	1060000000	1120000000	881000000	7.60667e+07	1.02033e+09	3.7456	0.00516881	0.0173929
	tr|A8JII3|A8JII3_CHLRE	91400000	60500000	76300000	1060000000	1120000000	881000000	7.60667e+07	1.02033e+09	3.7456	0.00516881	0.0173929
	P31178|GLE_CHLRE	91400000	60500000	76300000	1060000000	1120000000	881000000	7.60667e+07	1.02033e+09	3.7456	0.00516881	0.0173929
	tr|A8J605|A8J605_CHLRE	17500000	17400000	17400000	286000000	256000000	170000000	1.74333e+07	2.37333e+08	3.767	0.0240911	0.0479149
	P59775|RR8_CHLRE	22400000	19800000	24400000	333000000	308000000	365000000	22200000	3.35333e+08	3.917	0.0026206	0.0122733
	tr|A0A218N9B0|A0A218N9B0_CHLRE	22400000	19800000	24400000	333000000	308000000	365000000	22200000	3.35333e+08	3.917	0.0026206	0.0122733
	tr|Q84SA0|Q84SA0_CHLRE	30700000	24800000	4940000	299000000	320000000	325000000	2.01467e+07	3.14667e+08	3.9652	1.22276e-05	0.000739412
	tr|A8IYG8|A8IYG8_CHLRE	30700000	24800000	4940000	299000000	320000000	325000000	2.01467e+07	3.14667e+08	3.9652	1.22276e-05	0.000739412
	P00873|RBS1_CHLRE	156000	237000	347000	3280000	4510000	4030000	246667	3940000	3.9976	0.00808073	0.0228214
	tr|A0A2K3E4Y3|A0A2K3E4Y3_CHLRE	N/A	5230000	10500000	86000000	91300000	88400000	5.24333e+06	8.85667e+07	4.0782	0.000162954	0.00281541
	tr|A8HN50|A8HN50_CHLRE	36300000	32000000	52700000	652000000	910000000	685000000	4.03333e+07	749000000	4.2149	0.0124399	0.0303398
	tr|A8IG47|A8IG47_CHLRE	N/A	1170000	2340000	25000000	20100000	21500000	1.17e+06	22200000	4.246	0.00130203	0.00833949
	tr|A8JBI9|A8JBI9_CHLRE	20000000	15400000	22500000	304000000	494000000	303000000	19300000	367000000	4.2491	0.031656	0.0586348
	tr|A0A2K3CSG2|A0A2K3CSG2_CHLRE	20000000	15400000	22500000	304000000	494000000	303000000	19300000	367000000	4.2491	0.031656	0.0586348
	tr|A8IS63|A8IS63_CHLRE	902000	1130000	1320000	41700000	27700000	46300000	1.11733e+06	3.85667e+07	5.1092	0.0215454	0.0447447
	tr|A0A2K3CUX5|A0A2K3CUX5_CHLRE	902000	1130000	1320000	41700000	27700000	46300000	1.11733e+06	3.85667e+07	5.1092	0.0215454	0.0447447
	tr|A0A2K3D977|A0A2K3D977_CHLRE	3910000	3610000	4950000	135000000	173000000	182000000	4.15667e+06	1.63333e+08	5.2962	0.0080493	0.0228214
	tr|A8IAA8|A8IAA8_CHLRE	57500000	42700000	55100000	2540000000	3040000000	2960000000	5.17667e+07	2.84667e+09	5.7811	0.00304266	0.0133563
	tr|A0A2K3E094|A0A2K3E094_CHLRE	57500000	42700000	55100000	2540000000	3040000000	2960000000	5.17667e+07	2.84667e+09	5.7811	0.00304266	0.0133563
	tr|A0A2K3E1J3|A0A2K3E1J3_CHLRE	2160000	1830000	2000000	99700000	143000000	108000000	1.99667e+06	116900000	5.8715	0.0130695	0.0312815
	tr|E3SC57|E3SC57_CHLRE	31200000	32700000	41700000	2140000000	2350000000	2130000000	35200000	2.20667e+09	5.9701	0.00106665	0.00764122
	tr|A8ID84|A8ID84_CHLRE	31200000	32700000	41700000	2140000000	2350000000	2130000000	35200000	2.20667e+09	5.9701	0.00106665	0.00764122
	tr|A0A2K3DTE3|A0A2K3DTE3_CHLRE	N/A	26900000	53700000	1670000000	1840000000	1850000000	2.68667e+07	1.78667e+09	6.0553	0.00055559	0.00532776
	tr|A8INZ2|A8INZ2_CHLRE	N/A	1090000	2190000	66500000	85400000	80000000	1.09333e+06	77300000	6.1437	0.0049504	0.0170201
	tr|A0A2K3DQU3|A0A2K3DQU3_CHLRE	N/A	1090000	2190000	66500000	85400000	80000000	1.09333e+06	77300000	6.1437	0.0049504	0.0170201
	tr|A0A218N9B1|A0A218N9B1_CHLRE	1060000	1330000	1570000	94500000	129000000	104000000	1320000	1.09167e+08	6.3699	0.00896853	0.0244229
	P59776|RR19_CHLRE	1060000	1330000	1570000	94500000	129000000	104000000	1320000	1.09167e+08	6.3699	0.00896853	0.0244229
	tr|A0A2K3DTU9|A0A2K3DTU9_CHLRE	25200000	3460000	18400000	1440000000	1420000000	1480000000	1.56867e+07	1.44667e+09	6.527	2.63206e-05	0.00110439
	A8J9T5|THI4_CHLRE	25200000	3460000	18400000	1440000000	1420000000	1480000000	1.56867e+07	1.44667e+09	6.527	2.63206e-05	0.00110439
	tr|A8J9T0|A8J9T0_CHLRE	168000	236000	379000	23900000	38900000	43500000	261000	3.54333e+07	7.0849	0.0271475	0.0522125
	tr|A8J6Q7|A8J6Q7_CHLRE	4090000	3750000	5860000	671000000	749000000	768000000	4.56667e+06	7.29333e+08	7.3193	0.00166511	0.0095991
	tr|A8JGJ7|A8JGJ7_CHLRE	128000	140000	116000	35400000	32700000	39200000	128000	3.57667e+07	8.1263	0.00278652	0.0128744
	tr|A0A2K3DRT7|A0A2K3DRT7_CHLRE	N/A	N/A	N/A	241000	351000	296000	N/A	296000	24.8191	0.0113136	0.0283668
	tr|A8IM74|A8IM74_CHLRE	N/A	N/A	N/A	241000	351000	296000	N/A	296000	24.8191	0.0113136	0.0283668
	P49213|RL44_CHLRE	N/A	N/A	N/A	241000	351000	296000	N/A	296000	24.8191	0.0113136	0.0283668
	tr|A0A2K3D6A0|A0A2K3D6A0_CHLRE	N/A	N/A	N/A	434000	1010000	721000	N/A	721667	26.1048	0.0492024	0.0813498
	tr|A8J1Q3|A8J1Q3_CHLRE	N/A	N/A	N/A	699000	612000	1040000	N/A	783667	26.2237	0.0266687	0.0515813
	tr|A8IHE9|A8IHE9_CHLRE	N/A	N/A	N/A	1000000	1280000	1050000	N/A	1110000	26.726	0.00597901	0.0189784
	tr|A0A2K3E565|A0A2K3E565_CHLRE	N/A	N/A	N/A	1020000	1750000	1090000	N/A	1.28667e+06	26.9391	0.0311472	0.0580404
	tr|A8HWH6|A8HWH6_CHLRE	N/A	N/A	N/A	1210000	2040000	1270000	N/A	1.50667e+06	27.1668	0.0300474	0.0564291
	tr|A0A2K3DN59|A0A2K3DN59_CHLRE	N/A	N/A	N/A	1210000	2040000	1270000	N/A	1.50667e+06	27.1668	0.0300474	0.0564291
	tr|A8IJQ4|A8IJQ4_CHLRE	N/A	N/A	N/A	1070000	2030000	2120000	N/A	1740000	27.3745	0.0353261	0.0634882
	tr|A0A2K3CYZ7|A0A2K3CYZ7_CHLRE	N/A	N/A	N/A	2810000	2450000	2080000	N/A	2.44667e+06	27.8662	0.00733739	0.0216191
	tr|A8HR39|A8HR39_CHLRE	N/A	N/A	N/A	2810000	2450000	2080000	N/A	2.44667e+06	27.8662	0.00733739	0.0216191
	tr|A0A2K3D8F3|A0A2K3D8F3_CHLRE	N/A	N/A	N/A	3250000	2240000	2740000	N/A	2.74333e+06	28.0314	0.011108	0.0280565
	tr|A8J6Z1|A8J6Z1_CHLRE	N/A	N/A	N/A	3250000	2240000	2740000	N/A	2.74333e+06	28.0314	0.011108	0.0280565
	tr|A8ICD8|A8ICD8_CHLRE	N/A	N/A	N/A	2230000	3490000	2780000	N/A	2.83333e+06	28.0779	0.0161681	0.0364018
	tr|A0A218N963|A0A218N963_CHLRE	N/A	N/A	N/A	2510000	3680000	2470000	N/A	2.88667e+06	28.1048	0.018379	0.0397343
	Q7YKX3|RR11_CHLRE	N/A	N/A	N/A	2510000	3680000	2470000	N/A	2.88667e+06	28.1048	0.018379	0.0397343
	tr|A8I804|A8I804_CHLRE	N/A	N/A	N/A	4240000	2930000	3580000	N/A	3.58333e+06	28.4167	0.010955	0.0277725
	tr|A0A2K3E0K4|A0A2K3E0K4_CHLRE	N/A	N/A	N/A	4240000	2930000	3580000	N/A	3.58333e+06	28.4167	0.010955	0.0277725
	tr|A0A2K3D4N7|A0A2K3D4N7_CHLRE	N/A	N/A	N/A	3140000	4100000	3620000	N/A	3620000	28.4314	0.0058096	0.0187807
	tr|A8J590|A8J590_CHLRE	N/A	N/A	N/A	3140000	4100000	3620000	N/A	3620000	28.4314	0.0058096	0.0187807
	tr|A0A2K3DFC4|A0A2K3DFC4_CHLRE	N/A	N/A	N/A	3270000	3640000	4010000	N/A	3640000	28.4394	0.00342644	0.0138132
	tr|A8J5Z8|A8J5Z8_CHLRE	N/A	N/A	N/A	3070000	4350000	3710000	N/A	3710000	28.4668	0.00977433	0.0257762
	tr|A0A2K3DG23|A0A2K3DG23_CHLRE	N/A	N/A	N/A	3840000	2850000	4830000	N/A	3840000	28.5165	0.0214456	0.0446277
	tr|A8J524|A8J524_CHLRE	N/A	N/A	N/A	3840000	2850000	4830000	N/A	3840000	28.5165	0.0214456	0.0446277
	tr|A0A2K3DKM3|A0A2K3DKM3_CHLRE	N/A	N/A	N/A	5700000	3250000	4470000	N/A	4.47333e+06	28.7368	0.0240973	0.0479149
	tr|A0A2K3DJ39|A0A2K3DJ39_CHLRE	N/A	N/A	N/A	4980000	5670000	4300000	N/A	4.98333e+06	28.8925	0.00623948	0.0193608
	tr|A0A2K3DCA0|A0A2K3DCA0_CHLRE	N/A	N/A	N/A	4950000	5380000	5470000	N/A	5.26667e+06	28.9723	0.000926846	0.00727871
	tr|A0A2K3E5K4|A0A2K3E5K4_CHLRE	N/A	N/A	N/A	6010000	4560000	5290000	N/A	5.28667e+06	28.9778	0.00621065	0.0193608
	tr|A0A2K3E1G0|A0A2K3E1G0_CHLRE	N/A	N/A	N/A	4520000	6740000	5650000	N/A	5.63667e+06	29.0703	0.0126825	0.0306929
	tr|A8I9J4|A8I9J4_CHLRE	N/A	N/A	N/A	4520000	6740000	5650000	N/A	5.63667e+06	29.0703	0.0126825	0.0306929
	tr|A8JIE5|A8JIE5_CHLRE	N/A	N/A	N/A	4820000	6620000	5720000	N/A	5720000	29.0914	0.00815147	0.022833
	tr|A0A2K3E1Z2|A0A2K3E1Z2_CHLRE	N/A	N/A	N/A	6890000	6260000	5620000	N/A	6.25667e+06	29.2208	0.00341601	0.0137983
	tr|A0A2K3E1Y3|A0A2K3E1Y3_CHLRE	N/A	N/A	N/A	6890000	6260000	5620000	N/A	6.25667e+06	29.2208	0.00341601	0.0137983
	tr|A8IK69|A8IK69_CHLRE	N/A	N/A	N/A	8140000	7060000	6480000	N/A	7.22667e+06	29.4288	0.00449945	0.0162031
	tr|A0A2K3D7T0|A0A2K3D7T0_CHLRE	N/A	N/A	N/A	8140000	7060000	6480000	N/A	7.22667e+06	29.4288	0.00449945	0.0162031
	tr|A0A2K3E3P6|A0A2K3E3P6_CHLRE	N/A	N/A	N/A	5980000	7500000	9030000	N/A	7.50333e+06	29.483	0.0134913	0.0318828
	tr|A8HNU9|A8HNU9_CHLRE	N/A	N/A	N/A	7330000	7330000	8350000	N/A	7670000	29.5147	0.00195925	0.0105175
	tr|A8I0A3|A8I0A3_CHLRE	N/A	N/A	N/A	8160000	11300000	9660000	N/A	9.70667e+06	29.8544	0.00861362	0.0236128
	tr|A8JDR9|A8JDR9_CHLRE	N/A	N/A	N/A	9960000	11100000	8860000	N/A	9.97333e+06	29.8935	0.00417784	0.0157161
	tr|A8IWT5|A8IWT5_CHLRE	N/A	N/A	N/A	10800000	11000000	10700000	N/A	1.08333e+07	30.0128	6.62656e-05	0.00176938
	tr|A0A2K3DYQ4|A0A2K3DYQ4_CHLRE	N/A	N/A	N/A	10800000	11000000	10700000	N/A	1.08333e+07	30.0128	6.62656e-05	0.00176938
	tr|A8HMW9|A8HMW9_CHLRE	N/A	N/A	N/A	8570000	11000000	13400000	N/A	10990000	30.0335	0.0157177	0.0356684
	tr|A0A2K3E7M3|A0A2K3E7M3_CHLRE	N/A	N/A	N/A	8570000	11000000	13400000	N/A	10990000	30.0335	0.0157177	0.0356684
	tr|A0A2K3CS36|A0A2K3CS36_CHLRE	N/A	N/A	N/A	9340000	14400000	10500000	N/A	1.14133e+07	30.0881	0.0175094	0.0384197
	tr|A0A2K3D6S5|A0A2K3D6S5_CHLRE	N/A	N/A	N/A	14200000	8990000	15500000	N/A	1.28967e+07	30.2644	0.0229705	0.0463924
	tr|A8IY13|A8IY13_CHLRE	N/A	N/A	N/A	14200000	8990000	15500000	N/A	1.28967e+07	30.2644	0.0229705	0.0463924
	tr|A8HXR2|A8HXR2_CHLRE	N/A	N/A	N/A	15700000	9460000	15300000	N/A	1.34867e+07	30.3289	0.0216358	0.0447968
	tr|A0A2K3DML6|A0A2K3DML6_CHLRE	N/A	N/A	N/A	15700000	9460000	15300000	N/A	1.34867e+07	30.3289	0.0216358	0.0447968
	tr|A8HPN9|A8HPN9_CHLRE	N/A	N/A	N/A	13600000	16900000	10200000	N/A	1.35667e+07	30.3374	0.0197267	0.0418555
	tr|A0A2K3E5Y1|A0A2K3E5Y1_CHLRE	N/A	N/A	N/A	13600000	16900000	10200000	N/A	1.35667e+07	30.3374	0.0197267	0.0418555
	tr|A0A2K3E5U2|A0A2K3E5U2_CHLRE	N/A	N/A	N/A	13600000	16900000	10200000	N/A	1.35667e+07	30.3374	0.0197267	0.0418555
	tr|A0A2K3CYA6|A0A2K3CYA6_CHLRE	N/A	N/A	N/A	13200000	15100000	13200000	N/A	1.38333e+07	30.3655	0.00208953	0.0109579
	tr|Q6VPQ2|Q6VPQ2_CHLRE	N/A	N/A	N/A	13200000	15100000	13200000	N/A	1.38333e+07	30.3655	0.00208953	0.0109579
	tr|A0A218N8D6|A0A218N8D6_CHLRE	N/A	N/A	N/A	20200000	12900000	12400000	N/A	1.51667e+07	30.4983	0.0265303	0.0513618
	tr|A0A2K3DES7|A0A2K3DES7_CHLRE	N/A	N/A	N/A	14500000	17400000	14400000	N/A	1.54333e+07	30.5234	0.00403849	0.0152912
	tr|A8J0I7|A8J0I7_CHLRE	N/A	N/A	N/A	14500000	17400000	14400000	N/A	1.54333e+07	30.5234	0.00403849	0.0152912
	tr|A8I720|A8I720_CHLRE	N/A	N/A	N/A	16500000	15500000	17900000	N/A	1.66333e+07	30.6314	0.00174641	0.00981259
	tr|A0A2K3DJ17|A0A2K3DJ17_CHLRE	N/A	N/A	N/A	16500000	15500000	17900000	N/A	1.66333e+07	30.6314	0.00174641	0.00981259
	tr|A0A2K3CYH8|A0A2K3CYH8_CHLRE	N/A	N/A	N/A	17200000	16700000	17700000	N/A	17200000	30.6798	0.000281565	0.00395522
	tr|A8IV12|A8IV12_CHLRE	N/A	N/A	N/A	17200000	16700000	17700000	N/A	17200000	30.6798	0.000281565	0.00395522
	tr|A0A2K3DIM4|A0A2K3DIM4_CHLRE	N/A	N/A	N/A	18200000	20700000	16300000	N/A	18400000	30.7771	0.00476061	0.0165614
	tr|A0A2K3DCH6|A0A2K3DCH6_CHLRE	N/A	N/A	N/A	13300000	23900000	18600000	N/A	18600000	30.7927	0.0260134	0.0505163
	tr|A8J1U5|A8J1U5_CHLRE	N/A	N/A	N/A	13300000	23900000	18600000	N/A	18600000	30.7927	0.0260134	0.0505163
	tr|A8IG58|A8IG58_CHLRE	N/A	N/A	N/A	18400000	18600000	19100000	N/A	18700000	30.8004	0.000123896	0.00240312
	tr|A0A2K3DAA6|A0A2K3DAA6_CHLRE	N/A	N/A	N/A	18400000	18600000	19100000	N/A	18700000	30.8004	0.000123896	0.00240312
	tr|A8JA45|A8JA45_CHLRE	N/A	N/A	N/A	19300000	18700000	19900000	N/A	19300000	30.846	0.000322001	0.00414179
	tr|K0BVM7|K0BVM7_CHLRE	N/A	N/A	N/A	19300000	18700000	19900000	N/A	19300000	30.846	0.000322001	0.00414179
	tr|A0A2K3D7F7|A0A2K3D7F7_CHLRE	N/A	N/A	N/A	19300000	18700000	19900000	N/A	19300000	30.846	0.000322001	0.00414179
	tr|A8HQB9|A8HQB9_CHLRE	N/A	N/A	N/A	17500000	21300000	19400000	N/A	19400000	30.8534	0.00318204	0.0133563
	tr|A0A2K3E6J9|A0A2K3E6J9_CHLRE	N/A	N/A	N/A	17500000	21300000	19400000	N/A	19400000	30.8534	0.00318204	0.0133563
	tr|A0A2K3DK17|A0A2K3DK17_CHLRE	N/A	N/A	N/A	16100000	17600000	25000000	N/A	1.95667e+07	30.8658	0.0191993	0.0411276
	tr|A8I741|A8I741_CHLRE	N/A	N/A	N/A	19800000	19600000	20000000	N/A	19800000	30.8829	3.40084e-05	0.00118511
	tr|A0A2K3DJ24|A0A2K3DJ24_CHLRE	N/A	N/A	N/A	19800000	19600000	20000000	N/A	19800000	30.8829	3.40084e-05	0.00118511
	tr|A0A2K3DF31|A0A2K3DF31_CHLRE	N/A	N/A	N/A	19000000	20700000	19800000	N/A	1.98333e+07	30.8853	0.000612388	0.00562085
	tr|A8JES1|A8JES1_CHLRE	N/A	N/A	N/A	19900000	20500000	20200000	N/A	20200000	30.9117	7.35141e-05	0.00191074
	tr|A8IZE1|A8IZE1_CHLRE	N/A	N/A	N/A	17400000	25400000	18200000	N/A	2.03333e+07	30.9212	0.0152936	0.0350933
	tr|A8J3N6|A8J3N6_CHLRE	N/A	N/A	N/A	20000000	21100000	20600000	N/A	2.05667e+07	30.9377	0.000238955	0.00361243
	tr|A0A2K3CVC7|A0A2K3CVC7_CHLRE	N/A	N/A	N/A	20000000	21100000	20600000	N/A	2.05667e+07	30.9377	0.000238955	0.00361243
	tr|A0A2K3DHV5|A0A2K3DHV5_CHLRE	N/A	N/A	N/A	21000000	21300000	20400000	N/A	20900000	30.9609	0.000160214	0.00279153
	tr|A2PZD0|A2PZD0_CHLRE	N/A	N/A	N/A	23600000	19400000	21700000	N/A	2.15667e+07	31.0062	0.00315503	0.0133563
	tr|Q948V7|Q948V7_CHLRE	N/A	N/A	N/A	23600000	19400000	21700000	N/A	2.15667e+07	31.0062	0.00315503	0.0133563
	tr|A8I670|A8I670_CHLRE	N/A	N/A	N/A	23600000	19400000	21700000	N/A	2.15667e+07	31.0062	0.00315503	0.0133563
	tr|A8J664|A8J664_CHLRE	N/A	N/A	N/A	19000000	24000000	22100000	N/A	21700000	31.015	0.00447892	0.0162031
	tr|A8JH07|A8JH07_CHLRE	N/A	N/A	N/A	21000000	25500000	19800000	N/A	22100000	31.0414	0.00610646	0.0192265
	tr|Q8LP67|Q8LP67_CHLRE	N/A	N/A	N/A	21000000	25500000	19800000	N/A	22100000	31.0414	0.00610646	0.0192265
	tr|A8J6I8|A8J6I8_CHLRE	N/A	N/A	N/A	21400000	28000000	17700000	N/A	2.23667e+07	31.0587	0.0176601	0.0386679
	tr|A0A2K3CQG3|A0A2K3CQG3_CHLRE	N/A	N/A	N/A	21400000	28000000	17700000	N/A	2.23667e+07	31.0587	0.0176601	0.0386679
	tr|A8I0V1|A8I0V1_CHLRE	N/A	N/A	N/A	23600000	18300000	26300000	N/A	2.27333e+07	31.0822	0.010515	0.0270713
	tr|A0A2K3DBP3|A0A2K3DBP3_CHLRE	N/A	N/A	N/A	23600000	18300000	26300000	N/A	2.27333e+07	31.0822	0.010515	0.0270713
	tr|A8J2Q9|A8J2Q9_CHLRE	N/A	N/A	N/A	21400000	22300000	24600000	N/A	2.27667e+07	31.0843	0.00174679	0.00981259
	tr|Q65Z16|Q65Z16_CHLRE	N/A	N/A	N/A	20600000	25900000	23200000	N/A	2.32333e+07	31.1135	0.00430908	0.0158236
	tr|A0A2K3DX15|A0A2K3DX15_CHLRE	N/A	N/A	N/A	24100000	24200000	24000000	N/A	24100000	31.1664	5.73906e-06	0.000561882
	tr|A8IER1|A8IER1_CHLRE	N/A	N/A	N/A	24100000	24200000	24000000	N/A	24100000	31.1664	5.73906e-06	0.000561882
	tr|A8J6H1|A8J6H1_CHLRE	N/A	N/A	N/A	24500000	27800000	21200000	N/A	24500000	31.1901	0.00599317	0.0189861
	tr|A8J7H3|A8J7H3_CHLRE	N/A	N/A	N/A	24400000	24900000	25400000	N/A	24900000	31.2135	0.000134379	0.00251167
	Q39566|GSA_CHLRE	N/A	N/A	N/A	24400000	24900000	25400000	N/A	24900000	31.2135	0.000134379	0.00251167
	tr|A8JCF0|A8JCF0_CHLRE	N/A	N/A	N/A	30600000	21200000	23200000	N/A	25000000	31.2193	0.0128263	0.0309154
	tr|A8I645|A8I645_CHLRE	N/A	N/A	N/A	23400000	25800000	26100000	N/A	25100000	31.225	0.0011567	0.00793838
	tr|A0A2K3E0R6|A0A2K3E0R6_CHLRE	N/A	N/A	N/A	27100000	22000000	26400000	N/A	2.51667e+07	31.2289	0.00399852	0.0152912
	tr|A0A2K3DRW9|A0A2K3DRW9_CHLRE	N/A	N/A	N/A	26700000	26300000	25900000	N/A	26300000	31.2924	7.70969e-05	0.00191074
	tr|A0A2K3DRT8|A0A2K3DRT8_CHLRE	N/A	N/A	N/A	26700000	26300000	25900000	N/A	26300000	31.2924	7.70969e-05	0.00191074
	tr|A8IV37|A8IV37_CHLRE	N/A	N/A	N/A	20800000	32700000	26800000	N/A	2.67667e+07	31.3178	0.0160754	0.0363598
	tr|A8IDE3|A8IDE3_CHLRE	N/A	N/A	N/A	28500000	27100000	27700000	N/A	2.77667e+07	31.3707	0.000213222	0.00343083
	tr|A0A2K3DRU9|A0A2K3DRU9_CHLRE	N/A	N/A	N/A	31400000	26000000	30800000	N/A	29400000	31.4532	0.0033612	0.0137662
	tr|A0A2K3DRU1|A0A2K3DRU1_CHLRE	N/A	N/A	N/A	31400000	26000000	30800000	N/A	29400000	31.4532	0.0033612	0.0137662
	tr|A8IB85|A8IB85_CHLRE	N/A	N/A	N/A	30000000	22700000	37300000	N/A	30000000	31.4823	0.0191713	0.0411276
	tr|A0A2K3DN31|A0A2K3DN31_CHLRE	N/A	N/A	N/A	29600000	29500000	32000000	N/A	3.03667e+07	31.4998	0.00072338	0.00624974
	tr|A8HWI6|A8HWI6_CHLRE	N/A	N/A	N/A	29600000	29500000	32000000	N/A	3.03667e+07	31.4998	0.00072338	0.00624974
	tr|A8J3Z5|A8J3Z5_CHLRE	N/A	N/A	N/A	29700000	36400000	26200000	N/A	3.07667e+07	31.5187	0.00932756	0.0250359
	tr|A0A2K3DGU8|A0A2K3DGU8_CHLRE	N/A	N/A	N/A	29700000	36400000	26200000	N/A	3.07667e+07	31.5187	0.00932756	0.0250359
	tr|A8HZX4|A8HZX4_CHLRE	N/A	N/A	N/A	31100000	29000000	33200000	N/A	31100000	31.5343	0.00151638	0.00903674
	tr|Q2LGZ4|Q2LGZ4_CHLRE	N/A	N/A	N/A	31100000	29000000	33200000	N/A	31100000	31.5343	0.00151638	0.00903674
	tr|A0A2K3DB71|A0A2K3DB71_CHLRE	N/A	N/A	N/A	31100000	29000000	33200000	N/A	31100000	31.5343	0.00151638	0.00903674
	tr|A8I5R9|A8I5R9_CHLRE	N/A	N/A	N/A	31200000	29000000	33400000	N/A	31200000	31.5389	0.00165324	0.00957484
	tr|A8ITU7|A8ITU7_CHLRE	N/A	N/A	N/A	31400000	32000000	30800000	N/A	31400000	31.5481	0.000121687	0.00240312
	tr|A0A2K3DKT2|A0A2K3DKT2_CHLRE	N/A	N/A	N/A	31400000	32000000	30800000	N/A	31400000	31.5481	0.000121687	0.00240312
	tr|A8J1D5|A8J1D5_CHLRE	N/A	N/A	N/A	32200000	33400000	30900000	N/A	3.21667e+07	31.5829	0.000503258	0.0050519
	tr|A0A2K3DCZ6|A0A2K3DCZ6_CHLRE	N/A	N/A	N/A	32200000	33400000	30900000	N/A	3.21667e+07	31.5829	0.000503258	0.0050519
	tr|A0A2K3DMU5|A0A2K3DMU5_CHLRE	N/A	N/A	N/A	30200000	35100000	32700000	N/A	3.26667e+07	31.6052	0.00187	0.0101157
	tr|A8IWB5|A8IWB5_CHLRE	N/A	N/A	N/A	30200000	38500000	29300000	N/A	3.26667e+07	31.6052	0.00793963	0.0226654
	tr|A8HPL0|A8HPL0_CHLRE	N/A	N/A	N/A	43600000	32100000	26400000	N/A	3.40333e+07	31.6643	0.0213853	0.0445925
	tr|A0A2K3E5Q8|A0A2K3E5Q8_CHLRE	N/A	N/A	N/A	43600000	32100000	26400000	N/A	3.40333e+07	31.6643	0.0213853	0.0445925
	tr|A8JGC6|A8JGC6_CHLRE	N/A	N/A	N/A	33700000	35400000	35400000	N/A	3.48333e+07	31.6978	0.000264541	0.00385742
	tr|A0A2K3CN56|A0A2K3CN56_CHLRE	N/A	N/A	N/A	33700000	35400000	35400000	N/A	3.48333e+07	31.6978	0.000264541	0.00385742
	tr|Q39576|Q39576_CHLRE	N/A	N/A	N/A	35300000	25700000	44900000	N/A	35300000	31.717	0.0237774	0.0474164
	tr|A8IJL8|A8IJL8_CHLRE	N/A	N/A	N/A	38000000	36100000	34100000	N/A	3.60667e+07	31.748	0.000973188	0.0074382
	tr|A8I4A8|A8I4A8_CHLRE	N/A	N/A	N/A	36100000	39600000	32600000	N/A	36100000	31.7494	0.00311864	0.0133563
	tr|A0A2K3E2J2|A0A2K3E2J2_CHLRE	N/A	N/A	N/A	36100000	39600000	32600000	N/A	36100000	31.7494	0.00311864	0.0133563
	tr|A0A2K3E2H4|A0A2K3E2H4_CHLRE	N/A	N/A	N/A	36100000	39600000	32600000	N/A	36100000	31.7494	0.00311864	0.0133563
	tr|A0A2K3CTP9|A0A2K3CTP9_CHLRE	N/A	N/A	N/A	33800000	41100000	37500000	N/A	3.74667e+07	31.803	0.00314881	0.0133563
	tr|A8J8T7|A8J8T7_CHLRE	N/A	N/A	N/A	33800000	41100000	37500000	N/A	3.74667e+07	31.803	0.00314881	0.0133563
	tr|Q9FXQ0|Q9FXQ0_CHLRE	N/A	N/A	N/A	33800000	41100000	37500000	N/A	3.74667e+07	31.803	0.00314881	0.0133563
	tr|A8HQJ8|A8HQJ8_CHLRE	N/A	N/A	N/A	37800000	36900000	38400000	N/A	37700000	31.8119	0.000133655	0.00251167
	tr|A0A2K3D7X5|A0A2K3D7X5_CHLRE	N/A	N/A	N/A	37700000	34600000	41300000	N/A	3.78667e+07	31.8183	0.00260352	0.0122491
	tr|A8JBZ7|A8JBZ7_CHLRE	N/A	N/A	N/A	37700000	34600000	41300000	N/A	3.78667e+07	31.8183	0.00260352	0.0122491
	tr|Q19VH5|Q19VH5_CHLRE	N/A	N/A	N/A	41800000	35900000	36500000	N/A	3.80667e+07	31.8259	0.00241652	0.0117734
	tr|A8I7F2|A8I7F2_CHLRE	N/A	N/A	N/A	38200000	33200000	43300000	N/A	3.82333e+07	31.8322	0.00576531	0.0187259
	tr|A8HWC2|A8HWC2_CHLRE	N/A	N/A	N/A	36600000	33600000	45100000	N/A	3.84333e+07	31.8397	0.00793444	0.0226654
	tr|A0A2K3DN65|A0A2K3DN65_CHLRE	N/A	N/A	N/A	36600000	33600000	45100000	N/A	3.84333e+07	31.8397	0.00793444	0.0226654
	tr|A8HTK2|A8HTK2_CHLRE	N/A	N/A	N/A	38900000	40200000	37700000	N/A	3.89333e+07	31.8584	0.000343608	0.00415564
	tr|A0A2K3D072|A0A2K3D072_CHLRE	N/A	N/A	N/A	38900000	40200000	37700000	N/A	3.89333e+07	31.8584	0.000343608	0.00415564
	tr|A8JBB0|A8JBB0_CHLRE	N/A	N/A	N/A	35600000	51600000	31000000	N/A	39400000	31.8755	0.0241983	0.0480693
	tr|A8JFB8|A8JFB8_CHLRE	N/A	N/A	N/A	39800000	41200000	37300000	N/A	3.94333e+07	31.8768	0.000835685	0.00684529
	tr|A0A2K3CTP7|A0A2K3CTP7_CHLRE	N/A	N/A	N/A	39800000	41200000	37300000	N/A	3.94333e+07	31.8768	0.000835685	0.00684529
	tr|A8JF80|A8JF80_CHLRE	N/A	N/A	N/A	36200000	41800000	40400000	N/A	3.94667e+07	31.878	0.00181265	0.00999813
	tr|A8J0N1|A8J0N1_CHLRE	N/A	N/A	N/A	41000000	31100000	46400000	N/A	39500000	31.8792	0.0126203	0.0306345
	tr|A0A2K3DUJ3|A0A2K3DUJ3_CHLRE	N/A	N/A	N/A	29100000	57300000	36200000	N/A	4.08667e+07	31.9283	0.0403589	0.0699237
	tr|A8IT62|A8IT62_CHLRE	N/A	N/A	N/A	29100000	57300000	36200000	N/A	4.08667e+07	31.9283	0.0403589	0.0699237
	tr|Q9FYU1|Q9FYU1_CHLRE	N/A	N/A	N/A	37300000	34200000	52500000	N/A	4.13333e+07	31.9447	0.018206	0.0395682
	tr|A0A2K3DX58|A0A2K3DX58_CHLRE	N/A	N/A	N/A	42300000	39900000	41900000	N/A	4.13667e+07	31.9458	0.000321905	0.00414179
	A8IEF3|ANM1_CHLRE	N/A	N/A	N/A	42300000	39900000	41900000	N/A	4.13667e+07	31.9458	0.000321905	0.00414179
	tr|A0A2K3DZU1|A0A2K3DZU1_CHLRE	N/A	N/A	N/A	35800000	44600000	43900000	N/A	4.14333e+07	31.9481	0.00461304	0.0163524
	tr|A0A2K3DZS7|A0A2K3DZS7_CHLRE	N/A	N/A	N/A	35800000	44600000	43900000	N/A	4.14333e+07	31.9481	0.00461304	0.0163524
	tr|A0A2K3D6P7|A0A2K3D6P7_CHLRE	N/A	N/A	N/A	47100000	40200000	41000000	N/A	4.27667e+07	31.9938	0.00258579	0.0122491
	tr|A0A2K3D6P2|A0A2K3D6P2_CHLRE	N/A	N/A	N/A	47100000	40200000	41000000	N/A	4.27667e+07	31.9938	0.00258579	0.0122491
	tr|A8IY40|A8IY40_CHLRE	N/A	N/A	N/A	47100000	40200000	41000000	N/A	4.27667e+07	31.9938	0.00258579	0.0122491
	tr|A8I2N1|A8I2N1_CHLRE	N/A	N/A	N/A	33500000	42800000	52100000	N/A	42800000	31.995	0.0153762	0.0351261
	tr|A0A2K3E3B4|A0A2K3E3B4_CHLRE	N/A	N/A	N/A	33500000	42800000	52100000	N/A	42800000	31.995	0.0153762	0.0351261
	tr|A0A2K3CQS9|A0A2K3CQS9_CHLRE	N/A	N/A	N/A	44600000	57100000	29100000	N/A	43600000	32.0217	0.0328115	0.0598585
	tr|A8J6S7|A8J6S7_CHLRE	N/A	N/A	N/A	44600000	57100000	29100000	N/A	43600000	32.0217	0.0328115	0.0598585
	tr|A8ICX5|A8ICX5_CHLRE	N/A	N/A	N/A	38500000	38400000	56000000	N/A	44300000	32.0447	0.0169954	0.0376418
	tr|A0A2K3D929|A0A2K3D929_CHLRE	N/A	N/A	N/A	38500000	38400000	56000000	N/A	44300000	32.0447	0.0169954	0.0376418
	tr|A8J3A8|A8J3A8_CHLRE	N/A	N/A	N/A	46000000	40700000	51200000	N/A	4.59667e+07	32.0979	0.00432019	0.0158236
	tr|A8J3I9|A8J3I9_CHLRE	N/A	N/A	N/A	44600000	47800000	47000000	N/A	4.64667e+07	32.1135	0.000427877	0.00458185
	tr|A0A2K3CVI3|A0A2K3CVI3_CHLRE	N/A	N/A	N/A	44600000	47800000	47000000	N/A	4.64667e+07	32.1135	0.000427877	0.00458185
	tr|A0A2K3DRV8|A0A2K3DRV8_CHLRE	N/A	N/A	N/A	44500000	54800000	40800000	N/A	46700000	32.1208	0.00794834	0.0226654
	tr|Q6DN05|Q6DN05_CHLRE	N/A	N/A	N/A	45200000	51100000	45600000	N/A	47300000	32.1392	0.0016156	0.00940981
	tr|A0A2K3D5S6|A0A2K3D5S6_CHLRE	N/A	N/A	N/A	53600000	50200000	38400000	N/A	47400000	32.1422	0.00931009	0.0250359
	tr|A8IYT1|A8IYT1_CHLRE	N/A	N/A	N/A	53600000	50200000	38400000	N/A	47400000	32.1422	0.00931009	0.0250359
	tr|A8JBA2|A8JBA2_CHLRE	N/A	N/A	N/A	43800000	44900000	54100000	N/A	47600000	32.1483	0.00467333	0.0164809
	tr|A8JBA1|A8JBA1_CHLRE	N/A	N/A	N/A	43800000	44900000	54100000	N/A	47600000	32.1483	0.00467333	0.0164809
	tr|A0A2K3CU49|A0A2K3CU49_CHLRE	N/A	N/A	N/A	43800000	44900000	54100000	N/A	47600000	32.1483	0.00467333	0.0164809
	tr|A8I4H4|A8I4H4_CHLRE	N/A	N/A	N/A	50800000	46700000	54800000	N/A	5.07667e+07	32.2412	0.00211482	0.0109579
	tr|A0A2K3DPY9|A0A2K3DPY9_CHLRE	N/A	N/A	N/A	46300000	47100000	63600000	N/A	5.23333e+07	32.2851	0.0114083	0.0285694
	tr|A8JDR3|A8JDR3_CHLRE	N/A	N/A	N/A	54000000	73400000	31600000	N/A	53000000	32.3033	0.0482004	0.080086
	tr|Q65Z21|Q65Z21_CHLRE	N/A	N/A	N/A	54000000	73400000	31600000	N/A	53000000	32.3033	0.0482004	0.080086
	tr|A8JA80|A8JA80_CHLRE	N/A	N/A	N/A	53800000	54800000	54100000	N/A	5.42333e+07	32.3365	2.98423e-05	0.00114612
	tr|A8I9S9|A8I9S9_CHLRE	N/A	N/A	N/A	54400000	51700000	57200000	N/A	5.44333e+07	32.3418	0.000849783	0.00693315
	tr|A8HY08|A8HY08_CHLRE	N/A	N/A	N/A	64700000	48500000	63100000	N/A	5.87667e+07	32.4524	0.00760436	0.0219895
	tr|A8J449|A8J449_CHLRE	N/A	N/A	N/A	52900000	72500000	58100000	N/A	6.11667e+07	32.5101	0.00906037	0.0244785
	tr|A0A2K3DH22|A0A2K3DH22_CHLRE	N/A	N/A	N/A	52900000	72500000	58100000	N/A	6.11667e+07	32.5101	0.00906037	0.0244785
	tr|A0A2K3CQF4|A0A2K3CQF4_CHLRE	N/A	N/A	N/A	61500000	62200000	62700000	N/A	6.21333e+07	32.5327	3.137e-05	0.00114612
	tr|A8J6G8|A8J6G8_CHLRE	N/A	N/A	N/A	61500000	62200000	62700000	N/A	6.21333e+07	32.5327	3.137e-05	0.00114612
	tr|A8JGX5|A8JGX5_CHLRE	N/A	N/A	N/A	77800000	57800000	52100000	N/A	6.25667e+07	32.5427	0.0151597	0.0350205
	tr|A8JGD2|A8JGD2_CHLRE	N/A	N/A	N/A	60800000	62700000	77800000	N/A	67100000	32.6437	0.00636272	0.0195542
	tr|A0A2K3DS00|A0A2K3DS00_CHLRE	N/A	N/A	N/A	60800000	62700000	77800000	N/A	67100000	32.6437	0.00636272	0.0195542
	tr|A8HXL0|A8HXL0_CHLRE	N/A	N/A	N/A	63900000	66400000	71800000	N/A	6.73667e+07	32.6494	0.00119532	0.0079912
	tr|A0A2K3DML1|A0A2K3DML1_CHLRE	N/A	N/A	N/A	63900000	66400000	71800000	N/A	6.73667e+07	32.6494	0.00119532	0.0079912
	tr|A0A2K3DS48|A0A2K3DS48_CHLRE	N/A	N/A	N/A	62000000	72700000	69000000	N/A	67900000	32.6608	0.00212821	0.0109579
	tr|A8J3T4|A8J3T4_CHLRE	N/A	N/A	N/A	62500000	80000000	61400000	N/A	6.79667e+07	32.6622	0.00776686	0.0223964
	tr|A8HNC0|A8HNC0_CHLRE	N/A	N/A	N/A	64500000	51400000	94500000	N/A	7.01333e+07	32.7075	0.0315286	0.0585572
	tr|A0A2K3E166|A0A2K3E166_CHLRE	N/A	N/A	N/A	71500000	77900000	64700000	N/A	7.13667e+07	32.7326	0.00283959	0.0130337
	tr|A8HX11|A8HX11_CHLRE	N/A	N/A	N/A	74000000	60600000	87400000	N/A	74000000	32.7849	0.0107541	0.0274664
	tr|A8JIF2|A8JIF2_CHLRE	N/A	N/A	N/A	82000000	76900000	71800000	N/A	76900000	32.8403	0.00146289	0.00892495
	Q949J1|IPYR2_CHLRE	N/A	N/A	N/A	82500000	67800000	86500000	N/A	7.89333e+07	32.878	0.00514757	0.0173929
	tr|A8J133|A8J133_CHLRE	N/A	N/A	N/A	82500000	67800000	86500000	N/A	7.89333e+07	32.878	0.00514757	0.0173929
	tr|A0A2K3D3G2|A0A2K3D3G2_CHLRE	N/A	N/A	N/A	68400000	86100000	85200000	N/A	79900000	32.8955	0.00514948	0.0173929
	tr|A8JBI5|A8JBI5_CHLRE	N/A	N/A	N/A	83000000	90800000	74200000	N/A	8.26667e+07	32.9447	0.00334745	0.0137647
	tr|A0A2K3CSG3|A0A2K3CSG3_CHLRE	N/A	N/A	N/A	83000000	90800000	74200000	N/A	8.26667e+07	32.9447	0.00334745	0.0137647
	tr|A0A2K3DE77|A0A2K3DE77_CHLRE	N/A	N/A	N/A	77800000	74500000	102000000	N/A	8.47667e+07	32.9808	0.0102981	0.0267012
	P45841|RL31_CHLRE	N/A	N/A	N/A	92000000	79300000	87900000	N/A	86400000	33.0084	0.00187061	0.0101157
	tr|A8ILG8|A8ILG8_CHLRE	N/A	N/A	N/A	92000000	79300000	87900000	N/A	86400000	33.0084	0.00187061	0.0101157
	tr|A0A2K3D279|A0A2K3D279_CHLRE	N/A	N/A	N/A	92000000	79300000	87900000	N/A	86400000	33.0084	0.00187061	0.0101157
	tr|Q6Y683|Q6Y683_CHLRE	N/A	N/A	N/A	91500000	82700000	85400000	N/A	8.65333e+07	33.0106	0.000903479	0.00719159
	tr|A8IIK4|A8IIK4_CHLRE	N/A	N/A	N/A	91500000	82700000	85400000	N/A	8.65333e+07	33.0106	0.000903479	0.00719159
	tr|A0A2K3CT15|A0A2K3CT15_CHLRE	N/A	N/A	N/A	86900000	64100000	110000000	N/A	87000000	33.0184	0.0224188	0.0454764
	tr|A8IS53|A8IS53_CHLRE	N/A	N/A	N/A	89100000	88500000	87800000	N/A	8.84667e+07	33.0425	1.80298e-05	0.000904127
	tr|A8J8K0|A8J8K0_CHLRE	N/A	N/A	N/A	111000000	66200000	88400000	N/A	8.85333e+07	33.0436	0.0206793	0.0433402
	tr|A0A2K3CTD1|A0A2K3CTD1_CHLRE	N/A	N/A	N/A	111000000	66200000	88400000	N/A	8.85333e+07	33.0436	0.0206793	0.0433402
	tr|Q84XR8|Q84XR8_CHLRE	N/A	N/A	N/A	90400000	101000000	79400000	N/A	9.02667e+07	33.0715	0.00473834	0.0165119
	tr|A8JGW7|A8JGW7_CHLRE	N/A	N/A	N/A	91700000	84800000	101000000	N/A	92500000	33.1068	0.00256482	0.0122491
	tr|A0A2K3D5P3|A0A2K3D5P3_CHLRE	N/A	N/A	N/A	91700000	84800000	101000000	N/A	92500000	33.1068	0.00256482	0.0122491
	tr|A0A2K3DWX2|A0A2K3DWX2_CHLRE	N/A	N/A	N/A	85900000	116000000	78100000	N/A	9.33333e+07	33.1197	0.0149833	0.0346911
	tr|Q948T5|Q948T5_CHLRE	N/A	N/A	N/A	85900000	116000000	78100000	N/A	9.33333e+07	33.1197	0.0149833	0.0346911
	tr|A0A2K3D6N5|A0A2K3D6N5_CHLRE	N/A	N/A	N/A	95700000	88400000	98000000	N/A	9.40333e+07	33.1305	0.000945749	0.00737814
	tr|A0A2K3CU56|A0A2K3CU56_CHLRE	N/A	N/A	N/A	80800000	87800000	115000000	N/A	9.45333e+07	33.1382	0.0119573	0.0294498
	Q8HTL6|RPOB1_CHLRE	N/A	N/A	N/A	98600000	92500000	95100000	N/A	95400000	33.1513	0.000343003	0.00415564
	tr|A0A218N995|A0A218N995_CHLRE	N/A	N/A	N/A	98600000	92500000	95100000	N/A	95400000	33.1513	0.000343003	0.00415564
	tr|A0A2K3D1M4|A0A2K3D1M4_CHLRE	N/A	N/A	N/A	98300000	98400000	98100000	N/A	9.82667e+07	33.1941	8.05457e-07	0.000316931
	tr|A0A2K3DNI0|A0A2K3DNI0_CHLRE	N/A	N/A	N/A	77900000	100000000	118000000	N/A	9.86333e+07	33.1994	0.0135419	0.0318924
	tr|A0A2K3DNJ4|A0A2K3DNJ4_CHLRE	N/A	N/A	N/A	77900000	100000000	118000000	N/A	9.86333e+07	33.1994	0.0135419	0.0318924
	tr|A8HVL0|A8HVL0_CHLRE	N/A	N/A	N/A	77900000	100000000	118000000	N/A	9.86333e+07	33.1994	0.0135419	0.0318924
	tr|A0A2K3DDM4|A0A2K3DDM4_CHLRE	N/A	N/A	N/A	82100000	110000000	104000000	N/A	98700000	33.2004	0.00729893	0.0216191
	tr|A8IZL7|A8IZL7_CHLRE	N/A	N/A	N/A	82100000	110000000	104000000	N/A	98700000	33.2004	0.00729893	0.0216191
	tr|A0A2K3DQM7|A0A2K3DQM7_CHLRE	N/A	N/A	N/A	107000000	105000000	109000000	N/A	107000000	33.3169	0.000116438	0.00239397
	tr|A8ID63|A8ID63_CHLRE	N/A	N/A	N/A	102000000	146000000	84700000	N/A	110900000	33.3685	0.0260193	0.0505163
	tr|A8JEI0|A8JEI0_CHLRE	N/A	N/A	N/A	129000000	114000000	127000000	N/A	1.23333e+08	33.5218	0.00145045	0.00890189
	tr|A0A2K3E1T5|A0A2K3E1T5_CHLRE	N/A	N/A	N/A	129000000	114000000	127000000	N/A	1.23333e+08	33.5218	0.00145045	0.00890189
	tr|A8JBN8|A8JBN8_CHLRE	N/A	N/A	N/A	155000000	107000000	128000000	N/A	130000000	33.5978	0.0112281	0.028289
	tr|A0A2K3DB82|A0A2K3DB82_CHLRE	N/A	N/A	N/A	182000000	78500000	139000000	N/A	1.33167e+08	33.6325	0.0472467	0.0790391
	tr|A8HZY2|A8HZY2_CHLRE	N/A	N/A	N/A	182000000	78500000	139000000	N/A	1.33167e+08	33.6325	0.0472467	0.0790391
	tr|A8J4K5|A8J4K5_CHLRE	N/A	N/A	N/A	114000000	167000000	129000000	N/A	1.36667e+08	33.6699	0.0130591	0.0312815
	tr|A8JCY4|A8JCY4_CHLRE	N/A	N/A	N/A	154000000	166000000	141000000	N/A	1.53667e+08	33.8391	0.00219956	0.0110841
	tr|A8HRZ0|A8HRZ0_CHLRE	N/A	N/A	N/A	151000000	167000000	149000000	N/A	1.55667e+08	33.8577	0.00133622	0.00840143
	tr|A8IYY5|A8IYY5_CHLRE	N/A	N/A	N/A	166000000	169000000	142000000	N/A	159000000	33.8883	0.0028751	0.013136
	tr|A0A2K3DID5|A0A2K3DID5_CHLRE	N/A	N/A	N/A	166000000	169000000	142000000	N/A	159000000	33.8883	0.0028751	0.013136
	tr|A8J3F0|A8J3F0_CHLRE	N/A	N/A	N/A	194000000	172000000	175000000	N/A	1.80333e+08	34.0699	0.00145574	0.00890775
	tr|A8J230|A8J230_CHLRE	N/A	N/A	N/A	241000000	125000000	184000000	N/A	1.83333e+08	34.0938	0.0317832	0.0587141
	tr|A8J841|A8J841_CHLRE	N/A	N/A	N/A	174000000	196000000	186000000	N/A	1.85333e+08	34.1094	0.0011754	0.00793838
	tr|A8IX41|A8IX41_CHLRE	N/A	N/A	N/A	177000000	248000000	168000000	N/A	1.97667e+08	34.2024	0.0159909	0.0362085
	tr|A0A218N898|A0A218N898_CHLRE	N/A	N/A	N/A	195000000	230000000	227000000	N/A	2.17333e+08	34.3392	0.00264529	0.0123607
	tr|A8IVK1|A8IVK1_CHLRE	N/A	N/A	N/A	236000000	279000000	207000000	N/A	2.40667e+08	34.4863	0.00746801	0.021779
	tr|A0A2K3D552|A0A2K3D552_CHLRE	N/A	N/A	N/A	236000000	279000000	207000000	N/A	2.40667e+08	34.4863	0.00746801	0.021779
	tr|A8JC34|A8JC34_CHLRE	N/A	N/A	N/A	261000000	258000000	214000000	N/A	2.44333e+08	34.5081	0.00384343	0.0149096
	tr|Q4U2V7|Q4U2V7_CHLRE	N/A	N/A	N/A	261000000	258000000	214000000	N/A	2.44333e+08	34.5081	0.00384343	0.0149096
	tr|A0A2K3D849|A0A2K3D849_CHLRE	N/A	N/A	N/A	261000000	258000000	214000000	N/A	2.44333e+08	34.5081	0.00384343	0.0149096
	tr|A8IFE2|A8IFE2_CHLRE	N/A	N/A	N/A	194000000	288000000	297000000	N/A	2.59667e+08	34.5959	0.0157101	0.0356684
	tr|A0A2K3DWR0|A0A2K3DWR0_CHLRE	N/A	N/A	N/A	194000000	288000000	297000000	N/A	2.59667e+08	34.5959	0.0157101	0.0356684
	tr|A8J270|A8J270_CHLRE	N/A	N/A	N/A	274000000	234000000	307000000	N/A	2.71667e+08	34.6611	0.00598151	0.0189784
	tr|A8J7S1|A8J7S1_CHLRE	N/A	N/A	N/A	281000000	255000000	290000000	N/A	2.75333e+08	34.6805	0.00144933	0.00890189
	tr|A8ILJ9|A8ILJ9_CHLRE	N/A	N/A	N/A	222000000	373000000	357000000	N/A	3.17333e+08	34.8853	0.0220253	0.0450686
	tr|A0A2K3DSC5|A0A2K3DSC5_CHLRE	N/A	N/A	N/A	290000000	337000000	353000000	N/A	3.26667e+08	34.9271	0.00333291	0.01376
	tr|A8I1E4|A8I1E4_CHLRE	N/A	N/A	N/A	302000000	360000000	366000000	N/A	3.42667e+08	34.9961	0.00352785	0.0140567
	tr|A0A2K3D151|A0A2K3D151_CHLRE	N/A	N/A	N/A	332000000	368000000	336000000	N/A	3.45333e+08	35.0073	0.00108646	0.00775614
	tr|A0A2K3DYL5|A0A2K3DYL5_CHLRE	N/A	N/A	N/A	337000000	372000000	355000000	N/A	3.54667e+08	35.0457	0.000810781	0.00672164
	tr|A0A2K3DGF2|A0A2K3DGF2_CHLRE	N/A	N/A	N/A	429000000	442000000	489000000	N/A	4.53333e+08	35.3999	0.00161212	0.00940981
	tr|A0A2K3CUM5|A0A2K3CUM5_CHLRE	N/A	N/A	N/A	446000000	481000000	505000000	N/A	4.77333e+08	35.4743	0.00128542	0.00828072
	tr|Q93Z22|Q93Z22_CHLRE	N/A	N/A	N/A	854000000	702000000	810000000	N/A	7.88667e+08	36.1987	0.00326231	0.0135228

## Sheet: Table S3c
Table S3c.DAPs in OE19 vs WT.
Up/Down	Accession	WT-1	WT-2	WT-3	OE19-1	OE19-2	OE19-3	WT_mean	OE19_mean	log2(fc)	PValue	FDR
Down	tr|A0A2K3DHV6|A0A2K3DHV6_CHLRE	161000000	123000000	200000000	3390000	3850000	4120000	1.61333e+08	3.78667e+06	-5.413	0.0193239	0.0644141
	tr|A8J3F8|A8J3F8_CHLRE	69400000	154000000	109000000	5020000	2760000	7290000	110800000	5.02333e+06	-4.4632	0.0490812	0.100396
	tr|A8HNJ8|A8HNJ8_CHLRE	26900000	22700000	24300000	430000	704000	2960000	2.46333e+07	1.36467e+06	-4.174	0.000238071	0.0165279
	tr|A0A2K3DSI2|A0A2K3DSI2_CHLRE	536000000	471000000	600000000	66600000	21700000	33100000	5.35667e+08	4.04667e+07	-3.7265	0.00249662	0.0352434
	tr|A8HPG8|A8HPG8_CHLRE	129000000	112000000	86900000	7950000	10700000	17700000	109300000	1.21167e+07	-3.1732	0.0119518	0.0556323
	tr|A0A2K3DNK6|A0A2K3DNK6_CHLRE	429000000	335000000	359000000	59500000	40000000	39700000	3.74333e+08	46400000	-3.0121	0.00528085	0.042217
	tr|A8HQP0|A8HQP0_CHLRE	978000000	747000000	849000000	71500000	107000000	224000000	858000000	1.34167e+08	-2.677	0.00148626	0.0280999
	tr|A8IJY7|A8IJY7_CHLRE	570000000	534000000	745000000	67000000	101000000	160000000	6.16333e+08	1.09333e+08	-2.495	0.00806742	0.0473846
	tr|A8I495|A8I495_CHLRE	348000000	321000000	280000000	32500000	56800000	79200000	3.16333e+08	5.61667e+07	-2.4937	0.0007723	0.0216717
	tr|A8HN52|A8HN52_CHLRE	222000000	300000000	290000000	72200000	40200000	33300000	2.70667e+08	4.85667e+07	-2.4785	0.00435659	0.039889
	tr|A0A2K3DGE7|A0A2K3DGE7_CHLRE	1300000000	1260000000	1490000000	399000000	182000000	207000000	1350000000	2.62667e+08	-2.3617	0.000387622	0.0188358
	tr|A0A2K3CWF2|A0A2K3CWF2_CHLRE	480000000	396000000	457000000	89000000	85900000	92200000	4.44333e+08	8.90333e+07	-2.3192	0.00475976	0.0399543
	tr|A0A0M5MUP5|A0A0M5MUP5_CHLRE	480000000	396000000	457000000	89000000	85900000	92200000	4.44333e+08	8.90333e+07	-2.3192	0.00475976	0.0399543
	tr|Q39568|Q39568_CHLRE	1530000000	1340000000	2150000000	290000000	349000000	477000000	1.67333e+09	372000000	-2.1694	0.0285729	0.0747534
	tr|A8JEI4|A8JEI4_CHLRE	161000000	105000000	99400000	40200000	28900000	17600000	121800000	28900000	-2.0754	0.0317735	0.0784833
	tr|A0A2K3E1T2|A0A2K3E1T2_CHLRE	161000000	105000000	99400000	40200000	28900000	17600000	121800000	28900000	-2.0754	0.0317735	0.0784833
	tr|Q42685|Q42685_CHLRE	207000000	175000000	178000000	76200000	16000000	46500000	1.86667e+08	4.62333e+07	-2.0135	0.00473759	0.0399543
	tr|A8HZZ4|A8HZZ4_CHLRE	207000000	175000000	178000000	76200000	16000000	46500000	1.86667e+08	4.62333e+07	-2.0135	0.00473759	0.0399543
	tr|A0A2K3DMI3|A0A2K3DMI3_CHLRE	103000000	114000000	181000000	11700000	65900000	24800000	1.32667e+08	3.41333e+07	-1.9586	0.0348182	0.0819038
	tr|A0A2K3E5I4|A0A2K3E5I4_CHLRE	103000000	120000000	140000000	29900000	23200000	41300000	121000000	3.14667e+07	-1.9431	0.0053632	0.042217
	tr|A8HPB8|A8HPB8_CHLRE	103000000	120000000	140000000	29900000	23200000	41300000	121000000	3.14667e+07	-1.9431	0.0053632	0.042217
	tr|A0A2K3DE20|A0A2K3DE20_CHLRE	18900000	17300000	25600000	4430000	4740000	7360000	20600000	5510000	-1.9025	0.0177384	0.0630664
	tr|A8IQ09|A8IQ09_CHLRE	454000000	392000000	587000000	86900000	184000000	125000000	4.77667e+08	1.31967e+08	-1.8558	0.0134784	0.0580831
	tr|A8IQ05|A8IQ05_CHLRE	454000000	392000000	587000000	86900000	184000000	125000000	4.77667e+08	1.31967e+08	-1.8558	0.0134784	0.0580831
	tr|A0A2K3DIL4|A0A2K3DIL4_CHLRE	61900000	50500000	67100000	28500000	4850000	16700000	5.98333e+07	1.66833e+07	-1.8425	0.0088322	0.0494868
	tr|A0A2K3E417|A0A2K3E417_CHLRE	129000000	134000000	120000000	35900000	36700000	35100000	1.27667e+08	35900000	-1.8303	0.00177643	0.0320868
	tr|A0A2K3E8A6|A0A2K3E8A6_CHLRE	1380000000	1240000000	1530000000	316000000	369000000	508000000	1.38333e+09	3.97667e+08	-1.7985	0.00112932	0.0248329
	P36495|YCF78_CHLRE	283000000	312000000	399000000	143000000	69700000	77500000	3.31333e+08	9.67333e+07	-1.7762	0.00744744	0.0469351
	tr|A0A218N960|A0A218N960_CHLRE	283000000	312000000	399000000	143000000	69700000	77500000	3.31333e+08	9.67333e+07	-1.7762	0.00744744	0.0469351
	A8J637|PETS_CHLRE	675000000	611000000	640000000	211000000	179000000	177000000	642000000	189000000	-1.7642	0.000135621	0.0130648
	tr|A0A2K3D3Y8|A0A2K3D3Y8_CHLRE	675000000	611000000	640000000	211000000	179000000	177000000	642000000	189000000	-1.7642	0.000135621	0.0130648
	tr|A8HYD5|A8HYD5_CHLRE	224000000	230000000	271000000	84000000	59100000	72600000	2.41667e+08	71900000	-1.749	0.00224	0.0336589
	tr|A0A2K3DNH7|A0A2K3DNH7_CHLRE	172000000	163000000	197000000	38200000	69400000	53800000	1.77333e+08	53800000	-1.7208	0.000867726	0.0216717
	tr|A0A2K3CNQ0|A0A2K3CNQ0_CHLRE	335000000	320000000	447000000	113000000	50700000	181000000	3.67333e+08	114900000	-1.6767	0.0101811	0.0530109
	tr|A8JEG6|A8JEG6_CHLRE	38700000	35000000	53700000	15100000	18900000	6690000	4.24667e+07	1.35633e+07	-1.6466	0.0184738	0.0644141
	tr|A8HN94|A8HN94_CHLRE	224000000	199000000	189000000	55000000	80200000	67600000	204000000	67600000	-1.5935	0.000753811	0.0216717
	tr|A0A2K3DU90|A0A2K3DU90_CHLRE	215000000	187000000	274000000	70600000	67600000	100000000	2.25333e+08	79400000	-1.5048	0.0182697	0.0643897
	tr|A0A2K3CR97|A0A2K3CR97_CHLRE	482000000	352000000	523000000	169000000	157000000	167000000	4.52333e+08	1.64333e+08	-1.4608	0.0300209	0.076779
	tr|A8IW49|A8IW49_CHLRE	482000000	352000000	523000000	169000000	157000000	167000000	4.52333e+08	1.64333e+08	-1.4608	0.0300209	0.076779
	tr|A8IRL5|A8IRL5_CHLRE	41300000	23200000	38900000	11200000	10300000	16700000	3.44667e+07	1.27333e+07	-1.4366	0.0492294	0.100496
	tr|A0A2K3DY23|A0A2K3DY23_CHLRE	41300000	23200000	38900000	11200000	10300000	16700000	3.44667e+07	1.27333e+07	-1.4366	0.0492294	0.100496
	tr|A8ITK6|A8ITK6_CHLRE	152000000	126000000	129000000	55800000	86200000	10100000	1.35667e+08	50700000	-1.42	0.0479349	0.0990524
	tr|A8J1X0|A8J1X0_CHLRE	165000000	160000000	198000000	68600000	78900000	53200000	1.74333e+08	66900000	-1.3818	0.00309809	0.0365415
	tr|A8ITW0|A8ITW0_CHLRE	133000000	74300000	104000000	43100000	51000000	25600000	1.03767e+08	39900000	-1.3789	0.0467566	0.0980192
	tr|A0A2K3DKY9|A0A2K3DKY9_CHLRE	133000000	74300000	104000000	43100000	51000000	25600000	1.03767e+08	39900000	-1.3789	0.0467566	0.0980192
	tr|A8IAN1|A8IAN1_CHLRE	3200000000	3080000000	3920000000	1130000000	1280000000	1580000000	3400000000	1330000000	-1.3541	0.00616744	0.0439113
	tr|A0A2K3E4J3|A0A2K3E4J3_CHLRE	262000000	264000000	221000000	88200000	144000000	63000000	249000000	98400000	-1.3394	0.0101163	0.0530109
	tr|A8IW39|A8IW39_CHLRE	390000000	307000000	411000000	140000000	124000000	176000000	3.69333e+08	1.46667e+08	-1.3324	0.00898369	0.0500661
	tr|A8HTY0|A8HTY0_CHLRE	1560000000	1500000000	1670000000	578000000	659000000	643000000	1.57667e+09	6.26667e+08	-1.3311	0.000497341	0.0191402
	tr|A0A2K3D0E8|A0A2K3D0E8_CHLRE	1560000000	1500000000	1670000000	578000000	659000000	643000000	1.57667e+09	6.26667e+08	-1.3311	0.000497341	0.0191402
	tr|A0A2K3DGU0|A0A2K3DGU0_CHLRE	45600000	39800000	50700000	10100000	26300000	18000000	4.53667e+07	1.81333e+07	-1.323	0.0117248	0.055474
	tr|A0A2K3DZA4|A0A2K3DZA4_CHLRE	174000000	138000000	182000000	54500000	81500000	62300000	1.64667e+08	66100000	-1.3168	0.00643656	0.0439113
	Q27YU0|RSP1_CHLRE	174000000	138000000	182000000	54500000	81500000	62300000	1.64667e+08	66100000	-1.3168	0.00643656	0.0439113
	tr|Q75NZ1|Q75NZ1_CHLRE	479000000	495000000	520000000	220000000	230000000	153000000	498000000	201000000	-1.309	0.00180891	0.0323843
	tr|A0A2K3E193|A0A2K3E193_CHLRE	287000000	223000000	331000000	93000000	91500000	166000000	2.80333e+08	1.16833e+08	-1.2627	0.0165712	0.0607065
	tr|A8I972|A8I972_CHLRE	287000000	223000000	331000000	93000000	91500000	166000000	2.80333e+08	1.16833e+08	-1.2627	0.0165712	0.0607065
	tr|Q8W4V3|Q8W4V3_CHLRE	453000000	392000000	487000000	173000000	182000000	233000000	444000000	196000000	-1.1797	0.00294348	0.0360888
	tr|A8IY95|A8IY95_CHLRE	85800000	81900000	109000000	32800000	59200000	37600000	9.22333e+07	43200000	-1.0943	0.0139439	0.0587676
	tr|A8J355|A8J355_CHLRE	161000000	140000000	179000000	75700000	61000000	88400000	160000000	7.50333e+07	-1.0925	0.00497855	0.0408485
	tr|A8IHJ7|A8IHJ7_CHLRE	91500000	78100000	98900000	34400000	42600000	49200000	89500000	4.20667e+07	-1.0892	0.00445621	0.039889
	tr|A0A2K3DJP6|A0A2K3DJP6_CHLRE	91500000	78100000	98900000	34400000	42600000	49200000	89500000	4.20667e+07	-1.0892	0.00445621	0.039889
	tr|A8ICG9|A8ICG9_CHLRE	96500000	77800000	93100000	47800000	42000000	36100000	8.91333e+07	4.19667e+07	-1.0867	0.00452514	0.0399543
	tr|A8IXV0|A8IXV0_CHLRE	219000000	177000000	245000000	82100000	90000000	138000000	2.13667e+08	1.03367e+08	-1.0476	0.0144197	0.0592908
	tr|A8JJF6|A8JJF6_CHLRE	40300000	43300000	44000000	20900000	18000000	23800000	4.25333e+07	20900000	-1.0251	0.000831707	0.0216717
	tr|A8IJL3|A8IJL3_CHLRE	40300000	43300000	44000000	20900000	18000000	23800000	4.25333e+07	20900000	-1.0251	0.000831707	0.0216717
UP	tr|A8J8R7|A8J8R7_CHLRE	57700000	63500000	58500000	95500000	133000000	132000000	59900000	1.20167e+08	1.0044	0.0369857	0.0853093
	tr|Q39595|Q39595_CHLRE	43900000	37000000	25700000	55900000	88100000	69900000	3.55333e+07	71300000	1.0047	0.0410244	0.0900135
	tr|A0A2K3DZ59|A0A2K3DZ59_CHLRE	43900000	37000000	25700000	55900000	88100000	69900000	3.55333e+07	71300000	1.0047	0.0410244	0.0900135
	P49202|RS18_CHLRE	5360000000	5180000000	6550000000	9780000000	11200000000	13400000000	5.69667e+09	11460000000	1.0084	0.0199288	0.0644141
	tr|A8HVP2|A8HVP2_CHLRE	5360000000	5180000000	6550000000	9780000000	11200000000	13400000000	5.69667e+09	11460000000	1.0084	0.0199288	0.0644141
	tr|A8J0Q8|A8J0Q8_CHLRE	636000000	591000000	674000000	1190000000	1320000000	1320000000	6.33667e+08	1.27667e+09	1.0106	0.000808062	0.0216717
	tr|A8IRU6|A8IRU6_CHLRE	2900000000	2530000000	2980000000	4680000000	5560000000	6710000000	2.80333e+09	5650000000	1.0111	0.0342681	0.081176
	Q6R2V6|CAPP2_CHLRE	45000000	34300000	47600000	77000000	83100000	95700000	42300000	8.52667e+07	1.0113	0.00432064	0.039889
	tr|A0A2K3DX44|A0A2K3DX44_CHLRE	45000000	34300000	47600000	77000000	83100000	95700000	42300000	8.52667e+07	1.0113	0.00432064	0.039889
	tr|C5HJD6|C5HJD6_CHLRE	78400000	77500000	81400000	143000000	176000000	160000000	79100000	1.59667e+08	1.0133	0.0126937	0.0566531
	tr|A0A218N8B5|A0A218N8B5_CHLRE	78400000	77500000	81400000	143000000	176000000	160000000	79100000	1.59667e+08	1.0133	0.0126937	0.0566531
	O20030|YCF4_CHLRE	78400000	77500000	81400000	143000000	176000000	160000000	79100000	1.59667e+08	1.0133	0.0126937	0.0566531
	tr|A8IZZ6|A8IZZ6_CHLRE	33100000	24900000	41300000	62100000	72000000	67100000	33100000	6.70667e+07	1.0188	0.00661819	0.0443331
	tr|A0A2K3DD66|A0A2K3DD66_CHLRE	33100000	24900000	41300000	62100000	72000000	67100000	33100000	6.70667e+07	1.0188	0.00661819	0.0443331
	tr|A8ISA4|A8ISA4_CHLRE	16800000	18200000	19100000	33500000	36600000	39700000	1.80333e+07	36600000	1.0212	0.00443294	0.039889
	tr|A0A2K3CYQ5|A0A2K3CYQ5_CHLRE	499000000	491000000	544000000	915000000	1120000000	1100000000	5.11333e+08	1045000000	1.0312	0.0108658	0.0542029
	tr|A8JH97|A8JH97_CHLRE	65900000	46900000	61400000	95500000	124000000	137000000	5.80667e+07	1.18833e+08	1.0332	0.0232037	0.0683277
	tr|A8IMX8|A8IMX8_CHLRE	50000000	54300000	56100000	99300000	116000000	113000000	5.34667e+07	1.09433e+08	1.0333	0.00423693	0.039889
	tr|A0A2K3DRC7|A0A2K3DRC7_CHLRE	50000000	54300000	56100000	99300000	116000000	113000000	5.34667e+07	1.09433e+08	1.0333	0.00423693	0.039889
	tr|A0A2K3DRD3|A0A2K3DRD3_CHLRE	50000000	54300000	56100000	99300000	116000000	113000000	5.34667e+07	1.09433e+08	1.0333	0.00423693	0.039889
	P23577|CYF_CHLRE	8690000000	8040000000	9750000000	15200000000	17500000000	21600000000	8.82667e+09	18100000000	1.036	0.0314092	0.0784833
	tr|C5HJ53|C5HJ53_CHLRE	8690000000	8040000000	9750000000	15200000000	17500000000	21600000000	8.82667e+09	18100000000	1.036	0.0314092	0.0784833
	tr|A8IQC5|A8IQC5_CHLRE	409000000	333000000	418000000	659000000	814000000	910000000	3.86667e+08	7.94333e+08	1.0387	0.0204572	0.0644141
	tr|A0A2K3CNY6|A0A2K3CNY6_CHLRE	409000000	333000000	418000000	659000000	814000000	910000000	3.86667e+08	7.94333e+08	1.0387	0.0204572	0.0644141
	tr|A0A2K3DY86|A0A2K3DY86_CHLRE	111000000	88000000	111000000	222000000	196000000	221000000	1.03333e+08	213000000	1.0435	0.000699138	0.0211098
	tr|A8IRT7|A8IRT7_CHLRE	111000000	88000000	111000000	222000000	196000000	221000000	1.03333e+08	213000000	1.0435	0.000699138	0.0211098
	tr|Q75VY8|Q75VY8_CHLRE	7600000000	6520000000	7870000000	12900000000	15000000000	17500000000	7330000000	1.51333e+10	1.0458	0.0202208	0.0644141
	tr|A8JDQ7|A8JDQ7_CHLRE	14900000	32000000	38500000	48400000	70900000	58400000	2.84667e+07	5.92333e+07	1.0571	0.0328886	0.0798043
	tr|A8J6D1|A8J6D1_CHLRE	27800000000	23700000000	27100000000	55200000000	62500000000	46000000000	26200000000	5.45667e+10	1.0585	0.0212952	0.0650759
	Q93WD2|CB29_CHLRE	27800000000	23700000000	27100000000	55200000000	62500000000	46000000000	26200000000	5.45667e+10	1.0585	0.0212952	0.0650759
	tr|A0A2K3DRJ8|A0A2K3DRJ8_CHLRE	39700000	34300000	65900000	79500000	107000000	105000000	4.66333e+07	9.71667e+07	1.0591	0.0188583	0.0644141
	tr|A8IMW9|A8IMW9_CHLRE	39700000	34300000	65900000	79500000	107000000	105000000	4.66333e+07	9.71667e+07	1.0591	0.0188583	0.0644141
	tr|Q6X898|Q6X898_CHLRE	6370000000	6090000000	6940000000	11400000000	13600000000	15700000000	6.46667e+09	1.35667e+10	1.069	0.025424	0.0705306
	tr|A0A2K3CYC9|A0A2K3CYC9_CHLRE	46500000	36500000	46000000	92900000	74000000	104000000	43000000	90300000	1.0704	0.0219396	0.0661457
	tr|D9I2J1|D9I2J1_CHLRE	42000000	39200000	49300000	77000000	98700000	98500000	43500000	91400000	1.0712	0.0119997	0.0556323
	tr|A8JIN9|A8JIN9_CHLRE	1770000000	1400000000	2150000000	3160000000	3330000000	4710000000	1.77333e+09	3.73333e+09	1.074	0.040857	0.0898409
	P50566|H4_CHLRE	1770000000	1400000000	2150000000	3160000000	3330000000	4710000000	1.77333e+09	3.73333e+09	1.074	0.040857	0.0898409
	tr|A8HVA3|A8HVA3_CHLRE	1770000000	1400000000	2150000000	3160000000	3330000000	4710000000	1.77333e+09	3.73333e+09	1.074	0.040857	0.0898409
	tr|A0A2K3E7M7|A0A2K3E7M7_CHLRE	41800000	78200000	44600000	109000000	135000000	103000000	5.48667e+07	1.15667e+08	1.076	0.0173524	0.0625738
	tr|A8J5T0|A8J5T0_CHLRE	2870000000	2330000000	3440000000	5000000000	5790000000	7450000000	2880000000	6080000000	1.078	0.0316868	0.0784833
	P15451|CYC_CHLRE	2870000000	2330000000	3440000000	5000000000	5790000000	7450000000	2880000000	6080000000	1.078	0.0316868	0.0784833
	tr|A8IVM9|A8IVM9_CHLRE	853000000	837000000	1050000000	1730000000	2010000000	2060000000	9.13333e+08	1.93333e+09	1.0819	0.00207702	0.0336589
	tr|A0A2K3E3I7|A0A2K3E3I7_CHLRE	2600000	3130000	3920000	5520000	6430000	8610000	3.21667e+06	6.85333e+06	1.0912	0.042478	0.0920054
	tr|A8JGS0|A8JGS0_CHLRE	2600000	3130000	3920000	5520000	6430000	8610000	3.21667e+06	6.85333e+06	1.0912	0.042478	0.0920054
	P00877|RBL_CHLRE	196000000	167000000	171000000	364000000	386000000	388000000	178000000	3.79333e+08	1.0916	8.59275e-05	0.0115888
	tr|A0A218N8A3|A0A218N8A3_CHLRE	196000000	167000000	171000000	364000000	386000000	388000000	178000000	3.79333e+08	1.0916	8.59275e-05	0.0115888
	tr|A8J8M9|A8J8M9_CHLRE	2790000000	2280000000	3300000000	4970000000	6070000000	6830000000	2790000000	5.95667e+09	1.0942	0.0131656	0.0575249
	tr|A0A2K3DVF5|A0A2K3DVF5_CHLRE	761000000	753000000	939000000	1440000000	1710000000	2090000000	8.17667e+08	1.74667e+09	1.095	0.0293328	0.0754965
	tr|Q6UP29|Q6UP29_CHLRE	761000000	753000000	939000000	1440000000	1710000000	2090000000	8.17667e+08	1.74667e+09	1.095	0.0293328	0.0754965
	Q39618|SFAS_CHLRE	237000000	185000000	210000000	349000000	472000000	540000000	2.10667e+08	4.53667e+08	1.1067	0.0412249	0.0902575
	tr|Q546J6|Q546J6_CHLRE	237000000	185000000	210000000	349000000	472000000	540000000	2.10667e+08	4.53667e+08	1.1067	0.0412249	0.0902575
	tr|A8IDN1|A8IDN1_CHLRE	892000000	696000000	1020000000	1560000000	1820000000	2250000000	8.69333e+08	1.87667e+09	1.1102	0.0226158	0.0673811
	tr|A8IYK1|A8IYK1_CHLRE	887000000	745000000	1020000000	1530000000	1870000000	2330000000	884000000	1910000000	1.1115	0.0361953	0.0841645
	tr|A8J4S1|A8J4S1_CHLRE	3770000000	3120000000	4470000000	6690000000	7910000000	9980000000	3.78667e+09	8.19333e+09	1.1135	0.0306032	0.0774847
	P12356|PSAF_CHLRE	3770000000	3120000000	4470000000	6690000000	7910000000	9980000000	3.78667e+09	8.19333e+09	1.1135	0.0306032	0.0774847
	tr|A8J0Y5|A8J0Y5_CHLRE	4020000	4730000	5510000	8080000	11700000	11300000	4.75333e+06	10360000	1.124	0.0274897	0.0733101
	tr|A0A2K3E3V3|A0A2K3E3V3_CHLRE	4020000	4730000	5510000	8080000	11700000	11300000	4.75333e+06	10360000	1.124	0.0274897	0.0733101
	tr|A8J8Y6|A8J8Y6_CHLRE	98600000	87600000	93100000	184000000	217000000	208000000	93100000	203000000	1.1246	0.0044138	0.039889
	tr|A2PZC0|A2PZC0_CHLRE	377000000	349000000	370000000	739000000	840000000	811000000	3.65333e+08	7.96667e+08	1.1248	0.00283409	0.0359765
	tr|A0A2K3DRC8|A0A2K3DRC8_CHLRE	370000000	339000000	363000000	753000000	802000000	789000000	3.57333e+08	7.81333e+08	1.1287	6.10242e-05	0.0115888
	tr|A0A2K3D2M2|A0A2K3D2M2_CHLRE	74100000	74600000	74300000	154000000	176000000	158000000	7.43333e+07	1.62667e+08	1.1298	0.00579776	0.043322
	tr|A8IKK7|A8IKK7_CHLRE	74100000	74600000	74300000	154000000	176000000	158000000	7.43333e+07	1.62667e+08	1.1298	0.00579776	0.043322
	Q9AR22|CTH1_CHLRE	74100000	74600000	74300000	154000000	176000000	158000000	7.43333e+07	1.62667e+08	1.1298	0.00579776	0.043322
	tr|Q9FNS2|Q9FNS2_CHLRE	1810000000	2080000000	2000000000	3900000000	4480000000	4560000000	1.96333e+09	4.31333e+09	1.1355	0.00343693	0.0366663
	tr|Q9FE86|Q9FE86_CHLRE	1810000000	2080000000	2000000000	3900000000	4480000000	4560000000	1.96333e+09	4.31333e+09	1.1355	0.00343693	0.0366663
	tr|A8HP90|A8HP90_CHLRE	1540000000	1650000000	1470000000	2740000000	3760000000	3740000000	1.55333e+09	3.41333e+09	1.1358	0.0287872	0.0751118
	tr|Q9AU03|Q9AU03_CHLRE	5300000000	4390000000	5770000000	9220000000	11400000000	13400000000	5.15333e+09	11340000000	1.1378	0.0262941	0.0712088
	tr|Q9AU02|Q9AU02_CHLRE	5300000000	4390000000	5770000000	9220000000	11400000000	13400000000	5.15333e+09	11340000000	1.1378	0.0262941	0.0712088
	tr|A8JID7|A8JID7_CHLRE	34100000	24700000	41300000	59400000	70500000	90800000	3.33667e+07	7.35667e+07	1.1406	0.0301106	0.0768087
	tr|Q8HEB4|Q8HEB4_CHLRE	675000000	645000000	895000000	1470000000	1720000000	1700000000	7.38333e+08	1630000000	1.1425	0.00137089	0.0272659
	tr|Q42703|Q42703_CHLRE	675000000	645000000	895000000	1470000000	1720000000	1700000000	7.38333e+08	1630000000	1.1425	0.00137089	0.0272659
	tr|A0A2K3DVD7|A0A2K3DVD7_CHLRE	482000000	367000000	563000000	834000000	1080000000	1210000000	4.70667e+08	1.04133e+09	1.1457	0.0193976	0.0644141
	tr|A8J7I9|A8J7I9_CHLRE	356000000	329000000	358000000	696000000	868000000	749000000	3.47667e+08	771000000	1.149	0.0119938	0.0556323
	tr|A8J5B8|A8J5B8_CHLRE	2930000000	2520000000	3440000000	5530000000	6430000000	7790000000	2.96333e+09	6.58333e+09	1.1516	0.0197023	0.0644141
	tr|A0A2K3DUQ0|A0A2K3DUQ0_CHLRE	784000000	675000000	610000000	1330000000	1650000000	1640000000	6.89667e+08	1540000000	1.159	0.00606845	0.0438446
	P06541|ATPB_CHLRE	40700000000	35600000000	47900000000	77200000000	90600000000	110000000000	41400000000	92600000000	1.1614	0.0220448	0.0662655
	tr|A0A218N9A0|A0A218N9A0_CHLRE	40700000000	35600000000	47900000000	77200000000	90600000000	110000000000	41400000000	92600000000	1.1614	0.0220448	0.0662655
	tr|O48949|O48949_CHLRE	5210000000	4160000000	5320000000	9710000000	10700000000	12500000000	4.89667e+09	10970000000	1.1637	0.00827086	0.0479425
	tr|A8HUK0|A8HUK0_CHLRE	516000000	390000000	497000000	934000000	1020000000	1190000000	4.67667e+08	1048000000	1.1641	0.00630567	0.0439113
	tr|A8HSU7|A8HSU7_CHLRE	1140000000	919000000	1180000000	2060000000	2330000000	2890000000	1.07967e+09	2.42667e+09	1.1684	0.0224313	0.0669298
	tr|A0A2K3CXL2|A0A2K3CXL2_CHLRE	101000000	108000000	96800000	190000000	236000000	262000000	1.01933e+08	2.29333e+08	1.1698	0.0239908	0.0684297
	tr|A8HP58|A8HP58_CHLRE	4890000000	4360000000	5470000000	9420000000	11000000000	12800000000	4.90667e+09	1.10733e+10	1.1743	0.0165231	0.0607065
	P23400|TRXM_CHLRE	4890000000	4360000000	5470000000	9420000000	11000000000	12800000000	4.90667e+09	1.10733e+10	1.1743	0.0165231	0.0607065
	tr|A0A2K3E1H8|A0A2K3E1H8_CHLRE	204000000	192000000	220000000	407000000	445000000	539000000	2.05333e+08	4.63667e+08	1.1751	0.0188405	0.0644141
	tr|A0A2K3DJL0|A0A2K3DJL0_CHLRE	106000000	92100000	161000000	232000000	316000000	263000000	119700000	2.70333e+08	1.1753	0.0101155	0.0530109
	tr|A8J3L3|A8J3L3_CHLRE	53900000	107000000	104000000	176000000	222000000	203000000	88300000	2.00333e+08	1.1819	0.00797295	0.0473846
	tr|A0A2K3DF40|A0A2K3DF40_CHLRE	964000000	977000000	1100000000	2060000000	2370000000	2470000000	1.01367e+09	2300000000	1.1821	0.00472977	0.0399543
	tr|A8J7X9|A8J7X9_CHLRE	964000000	977000000	1100000000	2060000000	2370000000	2470000000	1.01367e+09	2300000000	1.1821	0.00472977	0.0399543
	tr|A8JC51|A8JC51_CHLRE	326000000	304000000	373000000	631000000	734000000	914000000	3.34333e+08	7.59667e+08	1.1841	0.0298382	0.0766024
	tr|A0A2K3DKC3|A0A2K3DKC3_CHLRE	407000000	458000000	591000000	948000000	1110000000	1260000000	4.85333e+08	1106000000	1.1883	0.00743553	0.0469351
	tr|A8IHL3|A8IHL3_CHLRE	541000000	456000000	543000000	933000000	1210000000	1380000000	5.13333e+08	1.17433e+09	1.1939	0.0317445	0.0784833
	tr|Q6V507|Q6V507_CHLRE	541000000	456000000	543000000	933000000	1210000000	1380000000	5.13333e+08	1.17433e+09	1.1939	0.0317445	0.0784833
	tr|A8HRF8|A8HRF8_CHLRE	85600000	66200000	118000000	194000000	190000000	234000000	8.99333e+07	206000000	1.1957	0.00498744	0.0408485
	tr|A0A2K3CZ51|A0A2K3CZ51_CHLRE	85600000	66200000	118000000	194000000	190000000	234000000	8.99333e+07	206000000	1.1957	0.00498744	0.0408485
	tr|A8HRZ9|A8HRZ9_CHLRE	35600000	32100000	42600000	73500000	85200000	94200000	3.67667e+07	84300000	1.1971	0.00591648	0.043322
	tr|A8HPZ8|A8HPZ8_CHLRE	149000000	135000000	49000000	240000000	277000000	249000000	111000000	2.55333e+08	1.2018	0.0323143	0.0791426
	tr|A0A2K3E673|A0A2K3E673_CHLRE	149000000	135000000	49000000	240000000	277000000	249000000	111000000	2.55333e+08	1.2018	0.0323143	0.0791426
	tr|Q7DM26|Q7DM26_CHLRE	8800000000	8790000000	7990000000	17000000000	21700000000	20200000000	8.52667e+09	1.96333e+10	1.2033	0.0127686	0.0566531
	tr|Q05093|Q05093_CHLRE	8800000000	8790000000	7990000000	17000000000	21700000000	20200000000	8.52667e+09	1.96333e+10	1.2033	0.0127686	0.0566531
	tr|A8I403|A8I403_CHLRE	3110000000	2760000000	2420000000	5200000000	6130000000	7770000000	2.76333e+09	6.36667e+09	1.2041	0.033692	0.0804025
	tr|A8J567|A8J567_CHLRE	1360000000	1320000000	1710000000	2760000000	3390000000	3990000000	1.46333e+09	3380000000	1.2078	0.0228539	0.0677909
	tr|A8J6J6|A8J6J6_CHLRE	200000000	195000000	199000000	372000000	464000000	537000000	198000000	4.57667e+08	1.2088	0.0320619	0.0787616
	tr|A8JCS8|A8JCS8_CHLRE	566000000	560000000	686000000	1140000000	1450000000	1600000000	604000000	1.39667e+09	1.2094	0.0206168	0.0644141
	tr|A8HP06|A8HP06_CHLRE	844000000	1050000000	1280000000	1800000000	2590000000	2960000000	1058000000	2450000000	1.2114	0.0423334	0.091889
	tr|A8IHM8|A8IHM8_CHLRE	16200000	16200000	16300000	37300000	43500000	32400000	1.62333e+07	3.77333e+07	1.2169	0.0215838	0.0654632
	tr|A8JH98|A8JH98_CHLRE	9420000000	8290000000	10400000000	18200000000	22000000000	25200000000	9370000000	21800000000	1.2182	0.0185486	0.0644141
	tr|A0A2K3E7P6|A0A2K3E7P6_CHLRE	175000000	153000000	172000000	322000000	406000000	436000000	1.66667e+08	388000000	1.2191	0.0195797	0.0644141
	tr|A0A2K3CTK9|A0A2K3CTK9_CHLRE	17500000	20800000	24000000	45900000	39400000	60400000	2.07667e+07	4.85667e+07	1.2257	0.0371515	0.0853093
	tr|A8J8R1|A8J8R1_CHLRE	17500000	20800000	24000000	45900000	39400000	60400000	2.07667e+07	4.85667e+07	1.2257	0.0371515	0.0853093
	tr|A8IRT8|A8IRT8_CHLRE	161000000	147000000	182000000	334000000	407000000	412000000	1.63333e+08	3.84333e+08	1.2345	0.00616977	0.0439113
	tr|A0A2K3D3A4|A0A2K3D3A4_CHLRE	74200000	99100000	86700000	214000000	230000000	168000000	8.66667e+07	204000000	1.235	0.0146358	0.0594838
	tr|A8ILN4|A8ILN4_CHLRE	737000000	821000000	881000000	1590000000	1980000000	2180000000	813000000	1.91667e+09	1.2373	0.0191008	0.0644141
	tr|A0A2K3CPA4|A0A2K3CPA4_CHLRE	517000000	423000000	590000000	1100000000	1340000000	1170000000	510000000	1.20333e+09	1.2385	0.00218133	0.0336589
	tr|A0A2K3DU84|A0A2K3DU84_CHLRE	30500000	24800000	38500000	62200000	82000000	77400000	3.12667e+07	7.38667e+07	1.2403	0.00623385	0.0439113
	tr|A0A2K3DU93|A0A2K3DU93_CHLRE	30500000	24800000	38500000	62200000	82000000	77400000	3.12667e+07	7.38667e+07	1.2403	0.00623385	0.0439113
	tr|A8J6F5|A8J6F5_CHLRE	228000000	188000000	259000000	454000000	515000000	631000000	225000000	5.33333e+08	1.2451	0.0166845	0.0607065
	tr|O64925|O64925_CHLRE	228000000	188000000	259000000	454000000	515000000	631000000	225000000	5.33333e+08	1.2451	0.0166845	0.0607065
	tr|A0A2K3CQC6|A0A2K3CQC6_CHLRE	228000000	188000000	259000000	454000000	515000000	631000000	225000000	5.33333e+08	1.2451	0.0166845	0.0607065
	tr|Q6V506|Q6V506_CHLRE	1010000000	992000000	1140000000	1930000000	2680000000	2840000000	1.04733e+09	2.48333e+09	1.2456	0.0331307	0.0801715
	tr|A8IC88|A8IC88_CHLRE	76300000	73500000	84800000	165000000	193000000	199000000	78200000	1.85667e+08	1.2475	0.00535775	0.042217
	tr|A0A2K3D9F8|A0A2K3D9F8_CHLRE	76300000	73500000	84800000	165000000	193000000	199000000	78200000	1.85667e+08	1.2475	0.00535775	0.042217
	tr|A0A2K3D1P1|A0A2K3D1P1_CHLRE	6110000000	5340000000	6480000000	12100000000	13800000000	16700000000	5.97667e+09	14200000000	1.2485	0.0204773	0.0644141
	tr|A8JHU0|A8JHU0_CHLRE	6110000000	5340000000	6480000000	12100000000	13800000000	16700000000	5.97667e+09	14200000000	1.2485	0.0204773	0.0644141
	Q42686|MDHM_CHLRE	6110000000	5340000000	6480000000	12100000000	13800000000	16700000000	5.97667e+09	14200000000	1.2485	0.0204773	0.0644141
	tr|A8I629|A8I629_CHLRE	118000000	109000000	149000000	262000000	303000000	329000000	1.25333e+08	298000000	1.2495	0.00331434	0.0365415
	tr|A0A2K3DII9|A0A2K3DII9_CHLRE	118000000	109000000	149000000	262000000	303000000	329000000	1.25333e+08	298000000	1.2495	0.00331434	0.0365415
	tr|A0A2K3CZF3|A0A2K3CZF3_CHLRE	217000000	202000000	236000000	438000000	521000000	599000000	2.18333e+08	5.19333e+08	1.2501	0.0193641	0.0644141
	tr|Q5NKW4|Q5NKW4_CHLRE	3970000000	3660000000	4660000000	8250000000	9420000000	11600000000	4.09667e+09	9.75667e+09	1.2519	0.0213848	0.0651527
	Q39615|PSAD_CHLRE	3970000000	3660000000	4660000000	8250000000	9420000000	11600000000	4.09667e+09	9.75667e+09	1.2519	0.0213848	0.0651527
	tr|A0A2K3D2H8|A0A2K3D2H8_CHLRE	183000000	203000000	283000000	484000000	470000000	642000000	223000000	532000000	1.2544	0.0148016	0.0594838
	tr|A8JF87|A8JF87_CHLRE	194000000	185000000	215000000	402000000	493000000	525000000	198000000	4.73333e+08	1.2574	0.0135477	0.0580831
	tr|A0A2K3D8M6|A0A2K3D8M6_CHLRE	134000000	140000000	146000000	291000000	345000000	371000000	140000000	3.35667e+08	1.2616	0.0127701	0.0566531
	tr|Q75T33|Q75T33_CHLRE	791000000	723000000	890000000	1840000000	2150000000	1820000000	8.01333e+08	1.93667e+09	1.2731	0.0031467	0.0365415
	tr|A8JGM1|A8JGM1_CHLRE	791000000	723000000	890000000	1840000000	2150000000	1820000000	8.01333e+08	1.93667e+09	1.2731	0.0031467	0.0365415
	tr|A0A2K3CPR8|A0A2K3CPR8_CHLRE	397000000	345000000	396000000	825000000	898000000	1030000000	3.79333e+08	9.17667e+08	1.2745	0.00814821	0.0473846
	tr|A8JDE3|A8JDE3_CHLRE	397000000	345000000	396000000	825000000	898000000	1030000000	3.79333e+08	9.17667e+08	1.2745	0.00814821	0.0473846
	tr|A8JDE6|A8JDE6_CHLRE	397000000	345000000	396000000	825000000	898000000	1030000000	3.79333e+08	9.17667e+08	1.2745	0.00814821	0.0473846
	tr|A8I2V3|A8I2V3_CHLRE	9680000000	9720000000	10900000000	20800000000	25700000000	27000000000	10100000000	24500000000	1.2784	0.0137051	0.0582465
	tr|A8J4M1|A8J4M1_CHLRE	165000000	209000000	235000000	457000000	509000000	518000000	203000000	4.94667e+08	1.285	0.000486319	0.0191402
	tr|A8IXU9|A8IXU9_CHLRE	32700000	69900000	82300000	143000000	158000000	151000000	6.16333e+07	1.50667e+08	1.2896	0.0201302	0.0644141
	tr|A8IMY7|A8IMY7_CHLRE	14600000	15900000	16200000	36400000	37700000	40200000	1.55667e+07	38100000	1.2913	0.000577659	0.0191574
	tr|A0A2K3DRE4|A0A2K3DRE4_CHLRE	14600000	15900000	16200000	36400000	37700000	40200000	1.55667e+07	38100000	1.2913	0.000577659	0.0191574
	tr|A8J6K9|A8J6K9_CHLRE	127000000	119000000	150000000	302000000	324000000	344000000	132000000	3.23333e+08	1.2925	0.000341102	0.0175778
	tr|Q9AXF6|Q9AXF6_CHLRE	10200000000	10300000000	10900000000	23500000000	25700000000	27800000000	1.04667e+10	2.56667e+10	1.2941	0.00542731	0.0423917
	tr|Q93WE0|Q93WE0_CHLRE	10200000000	10300000000	10900000000	23500000000	25700000000	27800000000	1.04667e+10	2.56667e+10	1.2941	0.00542731	0.0423917
	tr|A8IUG8|A8IUG8_CHLRE	203000000	176000000	189000000	361000000	481000000	558000000	1.89333e+08	4.66667e+08	1.3015	0.0380284	0.0862919
	tr|A0A2K3CY77|A0A2K3CY77_CHLRE	203000000	176000000	189000000	361000000	481000000	558000000	1.89333e+08	4.66667e+08	1.3015	0.0380284	0.0862919
	tr|A0A2K3DN68|A0A2K3DN68_CHLRE	247000000	325000000	393000000	696000000	802000000	881000000	3.21667e+08	793000000	1.3018	0.00279664	0.0359765
	Q84U21|RK22_CHLRE	229000000	188000000	319000000	531000000	652000000	632000000	2.45333e+08	605000000	1.3022	0.00262101	0.0352434
	tr|A0A2K3D0D2|A0A2K3D0D2_CHLRE	229000000	188000000	319000000	531000000	652000000	632000000	2.45333e+08	605000000	1.3022	0.00262101	0.0352434
	tr|A0A2K3DS62|A0A2K3DS62_CHLRE	250000000	212000000	275000000	518000000	567000000	736000000	2.45667e+08	607000000	1.305	0.0249637	0.0699467
	tr|A8HQI6|A8HQI6_CHLRE	48600000	49200000	97200000	147000000	153000000	183000000	65000000	161000000	1.3085	0.0107754	0.054124
	tr|A0A2K3D8G2|A0A2K3D8G2_CHLRE	231000000	166000000	238000000	457000000	503000000	616000000	2.11667e+08	5.25333e+08	1.3114	0.0104046	0.0532321
	tr|A0A2K3E708|A0A2K3E708_CHLRE	260000000	256000000	279000000	682000000	632000000	663000000	265000000	659000000	1.3143	0.000192948	0.0156133
	tr|A0A2K3DKV5|A0A2K3DKV5_CHLRE	2160000000	1910000000	2430000000	4440000000	5140000000	6680000000	2.16667e+09	5420000000	1.3228	0.0335804	0.0804025
	tr|E3SC50|E3SC50_CHLRE	774000000	694000000	872000000	1600000000	1910000000	2350000000	780000000	1.95333e+09	1.3244	0.0273783	0.0732623
	tr|A8JGF8|A8JGF8_CHLRE	774000000	694000000	872000000	1600000000	1910000000	2350000000	780000000	1.95333e+09	1.3244	0.0273783	0.0732623
	tr|A8IUV7|A8IUV7_CHLRE	4420000000	3560000000	5000000000	9110000000	10800000000	12600000000	4.32667e+09	1.08367e+10	1.3246	0.013008	0.0574569
	tr|A8J3F7|A8J3F7_CHLRE	2000000000	1660000000	2440000000	4250000000	4870000000	6200000000	2.03333e+09	5.10667e+09	1.3285	0.0217113	0.0657514
	tr|A8IZD8|A8IZD8_CHLRE	22000000	16000000	10700000	38800000	42800000	40800000	1.62333e+07	40800000	1.3296	0.010322	0.0532321
	tr|A0A2K3DHQ7|A0A2K3DHQ7_CHLRE	22000000	16000000	10700000	38800000	42800000	40800000	1.62333e+07	40800000	1.3296	0.010322	0.0532321
	tr|A8I074|A8I074_CHLRE	167000000	162000000	217000000	375000000	424000000	574000000	182000000	4.57667e+08	1.3304	0.0354043	0.0827692
	tr|A8JA22|A8JA22_CHLRE	59700000	92200000	61800000	148000000	182000000	208000000	7.12333e+07	1.79333e+08	1.332	0.0101934	0.0530109
	Q9STD3|CALR_CHLRE	478000000	484000000	543000000	1200000000	1340000000	1260000000	5.01667e+08	1.26667e+09	1.3362	0.00047831	0.0191402
	tr|A8HMC0|A8HMC0_CHLRE	478000000	484000000	543000000	1200000000	1340000000	1260000000	5.01667e+08	1.26667e+09	1.3362	0.00047831	0.0191402
	tr|A8JG04|A8JG04_CHLRE	122000000	121000000	122000000	316000000	316000000	290000000	1.21667e+08	3.07333e+08	1.3369	0.00214417	0.0336589
	tr|A0A2K3E4Y0|A0A2K3E4Y0_CHLRE	122000000	121000000	122000000	316000000	316000000	290000000	1.21667e+08	3.07333e+08	1.3369	0.00214417	0.0336589
	tr|A8J282|A8J282_CHLRE	87700000	324000000	362000000	565000000	636000000	759000000	257900000	6.53333e+08	1.341	0.0239347	0.0684297
	P26526|ATPA_CHLRE	19500000000	17800000000	22200000000	42200000000	48300000000	60300000000	1.98333e+10	5.02667e+10	1.3417	0.0239903	0.0684297
	tr|B7U1J0|B7U1J0_CHLRE	19500000000	17800000000	22200000000	42200000000	48300000000	60300000000	1.98333e+10	5.02667e+10	1.3417	0.0239903	0.0684297
	tr|A8J9F3|A8J9F3_CHLRE	106000000	132000000	180000000	285000000	336000000	443000000	1.39333e+08	3.54667e+08	1.3479	0.0277589	0.0735992
	tr|A2PZC2|A2PZC2_CHLRE	2270000000	1890000000	2570000000	4710000000	5490000000	6950000000	2.24333e+09	5.71667e+09	1.3495	0.0259354	0.0707106
	tr|A8JAI8|A8JAI8_CHLRE	29300000	29800000	43500000	75700000	79600000	108000000	34200000	8.77667e+07	1.3597	0.0202509	0.0644141
	tr|A0A2K3DQE1|A0A2K3DQE1_CHLRE	392000000	349000000	317000000	731000000	877000000	1110000000	3.52667e+08	906000000	1.3612	0.0334383	0.0804025
	tr|A0A2K3DZI3|A0A2K3DZI3_CHLRE	543000000	516000000	717000000	1330000000	1460000000	1780000000	592000000	1.52333e+09	1.3636	0.0094313	0.0513266
	tr|Q5W9T2|Q5W9T2_CHLRE	543000000	516000000	717000000	1330000000	1460000000	1780000000	592000000	1.52333e+09	1.3636	0.0094313	0.0513266
	tr|A8JFB1|A8JFB1_CHLRE	1780000000	1560000000	2070000000	3940000000	4230000000	5800000000	1.80333e+09	4.65667e+09	1.3686	0.0320809	0.0787616
	tr|A8JAX1|A8JAX1_CHLRE	189000000	163000000	205000000	400000000	465000000	574000000	1.85667e+08	4.79667e+08	1.3693	0.0233952	0.0684182
	tr|A8JAD3|A8JAD3_CHLRE	33100000	28400000	37700000	72600000	86100000	99700000	3.30667e+07	8.61333e+07	1.3812	0.0135518	0.0580831
	tr|A0A2K3CVV7|A0A2K3CVV7_CHLRE	33100000	28400000	37700000	72600000	86100000	99700000	3.30667e+07	8.61333e+07	1.3812	0.0135518	0.0580831
	tr|A0A2K3E1Q3|A0A2K3E1Q3_CHLRE	13100000	12900000	12600000	28900000	33800000	37900000	1.28667e+07	3.35333e+07	1.382	0.0152491	0.0596297
	tr|A0A2K3DD77|A0A2K3DD77_CHLRE	110000000	111000000	114000000	241000000	303000000	337000000	1.11667e+08	2.93667e+08	1.395	0.0228535	0.0677909
	tr|A8IZY9|A8IZY9_CHLRE	110000000	111000000	114000000	241000000	303000000	337000000	1.11667e+08	2.93667e+08	1.395	0.0228535	0.0677909
	tr|A8J1C1|A8J1C1_CHLRE	414000000	384000000	498000000	982000000	1070000000	1380000000	432000000	1144000000	1.405	0.0210026	0.0647686
	tr|A8HZT8|A8HZT8_CHLRE	9550000	11500000	10500000	28000000	27000000	29000000	1.05167e+07	28000000	1.4127	2.69106e-05	0.00946552
	tr|A0A2K3DB52|A0A2K3DB52_CHLRE	9550000	11500000	10500000	28000000	27000000	29000000	1.05167e+07	28000000	1.4127	2.69106e-05	0.00946552
	tr|A8IAB5|A8IAB5_CHLRE	612000000	571000000	475000000	1420000000	1450000000	1550000000	5.52667e+08	1.47333e+09	1.4146	8.36258e-05	0.0115888
	tr|A0A2K3E0A7|A0A2K3E0A7_CHLRE	612000000	571000000	475000000	1420000000	1450000000	1550000000	5.52667e+08	1.47333e+09	1.4146	8.36258e-05	0.0115888
	tr|A8IBY2|A8IBY2_CHLRE	540000000	529000000	588000000	1300000000	1450000000	1700000000	5.52333e+08	1.48333e+09	1.4252	0.0136923	0.0582465
	tr|A0A2K3D9L7|A0A2K3D9L7_CHLRE	540000000	529000000	588000000	1300000000	1450000000	1700000000	5.52333e+08	1.48333e+09	1.4252	0.0136923	0.0582465
	tr|A0A2K3E6Y0|A0A2K3E6Y0_CHLRE	1500000000	1310000000	1700000000	3390000000	4020000000	4730000000	1.50333e+09	4.04667e+09	1.4286	0.0162809	0.0607065
	tr|A0A2K3DT09|A0A2K3DT09_CHLRE	560000000	542000000	598000000	1380000000	1500000000	1730000000	5.66667e+08	1.53667e+09	1.4392	0.00959812	0.0513266
	Q39571|YPTC1_CHLRE	68300000	50200000	76500000	151000000	166000000	213000000	65000000	1.76667e+08	1.4425	0.0157722	0.0600467
	tr|A8JHQ7|A8JHQ7_CHLRE	68300000	50200000	76500000	151000000	166000000	213000000	65000000	1.76667e+08	1.4425	0.0157722	0.0600467
	tr|A0A2K3CVJ8|A0A2K3CVJ8_CHLRE	23400000	25100000	24200000	60300000	64800000	72900000	2.42333e+07	66000000	1.4455	0.0069124	0.0455498
	tr|A8J3I1|A8J3I1_CHLRE	23400000	25100000	24200000	60300000	64800000	72900000	2.42333e+07	66000000	1.4455	0.0069124	0.0455498
	tr|A8JHW7|A8JHW7_CHLRE	249000000	218000000	231000000	582000000	654000000	667000000	2.32667e+08	6.34333e+08	1.447	0.00196714	0.0336589
	tr|A8I017|A8I017_CHLRE	217000000	173000000	183000000	595000000	569000000	401000000	191000000	5.21667e+08	1.4496	0.0275504	0.0733347
	tr|A0A2K3DDA0|A0A2K3DDA0_CHLRE	4630000000	4360000000	5510000000	11300000000	13300000000	15100000000	4.83333e+09	1.32333e+10	1.4531	0.0108781	0.0542029
	tr|A8IRE2|A8IRE2_CHLRE	219000000	215000000	291000000	569000000	651000000	775000000	2.41667e+08	665000000	1.4603	0.0104201	0.0532321
	tr|A8J9H7|A8J9H7_CHLRE	540000000	534000000	592000000	1430000000	1210000000	1950000000	5.55333e+08	1530000000	1.4621	0.0462266	0.0971095
	tr|Q8LK22|Q8LK22_CHLRE	572000000	557000000	700000000	1510000000	1890000000	1640000000	6.09667e+08	1680000000	1.4624	0.00483683	0.0404335
	tr|A0A2K3DQA6|A0A2K3DQA6_CHLRE	856000000	804000000	931000000	1950000000	2460000000	2740000000	8.63667e+08	2.38333e+09	1.4644	0.0202197	0.0644141
	tr|A8J635|A8J635_CHLRE	123000000	112000000	123000000	278000000	372000000	346000000	1.19333e+08	332000000	1.4762	0.0156532	0.0600467
	tr|A8JH60|A8JH60_CHLRE	1070000000	1020000000	1420000000	2760000000	3030000000	4000000000	1170000000	3.26333e+09	1.4798	0.0218959	0.0661457
	tr|A8IKZ2|A8IKZ2_CHLRE	77500000	69900000	107000000	175000000	230000000	306000000	84800000	237000000	1.4828	0.0473058	0.098679
	tr|A8JFW5|A8JFW5_CHLRE	96700000	124000000	146000000	326000000	396000000	303000000	1.22233e+08	3.41667e+08	1.483	0.00618262	0.0439113
	tr|A0A218N8K1|A0A218N8K1_CHLRE	195000000	290000000	301000000	653000000	616000000	932000000	262000000	7.33667e+08	1.4856	0.0314418	0.0784833
	Q00914|PSAC_CHLRE	195000000	290000000	301000000	653000000	616000000	932000000	262000000	7.33667e+08	1.4856	0.0314418	0.0784833
	tr|A8JDN8|A8JDN8_CHLRE	30500000	825000000	937000000	1420000000	1670000000	1930000000	597500000	1.67333e+09	1.4857	0.0441582	0.0944314
	tr|A0A2K3D2Y6|A0A2K3D2Y6_CHLRE	95200000	77400000	104000000	215000000	271000000	290000000	92200000	2.58667e+08	1.4883	0.0109335	0.0542117
	tr|Q39588|Q39588_CHLRE	244000000	264000000	302000000	653000000	799000000	822000000	270000000	758000000	1.4892	0.00694647	0.0456257
	tr|A8IZU0|A8IZU0_CHLRE	694000000	637000000	782000000	1590000000	1950000000	2400000000	7.04333e+08	1980000000	1.4912	0.0288606	0.0751118
	tr|A0A2K3DDD4|A0A2K3DDD4_CHLRE	694000000	637000000	782000000	1590000000	1950000000	2400000000	7.04333e+08	1980000000	1.4912	0.0288606	0.0751118
	tr|A8J9D9|A8J9D9_CHLRE	130000000	148000000	68200000	273000000	350000000	354000000	115400000	3.25667e+08	1.4968	0.00427936	0.039889
	tr|A0A2K3DPW8|A0A2K3DPW8_CHLRE	4380000	324000000	362000000	565000000	636000000	759000000	2.30127e+08	6.53333e+08	1.5054	0.045785	0.0964824
	tr|A0A2K3DZS6|A0A2K3DZS6_CHLRE	95600000	72900000	95100000	237000000	276000000	239000000	8.78667e+07	2.50667e+08	1.5124	0.00110319	0.0245248
	tr|A8JBU2|A8JBU2_CHLRE	95600000	72900000	95100000	237000000	276000000	239000000	8.78667e+07	2.50667e+08	1.5124	0.00110319	0.0245248
	tr|A8JI83|A8JI83_CHLRE	85700000	286000000	324000000	533000000	640000000	836000000	231900000	6.69667e+08	1.5299	0.020412	0.0644141
	tr|A0A2K3E124|A0A2K3E124_CHLRE	186000000	196000000	256000000	544000000	563000000	740000000	2.12667e+08	6.15667e+08	1.5336	0.0149881	0.0594838
	tr|A0A2K3CXG4|A0A2K3CXG4_CHLRE	44600000	59000000	88000000	150000000	206000000	199000000	6.38667e+07	185000000	1.5344	0.00667155	0.0444243
	tr|A0A2K3E8H7|A0A2K3E8H7_CHLRE	10500000	10200000	10800000	30500000	28500000	32400000	10500000	3.04667e+07	1.5368	0.00263062	0.0352434
	tr|A8JCT6|A8JCT6_CHLRE	10500000	10200000	10800000	30500000	28500000	32400000	10500000	3.04667e+07	1.5368	0.00263062	0.0352434
	tr|A0A2K3E8H0|A0A2K3E8H0_CHLRE	10500000	10200000	10800000	30500000	28500000	32400000	10500000	3.04667e+07	1.5368	0.00263062	0.0352434
	tr|A8JK60|A8JK60_CHLRE	10500000	10200000	10800000	30500000	28500000	32400000	10500000	3.04667e+07	1.5368	0.00263062	0.0352434
	tr|A0A2K3DMT5|A0A2K3DMT5_CHLRE	59100000	41000000	50500000	112000000	171000000	156000000	50200000	1.46333e+08	1.5435	0.02467	0.069606
	tr|A0A2K3CWJ8|A0A2K3CWJ8_CHLRE	32900000	26700000	32500000	87500000	75200000	106000000	30700000	8.95667e+07	1.5447	0.0183785	0.0644141
	tr|A0A2K3E829|A0A2K3E829_CHLRE	95500000	71300000	120000000	250000000	321000000	268000000	95600000	2.79667e+08	1.5486	0.0033444	0.0365415
	tr|A0A2K3E839|A0A2K3E839_CHLRE	95500000	71300000	120000000	250000000	321000000	268000000	95600000	2.79667e+08	1.5486	0.0033444	0.0365415
	tr|A0A218N906|A0A218N906_CHLRE	156000000	148000000	208000000	600000000	409000000	504000000	1.70667e+08	5.04333e+08	1.5632	0.0177797	0.0631024
	tr|A0A2K3E5K9|A0A2K3E5K9_CHLRE	189000000	165000000	224000000	457000000	541000000	716000000	1.92667e+08	5.71333e+08	1.5682	0.0330367	0.0800399
	tr|A8IKQ0|A8IKQ0_CHLRE	538000000	464000000	692000000	1400000000	1570000000	2060000000	5.64667e+08	1.67667e+09	1.5701	0.0211637	0.0649932
	tr|Q84XS2|Q84XS2_CHLRE	17000000	15000000	22700000	48400000	57700000	56700000	1.82333e+07	5.42667e+07	1.5735	0.000852273	0.0216717
	tr|A8J4Q3|A8J4Q3_CHLRE	1020000000	1070000000	1390000000	2770000000	3720000000	3870000000	1160000000	3.45333e+09	1.5739	0.0143615	0.0592908
	tr|A8I7T8|A8I7T8_CHLRE	1640000000	1420000000	2050000000	4460000000	5350000000	5410000000	1.70333e+09	5.07333e+09	1.5746	0.0017579	0.0320868
	tr|G3BLA9|G3BLA9_CHLRE	1090000000	823000000	1210000000	2640000000	2890000000	3800000000	1041000000	3110000000	1.5789	0.0196879	0.0644141
	tr|G3BLA3|G3BLA3_CHLRE	1090000000	823000000	1210000000	2640000000	2890000000	3800000000	1041000000	3110000000	1.5789	0.0196879	0.0644141
	tr|A8J1D8|A8J1D8_CHLRE	1090000000	823000000	1210000000	2640000000	2890000000	3800000000	1041000000	3110000000	1.5789	0.0196879	0.0644141
	Q9FPQ6|GP1_CHLRE	1090000000	823000000	1210000000	2640000000	2890000000	3800000000	1041000000	3110000000	1.5789	0.0196879	0.0644141
	tr|A0A2K3DCZ1|A0A2K3DCZ1_CHLRE	1090000000	823000000	1210000000	2640000000	2890000000	3800000000	1041000000	3110000000	1.5789	0.0196879	0.0644141
	tr|A8IT77|A8IT77_CHLRE	21600000	38700000	68000000	102000000	138000000	144000000	4.27667e+07	128000000	1.5816	0.0106825	0.0540218
	tr|A0A2K3DUM3|A0A2K3DUM3_CHLRE	21600000	38700000	68000000	102000000	138000000	144000000	4.27667e+07	128000000	1.5816	0.0106825	0.0540218
	tr|A0A2K3E3Z0|A0A2K3E3Z0_CHLRE	1270000000	1200000000	1510000000	3490000000	4260000000	4210000000	1.32667e+09	3.98667e+09	1.5874	0.0040601	0.0395239
	tr|A8J0R7|A8J0R7_CHLRE	1270000000	1200000000	1510000000	3490000000	4260000000	4210000000	1.32667e+09	3.98667e+09	1.5874	0.0040601	0.0395239
	tr|A8IIL1|A8IIL1_CHLRE	222000000	197000000	242000000	592000000	687000000	715000000	2.20333e+08	6.64667e+08	1.5929	0.00341141	0.0366663
	tr|A8HP72|A8HP72_CHLRE	28500000	277000000	356000000	594000000	676000000	736000000	220500000	6.68667e+08	1.6005	0.0309003	0.0781392
	tr|A8JDP6|A8JDP6_CHLRE	12300000	57100000	81500000	121000000	128000000	209000000	50300000	1.52667e+08	1.6018	0.0475978	0.0988131
	tr|A8HP84|A8HP84_CHLRE	4010000000	3420000000	4430000000	10100000000	11400000000	14600000000	3.95333e+09	1.20333e+10	1.6059	0.0221227	0.0663025
	P50362|G3PA_CHLRE	4010000000	3420000000	4430000000	10100000000	11400000000	14600000000	3.95333e+09	1.20333e+10	1.6059	0.0221227	0.0663025
	tr|A8IZV1|A8IZV1_CHLRE	12300000	34000000	20700000	74100000	62500000	68300000	2.23333e+07	68300000	1.6127	0.00731504	0.0467591
	tr|A0A2K3DPX4|A0A2K3DPX4_CHLRE	48800000	46100000	47500000	139000000	145000000	157000000	4.74667e+07	147000000	1.6308	0.0023629	0.0348865
	tr|A0A2K3DBE2|A0A2K3DBE2_CHLRE	91300000	86800000	120000000	246000000	320000000	360000000	9.93667e+07	3.08667e+08	1.6352	0.0173904	0.0625992
	P48268|PSBE_CHLRE	277000000	242000000	275000000	693000000	888000000	887000000	2.64667e+08	8.22667e+08	1.6361	0.0113604	0.0549808
	tr|A0A218N8C6|A0A218N8C6_CHLRE	277000000	242000000	275000000	693000000	888000000	887000000	2.64667e+08	8.22667e+08	1.6361	0.0113604	0.0549808
	tr|A0A2K3DSC9|A0A2K3DSC9_CHLRE	179000000	141000000	193000000	448000000	536000000	616000000	171000000	5.33333e+08	1.641	0.0114096	0.0550874
	tr|A8IX17|A8IX17_CHLRE	238000000	200000000	264000000	576000000	718000000	896000000	234000000	730000000	1.6414	0.0290857	0.0751473
	tr|A0A2K3DYV4|A0A2K3DYV4_CHLRE	238000000	200000000	264000000	576000000	718000000	896000000	234000000	730000000	1.6414	0.0290857	0.0751473
	tr|A0A2K3DLS9|A0A2K3DLS9_CHLRE	26200000	286000000	324000000	533000000	640000000	836000000	2.12067e+08	6.69667e+08	1.6589	0.0239388	0.0684297
	tr|A8HNE8|A8HNE8_CHLRE	2300000000	2020000000	2720000000	6360000000	7140000000	8820000000	2.34667e+09	7440000000	1.6647	0.0143672	0.0592908
	tr|A8IYS5|A8IYS5_CHLRE	85700000	102000000	115000000	289000000	319000000	352000000	100900000	320000000	1.6651	0.00213328	0.0336589
	tr|A8I7P5|A8I7P5_CHLRE	58400000	50600000	110000000	166000000	250000000	281000000	73000000	2.32333e+08	1.6702	0.0252851	0.070457
	tr|Q93WE2|Q93WE2_CHLRE	58400000	50600000	110000000	166000000	250000000	281000000	73000000	2.32333e+08	1.6702	0.0252851	0.070457
	tr|A8HY43|A8HY43_CHLRE	14300000	1120000000	1520000000	2390000000	2690000000	3390000000	8.84767e+08	2.82333e+09	1.674	0.0291542	0.0752283
	tr|A0A2K3D2K9|A0A2K3D2K9_CHLRE	14800000	1310000000	1270000000	2280000000	3030000000	3030000000	8.64933e+08	2780000000	1.6844	0.0264139	0.0713421
	tr|A8IKP1|A8IKP1_CHLRE	14800000	1310000000	1270000000	2280000000	3030000000	3030000000	8.64933e+08	2780000000	1.6844	0.0264139	0.0713421
	tr|A8J597|A8J597_CHLRE	489000000	371000000	607000000	1500000000	1430000000	1790000000	489000000	1.57333e+09	1.6859	0.0023798	0.0348865
	tr|Q93VE0|Q93VE0_CHLRE	4430000000	3880000000	5740000000	13300000000	15300000000	16700000000	4.68333e+09	15100000000	1.6889	0.00224615	0.0336589
	tr|A8I7T1|A8I7T1_CHLRE	246000000	240000000	270000000	683000000	823000000	932000000	252000000	8.12667e+08	1.6892	0.0149527	0.0594838
	tr|A0A220IUF1|A0A220IUF1_CHLRE	246000000	240000000	270000000	683000000	823000000	932000000	252000000	8.12667e+08	1.6892	0.0149527	0.0594838
	tr|A8I826|A8I826_CHLRE	16200000	140000000	44200000	186000000	219000000	242000000	66800000	2.15667e+08	1.6909	0.0417044	0.0911102
	tr|A8I647|A8I647_CHLRE	20700000	224000000	256000000	477000000	591000000	555000000	166900000	541000000	1.6966	0.0222006	0.0663394
	tr|A8J8P9|A8J8P9_CHLRE	28500000	29900000	27100000	83000000	98100000	96200000	28500000	9.24333e+07	1.6975	0.0045044	0.0399543
	tr|A0A2K3CTJ0|A0A2K3CTJ0_CHLRE	28500000	29900000	27100000	83000000	98100000	96200000	28500000	9.24333e+07	1.6975	0.0045044	0.0399543
	tr|Q6UP31|Q6UP31_CHLRE	47100000	35600000	55500000	109000000	177000000	169000000	4.60667e+07	1.51667e+08	1.7191	0.0317499	0.0784833
	tr|Q8LRU1|Q8LRU1_CHLRE	59700000	297000000	388000000	664000000	710000000	1080000000	2.48233e+08	818000000	1.7204	0.0289979	0.0751473
	tr|A0A2K3CNT1|A0A2K3CNT1_CHLRE	124000000	131000000	128000000	369000000	392000000	506000000	1.27667e+08	4.22333e+08	1.726	0.0198472	0.0644141
	tr|A0A2K3CNT9|A0A2K3CNT9_CHLRE	124000000	131000000	128000000	369000000	392000000	506000000	1.27667e+08	4.22333e+08	1.726	0.0198472	0.0644141
	tr|A8HX89|A8HX89_CHLRE	509000000	557000000	538000000	1420000000	1700000000	2190000000	5.34667e+08	1770000000	1.727	0.0311991	0.0784833
	tr|A8J933|A8J933_CHLRE	26600000	27100000	34100000	81000000	105000000	111000000	2.92667e+07	99000000	1.7582	0.0124249	0.0566116
	tr|A8JFR4|A8JFR4_CHLRE	14800000	105000000	62800000	174000000	213000000	243000000	6.08667e+07	210000000	1.7867	0.0121835	0.0558892
	tr|A8IDT3|A8IDT3_CHLRE	17900000	19400000	16500000	44900000	65000000	76300000	1.79333e+07	6.20667e+07	1.7912	0.0396763	0.0881066
	tr|A8J8Z1|A8J8Z1_CHLRE	1340000000	1180000000	1420000000	3800000000	4420000000	5450000000	1.31333e+09	4.55667e+09	1.7947	0.0195097	0.0644141
	tr|Q7XXT3|Q7XXT3_CHLRE	6930000	11000000	13300000	43300000	36200000	29200000	10410000	3.62333e+07	1.7993	0.0124549	0.0566207
	tr|A8ILF4|A8ILF4_CHLRE	46000000	54500000	80600000	214000000	181000000	237000000	6.03667e+07	2.10667e+08	1.8031	0.0027686	0.035903
	tr|A0A2K3D297|A0A2K3D297_CHLRE	46000000	54500000	80600000	214000000	181000000	237000000	6.03667e+07	2.10667e+08	1.8031	0.0027686	0.035903
	tr|A0A2K3D282|A0A2K3D282_CHLRE	46000000	54500000	80600000	214000000	181000000	237000000	6.03667e+07	2.10667e+08	1.8031	0.0027686	0.035903
	tr|A0A2K3D8R9|A0A2K3D8R9_CHLRE	436000000	343000000	490000000	1330000000	1400000000	1710000000	423000000	1480000000	1.8069	0.00633907	0.0439113
	tr|A0A2K3DSL2|A0A2K3DSL2_CHLRE	4220000000	3840000000	4770000000	12200000000	14500000000	18200000000	4.27667e+09	1.49667e+10	1.8072	0.023505	0.0684182
	Q42690|ALFC_CHLRE	4220000000	3840000000	4770000000	12200000000	14500000000	18200000000	4.27667e+09	1.49667e+10	1.8072	0.023505	0.0684182
	tr|O22547|O22547_CHLRE	245000000	234000000	227000000	715000000	793000000	964000000	2.35333e+08	824000000	1.8079	0.0148797	0.0594838
	tr|A8IY98|A8IY98_CHLRE	26400000	19900000	29600000	72500000	75300000	119000000	25300000	8.89333e+07	1.8136	0.0473315	0.098679
	tr|A0A2K3D6I2|A0A2K3D6I2_CHLRE	26400000	19900000	29600000	72500000	75300000	119000000	25300000	8.89333e+07	1.8136	0.0473315	0.098679
	tr|A0A2K3E3K1|A0A2K3E3K1_CHLRE	388000000	278000000	382000000	1000000000	1250000000	1460000000	3.49333e+08	1.23667e+09	1.8238	0.0164329	0.0607065
	tr|A8JGR1|A8JGR1_CHLRE	388000000	278000000	382000000	1000000000	1250000000	1460000000	3.49333e+08	1.23667e+09	1.8238	0.0164329	0.0607065
	tr|A8J6T1|A8J6T1_CHLRE	29700000	27400000	25500000	101000000	122000000	70400000	2.75333e+07	97800000	1.8287	0.0417754	0.0911353
	tr|A0A2K3D8H2|A0A2K3D8H2_CHLRE	168000000	153000000	165000000	489000000	574000000	674000000	162000000	579000000	1.8376	0.0154984	0.0599659
	tr|Q9ZSJ4|Q9ZSJ4_CHLRE	2420000000	2450000000	2710000000	8110000000	9480000000	9750000000	2.52667e+09	9.11333e+09	1.8507	0.00474751	0.0399543
	tr|A8JC06|A8JC06_CHLRE	79900000	67500000	301000000	518000000	562000000	540000000	1.49467e+08	540000000	1.8531	0.0327177	0.0795906
	tr|A8ISN1|A8ISN1_CHLRE	47400000	54400000	59600000	162000000	192000000	230000000	53800000	1.94667e+08	1.8553	0.0165067	0.0607065
	tr|A8JFK4|A8JFK4_CHLRE	489000000	431000000	560000000	1370000000	1930000000	2070000000	4.93333e+08	1790000000	1.8593	0.0233632	0.0684182
	tr|A0A2K3DQH9|A0A2K3DQH9_CHLRE	489000000	431000000	560000000	1370000000	1930000000	2070000000	4.93333e+08	1790000000	1.8593	0.0233632	0.0684182
	tr|A8JB12|A8JB12_CHLRE	24900000	34900000	20900000	77100000	96000000	120000000	26900000	97700000	1.8608	0.0206107	0.0644141
	tr|A7UCH8|A7UCH8_CHLRE	24900000	34900000	20900000	77100000	96000000	120000000	26900000	97700000	1.8608	0.0206107	0.0644141
	tr|A0A2K3D1I6|A0A2K3D1I6_CHLRE	24900000	34900000	20900000	77100000	96000000	120000000	26900000	97700000	1.8608	0.0206107	0.0644141
	tr|A8J090|A8J090_CHLRE	95300000	96400000	107000000	365000000	429000000	295000000	9.95667e+07	363000000	1.8662	0.0201039	0.0644141
	tr|A8J091|A8J091_CHLRE	95300000	96400000	107000000	365000000	429000000	295000000	9.95667e+07	363000000	1.8662	0.0201039	0.0644141
	tr|A0A2K3DHZ1|A0A2K3DHZ1_CHLRE	37500000	54900000	29400000	122000000	171000000	163000000	40600000	152000000	1.9045	0.00771699	0.0473846
	tr|A8I980|A8I980_CHLRE	583000000	540000000	645000000	1750000000	2250000000	2690000000	5.89333e+08	2230000000	1.9199	0.025103	0.0702397
	tr|A0A2K3DY10|A0A2K3DY10_CHLRE	1210000000	703000000	1050000000	3170000000	4020000000	4100000000	9.87667e+08	3.76333e+09	1.9299	0.00385201	0.0393567
	tr|A8IRK4|A8IRK4_CHLRE	1210000000	703000000	1050000000	3170000000	4020000000	4100000000	9.87667e+08	3.76333e+09	1.9299	0.00385201	0.0393567
	tr|A8J4I9|A8J4I9_CHLRE	5270000	4680000	4980000	15100000	22800000	19000000	4.97667e+06	1.89667e+07	1.9302	0.0237751	0.0684297
	tr|A0A2K3DFG1|A0A2K3DFG1_CHLRE	5270000	4680000	4980000	15100000	22800000	19000000	4.97667e+06	1.89667e+07	1.9302	0.0237751	0.0684297
	tr|A8J311|A8J311_CHLRE	10500000	16000000	13300000	48200000	51800000	52300000	1.32667e+07	5.07667e+07	1.9361	7.00653e-05	0.0115888
	tr|A8JG07|A8JG07_CHLRE	509000000	505000000	512000000	1560000000	2090000000	2210000000	5.08667e+08	1.95333e+09	1.9411	0.0185679	0.0644141
	tr|A8JF15|A8JF15_CHLRE	1150000000	1140000000	1130000000	3710000000	4420000000	5030000000	1140000000	4.38667e+09	1.9441	0.0135064	0.0580831
	Q42687|ATPD_CHLRE	1150000000	1140000000	1130000000	3710000000	4420000000	5030000000	1140000000	4.38667e+09	1.9441	0.0135064	0.0580831
	tr|A8I341|A8I341_CHLRE	55900000	46400000	58300000	222000000	195000000	206000000	5.35333e+07	2.07667e+08	1.9558	0.000548756	0.0191402
	tr|A0A2K3E2Z7|A0A2K3E2Z7_CHLRE	55900000	46400000	58300000	222000000	195000000	206000000	5.35333e+07	2.07667e+08	1.9558	0.000548756	0.0191402
	tr|A0A218N8P9|A0A218N8P9_CHLRE	167000000	153000000	206000000	658000000	564000000	820000000	1.75333e+08	6.80667e+08	1.9568	0.0176863	0.0629919
	Q8HTL5|ATPF_CHLRE	167000000	153000000	206000000	658000000	564000000	820000000	1.75333e+08	6.80667e+08	1.9568	0.0176863	0.0629919
	tr|A8HQP1|A8HQP1_CHLRE	31100000	30900000	42300000	95300000	160000000	151000000	3.47667e+07	1.35433e+08	1.9618	0.0343624	0.0812236
	tr|A8JCT1|A8JCT1_CHLRE	12900000	74700000	58100000	181000000	232000000	158000000	4.85667e+07	1.90333e+08	1.9705	0.00831392	0.0480545
	tr|A0A2K3D8I0|A0A2K3D8I0_CHLRE	177000000	137000000	183000000	571000000	653000000	731000000	1.65667e+08	6.51667e+08	1.9759	0.00523444	0.0420209
	tr|A0A2K3D738|A0A2K3D738_CHLRE	54000000	35100000	66400000	156000000	198000000	264000000	5.18333e+07	206000000	1.9907	0.0310697	0.0783715
	tr|A8JCP5|A8JCP5_CHLRE	80300000	126000000	91600000	299000000	376000000	509000000	99300000	3.94667e+08	1.9908	0.0351741	0.0826083
	tr|A8I247|A8I247_CHLRE	13000000	94200000	121000000	255000000	340000000	314000000	7.60667e+07	303000000	1.994	0.00624713	0.0439113
	tr|Q8SAQ6|Q8SAQ6_CHLRE	152000000	141000000	144000000	557000000	424000000	764000000	1.45667e+08	5.81667e+08	1.9975	0.0476726	0.0988131
	tr|A8J5F7|A8J5F7_CHLRE	152000000	141000000	144000000	557000000	424000000	764000000	1.45667e+08	5.81667e+08	1.9975	0.0476726	0.0988131
	tr|A8ITX0|A8ITX0_CHLRE	36000000	44700000	46400000	143000000	153000000	212000000	4.23667e+07	1.69333e+08	1.9989	0.025419	0.0705306
	Q9LD46|CRD1_CHLRE	36000000	44700000	46400000	143000000	153000000	212000000	4.23667e+07	1.69333e+08	1.9989	0.025419	0.0705306
	tr|A0A2K3DZ41|A0A2K3DZ41_CHLRE	1700000	1350000	1530000	5640000	6680000	6160000	1.52667e+06	6160000	2.0125	0.0019216	0.0336589
	tr|A8IM71|A8IM71_CHLRE	74900000	76200000	83500000	290000000	333000000	324000000	78200000	3.15667e+08	2.0132	0.00218271	0.0336589
	tr|A0A2K3DRN1|A0A2K3DRN1_CHLRE	74900000	76200000	83500000	290000000	333000000	324000000	78200000	3.15667e+08	2.0132	0.00218271	0.0336589
	tr|A0A2K3E434|A0A2K3E434_CHLRE	39700000	75800000	57800000	233000000	290000000	178000000	5.77667e+07	2.33667e+08	2.0161	0.0234867	0.0684182
	P48267|RR7_CHLRE	81300000	67300000	81500000	292000000	268000000	377000000	76700000	3.12333e+08	2.0258	0.0175326	0.0628872
	tr|A0A218N9A1|A0A218N9A1_CHLRE	81300000	67300000	81500000	292000000	268000000	377000000	76700000	3.12333e+08	2.0258	0.0175326	0.0628872
	P49644|G3PC_CHLRE	2230000000	2230000000	2670000000	7430000000	8870000000	12800000000	2.37667e+09	9700000000	2.029	0.0437835	0.0940277
	tr|A8JHR9|A8JHR9_CHLRE	2230000000	2230000000	2670000000	7430000000	8870000000	12800000000	2.37667e+09	9700000000	2.029	0.0437835	0.0940277
	tr|A0A2K3E4V9|A0A2K3E4V9_CHLRE	30400000	29100000	29800000	109000000	118000000	138000000	2.97667e+07	1.21667e+08	2.0312	0.00848699	0.0481323
	tr|A0A2K3DDB9|A0A2K3DDB9_CHLRE	34300000	37100000	42300000	124000000	157000000	185000000	37900000	1.55333e+08	2.0351	0.0202848	0.0644141
	tr|A0A2K3CP02|A0A2K3CP02_CHLRE	24200000	19500000	23000000	108000000	82000000	87000000	2.22333e+07	9.23333e+07	2.0541	0.0108087	0.054124
	tr|A8IQA5|A8IQA5_CHLRE	24200000	19500000	23000000	108000000	82000000	87000000	2.22333e+07	9.23333e+07	2.0541	0.0108087	0.054124
	tr|A8JC54|A8JC54_CHLRE	26800000	28400000	26300000	124000000	111000000	104000000	2.71667e+07	113000000	2.0564	0.00425884	0.039889
	tr|A8IZR5|A8IZR5_CHLRE	275000000	286000000	276000000	1050000000	1220000000	1330000000	279000000	1200000000	2.1047	0.00764177	0.0473846
	P80028|TRXH_CHLRE	275000000	286000000	276000000	1050000000	1220000000	1330000000	279000000	1200000000	2.1047	0.00764177	0.0473846
	tr|A8HYN3|A8HYN3_CHLRE	46300000	62600000	27800000	185000000	262000000	163000000	4.55667e+07	2.03333e+08	2.1578	0.0248553	0.0698564
	tr|A0A2K3DD56|A0A2K3DD56_CHLRE	133000000	125000000	154000000	500000000	628000000	711000000	1.37333e+08	613000000	2.1582	0.0148153	0.0594838
	tr|A8J914|A8J914_CHLRE	43600000	60900000	88700000	274000000	256000000	335000000	64400000	2.88333e+08	2.1626	0.00331844	0.0365415
	tr|A0A2K3CXP1|A0A2K3CXP1_CHLRE	3120000	3050000	4410000	12600000	14100000	20700000	3.52667e+06	15800000	2.1635	0.0352586	0.0826513
	tr|A0A2K3E135|A0A2K3E135_CHLRE	71300000	73200000	53800000	259000000	311000000	323000000	66100000	2.97667e+08	2.171	0.00398168	0.0395239
	tr|A0A2K3D385|A0A2K3D385_CHLRE	15900000	32400000	27100000	89100000	102000000	159000000	2.51333e+07	116700000	2.2151	0.044915	0.0950451
	tr|A0A2K3DMH6|A0A2K3DMH6_CHLRE	21300000	24500000	51400000	140000000	163000000	151000000	32400000	1.51333e+08	2.2237	0.00090443	0.0217817
	tr|A8HXW8|A8HXW8_CHLRE	21300000	24500000	51400000	140000000	163000000	151000000	32400000	1.51333e+08	2.2237	0.00090443	0.0217817
	tr|A0A2K3DF50|A0A2K3DF50_CHLRE	21500000	22400000	20500000	79700000	92400000	129000000	2.14667e+07	1.00367e+08	2.2251	0.0331862	0.0802099
	tr|A8ISV8|A8ISV8_CHLRE	178000000	73100000	118000000	480000000	663000000	584000000	1.23033e+08	5.75667e+08	2.2262	0.00412309	0.0397191
	tr|A0A2K3CZS7|A0A2K3CZS7_CHLRE	37000000	40400000	33600000	144000000	148000000	228000000	37000000	1.73333e+08	2.228	0.037387	0.0853656
	tr|A0A2K3CZT0|A0A2K3CZT0_CHLRE	37000000	40400000	33600000	144000000	148000000	228000000	37000000	1.73333e+08	2.228	0.037387	0.0853656
	tr|A8HSS0|A8HSS0_CHLRE	37000000	40400000	33600000	144000000	148000000	228000000	37000000	1.73333e+08	2.228	0.037387	0.0853656
	tr|A8J0N7|A8J0N7_CHLRE	2410000000	2430000000	2840000000	10400000000	12200000000	13500000000	2560000000	1.20333e+10	2.2328	0.00771725	0.0473846
	tr|A0A2K3DRI8|A0A2K3DRI8_CHLRE	27700000	19600000	66000000	153000000	180000000	202000000	3.77667e+07	1.78333e+08	2.2394	0.00221621	0.0336589
	tr|A8J9W0|A8J9W0_CHLRE	26100000	15800000	30500000	110000000	81200000	156000000	2.41333e+07	1.15733e+08	2.2617	0.047364	0.098679
	A6Q0K5|CP12_CHLRE	50600000	47700000	67200000	349000000	179000000	274000000	5.51667e+07	2.67333e+08	2.2768	0.0478492	0.0989763
	tr|A0A2K3DI03|A0A2K3DI03_CHLRE	50600000	47700000	67200000	349000000	179000000	274000000	5.51667e+07	2.67333e+08	2.2768	0.0478492	0.0989763
	tr|A0A2K3E4Y8|A0A2K3E4Y8_CHLRE	14100000	267000000	303000000	748000000	892000000	1210000000	194700000	950000000	2.2867	0.0137859	0.0583237
	tr|A0A2K3DMS8|A0A2K3DMS8_CHLRE	16000000	16900000	17800000	77500000	67000000	106000000	16900000	83500000	2.3048	0.0290599	0.0751473
	tr|A8IJ79|A8IJ79_CHLRE	167000000	142000000	118000000	660000000	716000000	736000000	1.42333e+08	704000000	2.3063	0.000114502	0.0130648
	tr|Q6UP32|Q6UP32_CHLRE	46300000	35300000	20200000	133000000	164000000	207000000	3.39333e+07	168000000	2.3077	0.016118	0.0607065
	tr|Q6Y682|Q6Y682_CHLRE	125000000	131000000	151000000	575000000	655000000	816000000	1.35667e+08	682000000	2.3297	0.0155028	0.0599659
	tr|A0A2K3CQ83|A0A2K3CQ83_CHLRE	14300000	51800000	74100000	177000000	267000000	283000000	4.67333e+07	2.42333e+08	2.3745	0.0131063	0.0575249
	tr|Q9S7V1|Q9S7V1_CHLRE	98500000	63700000	75000000	354000000	392000000	514000000	7.90667e+07	420000000	2.4092	0.01611	0.0607065
	tr|A0A2K3E242|A0A2K3E242_CHLRE	16200000	152000000	32700000	278000000	365000000	431000000	6.69667e+07	358000000	2.4184	0.00916294	0.0507194
	tr|A8HQ97|A8HQ97_CHLRE	33100000	250000000	322000000	991000000	1040000000	1280000000	201700000	1.10367e+09	2.452	0.00193531	0.0336589
	tr|A8JJ55|A8JJ55_CHLRE	24200000	26600000	29300000	134000000	164000000	148000000	26700000	1.48667e+08	2.4772	0.00410756	0.0397191
	tr|A8JGJ6|A8JGJ6_CHLRE	57500000	64000000	104000000	383000000	441000000	447000000	7.51667e+07	4.23667e+08	2.4948	0.000286766	0.0165279
	P19824|KPPR_CHLRE	1640000000	1450000000	1850000000	8190000000	9070000000	10600000000	1.64667e+09	9.28667e+09	2.4956	0.0071587	0.0465661
	tr|A8IYP4|A8IYP4_CHLRE	1640000000	1450000000	1850000000	8190000000	9070000000	10600000000	1.64667e+09	9.28667e+09	2.4956	0.0071587	0.0465661
	tr|A8IJ34|A8IJ34_CHLRE	177000000	137000000	186000000	744000000	874000000	1220000000	1.66667e+08	946000000	2.5049	0.0304631	0.0773236
	tr|A0A2K3D3B1|A0A2K3D3B1_CHLRE	177000000	137000000	186000000	744000000	874000000	1220000000	1.66667e+08	946000000	2.5049	0.0304631	0.0773236
	tr|A8ILP2|A8ILP2_CHLRE	342000000	290000000	346000000	1690000000	1940000000	1940000000	326000000	1.85667e+09	2.5098	0.0020429	0.0336589
	tr|A2PZC3|A2PZC3_CHLRE	16500000	17700000	15300000	82500000	98600000	103000000	16500000	94700000	2.5209	0.00580278	0.043322
	tr|A8JI07|A8JI07_CHLRE	594000000	512000000	610000000	2730000000	3340000000	4040000000	572000000	3370000000	2.5587	0.0172996	0.0624949
	tr|Q1RS84|Q1RS84_CHLRE	594000000	512000000	610000000	2730000000	3340000000	4040000000	572000000	3370000000	2.5587	0.0172996	0.0624949
	tr|A8I6Y0|A8I6Y0_CHLRE	4080000	4120000	5390000	22700000	27000000	32500000	4530000	27400000	2.5966	0.0134714	0.0580831
	tr|A0A2K3CPL3|A0A2K3CPL3_CHLRE	111000000	71200000	115000000	530000000	639000000	654000000	9.90667e+07	6.07667e+08	2.6168	0.00267475	0.0355988
	tr|A8J135|A8J135_CHLRE	12900000	77200000	87300000	342000000	385000000	395000000	5.91333e+07	374000000	2.661	0.000678903	0.0211098
	tr|Q84XS0|Q84XS0_CHLRE	52000000	51300000	63800000	285000000	329000000	448000000	55700000	354000000	2.668	0.0249495	0.0699467
	tr|A0A2K3CWZ6|A0A2K3CWZ6_CHLRE	136000000	93700000	78600000	695000000	753000000	599000000	1.02767e+08	6.82333e+08	2.7311	0.00247688	0.0352434
	tr|A8IIK8|A8IIK8_CHLRE	199000000	157000000	189000000	1080000000	1660000000	1190000000	1.81667e+08	1310000000	2.8502	0.0234824	0.0684182
	tr|A0A2K3DAF7|A0A2K3DAF7_CHLRE	199000000	157000000	189000000	1080000000	1660000000	1190000000	1.81667e+08	1310000000	2.8502	0.0234824	0.0684182
	tr|A0A2K3D2I6|A0A2K3D2I6_CHLRE	471000000	416000000	522000000	2940000000	3330000000	3960000000	4.69667e+08	3410000000	2.8601	0.00947999	0.0513266
	tr|A0A2K3E4Y3|A0A2K3E4Y3_CHLRE	N/A	5230000	10500000	37800000	44900000	44300000	5.24333e+06	4.23333e+07	3.0132	0.000879069	0.0216873
	tr|A8JAL9|A8JAL9_CHLRE	103000000	168000000	171000000	939000000	1150000000	1480000000	1.47333e+08	1.18967e+09	3.0134	0.0203555	0.0644141
	tr|A0A2K3CXE4|A0A2K3CXE4_CHLRE	103000000	168000000	171000000	939000000	1150000000	1480000000	1.47333e+08	1.18967e+09	3.0134	0.0203555	0.0644141
	tr|A8IZT9|A8IZT9_CHLRE	4380000	125000000	117000000	584000000	651000000	770000000	8.21267e+07	6.68333e+08	3.0246	0.00144528	0.0278458
	tr|Q8LL91|Q8LL91_CHLRE	4380000	125000000	117000000	584000000	651000000	770000000	8.21267e+07	6.68333e+08	3.0246	0.00144528	0.0278458
	A8J785|ATPF2_CHLRE	491000000	426000000	527000000	4510000000	3110000000	4490000000	4.81333e+08	4.03667e+09	3.0681	0.0162546	0.0607065
	tr|A0A2K3D8S8|A0A2K3D8S8_CHLRE	491000000	426000000	527000000	4510000000	3110000000	4490000000	4.81333e+08	4.03667e+09	3.0681	0.0162546	0.0607065
	tr|A8J605|A8J605_CHLRE	17500000	17400000	17400000	150000000	143000000	169000000	1.74333e+07	154000000	3.143	0.00321887	0.0365415
	tr|A8I297|A8I297_CHLRE	49100000	47500000	57700000	393000000	432000000	632000000	5.14333e+07	4.85667e+08	3.2392	0.0276676	0.0734535
	tr|Q763T6|Q763T6_CHLRE	27200000	25600000	28800000	226000000	255000000	298000000	27200000	2.59667e+08	3.255	0.00790351	0.0473846
	tr|A8IDP6|A8IDP6_CHLRE	19700000	60900000	23100000	252000000	346000000	407000000	3.45667e+07	335000000	3.2767	0.0157129	0.0600467
	P04352|CALM_CHLRE	19700000	60900000	23100000	252000000	346000000	407000000	3.45667e+07	335000000	3.2767	0.0157129	0.0600467
	tr|A0A2K3E064|A0A2K3E064_CHLRE	2540000	2010000	3080000	25200000	27400000	29700000	2.54333e+06	2.74333e+07	3.4311	0.00172909	0.0320868
	tr|A8JHX0|A8JHX0_CHLRE	10500000	14400000	32500000	185000000	205000000	241000000	1.91333e+07	2.10333e+08	3.4585	0.0028433	0.0359765
	tr|A8J0I6|A8J0I6_CHLRE	5300000	7300000	7090000	72600000	108000000	58100000	6.56333e+06	7.95667e+07	3.5997	0.038609	0.0867673
	tr|A0A2K3DES1|A0A2K3DES1_CHLRE	5300000	7300000	7090000	72600000	108000000	58100000	6.56333e+06	7.95667e+07	3.5997	0.038609	0.0867673
	tr|A8HVE0|A8HVE0_CHLRE	20000000	14400000	25600000	200000000	237000000	291000000	20000000	2.42667e+08	3.6009	0.012802	0.0566707
	tr|A0A2K3DKH4|A0A2K3DKH4_CHLRE	39500000	4290000	57400000	416000000	475000000	565000000	33730000	4.85333e+08	3.8469	0.00458722	0.0399543
	tr|A0A2K3CPG2|A0A2K3CPG2_CHLRE	61400000	75600000	90900000	1980000000	2410000000	2350000000	7.59667e+07	2.24667e+09	4.8863	0.00370114	0.0385949
	tr|A8JIF0|A8JIF0_CHLRE	34300000	11000000	10700000	519000000	536000000	627000000	1.86667e+07	5.60667e+08	4.9086	0.00255673	0.0352434
	tr|A0A2K3CQ34|A0A2K3CQ34_CHLRE	34300000	11000000	10700000	519000000	536000000	627000000	1.86667e+07	5.60667e+08	4.9086	0.00255673	0.0352434
	tr|A8JBJ0|A8JBJ0_CHLRE	589000	56000000	881000	586000000	665000000	622000000	1.91567e+07	6.24333e+08	5.0264	4.56875e-05	0.0115532
	tr|A0A2K3CSD6|A0A2K3CSD6_CHLRE	589000	56000000	881000	586000000	665000000	622000000	1.91567e+07	6.24333e+08	5.0264	4.56875e-05	0.0115532
	tr|A8JBI9|A8JBI9_CHLRE	20000000	15400000	22500000	527000000	796000000	965000000	19300000	7.62667e+08	5.3044	0.0281672	0.0740992
	tr|A0A2K3CSG2|A0A2K3CSG2_CHLRE	20000000	15400000	22500000	527000000	796000000	965000000	19300000	7.62667e+08	5.3044	0.0281672	0.0740992
	tr|A8INZ2|A8INZ2_CHLRE	N/A	1090000	2190000	54100000	69600000	61900000	1.09333e+06	6.18667e+07	5.8224	0.0046962	0.0399543
	tr|A0A2K3DQU3|A0A2K3DQU3_CHLRE	N/A	1090000	2190000	54100000	69600000	61900000	1.09333e+06	6.18667e+07	5.8224	0.0046962	0.0399543
	tr|A8IS63|A8IS63_CHLRE	902000	1130000	1320000	61500000	87500000	97400000	1.11733e+06	8.21333e+07	6.1998	0.0170057	0.0616534
	tr|A0A2K3CUX5|A0A2K3CUX5_CHLRE	902000	1130000	1320000	61500000	87500000	97400000	1.11733e+06	8.21333e+07	6.1998	0.0170057	0.0616534
	tr|A9ZNH0|A9ZNH0_CHLRE	2460000	1990000	3160000	184000000	183000000	259000000	2.53667e+06	2.08667e+08	6.3621	0.0145699	0.0594838
	tr|A0A2K3DTE3|A0A2K3DTE3_CHLRE	N/A	26900000	53700000	2280000000	2500000000	2700000000	2.68667e+07	2.49333e+09	6.5361	0.00210098	0.0336589
	tr|A0A2K3DTU9|A0A2K3DTU9_CHLRE	25200000	3460000	18400000	1710000000	1900000000	1810000000	1.56867e+07	1.80667e+09	6.8476	0.000814363	0.0216717
	A8J9T5|THI4_CHLRE	25200000	3460000	18400000	1710000000	1900000000	1810000000	1.56867e+07	1.80667e+09	6.8476	0.000814363	0.0216717
	tr|A8IAA8|A8IAA8_CHLRE	57500000	42700000	55100000	6520000000	7430000000	8600000000	5.17667e+07	7.51667e+09	7.1819	0.0064384	0.0439113
	tr|A0A2K3E094|A0A2K3E094_CHLRE	57500000	42700000	55100000	6520000000	7430000000	8600000000	5.17667e+07	7.51667e+09	7.1819	0.0064384	0.0439113
	tr|A8JGJ7|A8JGJ7_CHLRE	128000	140000	116000	27500000	27200000	30500000	128000	28400000	7.7936	0.00138525	0.0272659
	tr|A8J9T0|A8J9T0_CHLRE	168000	236000	379000	496000000	577000000	617000000	261000	5.63333e+08	11.0757	0.00397163	0.0395239
	tr|A8IE58|A8IE58_CHLRE	N/A	N/A	N/A	1180000	757000	1600000	N/A	1179000	26.813	0.0400611	0.0885722
	tr|B0F9V7|B0F9V7_CHLRE	N/A	N/A	N/A	1180000	757000	1600000	N/A	1179000	26.813	0.0400611	0.0885722
	tr|A0A2K3DXB3|A0A2K3DXB3_CHLRE	N/A	N/A	N/A	1180000	757000	1600000	N/A	1179000	26.813	0.0400611	0.0885722
	tr|A8J1M7|A8J1M7_CHLRE	N/A	N/A	N/A	911000	1750000	1330000	N/A	1.33033e+06	26.9872	0.0315834	0.0784833
	tr|A0A2K3E3P6|A0A2K3E3P6_CHLRE	N/A	N/A	N/A	2390000	1840000	3090000	N/A	2440000	27.8623	0.0212767	0.0650759
	tr|A8J1Y0|A8J1Y0_CHLRE	N/A	N/A	N/A	3020000	4690000	3860000	N/A	3.85667e+06	28.5228	0.0152685	0.0596297
	tr|A0A2K3CUF1|A0A2K3CUF1_CHLRE	N/A	N/A	N/A	5820000	5650000	5990000	N/A	5820000	29.1164	0.000284279	0.0165279
	tr|A8ISL4|A8ISL4_CHLRE	N/A	N/A	N/A	5820000	5650000	5990000	N/A	5820000	29.1164	0.000284279	0.0165279
	tr|A8HS91|A8HS91_CHLRE	N/A	N/A	N/A	5930000	7120000	4740000	N/A	5930000	29.1435	0.013159	0.0575249
	tr|A8HS86|A8HS86_CHLRE	N/A	N/A	N/A	5930000	7120000	4740000	N/A	5930000	29.1435	0.013159	0.0575249
	tr|A0A2K3CZK2|A0A2K3CZK2_CHLRE	N/A	N/A	N/A	5930000	7120000	4740000	N/A	5930000	29.1435	0.013159	0.0575249
	tr|A8J6N7|A8J6N7_CHLRE	N/A	N/A	N/A	5320000	7360000	6340000	N/A	6340000	29.2399	0.00851773	0.0481323
	tr|A8J6R1|A8J6R1_CHLRE	N/A	N/A	N/A	5320000	7360000	6340000	N/A	6340000	29.2399	0.00851773	0.0481323
	tr|A0A2K3CQL0|A0A2K3CQL0_CHLRE	N/A	N/A	N/A	5320000	7360000	6340000	N/A	6340000	29.2399	0.00851773	0.0481323
	tr|A0A2K3CQP7|A0A2K3CQP7_CHLRE	N/A	N/A	N/A	5320000	7360000	6340000	N/A	6340000	29.2399	0.00851773	0.0481323
	tr|A8HZE9|A8HZE9_CHLRE	N/A	N/A	N/A	5320000	7360000	6340000	N/A	6340000	29.2399	0.00851773	0.0481323
	tr|A0A2K3DAY9|A0A2K3DAY9_CHLRE	N/A	N/A	N/A	5320000	7360000	6340000	N/A	6340000	29.2399	0.00851773	0.0481323
	tr|A8HNU9|A8HNU9_CHLRE	N/A	N/A	N/A	7790000	6780000	5680000	N/A	6750000	29.3303	0.00804954	0.0473846
	tr|A8J073|A8J073_CHLRE	N/A	N/A	N/A	4420000	6990000	9560000	N/A	6990000	29.3807	0.0422264	0.0917551
	tr|A0A2K3CT33|A0A2K3CT33_CHLRE	N/A	N/A	N/A	8290000	10000000	9160000	N/A	9150000	29.7692	0.00289816	0.0360263
	tr|A8J0N1|A8J0N1_CHLRE	N/A	N/A	N/A	11800000	9480000	9050000	N/A	10110000	29.9131	0.00706097	0.0462277
	tr|A8JDR3|A8JDR3_CHLRE	N/A	N/A	N/A	13400000	8560000	11000000	N/A	1.09867e+07	30.0331	0.0157908	0.0600467
	tr|Q65Z21|Q65Z21_CHLRE	N/A	N/A	N/A	13400000	8560000	11000000	N/A	1.09867e+07	30.0331	0.0157908	0.0600467
	tr|A0A2K3E0U9|A0A2K3E0U9_CHLRE	N/A	N/A	N/A	9540000	11300000	13100000	N/A	1.13133e+07	30.0754	0.00815118	0.0473846
	tr|A8I8J2|A8I8J2_CHLRE	N/A	N/A	N/A	9540000	11300000	13100000	N/A	1.13133e+07	30.0754	0.00815118	0.0473846
	tr|A8HP30|A8HP30_CHLRE	N/A	N/A	N/A	10400000	13800000	12100000	N/A	12100000	30.1724	0.00651546	0.0439359
	tr|A0A2K3CXZ7|A0A2K3CXZ7_CHLRE	N/A	N/A	N/A	10400000	13800000	12100000	N/A	12100000	30.1724	0.00651546	0.0439359
	tr|A8JDR9|A8JDR9_CHLRE	N/A	N/A	N/A	13700000	13800000	13700000	N/A	1.37333e+07	30.355	5.89117e-06	0.00595892
	tr|A8IZE1|A8IZE1_CHLRE	N/A	N/A	N/A	11200000	14800000	18500000	N/A	1.48333e+07	30.4662	0.0195931	0.0644141
	tr|A0A2K3D2L5|A0A2K3D2L5_CHLRE	N/A	N/A	N/A	15100000	13700000	16600000	N/A	1.51333e+07	30.4951	0.0030474	0.0364473
	tr|A8IKP4|A8IKP4_CHLRE	N/A	N/A	N/A	15100000	13700000	16600000	N/A	1.51333e+07	30.4951	0.0030474	0.0364473
	tr|A0A2K3E5E3|A0A2K3E5E3_CHLRE	N/A	N/A	N/A	12900000	18900000	15900000	N/A	15900000	30.5664	0.0116595	0.055474
	tr|A8HPS1|A8HPS1_CHLRE	N/A	N/A	N/A	18800000	17800000	18300000	N/A	18300000	30.7692	0.000248745	0.0165279
	tr|A0A2K3E5Y2|A0A2K3E5Y2_CHLRE	N/A	N/A	N/A	18800000	17800000	18300000	N/A	18300000	30.7692	0.000248745	0.0165279
	tr|A0A2K3DQG7|A0A2K3DQG7_CHLRE	N/A	N/A	N/A	18700000	19300000	17800000	N/A	18600000	30.7927	0.000548744	0.0191402
	tr|A0A2K3E568|A0A2K3E568_CHLRE	N/A	N/A	N/A	17400000	20700000	19100000	N/A	1.90667e+07	30.8284	0.00248775	0.0352434
	tr|A8I3M2|A8I3M2_CHLRE	N/A	N/A	N/A	18300000	20200000	19200000	N/A	1.92333e+07	30.841	0.000812995	0.0216717
	tr|A0A2K3DZY2|A0A2K3DZY2_CHLRE	N/A	N/A	N/A	20600000	18000000	23100000	N/A	2.05667e+07	30.9377	0.00508585	0.04132
	tr|A8I9R1|A8I9R1_CHLRE	N/A	N/A	N/A	20600000	18000000	23100000	N/A	2.05667e+07	30.9377	0.00508585	0.04132
	tr|A8HW46|A8HW46_CHLRE	N/A	N/A	N/A	19600000	22100000	20800000	N/A	2.08333e+07	30.9562	0.00119848	0.0255494
	tr|I6PEB9|I6PEB9_CHLRE	N/A	N/A	N/A	19600000	22100000	20800000	N/A	2.08333e+07	30.9562	0.00119848	0.0255494
	tr|A8J463|A8J463_CHLRE	N/A	N/A	N/A	18100000	24600000	21300000	N/A	2.13333e+07	30.9905	0.00764817	0.0473846
	tr|A0A2K3DK17|A0A2K3DK17_CHLRE	N/A	N/A	N/A	22900000	23000000	21500000	N/A	2.24667e+07	31.0651	0.000464152	0.0191402
	tr|A0A2K3DLD8|A0A2K3DLD8_CHLRE	N/A	N/A	N/A	24000000	21700000	22900000	N/A	2.28667e+07	31.0906	0.000842545	0.0216717
	tr|A8J1Z0|A8J1Z0_CHLRE	N/A	N/A	N/A	23900000	24500000	23300000	N/A	23900000	31.1544	0.000210014	0.0163407
	tr|A0A2K3DUY9|A0A2K3DUY9_CHLRE	N/A	N/A	N/A	18200000	27600000	26300000	N/A	2.40333e+07	31.1624	0.0146438	0.0594838
	tr|L7V0A4|L7V0A4_CHLRE	N/A	N/A	N/A	18200000	27600000	26300000	N/A	2.40333e+07	31.1624	0.0146438	0.0594838
	tr|A0A2K3DEK7|A0A2K3DEK7_CHLRE	N/A	N/A	N/A	20800000	28500000	24600000	N/A	2.46333e+07	31.198	0.00804476	0.0473846
	tr|A8IRR6|A8IRR6_CHLRE	N/A	N/A	N/A	27400000	25800000	26600000	N/A	26600000	31.3088	0.000301369	0.0165279
	tr|A0A2K3DTR8|A0A2K3DTR8_CHLRE	N/A	N/A	N/A	28900000	32100000	20800000	N/A	2.72667e+07	31.3445	0.014871	0.0594838
	tr|A0A2K3DTR9|A0A2K3DTR9_CHLRE	N/A	N/A	N/A	28900000	32100000	20800000	N/A	2.72667e+07	31.3445	0.014871	0.0594838
	tr|A8HQS1|A8HQS1_CHLRE	N/A	N/A	N/A	24000000	30500000	27300000	N/A	2.72667e+07	31.3445	0.00470266	0.0399543
	tr|A0A2K3E6W5|A0A2K3E6W5_CHLRE	N/A	N/A	N/A	24000000	30500000	27300000	N/A	2.72667e+07	31.3445	0.00470266	0.0399543
	tr|A0A2K3DGW4|A0A2K3DGW4_CHLRE	N/A	N/A	N/A	23000000	28400000	33800000	N/A	28400000	31.4032	0.0118376	0.0556323
	tr|A8J718|A8J718_CHLRE	N/A	N/A	N/A	31200000	25900000	28500000	N/A	2.85333e+07	31.41	0.00286318	0.0359765
	tr|A0A2K3D8F4|A0A2K3D8F4_CHLRE	N/A	N/A	N/A	31200000	25900000	28500000	N/A	2.85333e+07	31.41	0.00286318	0.0359765
	tr|A0A2K3DKT7|A0A2K3DKT7_CHLRE	N/A	N/A	N/A	28500000	26700000	32700000	N/A	29300000	31.4483	0.00366068	0.0383708
	tr|A8ITU1|A8ITU1_CHLRE	N/A	N/A	N/A	28500000	26700000	32700000	N/A	29300000	31.4483	0.00366068	0.0383708
	tr|A0A2K3DJW1|A0A2K3DJW1_CHLRE	N/A	N/A	N/A	39700000	30000000	20400000	N/A	3.00333e+07	31.4839	0.0327333	0.0795906
	tr|A8HXS7|A8HXS7_CHLRE	N/A	N/A	N/A	32500000	29500000	35400000	N/A	3.24667e+07	31.5963	0.00274095	0.035903
	tr|A0A2K3E0T7|A0A2K3E0T7_CHLRE	N/A	N/A	N/A	33200000	32700000	32900000	N/A	3.29333e+07	31.6169	1.94638e-05	0.00946552
	tr|A8J3N6|A8J3N6_CHLRE	N/A	N/A	N/A	30700000	37800000	33200000	N/A	33900000	31.6586	0.00374091	0.0386115
	tr|A0A2K3CVC7|A0A2K3CVC7_CHLRE	N/A	N/A	N/A	30700000	37800000	33200000	N/A	33900000	31.6586	0.00374091	0.0386115
	tr|A0A2K3E6N4|A0A2K3E6N4_CHLRE	N/A	N/A	N/A	34500000	34600000	35500000	N/A	3.48667e+07	31.6992	8.31618e-05	0.0115888
	tr|A8J3H5|A8J3H5_CHLRE	N/A	N/A	N/A	36100000	37300000	34800000	N/A	3.60667e+07	31.748	0.000400366	0.0188358
	tr|A0A2K3CVJ1|A0A2K3CVJ1_CHLRE	N/A	N/A	N/A	36100000	37300000	34800000	N/A	3.60667e+07	31.748	0.000400366	0.0188358
	tr|Q65Z16|Q65Z16_CHLRE	N/A	N/A	N/A	32800000	39900000	35600000	N/A	36100000	31.7494	0.00325544	0.0365415
	tr|A0A2K3DPY9|A0A2K3DPY9_CHLRE	N/A	N/A	N/A	27700000	36900000	46700000	N/A	37100000	31.7888	0.0211718	0.0649932
	tr|Q6UKY8|Q6UKY8_CHLRE	N/A	N/A	N/A	29800000	35300000	48000000	N/A	37700000	31.8119	0.0198287	0.0644141
	tr|A0A2K3CVH1|A0A2K3CVH1_CHLRE	N/A	N/A	N/A	30700000	44700000	37700000	N/A	37700000	31.8119	0.0112975	0.0549397
	tr|A8I4H4|A8I4H4_CHLRE	N/A	N/A	N/A	38600000	37900000	38300000	N/A	3.82667e+07	31.8334	2.80737e-05	0.00946552
	tr|A8HWH6|A8HWH6_CHLRE	N/A	N/A	N/A	34300000	39000000	43800000	N/A	3.90333e+07	31.8621	0.00490015	0.0406271
	tr|A0A2K3DN59|A0A2K3DN59_CHLRE	N/A	N/A	N/A	34300000	39000000	43800000	N/A	3.90333e+07	31.8621	0.00490015	0.0406271
	tr|A0A2K3DKA0|A0A2K3DKA0_CHLRE	N/A	N/A	N/A	40500000	41200000	35600000	N/A	39100000	31.8645	0.00202374	0.0336589
	tr|A0A2K3DNF2|A0A2K3DNF2_CHLRE	N/A	N/A	N/A	28500000	40200000	48600000	N/A	39100000	31.8645	0.0215057	0.0653244
	tr|A8HVW4|A8HVW4_CHLRE	N/A	N/A	N/A	28500000	40200000	48600000	N/A	39100000	31.8645	0.0215057	0.0653244
	tr|A8J2Y7|A8J2Y7_CHLRE	N/A	N/A	N/A	40300000	35000000	45700000	N/A	4.03333e+07	31.9093	0.00581394	0.043322
	tr|A0A2K3DVD3|A0A2K3DVD3_CHLRE	N/A	N/A	N/A	40300000	35000000	45700000	N/A	4.03333e+07	31.9093	0.00581394	0.043322
	tr|A8J3L2|A8J3L2_CHLRE	N/A	N/A	N/A	39900000	40700000	41500000	N/A	40700000	31.9224	0.000128761	0.0130648
	tr|A0A2K3CVF5|A0A2K3CVF5_CHLRE	N/A	N/A	N/A	39900000	40700000	41500000	N/A	40700000	31.9224	0.000128761	0.0130648
	tr|A0A2K3CVF2|A0A2K3CVF2_CHLRE	N/A	N/A	N/A	39900000	40700000	41500000	N/A	40700000	31.9224	0.000128761	0.0130648
	tr|A8J2Q9|A8J2Q9_CHLRE	N/A	N/A	N/A	35100000	36200000	52800000	N/A	4.13667e+07	31.9458	0.0186233	0.0644141
	tr|A0A2K3DRY2|A0A2K3DRY2_CHLRE	N/A	N/A	N/A	35900000	43000000	50000000	N/A	4.29667e+07	32.0006	0.00885528	0.0494868
	tr|A0A2K3DRX6|A0A2K3DRX6_CHLRE	N/A	N/A	N/A	35900000	43000000	50000000	N/A	4.29667e+07	32.0006	0.00885528	0.0494868
	tr|A0A2K3CW59|A0A2K3CW59_CHLRE	N/A	N/A	N/A	59300000	28400000	43800000	N/A	4.38333e+07	32.0294	0.0390053	0.0871909
	tr|A0A2K3DIG9|A0A2K3DIG9_CHLRE	N/A	N/A	N/A	44600000	51500000	37800000	N/A	4.46333e+07	32.0555	0.00776016	0.0473846
	tr|A0A2K3DS48|A0A2K3DS48_CHLRE	N/A	N/A	N/A	37700000	42800000	54900000	N/A	4.51333e+07	32.0715	0.0125313	0.0566531
	tr|A8HWC2|A8HWC2_CHLRE	N/A	N/A	N/A	42700000	48600000	45700000	N/A	4.56667e+07	32.0885	0.00138823	0.0272659
	tr|A0A2K3DN65|A0A2K3DN65_CHLRE	N/A	N/A	N/A	42700000	48600000	45700000	N/A	4.56667e+07	32.0885	0.00138823	0.0272659
	tr|A8JES1|A8JES1_CHLRE	N/A	N/A	N/A	47800000	54200000	40000000	N/A	4.73333e+07	32.1402	0.00744043	0.0469351
	tr|A8I208|A8I208_CHLRE	N/A	N/A	N/A	41300000	53700000	47500000	N/A	47500000	32.1453	0.00563112	0.043322
	tr|H1AFJ8|H1AFJ8_CHLRE	N/A	N/A	N/A	43000000	52500000	47700000	N/A	4.77333e+07	32.1523	0.00328469	0.0365415
	tr|A0A2K3DVM0|A0A2K3DVM0_CHLRE	N/A	N/A	N/A	46800000	55500000	55800000	N/A	52700000	32.2952	0.00312147	0.0365415
	tr|A0A2K3D2V8|A0A2K3D2V8_CHLRE	N/A	N/A	N/A	55600000	50500000	53000000	N/A	5.30333e+07	32.3043	0.000769866	0.0216717
	tr|B8XSL8|B8XSL8_CHLRE	N/A	N/A	N/A	71800000	39000000	53800000	N/A	5.48667e+07	32.3533	0.0286007	0.0747534
	tr|A0A218N8U2|A0A218N8U2_CHLRE	N/A	N/A	N/A	71800000	39000000	53800000	N/A	5.48667e+07	32.3533	0.0286007	0.0747534
	P22666|PSBH_CHLRE	N/A	N/A	N/A	71800000	39000000	53800000	N/A	5.48667e+07	32.3533	0.0286007	0.0747534
	tr|A0A2K3DRW9|A0A2K3DRW9_CHLRE	N/A	N/A	N/A	55100000	59600000	50600000	N/A	55100000	32.3594	0.00221593	0.0336589
	tr|A0A2K3DRT8|A0A2K3DRT8_CHLRE	N/A	N/A	N/A	55100000	59600000	50600000	N/A	55100000	32.3594	0.00221593	0.0336589
	tr|A0A2K3DWN5|A0A2K3DWN5_CHLRE	N/A	N/A	N/A	64200000	34800000	66500000	N/A	5.51667e+07	32.3611	0.0325572	0.079545
	tr|A8IFJ3|A8IFJ3_CHLRE	N/A	N/A	N/A	64200000	34800000	66500000	N/A	5.51667e+07	32.3611	0.0325572	0.079545
	tr|A8J3A8|A8J3A8_CHLRE	N/A	N/A	N/A	34300000	55200000	76100000	N/A	55200000	32.362	0.0446118	0.0946352
	tr|A8IKR1|A8IKR1_CHLRE	N/A	N/A	N/A	44200000	58300000	65200000	N/A	55900000	32.3802	0.012002	0.0556323
	tr|A0A2K3D2K1|A0A2K3D2K1_CHLRE	N/A	N/A	N/A	44200000	58300000	65200000	N/A	55900000	32.3802	0.012002	0.0556323
	tr|A0A2K3CUF3|A0A2K3CUF3_CHLRE	N/A	N/A	N/A	56600000	55400000	57800000	N/A	56600000	32.3982	0.0001498	0.0131759
	tr|A8ISL2|A8ISL2_CHLRE	N/A	N/A	N/A	56600000	55400000	57800000	N/A	56600000	32.3982	0.0001498	0.0131759
	tr|A8IV37|A8IV37_CHLRE	N/A	N/A	N/A	49100000	57600000	67100000	N/A	5.79333e+07	32.4317	0.00795693	0.0473846
	tr|A0A2K3DMU5|A0A2K3DMU5_CHLRE	N/A	N/A	N/A	58200000	61100000	55200000	N/A	5.81667e+07	32.4375	0.000856363	0.0216717
	tr|Q19VH5|Q19VH5_CHLRE	N/A	N/A	N/A	60600000	60900000	54900000	N/A	58800000	32.4532	0.00110015	0.0245248
	tr|A8I1E4|A8I1E4_CHLRE	N/A	N/A	N/A	36600000	68300000	75900000	N/A	6.02667e+07	32.4887	0.0376412	0.085849
	tr|A8IYK3|A8IYK3_CHLRE	N/A	N/A	N/A	51000000	62800000	72000000	N/A	6.19333e+07	32.5281	0.00949299	0.0513266
	tr|A0A2K3D619|A0A2K3D619_CHLRE	N/A	N/A	N/A	51000000	62800000	72000000	N/A	6.19333e+07	32.5281	0.00949299	0.0513266
	tr|A0A2K3DDM4|A0A2K3DDM4_CHLRE	N/A	N/A	N/A	62000000	63800000	60100000	N/A	6.19667e+07	32.5288	0.000297042	0.0165279
	tr|A8IZL7|A8IZL7_CHLRE	N/A	N/A	N/A	62000000	63800000	60100000	N/A	6.19667e+07	32.5288	0.000297042	0.0165279
	tr|Q93Z22|Q93Z22_CHLRE	N/A	N/A	N/A	48900000	90500000	58100000	N/A	6.58333e+07	32.6162	0.0348177	0.0819038
	tr|A0A2K3D1J2|A0A2K3D1J2_CHLRE	N/A	N/A	N/A	58700000	61600000	80200000	N/A	6.68333e+07	32.6379	0.0100047	0.0529832
	tr|A8JF80|A8JF80_CHLRE	N/A	N/A	N/A	79900000	55100000	67500000	N/A	67500000	32.6522	0.0110627	0.0544522
	tr|A8IVD4|A8IVD4_CHLRE	N/A	N/A	N/A	67700000	63200000	72200000	N/A	67700000	32.6565	0.0014695	0.0280452
	tr|A8I0A3|A8I0A3_CHLRE	N/A	N/A	N/A	55800000	53100000	98600000	N/A	6.91667e+07	32.6874	0.0425237	0.0920059
	tr|A8JGD2|A8JGD2_CHLRE	N/A	N/A	N/A	59100000	61500000	90700000	N/A	7.04333e+07	32.7136	0.0201687	0.0644141
	tr|A0A2K3DS00|A0A2K3DS00_CHLRE	N/A	N/A	N/A	59100000	61500000	90700000	N/A	7.04333e+07	32.7136	0.0201687	0.0644141
	tr|A8IJL8|A8IJL8_CHLRE	N/A	N/A	N/A	65400000	52900000	93700000	N/A	7.06667e+07	32.7184	0.0279501	0.0737308
	tr|A8HPY3|A8HPY3_CHLRE	N/A	N/A	N/A	72200000	70400000	74800000	N/A	7.24667e+07	32.7547	0.000310459	0.0165279
	tr|A0A2K3E667|A0A2K3E667_CHLRE	N/A	N/A	N/A	72200000	70400000	74800000	N/A	7.24667e+07	32.7547	0.000310459	0.0165279
	tr|A0A2K3E690|A0A2K3E690_CHLRE	N/A	N/A	N/A	72200000	70400000	74800000	N/A	7.24667e+07	32.7547	0.000310459	0.0165279
	tr|A0A2K3D3G2|A0A2K3D3G2_CHLRE	N/A	N/A	N/A	93300000	55700000	69000000	N/A	7.26667e+07	32.7586	0.0221869	0.0663394
	tr|O64991|O64991_CHLRE	N/A	N/A	N/A	78200000	71700000	88900000	N/A	79600000	32.8901	0.00394476	0.0395239
	tr|A8IFZ9|A8IFZ9_CHLRE	N/A	N/A	N/A	78200000	71700000	88900000	N/A	79600000	32.8901	0.00394476	0.0395239
	tr|A0A2K3DUJ3|A0A2K3DUJ3_CHLRE	N/A	N/A	N/A	67000000	67800000	107000000	N/A	80600000	32.9081	0.0257958	0.0705306
	tr|A8IT62|A8IT62_CHLRE	N/A	N/A	N/A	67000000	67800000	107000000	N/A	80600000	32.9081	0.0257958	0.0705306
	tr|A8J8K0|A8J8K0_CHLRE	N/A	N/A	N/A	75400000	72500000	94500000	N/A	80800000	32.9117	0.00721567	0.0466367
	tr|A0A2K3CTD1|A0A2K3CTD1_CHLRE	N/A	N/A	N/A	75400000	72500000	94500000	N/A	80800000	32.9117	0.00721567	0.0466367
	tr|A8JGN2|A8JGN2_CHLRE	N/A	N/A	N/A	79200000	80700000	92000000	N/A	8.39667e+07	32.9672	0.00230691	0.0343153
	tr|A0A2K3DA63|A0A2K3DA63_CHLRE	N/A	N/A	N/A	87600000	80900000	84300000	N/A	8.42667e+07	32.9723	0.000526436	0.0191402
	tr|A8IGI0|A8IGI0_CHLRE	N/A	N/A	N/A	87600000	80900000	84300000	N/A	8.42667e+07	32.9723	0.000526436	0.0191402
	tr|A8ILJ9|A8ILJ9_CHLRE	N/A	N/A	N/A	81600000	76700000	117000000	N/A	9.17667e+07	33.0953	0.0186075	0.0644141
	tr|A8JC34|A8JC34_CHLRE	N/A	N/A	N/A	78400000	104000000	93800000	N/A	9.20667e+07	33.1	0.00646839	0.0439113
	tr|Q4U2V7|Q4U2V7_CHLRE	N/A	N/A	N/A	78400000	104000000	93800000	N/A	9.20667e+07	33.1	0.00646839	0.0439113
	tr|A0A2K3D849|A0A2K3D849_CHLRE	N/A	N/A	N/A	78400000	104000000	93800000	N/A	9.20667e+07	33.1	0.00646839	0.0439113
	tr|A8JEJ9|A8JEJ9_CHLRE	N/A	N/A	N/A	92300000	92700000	93000000	N/A	9.26667e+07	33.1094	4.7875e-06	0.00595892
	tr|A0A2K3CQS9|A0A2K3CQS9_CHLRE	N/A	N/A	N/A	72500000	86900000	127000000	N/A	9.54667e+07	33.1523	0.0279543	0.0737308
	tr|A8J6S7|A8J6S7_CHLRE	N/A	N/A	N/A	72500000	86900000	127000000	N/A	9.54667e+07	33.1523	0.0279543	0.0737308
	tr|A8JGW7|A8JGW7_CHLRE	N/A	N/A	N/A	92400000	90400000	107000000	N/A	96600000	33.1694	0.00292057	0.0360263
	tr|A0A2K3D5P3|A0A2K3D5P3_CHLRE	N/A	N/A	N/A	92400000	90400000	107000000	N/A	96600000	33.1694	0.00292057	0.0360263
	tr|A0A2K3E120|A0A2K3E120_CHLRE	N/A	N/A	N/A	130000000	62200000	101000000	N/A	9.77333e+07	33.1862	0.0380913	0.0862919
	tr|A0A2K3E132|A0A2K3E132_CHLRE	N/A	N/A	N/A	130000000	62200000	101000000	N/A	9.77333e+07	33.1862	0.0380913	0.0862919
	tr|A8I8X2|A8I8X2_CHLRE	N/A	N/A	N/A	130000000	62200000	101000000	N/A	9.77333e+07	33.1862	0.0380913	0.0862919
	tr|A8ID63|A8ID63_CHLRE	N/A	N/A	N/A	102000000	97600000	108000000	N/A	1.02533e+08	33.2554	0.00086299	0.0216717
	tr|A8JH83|A8JH83_CHLRE	N/A	N/A	N/A	86900000	97800000	132000000	N/A	1.05567e+08	33.2974	0.0161623	0.0607065
	tr|A8IXU1|A8IXU1_CHLRE	N/A	N/A	N/A	84000000	130000000	107000000	N/A	107000000	33.3169	0.0150547	0.0594838
	tr|A0A2K3DZJ9|A0A2K3DZJ9_CHLRE	N/A	N/A	N/A	84000000	130000000	107000000	N/A	107000000	33.3169	0.0150547	0.0594838
	tr|A0A2K3CYT0|A0A2K3CYT0_CHLRE	N/A	N/A	N/A	86100000	112000000	126000000	N/A	1.08033e+08	33.3308	0.0115026	0.0552724
	tr|A8JBJ3|A8JBJ3_CHLRE	N/A	N/A	N/A	94100000	101000000	129000000	N/A	1.08033e+08	33.3308	0.00961581	0.0513266
	tr|A8JFM7|A8JFM7_CHLRE	N/A	N/A	N/A	94100000	101000000	129000000	N/A	1.08033e+08	33.3308	0.00961581	0.0513266
	tr|A8ICX5|A8ICX5_CHLRE	N/A	N/A	N/A	92700000	110000000	127000000	N/A	109900000	33.3555	0.00801998	0.0473846
	tr|A0A2K3D929|A0A2K3D929_CHLRE	N/A	N/A	N/A	92700000	110000000	127000000	N/A	109900000	33.3555	0.00801998	0.0473846
	tr|A0A218N898|A0A218N898_CHLRE	N/A	N/A	N/A	118000000	88000000	127000000	N/A	111000000	33.3698	0.0110942	0.0544745
	tr|A8J7S1|A8J7S1_CHLRE	N/A	N/A	N/A	91700000	121000000	122000000	N/A	1.11567e+08	33.3772	0.00784073	0.0473846
	tr|A8IVH0|A8IVH0_CHLRE	N/A	N/A	N/A	97100000	146000000	98200000	N/A	1.13767e+08	33.4054	0.0194915	0.0644141
	tr|A8HX11|A8HX11_CHLRE	N/A	N/A	N/A	107000000	141000000	132000000	N/A	1.26667e+08	33.5603	0.00638568	0.0439113
	tr|A8HRZ0|A8HRZ0_CHLRE	N/A	N/A	N/A	136000000	115000000	144000000	N/A	1.31667e+08	33.6162	0.0042857	0.039889
	tr|A8J0H9|A8J0H9_CHLRE	N/A	N/A	N/A	111000000	117000000	170000000	N/A	1.32667e+08	33.6271	0.0193891	0.0644141
	tr|A0A2K3DER4|A0A2K3DER4_CHLRE	N/A	N/A	N/A	111000000	117000000	170000000	N/A	1.32667e+08	33.6271	0.0193891	0.0644141
	tr|A0A2K3DNI0|A0A2K3DNI0_CHLRE	N/A	N/A	N/A	121000000	165000000	119000000	N/A	135000000	33.6522	0.0121393	0.0558132
	tr|A0A2K3DNJ4|A0A2K3DNJ4_CHLRE	N/A	N/A	N/A	121000000	165000000	119000000	N/A	135000000	33.6522	0.0121393	0.0558132
	tr|A8HVL0|A8HVL0_CHLRE	N/A	N/A	N/A	121000000	165000000	119000000	N/A	135000000	33.6522	0.0121393	0.0558132
	tr|A8IYY5|A8IYY5_CHLRE	N/A	N/A	N/A	136000000	119000000	170000000	N/A	1.41667e+08	33.7218	0.0110153	0.054351
	tr|A0A2K3DID5|A0A2K3DID5_CHLRE	N/A	N/A	N/A	136000000	119000000	170000000	N/A	1.41667e+08	33.7218	0.0110153	0.054351
	tr|A8JBB0|A8JBB0_CHLRE	N/A	N/A	N/A	104000000	127000000	210000000	N/A	147000000	33.7751	0.0447629	0.0948223
	tr|A0A2K3E7T6|A0A2K3E7T6_CHLRE	N/A	N/A	N/A	140000000	164000000	138000000	N/A	1.47333e+08	33.7784	0.0031991	0.0365415
	tr|A0A2K3D0M6|A0A2K3D0M6_CHLRE	N/A	N/A	N/A	113000000	145000000	186000000	N/A	148000000	33.7849	0.0197744	0.0644141
	tr|A0A2K3D0L8|A0A2K3D0L8_CHLRE	N/A	N/A	N/A	113000000	145000000	186000000	N/A	148000000	33.7849	0.0197744	0.0644141
	tr|A8JJT4|A8JJT4_CHLRE	N/A	N/A	N/A	113000000	145000000	186000000	N/A	148000000	33.7849	0.0197744	0.0644141
	tr|A8INI9|A8INI9_CHLRE	N/A	N/A	N/A	135000000	158000000	162000000	N/A	1.51667e+08	33.8202	0.00306279	0.0364473
	tr|A0A2K3DR27|A0A2K3DR27_CHLRE	N/A	N/A	N/A	135000000	158000000	162000000	N/A	1.51667e+08	33.8202	0.00306279	0.0364473
	Q949J1|IPYR2_CHLRE	N/A	N/A	N/A	150000000	162000000	158000000	N/A	1.56667e+08	33.867	0.000506631	0.0191402
	tr|A8J133|A8J133_CHLRE	N/A	N/A	N/A	150000000	162000000	158000000	N/A	1.56667e+08	33.867	0.000506631	0.0191402
	tr|A8JCY4|A8JCY4_CHLRE	N/A	N/A	N/A	165000000	146000000	161000000	N/A	1.57333e+08	33.8731	0.00134835	0.0272659
	tr|A8I804|A8I804_CHLRE	N/A	N/A	N/A	151000000	186000000	160000000	N/A	1.65667e+08	33.9476	0.00398802	0.0395239
	tr|A0A2K3E0K4|A0A2K3E0K4_CHLRE	N/A	N/A	N/A	151000000	186000000	160000000	N/A	1.65667e+08	33.9476	0.00398802	0.0395239
	tr|A8HP93|A8HP93_CHLRE	N/A	N/A	N/A	147000000	208000000	209000000	N/A	188000000	34.13	0.0116846	0.055474
	tr|A0A2K3E5E9|A0A2K3E5E9_CHLRE	N/A	N/A	N/A	147000000	208000000	209000000	N/A	188000000	34.13	0.0116846	0.055474
	tr|A0A2K3E5J2|A0A2K3E5J2_CHLRE	N/A	N/A	N/A	147000000	208000000	209000000	N/A	188000000	34.13	0.0116846	0.055474
	tr|A0A2K3CUM5|A0A2K3CUM5_CHLRE	N/A	N/A	N/A	165000000	207000000	267000000	N/A	213000000	34.3101	0.0187665	0.0644141
	tr|A8J3F0|A8J3F0_CHLRE	N/A	N/A	N/A	245000000	206000000	272000000	N/A	241000000	34.4883	0.0062595	0.0439113
	tr|A0A2K3DRV8|A0A2K3DRV8_CHLRE	N/A	N/A	N/A	198000000	228000000	332000000	N/A	2.52667e+08	34.5565	0.0248624	0.0698564
	tr|A8J270|A8J270_CHLRE	N/A	N/A	N/A	250000000	261000000	260000000	N/A	257000000	34.581	0.000186678	0.0156133
	tr|A0A2K3D151|A0A2K3D151_CHLRE	N/A	N/A	N/A	196000000	288000000	396000000	N/A	2.93333e+08	34.7718	0.0366985	0.084847
	tr|A0A2K3DP93|A0A2K3DP93_CHLRE	N/A	N/A	N/A	352000000	308000000	436000000	N/A	3.65333e+08	35.0885	0.0103982	0.0532321
	tr|A8J8W6|A8J8W6_CHLRE	N/A	N/A	N/A	352000000	308000000	436000000	N/A	3.65333e+08	35.0885	0.0103982	0.0532321
	tr|A0A2K3DGF2|A0A2K3DGF2_CHLRE	N/A	N/A	N/A	361000000	427000000	438000000	N/A	4.08667e+08	35.2502	0.0034437	0.0366663
	P07891|ATPE_CHLRE	N/A	N/A	N/A	439000000	355000000	522000000	N/A	4.38667e+08	35.3524	0.0118633	0.0556323
	tr|A0A2K3DB82|A0A2K3DB82_CHLRE	N/A	N/A	N/A	454000000	535000000	584000000	N/A	5.24333e+08	35.6098	0.00518545	0.0417935
	tr|A8HZY2|A8HZY2_CHLRE	N/A	N/A	N/A	454000000	535000000	584000000	N/A	5.24333e+08	35.6098	0.00518545	0.0417935
	tr|A0A2K3D6N5|A0A2K3D6N5_CHLRE	N/A	N/A	N/A	702000000	771000000	1210000000	N/A	8.94333e+08	36.3801	0.030215	0.0768868
	tr|A0A2K3DAE3|A0A2K3DAE3_CHLRE	N/A	N/A	N/A	1180000000	1380000000	1280000000	N/A	1280000000	36.8974	0.00202832	0.0336589
	tr|A8IIM4|A8IIM4_CHLRE	N/A	N/A	N/A	1180000000	1380000000	1280000000	N/A	1280000000	36.8974	0.00202832	0.0336589
	tr|A0A2K3DAE8|A0A2K3DAE8_CHLRE	N/A	N/A	N/A	1180000000	1380000000	1280000000	N/A	1280000000	36.8974	0.00202832	0.0336589

## Sheet: Table S3d
Table S3d.DAPs in OE21 vs WT.
Up/Down	Accession	WT-1	WT-2	WT-3	OE21-1	OE21-2	OE21-3	WT_mean	OE19_mean	log2(fc)	PValue	FDR
Down	tr|A8IRX5|A8IRX5_CHLRE	101000000	139000000	165000000	33400000	39600000	27300000	135000000	3.34333e+07	-2.0136	0.0282645	0.0905086
	tr|A0A2K3D2F0|A0A2K3D2F0_CHLRE	5840000	6380000	7460000	2140000	1720000	1930000	6560000	1930000	-1.7651	0.00738841	0.0469605
	tr|A0A2K3E5R9|A0A2K3E5R9_CHLRE	92900000	79800000	106000000	31000000	26400000	29100000	92900000	2.88333e+07	-1.6879	0.0117137	0.0579244
	tr|A8HQ77|A8HQ77_CHLRE	118000000	108000000	129000000	40000000	45300000	29000000	1.18333e+08	38100000	-1.635	0.000632845	0.0164947
	tr|A0A2K3D376|A0A2K3D376_CHLRE	9940000	9150000	12000000	3750000	4280000	4010000	1.03633e+07	4.01333e+06	-1.3686	0.0150906	0.0653389
	tr|A8IJA2|A8IJA2_CHLRE	9940000	9150000	12000000	3750000	4280000	4010000	1.03633e+07	4.01333e+06	-1.3686	0.0150906	0.0653389
	tr|A8IW43|A8IW43_CHLRE	46400000	41600000	62400000	12700000	23500000	34600000	5.01333e+07	23600000	-1.087	0.0409147	0.110253
	tr|A0A2K3CR94|A0A2K3CR94_CHLRE	46400000	41600000	62400000	12700000	23500000	34600000	5.01333e+07	23600000	-1.087	0.0409147	0.110253
	tr|A8I459|A8I459_CHLRE	45700000	38600000	49900000	22000000	25600000	18500000	4.47333e+07	2.20333e+07	-1.0217	0.00731835	0.0467198
Up	tr|A0A2K3E776|A0A2K3E776_CHLRE	59000000	62500000	94700000	149000000	136000000	148000000	7.20667e+07	1.44333e+08	1.002	0.0149747	0.0653389
	tr|A8HMA8|A8HMA8_CHLRE	59000000	62500000	94700000	149000000	136000000	148000000	7.20667e+07	1.44333e+08	1.002	0.0149747	0.0653389
	tr|A8J3L3|A8J3L3_CHLRE	53900000	107000000	104000000	167000000	197000000	167000000	88300000	177000000	1.0033	0.0182264	0.0715986
	tr|D5LAT9|D5LAT9_CHLRE	106000000	48400000	59800000	116000000	135000000	179000000	71400000	1.43333e+08	1.0054	0.0488095	0.122102
	tr|D5LAX9|D5LAX9_CHLRE	106000000	48400000	59800000	116000000	135000000	179000000	71400000	1.43333e+08	1.0054	0.0488095	0.122102
	tr|A0A2K3DLZ0|A0A2K3DLZ0_CHLRE	106000000	48400000	59800000	116000000	135000000	179000000	71400000	1.43333e+08	1.0054	0.0488095	0.122102
	tr|A2PZC3|A2PZC3_CHLRE	16500000	17700000	15300000	28100000	36100000	35300000	16500000	3.31667e+07	1.0073	0.0169895	0.0697198
	A8ILK1|CFA52_CHLRE	34000000	37800000	50900000	81000000	82300000	83500000	40900000	8.22667e+07	1.0082	0.0136107	0.0625452
	tr|A0A2K3D260|A0A2K3D260_CHLRE	34000000	37800000	50900000	81000000	82300000	83500000	40900000	8.22667e+07	1.0082	0.0136107	0.0625452
	tr|A0A2K3DPM9|A0A2K3DPM9_CHLRE	21600000	20900000	34200000	60200000	48400000	46700000	2.55667e+07	5.17667e+07	1.0178	0.0124062	0.0600722
	tr|A8J1Z2|A8J1Z2_CHLRE	21600000	20900000	34200000	60200000	48400000	46700000	2.55667e+07	5.17667e+07	1.0178	0.0124062	0.0600722
	tr|Q8HEB4|Q8HEB4_CHLRE	675000000	645000000	895000000	1240000000	1540000000	1710000000	7.38333e+08	1.49667e+09	1.0194	0.015071	0.0653389
	tr|Q42703|Q42703_CHLRE	675000000	645000000	895000000	1240000000	1540000000	1710000000	7.38333e+08	1.49667e+09	1.0194	0.015071	0.0653389
	tr|A8IJK0|A8IJK0_CHLRE	62900000	66500000	87000000	136000000	159000000	148000000	7.21333e+07	1.47667e+08	1.0336	0.00175986	0.026443
	tr|A8HXD8|A8HXD8_CHLRE	12000000	11700000	11500000	23900000	23900000	24400000	1.17333e+07	2.40667e+07	1.0364	7.6684e-07	0.00059788
	tr|A0A2K3DMQ1|A0A2K3DMQ1_CHLRE	12000000	11700000	11500000	23900000	23900000	24400000	1.17333e+07	2.40667e+07	1.0364	7.6684e-07	0.00059788
	tr|A8IY95|A8IY95_CHLRE	85800000	81900000	109000000	190000000	184000000	194000000	9.22333e+07	1.89333e+08	1.0376	0.00383631	0.0388447
	tr|Q9AU03|Q9AU03_CHLRE	5300000000	4390000000	5770000000	9840000000	10600000000	11300000000	5.15333e+09	10580000000	1.0378	0.000755078	0.0166616
	tr|Q9AU02|Q9AU02_CHLRE	5300000000	4390000000	5770000000	9840000000	10600000000	11300000000	5.15333e+09	10580000000	1.0378	0.000755078	0.0166616
	tr|A0A2K3CPH2|A0A2K3CPH2_CHLRE	145000000	127000000	156000000	239000000	348000000	293000000	1.42667e+08	2.93333e+08	1.0399	0.0336575	0.0986526
	tr|A8IR87|A8IR87_CHLRE	145000000	127000000	156000000	239000000	348000000	293000000	1.42667e+08	2.93333e+08	1.0399	0.0336575	0.0986526
	tr|A8HQI6|A8HQI6_CHLRE	48600000	49200000	97200000	139000000	131000000	131000000	65000000	1.33667e+08	1.0401	0.047455	0.120096
	tr|A0A2K3DU84|A0A2K3DU84_CHLRE	30500000	24800000	38500000	60600000	69200000	63300000	3.12667e+07	6.43667e+07	1.0417	0.00389513	0.0391017
	tr|A0A2K3DU93|A0A2K3DU93_CHLRE	30500000	24800000	38500000	60600000	69200000	63300000	3.12667e+07	6.43667e+07	1.0417	0.00389513	0.0391017
	tr|A8IHL3|A8IHL3_CHLRE	541000000	456000000	543000000	1040000000	1140000000	995000000	5.13333e+08	1.05833e+09	1.0438	0.000896835	0.0184008
	tr|Q6V507|Q6V507_CHLRE	541000000	456000000	543000000	1040000000	1140000000	995000000	5.13333e+08	1.05833e+09	1.0438	0.000896835	0.0184008
	tr|A0A2K3DV76|A0A2K3DV76_CHLRE	358000000	289000000	452000000	633000000	743000000	895000000	3.66333e+08	757000000	1.0471	0.017667	0.0712468
	tr|A0A2K3DYA8|A0A2K3DYA8_CHLRE	319000000	224000000	369000000	599000000	617000000	676000000	304000000	6.30667e+08	1.0528	0.00602115	0.04347
	tr|A8J311|A8J311_CHLRE	10500000	16000000	13300000	24600000	28500000	29500000	1.32667e+07	2.75333e+07	1.0534	0.00285738	0.033585
	tr|A0A2K3D070|A0A2K3D070_CHLRE	115000000	103000000	146000000	283000000	252000000	225000000	1.21333e+08	2.53333e+08	1.0621	0.00414062	0.0400872
	tr|A0A2K3DJ22|A0A2K3DJ22_CHLRE	2350000000	2120000000	2340000000	4930000000	4850000000	4440000000	2270000000	4740000000	1.0622	0.000801635	0.0173613
	tr|A8IJE2|A8IJE2_CHLRE	13500000	12800000	13200000	22600000	31300000	28600000	1.31667e+07	27500000	1.0625	0.0300424	0.0924594
	tr|A0A2K3D377|A0A2K3D377_CHLRE	13500000	12800000	13200000	22600000	31300000	28600000	1.31667e+07	27500000	1.0625	0.0300424	0.0924594
	Q39618|SFAS_CHLRE	237000000	185000000	210000000	386000000	443000000	496000000	2.10667e+08	4.41667e+08	1.068	0.00835874	0.0495041
	tr|Q546J6|Q546J6_CHLRE	237000000	185000000	210000000	386000000	443000000	496000000	2.10667e+08	4.41667e+08	1.068	0.00835874	0.0495041
	tr|A0A2K3DPM5|A0A2K3DPM5_CHLRE	37600000	30700000	37100000	69400000	82200000	70800000	3.51333e+07	7.41333e+07	1.0773	0.00307645	0.034473
	Q84V18|STT7_CHLRE	30500000	100000000	98300000	163000000	190000000	131000000	7.62667e+07	1.61333e+08	1.0809	0.0449843	0.116909
	tr|A0A2K3CVJ8|A0A2K3CVJ8_CHLRE	23400000	25100000	24200000	47400000	54800000	51900000	2.42333e+07	5.13667e+07	1.0838	0.00448125	0.0406055
	tr|A8J3I1|A8J3I1_CHLRE	23400000	25100000	24200000	47400000	54800000	51900000	2.42333e+07	5.13667e+07	1.0838	0.00448125	0.0406055
	tr|A8J2S3|A8J2S3_CHLRE	29500000	18300000	23900000	53300000	50800000	48400000	23900000	5.08333e+07	1.0888	0.00637716	0.0442188
	tr|A8IYS5|A8IYS5_CHLRE	85700000	102000000	115000000	195000000	217000000	232000000	100900000	2.14667e+08	1.0892	0.00143354	0.0239504
	tr|A0A2K3D5J0|A0A2K3D5J0_CHLRE	226000000	276000000	288000000	545000000	548000000	588000000	2.63333e+08	5.60333e+08	1.0894	0.000376072	0.0147239
	tr|A0A2K3D5J2|A0A2K3D5J2_CHLRE	226000000	276000000	288000000	545000000	548000000	588000000	2.63333e+08	5.60333e+08	1.0894	0.000376072	0.0147239
	tr|A0A2K3D5I3|A0A2K3D5I3_CHLRE	226000000	276000000	288000000	545000000	548000000	588000000	2.63333e+08	5.60333e+08	1.0894	0.000376072	0.0147239
	A8J785|ATPF2_CHLRE	491000000	426000000	527000000	975000000	1040000000	1060000000	4.81333e+08	1025000000	1.0905	0.000175856	0.0119834
	tr|A0A2K3D8S8|A0A2K3D8S8_CHLRE	491000000	426000000	527000000	975000000	1040000000	1060000000	4.81333e+08	1025000000	1.0905	0.000175856	0.0119834
	tr|A8HMW1|A8HMW1_CHLRE	142000000	99700000	195000000	265000000	268000000	401000000	1.45567e+08	3.11333e+08	1.0968	0.044604	0.116699
	tr|A8JAD3|A8JAD3_CHLRE	33100000	28400000	37700000	55500000	70700000	86000000	3.30667e+07	7.07333e+07	1.097	0.0408619	0.110253
	tr|A0A2K3CVV7|A0A2K3CVV7_CHLRE	33100000	28400000	37700000	55500000	70700000	86000000	3.30667e+07	7.07333e+07	1.097	0.0408619	0.110253
	tr|A8ISA5|A8ISA5_CHLRE	52000000	43500000	51100000	104000000	105000000	105000000	4.88667e+07	1.04667e+08	1.0989	0.00204378	0.0287976
	tr|A8JF87|A8JF87_CHLRE	194000000	185000000	215000000	412000000	433000000	428000000	198000000	4.24333e+08	1.0997	6.8664e-05	0.0107049
	tr|A8J6J6|A8J6J6_CHLRE	200000000	195000000	199000000	416000000	447000000	414000000	198000000	4.25667e+08	1.1042	0.00184214	0.0266652
	tr|A8IZZ6|A8IZZ6_CHLRE	33100000	24900000	41300000	75500000	71600000	66500000	33100000	71200000	1.105	0.00520625	0.041147
	tr|A0A2K3DD66|A0A2K3DD66_CHLRE	33100000	24900000	41300000	75500000	71600000	66500000	33100000	71200000	1.105	0.00520625	0.041147
	P19824|KPPR_CHLRE	1640000000	1450000000	1850000000	3240000000	3350000000	4040000000	1.64667e+09	3.54333e+09	1.1056	0.00769982	0.0475514
	tr|A8IYP4|A8IYP4_CHLRE	1640000000	1450000000	1850000000	3240000000	3350000000	4040000000	1.64667e+09	3.54333e+09	1.1056	0.00769982	0.0475514
	tr|A8J9H7|A8J9H7_CHLRE	540000000	534000000	592000000	1160000000	1290000000	1160000000	5.55333e+08	1.20333e+09	1.1156	0.00140769	0.0239471
	tr|A8JJF6|A8JJF6_CHLRE	40300000	43300000	44000000	107000000	88000000	81800000	4.25333e+07	9.22667e+07	1.1172	0.0205287	0.0760469
	tr|A8IJL3|A8IJL3_CHLRE	40300000	43300000	44000000	107000000	88000000	81800000	4.25333e+07	9.22667e+07	1.1172	0.0205287	0.0760469
	tr|A0A218N8K1|A0A218N8K1_CHLRE	195000000	290000000	301000000	521000000	520000000	665000000	262000000	5.68667e+08	1.118	0.0087001	0.0503304
	Q00914|PSAC_CHLRE	195000000	290000000	301000000	521000000	520000000	665000000	262000000	5.68667e+08	1.118	0.0087001	0.0503304
	tr|A8J1K0|A8J1K0_CHLRE	57700000	36600000	46000000	106000000	115000000	84800000	4.67667e+07	1.01933e+08	1.1241	0.00975433	0.0539371
	tr|A8J7I9|A8J7I9_CHLRE	356000000	329000000	358000000	806000000	782000000	690000000	3.47667e+08	7.59333e+08	1.127	0.00480532	0.0406055
	tr|I2FKQ9|I2FKQ9_CHLRE	1370000000	1270000000	1490000000	2790000000	3050000000	3230000000	1.37667e+09	3.02333e+09	1.135	0.00154737	0.0249606
	tr|A0A2K3E6S5|A0A2K3E6S5_CHLRE	82200000	100000000	116000000	239000000	190000000	226000000	99400000	2.18333e+08	1.1352	0.00406523	0.0400872
	tr|A8HQJ5|A8HQJ5_CHLRE	82200000	100000000	116000000	239000000	190000000	226000000	99400000	2.18333e+08	1.1352	0.00406523	0.0400872
	tr|A8JEI4|A8JEI4_CHLRE	161000000	105000000	99400000	262000000	244000000	300000000	121800000	2.68667e+08	1.1413	0.00505582	0.0406055
	tr|A0A2K3E1T2|A0A2K3E1T2_CHLRE	161000000	105000000	99400000	262000000	244000000	300000000	121800000	2.68667e+08	1.1413	0.00505582	0.0406055
	tr|A0A2K3CPX6|A0A2K3CPX6_CHLRE	61900000	72800000	84100000	148000000	143000000	193000000	7.29333e+07	1.61333e+08	1.1454	0.0193462	0.0740998
	tr|A9LE42|A9LE42_CHLRE	61900000	72800000	84100000	148000000	143000000	193000000	7.29333e+07	1.61333e+08	1.1454	0.0193462	0.0740998
	tr|A8JDA6|A8JDA6_CHLRE	61900000	72800000	84100000	148000000	143000000	193000000	7.29333e+07	1.61333e+08	1.1454	0.0193462	0.0740998
	tr|A8I7T1|A8I7T1_CHLRE	246000000	240000000	270000000	518000000	532000000	624000000	252000000	558000000	1.1468	0.00790829	0.0475514
	tr|A0A220IUF1|A0A220IUF1_CHLRE	246000000	240000000	270000000	518000000	532000000	624000000	252000000	558000000	1.1468	0.00790829	0.0475514
	tr|A8IUG8|A8IUG8_CHLRE	203000000	176000000	189000000	415000000	410000000	433000000	1.89333e+08	4.19333e+08	1.1472	2.79308e-05	0.00544418
	tr|A0A2K3CY77|A0A2K3CY77_CHLRE	203000000	176000000	189000000	415000000	410000000	433000000	1.89333e+08	4.19333e+08	1.1472	2.79308e-05	0.00544418
	tr|A8I9C7|A8I9C7_CHLRE	23200000	19000000	21100000	48000000	47300000	45200000	21100000	4.68333e+07	1.1503	0.000140535	0.0119834
	tr|A8JFL2|A8JFL2_CHLRE	35200000	40400000	30100000	87300000	78200000	69200000	3.52333e+07	7.82333e+07	1.1508	0.00466292	0.0406055
	tr|A8JG56|A8JG56_CHLRE	149000000	261000000	281000000	528000000	475000000	533000000	2.30333e+08	512000000	1.1524	0.0102766	0.0548986
	tr|A8J3U2|A8J3U2_CHLRE	70500000	76200000	86500000	148000000	176000000	195000000	7.77333e+07	173000000	1.1542	0.0126776	0.0603201
	tr|A0A2K3CV63|A0A2K3CV63_CHLRE	70500000	76200000	86500000	148000000	176000000	195000000	7.77333e+07	173000000	1.1542	0.0126776	0.0603201
	tr|A8JGJ6|A8JGJ6_CHLRE	57500000	64000000	104000000	166000000	157000000	180000000	7.51667e+07	1.67667e+08	1.1574	0.0122913	0.0598944
	tr|A8J6G0|A8J6G0_CHLRE	18200000	29000000	39800000	62800000	67000000	65600000	29000000	6.51333e+07	1.1673	0.0248602	0.0836663
	tr|Q6V506|Q6V506_CHLRE	1010000000	992000000	1140000000	2400000000	2460000000	2220000000	1.04733e+09	2360000000	1.1721	0.00028514	0.0140058
	tr|A8J914|A8J914_CHLRE	43600000	60900000	88700000	128000000	144000000	164000000	64400000	1.45333e+08	1.1742	0.009616	0.053552
	tr|A8JDA2|A8JDA2_CHLRE	64800000	70700000	75200000	154000000	138000000	186000000	7.02333e+07	1.59333e+08	1.1818	0.0203553	0.0758138
	tr|A8HQT1|A8HQT1_CHLRE	121000000	123000000	120000000	224000000	283000000	320000000	1.21333e+08	2.75667e+08	1.1839	0.0311691	0.0937338
	tr|A0A2K3D6D3|A0A2K3D6D3_CHLRE	20700000	24100000	22000000	51400000	48900000	52000000	2.22667e+07	5.07667e+07	1.189	3.21789e-05	0.00578972
	tr|A8ISV8|A8ISV8_CHLRE	178000000	73100000	118000000	277000000	287000000	292000000	1.23033e+08	2.85333e+08	1.2136	0.0310893	0.0937338
	tr|A8IZR5|A8IZR5_CHLRE	275000000	286000000	276000000	584000000	750000000	615000000	279000000	6.49667e+08	1.2194	0.0179962	0.0713441
	P80028|TRXH_CHLRE	275000000	286000000	276000000	584000000	750000000	615000000	279000000	6.49667e+08	1.2194	0.0179962	0.0713441
	tr|A8JCW1|A8JCW1_CHLRE	77000000	157000000	156000000	293000000	354000000	262000000	130000000	303000000	1.2208	0.0102653	0.0548986
	tr|A8J843|A8J843_CHLRE	215000000	219000000	263000000	441000000	567000000	636000000	2.32333e+08	548000000	1.238	0.0247166	0.0833026
	tr|Q6QIW0|Q6QIW0_CHLRE	215000000	219000000	263000000	441000000	567000000	636000000	2.32333e+08	548000000	1.238	0.0247166	0.0833026
	tr|A8IJ34|A8IJ34_CHLRE	177000000	137000000	186000000	371000000	367000000	442000000	1.66667e+08	3.93333e+08	1.2388	0.00284672	0.033585
	tr|A0A2K3D3B1|A0A2K3D3B1_CHLRE	177000000	137000000	186000000	371000000	367000000	442000000	1.66667e+08	3.93333e+08	1.2388	0.00284672	0.033585
	tr|A0A2K3CQ32|A0A2K3CQ32_CHLRE	40800000	39300000	32600000	74700000	80400000	111000000	3.75667e+07	88700000	1.2395	0.0397377	0.108456
	tr|A8JC51|A8JC51_CHLRE	326000000	304000000	373000000	741000000	758000000	870000000	3.34333e+08	7.89667e+08	1.24	0.00224843	0.0300868
	tr|A8ICK6|A8ICK6_CHLRE	56600000	38000000	57700000	100000000	132000000	128000000	5.07667e+07	120000000	1.2411	0.00720849	0.0464906
	tr|A8IU48|A8IU48_CHLRE	73600000	88200000	103000000	191000000	193000000	242000000	8.82667e+07	2.08667e+08	1.2413	0.00783896	0.0475514
	tr|A8J0N7|A8J0N7_CHLRE	2410000000	2430000000	2840000000	5580000000	5890000000	6770000000	2560000000	6080000000	1.2479	0.00470465	0.0406055
	tr|A8HX89|A8HX89_CHLRE	509000000	557000000	538000000	1090000000	1170000000	1560000000	5.34667e+08	1.27333e+09	1.2519	0.0354779	0.101687
	tr|A8J7K1|A8J7K1_CHLRE	21900000	38700000	56600000	88300000	83300000	109000000	3.90667e+07	9.35333e+07	1.2595	0.0144935	0.0648729
	tr|Q66YD0|Q66YD0_CHLRE	394000000	370000000	430000000	758000000	1050000000	1060000000	398000000	956000000	1.2642	0.0270577	0.0887629
	tr|A0A2K3D2Y6|A0A2K3D2Y6_CHLRE	95200000	77400000	104000000	229000000	220000000	221000000	92200000	2.23333e+08	1.2764	0.00138905	0.0239471
	tr|A0A2K3CRX4|A0A2K3CRX4_CHLRE	14900000	12700000	17000000	29200000	42900000	36000000	1.48667e+07	3.60333e+07	1.2773	0.0247087	0.0833026
	tr|A0A2K3E3K1|A0A2K3E3K1_CHLRE	388000000	278000000	382000000	851000000	859000000	848000000	3.49333e+08	8.52667e+08	1.2874	0.00470942	0.0406055
	tr|A8JGR1|A8JGR1_CHLRE	388000000	278000000	382000000	851000000	859000000	848000000	3.49333e+08	8.52667e+08	1.2874	0.00470942	0.0406055
	tr|A2PZB5|A2PZB5_CHLRE	116000000	111000000	69800000	176000000	268000000	282000000	9.89333e+07	242000000	1.2905	0.0341928	0.0997196
	tr|A8J9S9|A8J9S9_CHLRE	116000000	111000000	69800000	176000000	268000000	282000000	9.89333e+07	242000000	1.2905	0.0341928	0.0997196
	tr|A0A2K3CV60|A0A2K3CV60_CHLRE	138000000	159000000	137000000	327000000	371000000	368000000	1.44667e+08	3.55333e+08	1.2964	0.000996355	0.0194206
	tr|A8J3U1|A8J3U1_CHLRE	138000000	159000000	137000000	327000000	371000000	368000000	1.44667e+08	3.55333e+08	1.2964	0.000996355	0.0194206
	tr|A0A2K3D8D3|A0A2K3D8D3_CHLRE	57800000	60500000	70900000	175000000	126000000	167000000	6.30667e+07	156000000	1.3066	0.0200264	0.0754351
	tr|A8JFP1|A8JFP1_CHLRE	57800000	60500000	70900000	175000000	126000000	167000000	6.30667e+07	156000000	1.3066	0.0200264	0.0754351
	Q39617|POR_CHLRE	264000000	243000000	289000000	556000000	601000000	822000000	2.65333e+08	6.59667e+08	1.3139	0.0378365	0.105608
	tr|A8HPJ2|A8HPJ2_CHLRE	264000000	243000000	289000000	556000000	601000000	822000000	2.65333e+08	6.59667e+08	1.3139	0.0378365	0.105608
	tr|A8JJR9|A8JJR9_CHLRE	154000000	154000000	130000000	308000000	407000000	374000000	146000000	363000000	1.314	0.0126969	0.0603201
	tr|A0A2K3E6L7|A0A2K3E6L7_CHLRE	154000000	154000000	130000000	308000000	407000000	374000000	146000000	363000000	1.314	0.0126969	0.0603201
	tr|A8HQF3|A8HQF3_CHLRE	154000000	154000000	130000000	308000000	407000000	374000000	146000000	363000000	1.314	0.0126969	0.0603201
	tr|Q6JIY9|Q6JIY9_CHLRE	154000000	154000000	130000000	308000000	407000000	374000000	146000000	363000000	1.314	0.0126969	0.0603201
	tr|A8IXT4|A8IXT4_CHLRE	60000000	76400000	103000000	213000000	232000000	157000000	79800000	2.00667e+08	1.3303	0.0166407	0.0690117
	tr|A0A2K3DZH5|A0A2K3DZH5_CHLRE	60000000	76400000	103000000	213000000	232000000	157000000	79800000	2.00667e+08	1.3303	0.0166407	0.0690117
	tr|A0A2K3E4X9|A0A2K3E4X9_CHLRE	30600000	25500000	35600000	88900000	56800000	85400000	3.05667e+07	7.70333e+07	1.3335	0.0362893	0.102761
	tr|A8HR70|A8HR70_CHLRE	58700000	38500000	43900000	134000000	110000000	112000000	4.70333e+07	1.18667e+08	1.3352	0.00227677	0.0300868
	tr|A0A2K3CZ17|A0A2K3CZ17_CHLRE	58700000	38500000	43900000	134000000	110000000	112000000	4.70333e+07	1.18667e+08	1.3352	0.00227677	0.0300868
	tr|A8J363|A8J363_CHLRE	38100000	56600000	80300000	137000000	135000000	170000000	5.83333e+07	1.47333e+08	1.3367	0.00602149	0.04347
	P48267|RR7_CHLRE	81300000	67300000	81500000	213000000	197000000	172000000	76700000	194000000	1.3388	0.00474506	0.0406055
	tr|A0A218N9A1|A0A218N9A1_CHLRE	81300000	67300000	81500000	213000000	197000000	172000000	76700000	194000000	1.3388	0.00474506	0.0406055
	tr|Q8LK22|Q8LK22_CHLRE	572000000	557000000	700000000	1440000000	1620000000	1570000000	6.09667e+08	1.54333e+09	1.34	0.000218405	0.0128108
	tr|A8ICN7|A8ICN7_CHLRE	32000000	29600000	37000000	74700000	81600000	94700000	3.28667e+07	8.36667e+07	1.348	0.00698706	0.0456501
	tr|A0A2K3D985|A0A2K3D985_CHLRE	32000000	29600000	37000000	74700000	81600000	94700000	3.28667e+07	8.36667e+07	1.348	0.00698706	0.0456501
	tr|A8HQP1|A8HQP1_CHLRE	31100000	30900000	42300000	91300000	90900000	83400000	3.47667e+07	8.85333e+07	1.3485	0.000583912	0.0160679
	tr|A8J8R7|A8J8R7_CHLRE	57700000	63500000	58500000	131000000	163000000	164000000	59900000	1.52667e+08	1.3498	0.0116343	0.0579244
	tr|A0A2K3DIW8|A0A2K3DIW8_CHLRE	20200000	23900000	24300000	43500000	68200000	63600000	22800000	5.84333e+07	1.3578	0.039045	0.107065
	tr|A8I7P5|A8I7P5_CHLRE	58400000	50600000	110000000	182000000	227000000	153000000	73000000	1.87333e+08	1.3596	0.0165778	0.0690117
	tr|Q93WE2|Q93WE2_CHLRE	58400000	50600000	110000000	182000000	227000000	153000000	73000000	1.87333e+08	1.3596	0.0165778	0.0690117
	tr|Q9FPW0|Q9FPW0_CHLRE	16600000	20800000	24400000	53700000	49300000	55700000	20600000	52900000	1.3606	0.000458216	0.0157749
	tr|A8JCJ2|A8JCJ2_CHLRE	16600000	20800000	24400000	53700000	49300000	55700000	20600000	52900000	1.3606	0.000458216	0.0157749
	tr|A8IZH9|A8IZH9_CHLRE	46700000	7810000	53500000	97500000	104000000	76000000	3.60033e+07	92500000	1.3613	0.0371216	0.104234
	tr|A0A2K3DZ41|A0A2K3DZ41_CHLRE	1700000	1350000	1530000	3750000	4120000	3940000	1.52667e+06	3.93667e+06	1.3666	8.28696e-05	0.0107049
	tr|A8JFW5|A8JFW5_CHLRE	96700000	124000000	146000000	337000000	320000000	290000000	1.22233e+08	3.15667e+08	1.3688	0.000619457	0.0164947
	tr|Q8SAQ6|Q8SAQ6_CHLRE	152000000	141000000	144000000	356000000	335000000	438000000	1.45667e+08	3.76333e+08	1.3693	0.0171989	0.0697198
	tr|A8J5F7|A8J5F7_CHLRE	152000000	141000000	144000000	356000000	335000000	438000000	1.45667e+08	3.76333e+08	1.3693	0.0171989	0.0697198
	tr|A0A2K3DB02|A0A2K3DB02_CHLRE	11800000	10400000	12800000	27400000	33700000	29500000	1.16667e+07	30200000	1.3722	0.00481837	0.0406055
	tr|A8J933|A8J933_CHLRE	26600000	27100000	34100000	69900000	77800000	79800000	2.92667e+07	7.58333e+07	1.3736	0.000356341	0.0147239
	tr|Q84XR9|Q84XR9_CHLRE	48600000	218000000	311000000	591000000	419000000	489000000	1.92533e+08	4.99667e+08	1.3759	0.0359213	0.102321
	tr|A8JFK4|A8JFK4_CHLRE	489000000	431000000	560000000	1110000000	1120000000	1630000000	4.93333e+08	1.28667e+09	1.383	0.0385578	0.106856
	tr|A0A2K3DQH9|A0A2K3DQH9_CHLRE	489000000	431000000	560000000	1110000000	1120000000	1630000000	4.93333e+08	1.28667e+09	1.383	0.0385578	0.106856
	tr|A0A2K3CQS1|A0A2K3CQS1_CHLRE	33100000	59600000	139000000	199000000	183000000	223000000	7.72333e+07	2.01667e+08	1.3847	0.0463721	0.118819
	tr|A0A2K3E7M7|A0A2K3E7M7_CHLRE	41800000	78200000	44600000	121000000	178000000	131000000	5.48667e+07	1.43333e+08	1.3854	0.0183876	0.0718282
	tr|A0A2K3DLV6|A0A2K3DLV6_CHLRE	136000000	111000000	135000000	300000000	350000000	350000000	1.27333e+08	3.33333e+08	1.3884	0.00180105	0.0266624
	Q9SMH5|DYHC2_CHLRE	136000000	111000000	135000000	300000000	350000000	350000000	1.27333e+08	3.33333e+08	1.3884	0.00180105	0.0266624
	tr|Q8S4W5|Q8S4W5_CHLRE	20700000	18900000	22500000	49900000	59900000	53600000	20700000	5.44667e+07	1.3957	0.00360221	0.0379531
	tr|A8I554|A8I554_CHLRE	23000000	20500000	17900000	51500000	58500000	52000000	2.04667e+07	54000000	1.3997	0.000552117	0.0160679
	Q01657|RSP6_CHLRE	23000000	20500000	17900000	51500000	58500000	52000000	2.04667e+07	54000000	1.3997	0.000552117	0.0160679
	tr|A8IKD6|A8IKD6_CHLRE	40500000	68500000	125000000	228000000	183000000	211000000	78000000	2.07333e+08	1.4104	0.0188103	0.0729638
	tr|A0A2K3DWZ7|A0A2K3DWZ7_CHLRE	74500000	76500000	81400000	236000000	233000000	154000000	7.74667e+07	2.07667e+08	1.4226	0.0392923	0.107491
	tr|A8IA42|A8IA42_CHLRE	27900000	25100000	26600000	71500000	89200000	53700000	2.65333e+07	7.14667e+07	1.4295	0.0474853	0.120096
	tr|A0A2K3E068|A0A2K3E068_CHLRE	27900000	25100000	26600000	71500000	89200000	53700000	2.65333e+07	7.14667e+07	1.4295	0.0474853	0.120096
	Q6RCE1|IFT74_CHLRE	22600000	17500000	20000000	50800000	58000000	54400000	2.00333e+07	54400000	1.4412	0.000325114	0.0147239
	tr|A0A2K3E6H6|A0A2K3E6H6_CHLRE	22600000	17500000	20000000	50800000	58000000	54400000	2.00333e+07	54400000	1.4412	0.000325114	0.0147239
	tr|A0A2K3E1Q3|A0A2K3E1Q3_CHLRE	13100000	12900000	12600000	28800000	43000000	36200000	1.28667e+07	36000000	1.4844	0.0298776	0.0922605
	tr|A0A2K3CPL3|A0A2K3CPL3_CHLRE	111000000	71200000	115000000	297000000	303000000	247000000	9.90667e+07	2.82333e+08	1.5109	0.00157202	0.0251827
	tr|A0A2K3CXG4|A0A2K3CXG4_CHLRE	44600000	59000000	88000000	178000000	187000000	185000000	6.38667e+07	1.83333e+08	1.5213	0.00883306	0.050763
	tr|A8IIK8|A8IIK8_CHLRE	199000000	157000000	189000000	463000000	519000000	587000000	1.81667e+08	523000000	1.5255	0.00585332	0.0429182
	tr|A0A2K3DAF7|A0A2K3DAF7_CHLRE	199000000	157000000	189000000	463000000	519000000	587000000	1.81667e+08	523000000	1.5255	0.00585332	0.0429182
	tr|A0A2K3D2K9|A0A2K3D2K9_CHLRE	14800000	1310000000	1270000000	2170000000	2790000000	2560000000	8.64933e+08	2.50667e+09	1.5351	0.0449105	0.116859
	tr|A8IKP1|A8IKP1_CHLRE	14800000	1310000000	1270000000	2170000000	2790000000	2560000000	8.64933e+08	2.50667e+09	1.5351	0.0449105	0.116859
	tr|A0A2K3DXH4|A0A2K3DXH4_CHLRE	15000000	17900000	13000000	48000000	53300000	32200000	15300000	44500000	1.5403	0.0384745	0.106856
	tr|A8IM71|A8IM71_CHLRE	74900000	76200000	83500000	239000000	195000000	250000000	78200000	228000000	1.5438	0.0108407	0.0562225
	tr|A0A2K3DRN1|A0A2K3DRN1_CHLRE	74900000	76200000	83500000	239000000	195000000	250000000	78200000	228000000	1.5438	0.0108407	0.0562225
	tr|A0A2K3E0Z7|A0A2K3E0Z7_CHLRE	3850000	23600000	28800000	61700000	63100000	40600000	18750000	5.51333e+07	1.556	0.0259502	0.0864638
	tr|Q84XS2|Q84XS2_CHLRE	17000000	15000000	22700000	43600000	52300000	65300000	1.82333e+07	5.37333e+07	1.5592	0.0200898	0.0754351
	tr|A0A2K3DEW1|A0A2K3DEW1_CHLRE	85000	565000	1050000	1180000	2160000	1670000	566667	1670000	1.5593	0.0498859	0.124263
	tr|Q84XS0|Q84XS0_CHLRE	52000000	51300000	63800000	155000000	150000000	188000000	55700000	1.64333e+08	1.5609	0.00676835	0.0449749
	tr|A0A2K3CS28|A0A2K3CS28_CHLRE	53200000	19400000	77200000	172000000	124000000	148000000	4.99333e+07	148000000	1.5675	0.0116457	0.0579244
	tr|A8ITX0|A8ITX0_CHLRE	36000000	44700000	46400000	148000000	104000000	129000000	4.23667e+07	127000000	1.5838	0.0171007	0.0697198
	Q9LD46|CRD1_CHLRE	36000000	44700000	46400000	148000000	104000000	129000000	4.23667e+07	127000000	1.5838	0.0171007	0.0697198
	tr|A8HR79|A8HR79_CHLRE	34500000	116000000	231000000	358000000	402000000	395000000	1.27167e+08	385000000	1.5981	0.0392756	0.107491
	tr|A8JC99|A8JC99_CHLRE	42700000	38700000	48100000	157000000	109000000	131000000	4.31667e+07	1.32333e+08	1.6162	0.0201246	0.0754351
	tr|A0A2K3CRF7|A0A2K3CRF7_CHLRE	42700000	38700000	48100000	157000000	109000000	131000000	4.31667e+07	1.32333e+08	1.6162	0.0201246	0.0754351
	tr|A8IL32|A8IL32_CHLRE	256000000	79400000	195000000	506000000	447000000	710000000	176800000	5.54333e+08	1.6486	0.0221364	0.0787095
	tr|A8JA22|A8JA22_CHLRE	59700000	92200000	61800000	218000000	192000000	260000000	7.12333e+07	2.23333e+08	1.6486	0.00626606	0.0442188
	tr|A8IQC5|A8IQC5_CHLRE	409000000	333000000	418000000	1260000000	1080000000	1350000000	3.86667e+08	1230000000	1.6695	0.00468723	0.0406055
	tr|A0A2K3CNY6|A0A2K3CNY6_CHLRE	409000000	333000000	418000000	1260000000	1080000000	1350000000	3.86667e+08	1230000000	1.6695	0.00468723	0.0406055
	tr|Q6QIV9|Q6QIV9_CHLRE	26400000	46400000	69600000	146000000	122000000	185000000	4.74667e+07	151000000	1.6696	0.0129087	0.0605077
	tr|A0A2K3E434|A0A2K3E434_CHLRE	39700000	75800000	57800000	209000000	174000000	169000000	5.77667e+07	184000000	1.6714	0.00173429	0.026347
	tr|A0A2K3E1D1|A0A2K3E1D1_CHLRE	40600000	548000000	654000000	1420000000	1480000000	1080000000	414200000	1.32667e+09	1.6794	0.0209865	0.0766554
	tr|Q6Y682|Q6Y682_CHLRE	125000000	131000000	151000000	383000000	392000000	541000000	1.35667e+08	4.38667e+08	1.6931	0.0251756	0.0846058
	tr|A0A2K3CXP1|A0A2K3CXP1_CHLRE	3120000	3050000	4410000	11900000	8480000	14300000	3.52667e+06	11560000	1.7128	0.0344265	0.10006
	tr|A0A2K3D9U2|A0A2K3D9U2_CHLRE	71400000	30000000	73400000	195000000	152000000	233000000	5.82667e+07	1.93333e+08	1.7303	0.0127585	0.0603201
	tr|A0A2K3DKH4|A0A2K3DKH4_CHLRE	39500000	4290000	57400000	139000000	131000000	72200000	33730000	1.14067e+08	1.7578	0.0417318	0.111174
	tr|A8IRR7|A8IRR7_CHLRE	N/A	12400000	24800000	37900000	40300000	48100000	1.24e+07	42100000	1.7635	0.0377597	0.105608
	tr|A0A2K3DY69|A0A2K3DY69_CHLRE	N/A	12400000	24800000	37900000	40300000	48100000	1.24e+07	42100000	1.7635	0.0377597	0.105608
	tr|A0A2K3DRF1|A0A2K3DRF1_CHLRE	22900000	20900000	52800000	106000000	113000000	109000000	32200000	1.09333e+08	1.7636	0.0146866	0.0651015
	tr|A8HYN3|A8HYN3_CHLRE	46300000	62600000	27800000	154000000	171000000	142000000	4.55667e+07	1.55667e+08	1.7724	0.00125564	0.0233091
	tr|A8JDK1|A8JDK1_CHLRE	N/A	4740000	9480000	13500000	18600000	17900000	4.74e+06	1.66667e+07	1.814	0.0289966	0.0911962
	tr|A8IAE5|A8IAE5_CHLRE	28500000	40200000	6180000	81800000	103000000	79700000	24960000	8.81667e+07	1.8206	0.00871475	0.0503304
	tr|A8I7V2|A8I7V2_CHLRE	22900000	20200000	27400000	84900000	82300000	83600000	23500000	83600000	1.8308	0.000377696	0.0147239
	tr|A0A2K3CQ83|A0A2K3CQ83_CHLRE	14300000	51800000	74100000	148000000	154000000	207000000	4.67333e+07	1.69667e+08	1.8602	0.0087578	0.0504544
	tr|A8IDT3|A8IDT3_CHLRE	17900000	19400000	16500000	68000000	76200000	53300000	1.79333e+07	6.58333e+07	1.8762	0.0177548	0.0712517
	tr|A8IHF4|A8IHF4_CHLRE	4920000	17700000	26400000	69600000	67600000	43200000	16340000	6.01333e+07	1.8798	0.0168893	0.0695494
	tr|A0A2K3CTQ7|A0A2K3CTQ7_CHLRE	4070000	3620000	5450000	17400000	15800000	16000000	4380000	16400000	1.9047	9.15998e-05	0.0107126
	tr|A0A2K3D261|A0A2K3D261_CHLRE	34000000	29600000	44200000	179000000	105000000	120000000	3.59333e+07	1.34667e+08	1.906	0.0442185	0.116137
	Q8LPD9|PHOT_CHLRE	50800000	39000000	47000000	139000000	154000000	236000000	45600000	1.76333e+08	1.9512	0.0475969	0.120096
	tr|A8J282|A8J282_CHLRE	87700000	324000000	362000000	1000000000	1050000000	1060000000	257900000	1.03667e+09	2.0071	0.00938597	0.0529007
	tr|A0A2K3DEF1|A0A2K3DEF1_CHLRE	14200000	11900000	18800000	71800000	70100000	43600000	1.49667e+07	6.18333e+07	2.0466	0.0309175	0.0937338
	tr|A8JIF0|A8JIF0_CHLRE	34300000	11000000	10700000	61900000	62900000	111000000	1.86667e+07	78600000	2.0741	0.0473496	0.120096
	tr|A0A2K3CQ34|A0A2K3CQ34_CHLRE	34300000	11000000	10700000	61900000	62900000	111000000	1.86667e+07	78600000	2.0741	0.0473496	0.120096
	tr|Q763T6|Q763T6_CHLRE	27200000	25600000	28800000	107000000	129000000	127000000	27200000	121000000	2.1533	0.00494952	0.0406055
	tr|A0A2K3CVF8|A0A2K3CVF8_CHLRE	10500000	18200000	26200000	80800000	110000000	54400000	18300000	8.17333e+07	2.1591	0.0495509	0.12356
	tr|A0A2K3DPW8|A0A2K3DPW8_CHLRE	4380000	324000000	362000000	1000000000	1050000000	1060000000	2.30127e+08	1.03667e+09	2.1715	0.0171215	0.0697198
	tr|A0A2K3DMH6|A0A2K3DMH6_CHLRE	21300000	24500000	51400000	158000000	109000000	172000000	32400000	1.46333e+08	2.1752	0.0135393	0.0625452
	tr|A8HXW8|A8HXW8_CHLRE	21300000	24500000	51400000	158000000	109000000	172000000	32400000	1.46333e+08	2.1752	0.0135393	0.0625452
	tr|A8J594|A8J594_CHLRE	N/A	7200000	14400000	30300000	34900000	32600000	7.2e+06	32600000	2.1788	0.0181392	0.0714271
	Q39592|DYL5_CHLRE	N/A	7200000	14400000	30300000	34900000	32600000	7.2e+06	32600000	2.1788	0.0181392	0.0714271
	tr|A0A2K3DA52|A0A2K3DA52_CHLRE	1110000	30900000	37300000	133000000	106000000	77900000	2.31033e+07	1.05633e+08	2.1929	0.016621	0.0690117
	tr|A0A2K3DCH9|A0A2K3DCH9_CHLRE	1310000000	1300000000	1500000000	5250000000	5490000000	8300000000	1370000000	6.34667e+09	2.2118	0.0360877	0.102438
	tr|Q6UP32|Q6UP32_CHLRE	46300000	35300000	20200000	138000000	230000000	144000000	3.39333e+07	1.70667e+08	2.3304	0.0372501	0.10447
	tr|A8JCP5|A8JCP5_CHLRE	80300000	126000000	91600000	526000000	582000000	652000000	99300000	5.86667e+08	2.5627	0.00231557	0.0304276
	tr|A8JGK5|A8JGK5_CHLRE	30200000	28100000	39900000	154000000	176000000	263000000	3.27333e+07	1.97667e+08	2.5942	0.0370091	0.104169
	tr|A0A2K3E242|A0A2K3E242_CHLRE	16200000	152000000	32700000	414000000	398000000	402000000	6.69667e+07	4.04667e+08	2.5952	0.0147655	0.0651015
	tr|Q695H0|Q695H0_CHLRE	33700000	33400000	33100000	205000000	215000000	194000000	33400000	2.04667e+08	2.6154	0.00124156	0.0232321
	tr|A8IWL3|A8IWL3_CHLRE	28400000	8070000	45600000	176000000	162000000	185000000	2.73567e+07	1.74333e+08	2.6719	0.000846881	0.0180078
	tr|A0A2K3DYI3|A0A2K3DYI3_CHLRE	28400000	8070000	45600000	176000000	162000000	185000000	2.73567e+07	1.74333e+08	2.6719	0.000846881	0.0180078
	tr|A0A2K3CQ54|A0A2K3CQ54_CHLRE	91400000	60500000	76300000	655000000	324000000	502000000	7.60667e+07	4.93667e+08	2.6982	0.0475517	0.120096
	tr|A8JII3|A8JII3_CHLRE	91400000	60500000	76300000	655000000	324000000	502000000	7.60667e+07	4.93667e+08	2.6982	0.0475517	0.120096
	P31178|GLE_CHLRE	91400000	60500000	76300000	655000000	324000000	502000000	7.60667e+07	4.93667e+08	2.6982	0.0475517	0.120096
	tr|A8IR49|A8IR49_CHLRE	5470000	3240000	7700000	42100000	38200000	30600000	5470000	3.69667e+07	2.7566	0.00564379	0.0419571
	tr|A0A2K3CPG8|A0A2K3CPG8_CHLRE	5470000	3240000	7700000	42100000	38200000	30600000	5470000	3.69667e+07	2.7566	0.00564379	0.0419571
	tr|A8J4I9|A8J4I9_CHLRE	5270000	4680000	4980000	38800000	37000000	34200000	4.97667e+06	3.66667e+07	2.8812	0.0015377	0.0249606
	tr|A0A2K3DFG1|A0A2K3DFG1_CHLRE	5270000	4680000	4980000	38800000	37000000	34200000	4.97667e+06	3.66667e+07	2.8812	0.0015377	0.0249606
	tr|A8J6Q7|A8J6Q7_CHLRE	4090000	3750000	5860000	36600000	36000000	36300000	4.56667e+06	36300000	2.9908	0.000188452	0.0122441
	tr|A8HSV0|A8HSV0_CHLRE	2570000	23000000	22000000	86500000	125000000	177000000	1.58567e+07	129500000	3.0298	0.0422097	0.112154
	tr|A0A2K3E7I4|A0A2K3E7I4_CHLRE	7770000	6600000	8700000	49800000	53000000	86100000	7690000	6.29667e+07	3.0335	0.0410177	0.110276
	tr|A8HUU9|A8HUU9_CHLRE	921000	51700000	2420000	166000000	176000000	200000000	18347000	1.80667e+08	3.2997	0.00254855	0.0317077
	tr|A0A2K3D977|A0A2K3D977_CHLRE	3910000	3610000	4950000	55100000	73100000	56700000	4.15667e+06	6.16333e+07	3.8902	0.00959276	0.053552
	tr|A0A2K3D087|A0A2K3D087_CHLRE	1320000	1360000	1340000	20800000	23000000	21900000	1340000	21900000	4.0306	0.00094955	0.0189829
	tr|A0A2K3D091|A0A2K3D091_CHLRE	1320000	1360000	1340000	20800000	23000000	21900000	1340000	21900000	4.0306	0.00094955	0.0189829
	tr|A8IS63|A8IS63_CHLRE	902000	1130000	1320000	43000000	46400000	51500000	1.11733e+06	4.69667e+07	5.3935	0.00283436	0.033585
	tr|A0A2K3CUX5|A0A2K3CUX5_CHLRE	902000	1130000	1320000	43000000	46400000	51500000	1.11733e+06	4.69667e+07	5.3935	0.00283436	0.033585
	tr|A0A2K3DTE3|A0A2K3DTE3_CHLRE	N/A	26900000	53700000	1840000000	1890000000	1870000000	2.68667e+07	1.86667e+09	6.1185	1.12797e-07	0.000263833
	tr|A0A2K3DSH1|A0A2K3DSH1_CHLRE	N/A	N/A	N/A	500000	547000	523000	N/A	523333	25.6412	0.000671561	0.0165345
	tr|A8JGW7|A8JGW7_CHLRE	N/A	N/A	N/A	3490000	3210000	3350000	N/A	3350000	28.3196	0.000581656	0.0160679
	tr|A0A2K3D5P3|A0A2K3D5P3_CHLRE	N/A	N/A	N/A	3490000	3210000	3350000	N/A	3350000	28.3196	0.000581656	0.0160679
	tr|A0A2K3DV05|A0A2K3DV05_CHLRE	N/A	N/A	N/A	3120000	3860000	3490000	N/A	3490000	28.3787	0.00372562	0.038448
	tr|A8J389|A8J389_CHLRE	N/A	N/A	N/A	3120000	3860000	3490000	N/A	3490000	28.3787	0.00372562	0.038448
	tr|A8J1V7|A8J1V7_CHLRE	N/A	N/A	N/A	4210000	3820000	3430000	N/A	3820000	28.509	0.00345641	0.037085
	tr|A0A2K3DCF1|A0A2K3DCF1_CHLRE	N/A	N/A	N/A	4210000	3820000	3430000	N/A	3820000	28.509	0.00345641	0.037085
	tr|A8J1Y0|A8J1Y0_CHLRE	N/A	N/A	N/A	4510000	4790000	4650000	N/A	4650000	28.7927	0.000302018	0.0144167
	tr|A8J6N7|A8J6N7_CHLRE	N/A	N/A	N/A	4880000	6460000	5670000	N/A	5670000	29.0788	0.00640879	0.0442188
	tr|A8J6R1|A8J6R1_CHLRE	N/A	N/A	N/A	4880000	6460000	5670000	N/A	5670000	29.0788	0.00640879	0.0442188
	tr|A0A2K3CQL0|A0A2K3CQL0_CHLRE	N/A	N/A	N/A	4880000	6460000	5670000	N/A	5670000	29.0788	0.00640879	0.0442188
	tr|A0A2K3CQP7|A0A2K3CQP7_CHLRE	N/A	N/A	N/A	4880000	6460000	5670000	N/A	5670000	29.0788	0.00640879	0.0442188
	tr|A8HZE9|A8HZE9_CHLRE	N/A	N/A	N/A	4880000	6460000	5670000	N/A	5670000	29.0788	0.00640879	0.0442188
	tr|A0A2K3DAY9|A0A2K3DAY9_CHLRE	N/A	N/A	N/A	4880000	6460000	5670000	N/A	5670000	29.0788	0.00640879	0.0442188
	tr|A0A2K3E8A4|A0A2K3E8A4_CHLRE	N/A	N/A	N/A	5890000	6280000	6080000	N/A	6.08333e+06	29.1803	0.000342402	0.0147239
	tr|A8J082|A8J082_CHLRE	N/A	N/A	N/A	6940000	6780000	7100000	N/A	6940000	29.3704	0.000177127	0.0119834
	tr|A0A2K3DEC1|A0A2K3DEC1_CHLRE	N/A	N/A	N/A	6940000	6780000	7100000	N/A	6940000	29.3704	0.000177127	0.0119834
	tr|A0A2K3DGR4|A0A2K3DGR4_CHLRE	N/A	N/A	N/A	6470000	5130000	9510000	N/A	7.03667e+06	29.3903	0.032276	0.0962928
	tr|A8IUW6|A8IUW6_CHLRE	N/A	N/A	N/A	5860000	8830000	7350000	N/A	7.34667e+06	29.4525	0.0133472	0.0620657
	tr|A0A2K3CYK3|A0A2K3CYK3_CHLRE	N/A	N/A	N/A	5860000	8830000	7350000	N/A	7.34667e+06	29.4525	0.0133472	0.0620657
	tr|A0A2K3CRC2|A0A2K3CRC2_CHLRE	N/A	N/A	N/A	9580000	6580000	8080000	N/A	8080000	29.5898	0.0112936	0.0575506
	tr|A8JCE3|A8JCE3_CHLRE	N/A	N/A	N/A	7950000	9250000	10600000	N/A	9.26667e+06	29.7875	0.00674687	0.0449599
	tr|A0A2K3DKE5|A0A2K3DKE5_CHLRE	N/A	N/A	N/A	7950000	9250000	10600000	N/A	9.26667e+06	29.7875	0.00674687	0.0449599
	tr|A0A2K3DWV5|A0A2K3DWV5_CHLRE	N/A	N/A	N/A	9160000	9900000	10600000	N/A	9.88667e+06	29.8809	0.00176362	0.026443
	tr|A0A2K3CWW3|A0A2K3CWW3_CHLRE	N/A	N/A	N/A	10600000	9210000	9920000	N/A	9910000	29.8843	0.00163569	0.0251827
	tr|A0A2K3DTW6|A0A2K3DTW6_CHLRE	N/A	N/A	N/A	14500000	10800000	7160000	N/A	10820000	30.0111	0.0362761	0.102761
	tr|A8J5W8|A8J5W8_CHLRE	N/A	N/A	N/A	11900000	14800000	9090000	N/A	11930000	30.1519	0.0185619	0.0721199
	tr|A0A2K3D450|A0A2K3D450_CHLRE	N/A	N/A	N/A	11900000	14800000	9090000	N/A	11930000	30.1519	0.0185619	0.0721199
	tr|A0A2K3DUY9|A0A2K3DUY9_CHLRE	N/A	N/A	N/A	13000000	14800000	11200000	N/A	13000000	30.2759	0.00632992	0.0442188
	tr|L7V0A4|L7V0A4_CHLRE	N/A	N/A	N/A	13000000	14800000	11200000	N/A	13000000	30.2759	0.00632992	0.0442188
	tr|A8HQJ4|A8HQJ4_CHLRE	N/A	N/A	N/A	13200000	13300000	13500000	N/A	1.33333e+07	30.3124	4.37471e-05	0.0073089
	tr|A8JCJ3|A8JCJ3_CHLRE	N/A	N/A	N/A	15800000	13300000	14500000	N/A	1.45333e+07	30.4367	0.00245808	0.0315904
	tr|A0A2K3DK90|A0A2K3DK90_CHLRE	N/A	N/A	N/A	15800000	13300000	14500000	N/A	1.45333e+07	30.4367	0.00245808	0.0315904
	tr|A8HZF9|A8HZF9_CHLRE	N/A	N/A	N/A	17600000	17400000	17500000	N/A	17500000	30.7047	1.08842e-05	0.00318226
	tr|A0A2K3D4P0|A0A2K3D4P0_CHLRE	N/A	N/A	N/A	18200000	17400000	17800000	N/A	17800000	30.7292	0.000168286	0.0119834
	tr|A8HPS1|A8HPS1_CHLRE	N/A	N/A	N/A	19200000	20100000	18400000	N/A	1.92333e+07	30.841	0.000651154	0.0164947
	tr|A0A2K3E5Y2|A0A2K3E5Y2_CHLRE	N/A	N/A	N/A	19200000	20100000	18400000	N/A	1.92333e+07	30.841	0.000651154	0.0164947
	tr|A8IZA4|A8IZA4_CHLRE	N/A	N/A	N/A	13600000	19700000	25800000	N/A	19700000	30.8755	0.0305051	0.0932698
	tr|A0A2K3DHV3|A0A2K3DHV3_CHLRE	N/A	N/A	N/A	13600000	19700000	25800000	N/A	19700000	30.8755	0.0305051	0.0932698
	tr|A0A2K3DD87|A0A2K3DD87_CHLRE	N/A	N/A	N/A	16400000	20000000	23500000	N/A	1.99667e+07	30.8949	0.0103742	0.0548986
	tr|A8IZX6|A8IZX6_CHLRE	N/A	N/A	N/A	16400000	20000000	23500000	N/A	1.99667e+07	30.8949	0.0103742	0.0548986
	tr|A8IZX5|A8IZX5_CHLRE	N/A	N/A	N/A	16400000	20000000	23500000	N/A	1.99667e+07	30.8949	0.0103742	0.0548986
	tr|A0A2K3DC35|A0A2K3DC35_CHLRE	N/A	N/A	N/A	17700000	24000000	20800000	N/A	2.08333e+07	30.9562	0.00753509	0.0473779
	tr|A0A2K3DPT9|A0A2K3DPT9_CHLRE	N/A	N/A	N/A	22600000	20900000	19100000	N/A	2.08667e+07	30.9586	0.00233691	0.0305365
	tr|A8HXS7|A8HXS7_CHLRE	N/A	N/A	N/A	16800000	22300000	23600000	N/A	20900000	30.9609	0.00979741	0.0540475
	tr|A0A2K3DKA3|A0A2K3DKA3_CHLRE	N/A	N/A	N/A	15800000	26900000	20500000	N/A	2.10667e+07	30.9723	0.0225311	0.079354
	tr|A0A2K3E0J5|A0A2K3E0J5_CHLRE	N/A	N/A	N/A	19700000	22100000	24400000	N/A	2.20667e+07	31.0392	0.00375969	0.038448
	tr|A8IWV3|A8IWV3_CHLRE	N/A	N/A	N/A	21800000	22800000	22300000	N/A	22300000	31.0544	0.000167533	0.0119834
	tr|A0A2K3DYS1|A0A2K3DYS1_CHLRE	N/A	N/A	N/A	21800000	22800000	22300000	N/A	22300000	31.0544	0.000167533	0.0119834
	tr|A8ILT1|A8ILT1_CHLRE	N/A	N/A	N/A	22400000	18600000	26300000	N/A	2.24333e+07	31.063	0.00967604	0.053631
	tr|A0A2K3D239|A0A2K3D239_CHLRE	N/A	N/A	N/A	22400000	18600000	26300000	N/A	2.24333e+07	31.063	0.00967604	0.053631
	tr|A0A2K3CS96|A0A2K3CS96_CHLRE	N/A	N/A	N/A	22500000	26600000	18500000	N/A	2.25333e+07	31.0694	0.0105977	0.0553954
	tr|A8J044|A8J044_CHLRE	N/A	N/A	N/A	21200000	24100000	22600000	N/A	2.26333e+07	31.0758	0.00136584	0.0239471
	tr|A0A2K3DE66|A0A2K3DE66_CHLRE	N/A	N/A	N/A	21200000	24100000	22600000	N/A	2.26333e+07	31.0758	0.00136584	0.0239471
	tr|A8IUW1|A8IUW1_CHLRE	N/A	N/A	N/A	15400000	22700000	30100000	N/A	2.27333e+07	31.0822	0.033123	0.0979451
	tr|A0A2K3CYM9|A0A2K3CYM9_CHLRE	N/A	N/A	N/A	15400000	22700000	30100000	N/A	2.27333e+07	31.0822	0.033123	0.0979451
	tr|A0A2K3DJI6|A0A2K3DJI6_CHLRE	N/A	N/A	N/A	22900000	24600000	22700000	N/A	23400000	31.1239	0.00066289	0.0164947
	tr|A8J2Q9|A8J2Q9_CHLRE	N/A	N/A	N/A	22900000	24800000	23900000	N/A	2.38667e+07	31.1523	0.000528201	0.0160679
	tr|A8I720|A8I720_CHLRE	N/A	N/A	N/A	24600000	24600000	24700000	N/A	2.46333e+07	31.198	1.83109e-06	0.000856584
	tr|A0A2K3DJ17|A0A2K3DJ17_CHLRE	N/A	N/A	N/A	24600000	24600000	24700000	N/A	2.46333e+07	31.198	1.83109e-06	0.000856584
	tr|A8HRH3|A8HRH3_CHLRE	N/A	N/A	N/A	26900000	24500000	25700000	N/A	25700000	31.2591	0.000725942	0.0166616
	tr|A8IHB3|A8IHB3_CHLRE	N/A	N/A	N/A	24800000	26800000	25800000	N/A	25800000	31.2647	0.000500395	0.0160679
	tr|A8IWN6|A8IWN6_CHLRE	N/A	N/A	N/A	27100000	26000000	28100000	N/A	2.70667e+07	31.3339	0.000501636	0.0160679
	tr|A8JDZ2|A8JDZ2_CHLRE	N/A	N/A	N/A	18600000	27100000	35600000	N/A	27100000	31.3356	0.0312631	0.0938696
	tr|A8IWT5|A8IWT5_CHLRE	N/A	N/A	N/A	18100000	27900000	37700000	N/A	27900000	31.3776	0.0387517	0.106913
	tr|A0A2K3DYQ4|A0A2K3DYQ4_CHLRE	N/A	N/A	N/A	18100000	27900000	37700000	N/A	27900000	31.3776	0.0387517	0.106913
	tr|A8ISB9|A8ISB9_CHLRE	N/A	N/A	N/A	27800000	28300000	28100000	N/A	2.80667e+07	31.3862	2.67986e-05	0.00544418
	tr|A0A2K3CUR3|A0A2K3CUR3_CHLRE	N/A	N/A	N/A	27800000	28300000	28100000	N/A	2.80667e+07	31.3862	2.67986e-05	0.00544418
	tr|Q19VH5|Q19VH5_CHLRE	N/A	N/A	N/A	24600000	33300000	29000000	N/A	2.89667e+07	31.4317	0.00743388	0.0471215
	tr|A0A2K3DT83|A0A2K3DT83_CHLRE	N/A	N/A	N/A	27800000	29400000	33700000	N/A	30300000	31.4967	0.00336316	0.0365881
	tr|A0A2K3CN30|A0A2K3CN30_CHLRE	N/A	N/A	N/A	27800000	29400000	33700000	N/A	30300000	31.4967	0.00336316	0.0365881
	A8JGB0|ASNA1_CHLRE	N/A	N/A	N/A	27800000	29400000	33700000	N/A	30300000	31.4967	0.00336316	0.0365881
	tr|A0A2K3E5E3|A0A2K3E5E3_CHLRE	N/A	N/A	N/A	29300000	29400000	32700000	N/A	3.04667e+07	31.5046	0.00134157	0.0239471
	tr|A0A2K3D212|A0A2K3D212_CHLRE	N/A	N/A	N/A	30800000	30500000	30600000	N/A	3.06333e+07	31.5125	8.28823e-06	0.00282364
	tr|A0A2K3DNF2|A0A2K3DNF2_CHLRE	N/A	N/A	N/A	34400000	35000000	22800000	N/A	3.07333e+07	31.5172	0.0162836	0.0687496
	tr|A8HVW4|A8HVW4_CHLRE	N/A	N/A	N/A	34400000	35000000	22800000	N/A	3.07333e+07	31.5172	0.0162836	0.0687496
	tr|A8I3V3|A8I3V3_CHLRE	N/A	N/A	N/A	30000000	30800000	32200000	N/A	31000000	31.5296	0.00042983	0.0157749
	tr|A8J3H5|A8J3H5_CHLRE	N/A	N/A	N/A	25100000	36100000	32600000	N/A	3.12667e+07	31.542	0.0105981	0.0553954
	tr|A0A2K3CVJ1|A0A2K3CVJ1_CHLRE	N/A	N/A	N/A	25100000	36100000	32600000	N/A	3.12667e+07	31.542	0.0105981	0.0553954
	tr|A8JEQ7|A8JEQ7_CHLRE	N/A	N/A	N/A	32100000	33000000	30100000	N/A	3.17333e+07	31.5634	0.000728539	0.0166616
	tr|A8IQA9|A8IQA9_CHLRE	N/A	N/A	N/A	31000000	32700000	31800000	N/A	3.18333e+07	31.5679	0.000237847	0.0132458
	tr|D3K371|D3K371_CHLRE	N/A	N/A	N/A	31000000	32700000	31800000	N/A	3.18333e+07	31.5679	0.000237847	0.0132458
	tr|A8J718|A8J718_CHLRE	N/A	N/A	N/A	33900000	39500000	24400000	N/A	32600000	31.6022	0.0177901	0.0712517
	tr|A0A2K3D8F4|A0A2K3D8F4_CHLRE	N/A	N/A	N/A	33900000	39500000	24400000	N/A	32600000	31.6022	0.0177901	0.0712517
	tr|A8J7T3|A8J7T3_CHLRE	N/A	N/A	N/A	26900000	29800000	43600000	N/A	3.34333e+07	31.6386	0.0229308	0.0800523
	tr|O04387|O04387_CHLRE	N/A	N/A	N/A	26700000	26700000	49400000	N/A	3.42667e+07	31.6742	0.045461	0.117625
	tr|A8IPZ5|A8IPZ5_CHLRE	N/A	N/A	N/A	26700000	26700000	49400000	N/A	3.42667e+07	31.6742	0.045461	0.117625
	tr|A0A2K3CUQ9|A0A2K3CUQ9_CHLRE	N/A	N/A	N/A	46300000	34500000	22700000	N/A	34500000	31.6839	0.0368525	0.103978
	tr|A0A2K3D1J2|A0A2K3D1J2_CHLRE	N/A	N/A	N/A	39700000	33200000	30700000	N/A	3.45333e+07	31.6853	0.00597877	0.0434296
	Q94EY2|UFM1_CHLRE	N/A	N/A	N/A	25900000	44100000	34600000	N/A	3.48667e+07	31.6992	0.0219745	0.0784707
	tr|A8HYD2|A8HYD2_CHLRE	N/A	N/A	N/A	25900000	44100000	34600000	N/A	3.48667e+07	31.6992	0.0219745	0.0784707
	tr|D5LB05|D5LB05_CHLRE	N/A	N/A	N/A	25900000	44100000	34600000	N/A	3.48667e+07	31.6992	0.0219745	0.0784707
	tr|A0A2K3DPK1|A0A2K3DPK1_CHLRE	N/A	N/A	N/A	29500000	39200000	38900000	N/A	3.58667e+07	31.74	0.00779121	0.0475514
	tr|A0A2K3D614|A0A2K3D614_CHLRE	N/A	N/A	N/A	35200000	38100000	35300000	N/A	36200000	31.7533	0.000688624	0.0166032
	tr|A8IYL5|A8IYL5_CHLRE	N/A	N/A	N/A	35200000	38100000	35300000	N/A	36200000	31.7533	0.000688624	0.0166032
	tr|A0A2K3D6P7|A0A2K3D6P7_CHLRE	N/A	N/A	N/A	31900000	40300000	39400000	N/A	37200000	31.7927	0.00508438	0.0406055
	tr|A0A2K3D6P2|A0A2K3D6P2_CHLRE	N/A	N/A	N/A	31900000	40300000	39400000	N/A	37200000	31.7927	0.00508438	0.0406055
	tr|A8IY40|A8IY40_CHLRE	N/A	N/A	N/A	31900000	40300000	39400000	N/A	37200000	31.7927	0.00508438	0.0406055
	tr|A8J3N6|A8J3N6_CHLRE	N/A	N/A	N/A	31600000	43700000	39000000	N/A	38100000	31.8271	0.00843656	0.0496534
	tr|A0A2K3CVC7|A0A2K3CVC7_CHLRE	N/A	N/A	N/A	31600000	43700000	39000000	N/A	38100000	31.8271	0.00843656	0.0496534
	tr|A0A2K3E6N4|A0A2K3E6N4_CHLRE	N/A	N/A	N/A	30900000	39700000	45400000	N/A	3.86667e+07	31.8484	0.0116891	0.0579244
	tr|H1AFJ8|H1AFJ8_CHLRE	N/A	N/A	N/A	33500000	43400000	39400000	N/A	3.87667e+07	31.8522	0.0054564	0.0414143
	tr|A8HWC2|A8HWC2_CHLRE	N/A	N/A	N/A	39300000	47600000	30900000	N/A	3.92667e+07	31.8707	0.0147409	0.0651015
	tr|A0A2K3DN65|A0A2K3DN65_CHLRE	N/A	N/A	N/A	39300000	47600000	30900000	N/A	3.92667e+07	31.8707	0.0147409	0.0651015
	tr|A0A2K3DIG9|A0A2K3DIG9_CHLRE	N/A	N/A	N/A	39400000	51000000	27800000	N/A	39400000	31.8755	0.0276988	0.0898578
	tr|A0A2K3DNB1|A0A2K3DNB1_CHLRE	N/A	N/A	N/A	41900000	37100000	40800000	N/A	3.99333e+07	31.8949	0.00131915	0.0237345
	tr|A8HW20|A8HW20_CHLRE	N/A	N/A	N/A	41900000	37100000	40800000	N/A	3.99333e+07	31.8949	0.00131915	0.0237345
	tr|A8I2Z6|A8I2Z6_CHLRE	N/A	N/A	N/A	33000000	47800000	43300000	N/A	4.13667e+07	31.9458	0.0110279	0.056941
	tr|B1B601|B1B601_CHLRE	N/A	N/A	N/A	33000000	47800000	43300000	N/A	4.13667e+07	31.9458	0.0110279	0.056941
	tr|A0A2K3DEK7|A0A2K3DEK7_CHLRE	N/A	N/A	N/A	43300000	39900000	41600000	N/A	41600000	31.9539	0.000556196	0.0160679
	tr|A8JCY4|A8JCY4_CHLRE	N/A	N/A	N/A	37200000	46100000	41700000	N/A	4.16667e+07	31.9562	0.00378069	0.038448
	tr|A0A2K3D8Y8|A0A2K3D8Y8_CHLRE	N/A	N/A	N/A	41900000	38400000	45300000	N/A	4.18667e+07	31.9632	0.002256	0.0300868
	A8ID74|BOP1_CHLRE	N/A	N/A	N/A	41900000	38400000	45300000	N/A	4.18667e+07	31.9632	0.002256	0.0300868
	tr|A0A2K3CNN3|A0A2K3CNN3_CHLRE	N/A	N/A	N/A	38100000	47000000	42600000	N/A	4.25667e+07	31.9871	0.00362337	0.0380047
	tr|A8HPY3|A8HPY3_CHLRE	N/A	N/A	N/A	43900000	41200000	43200000	N/A	4.27667e+07	31.9938	0.000357626	0.0147239
	tr|A0A2K3E667|A0A2K3E667_CHLRE	N/A	N/A	N/A	43900000	41200000	43200000	N/A	4.27667e+07	31.9938	0.000357626	0.0147239
	tr|A0A2K3E690|A0A2K3E690_CHLRE	N/A	N/A	N/A	43900000	41200000	43200000	N/A	4.27667e+07	31.9938	0.000357626	0.0147239
	tr|A8HX11|A8HX11_CHLRE	N/A	N/A	N/A	44800000	56800000	29200000	N/A	43600000	32.0217	0.0319807	0.095656
	tr|A0A2K3DEZ2|A0A2K3DEZ2_CHLRE	N/A	N/A	N/A	54300000	35500000	44900000	N/A	44900000	32.0641	0.0142972	0.0647529
	tr|A0A218N8D6|A0A218N8D6_CHLRE	N/A	N/A	N/A	38800000	63000000	34100000	N/A	45300000	32.0769	0.0369147	0.104028
	tr|A0A2K3CVH1|A0A2K3CVH1_CHLRE	N/A	N/A	N/A	38200000	53400000	45800000	N/A	45800000	32.0927	0.0090541	0.0515269
	tr|A0A2K3DNI0|A0A2K3DNI0_CHLRE	N/A	N/A	N/A	47200000	45700000	46500000	N/A	4.64667e+07	32.1135	8.6957e-05	0.0107049
	tr|A0A2K3DNJ4|A0A2K3DNJ4_CHLRE	N/A	N/A	N/A	47200000	45700000	46500000	N/A	4.64667e+07	32.1135	8.6957e-05	0.0107049
	tr|A8HVL0|A8HVL0_CHLRE	N/A	N/A	N/A	47200000	45700000	46500000	N/A	4.64667e+07	32.1135	8.6957e-05	0.0107049
	tr|A8ID63|A8ID63_CHLRE	N/A	N/A	N/A	38300000	41300000	61500000	N/A	4.70333e+07	32.131	0.0231607	0.0807345
	tr|Q946G4|Q946G4_CHLRE	N/A	N/A	N/A	36100000	58400000	47200000	N/A	4.72333e+07	32.1372	0.0180732	0.0714074
	tr|Q944U2|Q944U2_CHLRE	N/A	N/A	N/A	36100000	58400000	47200000	N/A	4.72333e+07	32.1372	0.0180732	0.0714074
	tr|A0A2K3E0T7|A0A2K3E0T7_CHLRE	N/A	N/A	N/A	41900000	47400000	54200000	N/A	4.78333e+07	32.1554	0.00548526	0.0414143
	tr|A0A2K3DE77|A0A2K3DE77_CHLRE	N/A	N/A	N/A	37600000	64200000	50900000	N/A	50900000	32.245	0.0220101	0.0784779
	tr|A8HS91|A8HS91_CHLRE	N/A	N/A	N/A	47900000	55100000	51700000	N/A	5.15667e+07	32.2638	0.00162231	0.0251827
	tr|A8HS86|A8HS86_CHLRE	N/A	N/A	N/A	47900000	55100000	51700000	N/A	5.15667e+07	32.2638	0.00162231	0.0251827
	tr|A0A2K3CZK2|A0A2K3CZK2_CHLRE	N/A	N/A	N/A	47900000	55100000	51700000	N/A	5.15667e+07	32.2638	0.00162231	0.0251827
	tr|A0A2K3DJW1|A0A2K3DJW1_CHLRE	N/A	N/A	N/A	46600000	59200000	52900000	N/A	52900000	32.3006	0.00469442	0.0406055
	tr|A8JCH3|A8JCH3_CHLRE	N/A	N/A	N/A	54900000	38500000	71400000	N/A	5.49333e+07	32.355	0.0286142	0.0909096
	tr|A0A2K3DK97|A0A2K3DK97_CHLRE	N/A	N/A	N/A	54900000	38500000	71400000	N/A	5.49333e+07	32.355	0.0286142	0.0909096
	tr|A8J3L2|A8J3L2_CHLRE	N/A	N/A	N/A	50800000	57300000	63700000	N/A	5.72667e+07	32.415	0.00420203	0.0400872
	tr|A0A2K3CVF5|A0A2K3CVF5_CHLRE	N/A	N/A	N/A	50800000	57300000	63700000	N/A	5.72667e+07	32.415	0.00420203	0.0400872
	tr|A0A2K3CVF2|A0A2K3CVF2_CHLRE	N/A	N/A	N/A	50800000	57300000	63700000	N/A	5.72667e+07	32.415	0.00420203	0.0400872
	tr|A8J7S1|A8J7S1_CHLRE	N/A	N/A	N/A	57500000	57500000	57000000	N/A	5.73333e+07	32.4167	8.45041e-06	0.00282364
	tr|A0A2K3D6V9|A0A2K3D6V9_CHLRE	N/A	N/A	N/A	62700000	58000000	53200000	N/A	5.79667e+07	32.4326	0.00223085	0.0300868
	tr|Q6Y683|Q6Y683_CHLRE	N/A	N/A	N/A	49400000	74900000	53800000	N/A	5.93667e+07	32.467	0.017123	0.0697198
	tr|A8IIK4|A8IIK4_CHLRE	N/A	N/A	N/A	49400000	74900000	53800000	N/A	5.93667e+07	32.467	0.017123	0.0697198
	tr|A8HZX4|A8HZX4_CHLRE	N/A	N/A	N/A	63200000	58200000	60700000	N/A	60700000	32.499	0.000564954	0.0160679
	tr|Q2LGZ4|Q2LGZ4_CHLRE	N/A	N/A	N/A	63200000	58200000	60700000	N/A	60700000	32.499	0.000564954	0.0160679
	tr|A0A2K3DB71|A0A2K3DB71_CHLRE	N/A	N/A	N/A	63200000	58200000	60700000	N/A	60700000	32.499	0.000564954	0.0160679
	tr|A8IVH0|A8IVH0_CHLRE	N/A	N/A	N/A	59200000	64700000	61900000	N/A	6.19333e+07	32.5281	0.000656622	0.0164947
	tr|A8JFW4|A8JFW4_CHLRE	N/A	N/A	N/A	57800000	66200000	62000000	N/A	62000000	32.5296	0.00152616	0.0249606
	tr|O81954|O81954_CHLRE	N/A	N/A	N/A	57800000	66200000	62000000	N/A	62000000	32.5296	0.00152616	0.0249606
	tr|A0A2K3DM13|A0A2K3DM13_CHLRE	N/A	N/A	N/A	63400000	59000000	67900000	N/A	6.34333e+07	32.5626	0.0016365	0.0251827
	tr|A8HYH7|A8HYH7_CHLRE	N/A	N/A	N/A	63400000	59000000	67900000	N/A	6.34333e+07	32.5626	0.0016365	0.0251827
	tr|A8JGX5|A8JGX5_CHLRE	N/A	N/A	N/A	64000000	45400000	82600000	N/A	64000000	32.5754	0.0270185	0.0887587
	tr|A8JGN2|A8JGN2_CHLRE	N/A	N/A	N/A	57100000	71800000	63700000	N/A	64200000	32.5799	0.00435555	0.0406055
	tr|A0A2K3DFC4|A0A2K3DFC4_CHLRE	N/A	N/A	N/A	72500000	64300000	56200000	N/A	6.43333e+07	32.5829	0.00530712	0.0412695
	tr|A0A2K3CS08|A0A2K3CS08_CHLRE	N/A	N/A	N/A	68300000	60700000	76000000	N/A	6.83333e+07	32.6699	0.00415175	0.0400872
	tr|A0A2K3E3U1|A0A2K3E3U1_CHLRE	N/A	N/A	N/A	66100000	65500000	73500000	N/A	6.83667e+07	32.6706	0.00141287	0.0239471
	tr|A8J0Z1|A8J0Z1_CHLRE	N/A	N/A	N/A	66100000	65500000	73500000	N/A	6.83667e+07	32.6706	0.00141287	0.0239471
	tr|A0A2K3DUJ3|A0A2K3DUJ3_CHLRE	N/A	N/A	N/A	69100000	50100000	88100000	N/A	69100000	32.686	0.0242873	0.0826553
	tr|A8IT62|A8IT62_CHLRE	N/A	N/A	N/A	69100000	50100000	88100000	N/A	69100000	32.686	0.0242873	0.0826553
	tr|A8ILJ9|A8ILJ9_CHLRE	N/A	N/A	N/A	79400000	68700000	74100000	N/A	7.40667e+07	32.7862	0.00173469	0.026347
	tr|A8ICX5|A8ICX5_CHLRE	N/A	N/A	N/A	80700000	87100000	74700000	N/A	8.08333e+07	32.9123	0.00195594	0.027896
	tr|A0A2K3D929|A0A2K3D929_CHLRE	N/A	N/A	N/A	80700000	87100000	74700000	N/A	8.08333e+07	32.9123	0.00195594	0.027896
	tr|Q9FYU1|Q9FYU1_CHLRE	N/A	N/A	N/A	83400000	83000000	77700000	N/A	8.13667e+07	32.9218	0.000509304	0.0160679
	tr|A0A2K3CWR6|A0A2K3CWR6_CHLRE	N/A	N/A	N/A	89700000	100000000	60700000	N/A	8.34667e+07	32.9586	0.0192958	0.0740998
	tr|A0A2K3CWS2|A0A2K3CWS2_CHLRE	N/A	N/A	N/A	89700000	100000000	60700000	N/A	8.34667e+07	32.9586	0.0192958	0.0740998
	tr|Q84XR8|Q84XR8_CHLRE	N/A	N/A	N/A	52100000	83600000	115000000	N/A	8.35667e+07	32.9603	0.0441118	0.11606
	tr|A0A2K3D3G2|A0A2K3D3G2_CHLRE	N/A	N/A	N/A	106000000	55400000	95000000	N/A	8.54667e+07	32.9927	0.0308332	0.0937338
	tr|A8HQ38|A8HQ38_CHLRE	N/A	N/A	N/A	73300000	72300000	124000000	N/A	8.98667e+07	33.0651	0.0342347	0.0997196
	tr|A0A2K3E6D4|A0A2K3E6D4_CHLRE	N/A	N/A	N/A	73300000	72300000	124000000	N/A	8.98667e+07	33.0651	0.0342347	0.0997196
	tr|A8INI9|A8INI9_CHLRE	N/A	N/A	N/A	121000000	98500000	55500000	N/A	9.16667e+07	33.0938	0.0412384	0.110362
	tr|A0A2K3DR27|A0A2K3DR27_CHLRE	N/A	N/A	N/A	121000000	98500000	55500000	N/A	9.16667e+07	33.0938	0.0412384	0.110362
	tr|A0A2K3DRW9|A0A2K3DRW9_CHLRE	N/A	N/A	N/A	111000000	115000000	49900000	N/A	9.19667e+07	33.0985	0.0486661	0.122102
	tr|A0A2K3DRT8|A0A2K3DRT8_CHLRE	N/A	N/A	N/A	111000000	115000000	49900000	N/A	9.19667e+07	33.0985	0.0486661	0.122102
	P12759|RSP3_CHLRE	N/A	N/A	N/A	72100000	88300000	133000000	N/A	97800000	33.1872	0.0329668	0.0979451
	tr|A8J2J7|A8J2J7_CHLRE	N/A	N/A	N/A	72100000	88300000	133000000	N/A	97800000	33.1872	0.0329668	0.0979451
	tr|A8HP78|A8HP78_CHLRE	N/A	N/A	N/A	106000000	108000000	82400000	N/A	98800000	33.2019	0.00685141	0.0452697
	tr|A0A2K3E5G0|A0A2K3E5G0_CHLRE	N/A	N/A	N/A	106000000	108000000	82400000	N/A	98800000	33.2019	0.00685141	0.0452697
	tr|A8I9S9|A8I9S9_CHLRE	N/A	N/A	N/A	95000000	73100000	137000000	N/A	101700000	33.2436	0.032344	0.0963728
	tr|A8J8K0|A8J8K0_CHLRE	N/A	N/A	N/A	84800000	128000000	98400000	N/A	1.03733e+08	33.2722	0.0147793	0.0651015
	tr|A0A2K3CTD1|A0A2K3CTD1_CHLRE	N/A	N/A	N/A	84800000	128000000	98400000	N/A	1.03733e+08	33.2722	0.0147793	0.0651015
	tr|A8HP93|A8HP93_CHLRE	N/A	N/A	N/A	117000000	114000000	120000000	N/A	117000000	33.4458	0.000219082	0.0128108
	tr|A0A2K3E5E9|A0A2K3E5E9_CHLRE	N/A	N/A	N/A	117000000	114000000	120000000	N/A	117000000	33.4458	0.000219082	0.0128108
	tr|A0A2K3E5J2|A0A2K3E5J2_CHLRE	N/A	N/A	N/A	117000000	114000000	120000000	N/A	117000000	33.4458	0.000219082	0.0128108
	tr|A8HRZ0|A8HRZ0_CHLRE	N/A	N/A	N/A	103000000	134000000	140000000	N/A	1.25667e+08	33.5489	0.00822093	0.0490529
	tr|A0A2K3DWN5|A0A2K3DWN5_CHLRE	N/A	N/A	N/A	117000000	106000000	158000000	N/A	127000000	33.5641	0.0151685	0.0653389
	tr|A8IFJ3|A8IFJ3_CHLRE	N/A	N/A	N/A	117000000	106000000	158000000	N/A	127000000	33.5641	0.0151685	0.0653389
	tr|A8HVN9|A8HVN9_CHLRE	N/A	N/A	N/A	137000000	184000000	157000000	N/A	1.59333e+08	33.8913	0.00722559	0.0464906
	tr|A8JBB0|A8JBB0_CHLRE	N/A	N/A	N/A	139000000	147000000	195000000	N/A	1.60333e+08	33.9004	0.0116867	0.0579244
	tr|A0A2K3DA63|A0A2K3DA63_CHLRE	N/A	N/A	N/A	155000000	169000000	162000000	N/A	162000000	33.9153	0.000621784	0.0164947
	tr|A8IGI0|A8IGI0_CHLRE	N/A	N/A	N/A	155000000	169000000	162000000	N/A	162000000	33.9153	0.000621784	0.0164947
	tr|A8I3M2|A8I3M2_CHLRE	N/A	N/A	N/A	174000000	168000000	198000000	N/A	180000000	34.0673	0.00258255	0.0318165
	tr|A0A2K3CUM5|A0A2K3CUM5_CHLRE	N/A	N/A	N/A	172000000	221000000	193000000	N/A	1.95333e+08	34.1852	0.00523817	0.041147
	tr|A0A2K3CYL1|A0A2K3CYL1_CHLRE	N/A	N/A	N/A	140000000	208000000	241000000	N/A	1.96333e+08	34.1926	0.022176	0.0787095
	tr|A8IUW8|A8IUW8_CHLRE	N/A	N/A	N/A	140000000	208000000	241000000	N/A	1.96333e+08	34.1926	0.022176	0.0787095
	Q949J1|IPYR2_CHLRE	N/A	N/A	N/A	244000000	282000000	155000000	N/A	227000000	34.402	0.0264024	0.0875617
	tr|A8J133|A8J133_CHLRE	N/A	N/A	N/A	244000000	282000000	155000000	N/A	227000000	34.402	0.0264024	0.0875617
	tr|A8J3F0|A8J3F0_CHLRE	N/A	N/A	N/A	209000000	299000000	433000000	N/A	3.13667e+08	34.8685	0.0404516	0.109637
	tr|A0A2K3DP93|A0A2K3DP93_CHLRE	N/A	N/A	N/A	613000000	674000000	649000000	N/A	6.45333e+08	35.9093	0.0007518	0.0166616
	tr|A8J8W6|A8J8W6_CHLRE	N/A	N/A	N/A	613000000	674000000	649000000	N/A	6.45333e+08	35.9093	0.0007518	0.0166616
	tr|Q84UZ4|Q84UZ4_CHLRE	N/A	N/A	N/A	754000000	776000000	1220000000	N/A	9.16667e+08	36.4157	0.0263444	0.0875617
