# Supplementary material for: Overexpressing CrePAPS Polyadenylate Activity Enhances Protein Translation and Accumulation in Chlamydomonas reinhardtii
Source: Mar Drugs. 2022 Apr 21;20(5):276. doi: 10.3390/md20050276 (PMC9147819; doi:10.3390/md20050276)
Supplement: Supplementary file 1 [file marinedrugs-20-00276-s001.zip › manuscript-03/table S4.xlsx]

## Sheet: Sheet1
Table S4. Ratio content of simultaneously detected proteins
Accession	WT-1	WT-2	WT-3	WT-1	WT-2	WT-3	OE19-1	OE19-2	OE19-3	OE21-1	OE21-2	OE21-3	OE6-1	OE6-2	OE6-3
tr|A8HMQ1|A8HMQ1_CHLRE	0.00615506	0.0061556	0.00639483	0.0107466	0.0108424	0.0111275	0.0110388	0.00848706	0.00820514	0.0101908	0.0102623	0.0107536	0.00778601	0.00744172	0.00776931
tr|A0A2K3E7I5|A0A2K3E7I5_CHLRE	0.00615506	0.0061556	0.00639483	0.0107466	0.0108424	0.0111275	0.0110388	0.00848706	0.00820514	0.0101908	0.0102623	0.0107536	0.00778601	0.00744172	0.00776931
P38482|ATPBM_CHLRE	0.00248282	0.00269807	0.00261187	0.001585	0.00188516	0.00135214	0.00281955	0.00213748	0.00201896	0.00243972	0.00231892	0.0020746	0.00285626	0.00239877	0.00236593
tr|A8IQU3|A8IQU3_CHLRE	0.00248282	0.00269807	0.00261187	0.001585	0.00188516	0.00135214	0.00281955	0.00213748	0.00201896	0.00243972	0.00231892	0.0020746	0.00285626	0.00239877	0.00236593
tr|A8JHX9|A8JHX9_CHLRE	0.00295693	0.00295789	0.00291235	0.00505435	0.000582982	0.00545291	0.00336928	0.00242324	0.00237949	0.00420511	0.00414092	0.00475825	0.00338088	0.00359419	0.00352157
tr|A0A2K3DCH9|A0A2K3DCH9_CHLRE	0.00511536	0.00523626	0.00527766	0.000642835	0.000708296	0.000664989	0.00244273	0.00167741	0.00132028	0.0019889	0.00197684	0.00168125	0.00279797	0.00271148	0.00274073
tr|A8J0E4|A8J0E4_CHLRE	0.0142232	0.0135503	0.0149855	0.0180092	0.0189061	0.0189743	0.0161371	0.0120876	0.0117358	0.0129563	0.0137551	0.0133548	0.0120746	0.0116772	0.0124934
tr|A8JH98|A8JH98_CHLRE	0.00507377	0.00515631	0.00516209	0.00462252	0.00451675	0.00461059	0.00806853	0.00628671	0.00626574	0.00458394	0.00453701	0.00431414	0.0044551	0.00443337	0.00452885
P06541|ATPB_CHLRE	0.0143895	0.0141099	0.0144462	0.019972	0.0193964	0.0212353	0.0342691	0.0258898	0.0273505	0.0230334	0.022541	0.0234423	0.022442	0.0227606	0.022449
tr|A0A218N9A0|A0A218N9A0_CHLRE	0.0143895	0.0141099	0.0144462	0.019972	0.0193964	0.0212353	0.0342691	0.0258898	0.0273505	0.0230334	0.022541	0.0234423	0.022442	0.0227606	0.022449
tr|A8HX38|A8HX38_CHLRE	0.00657094	0.0064354	0.00666449	0.0135928	0.0128038	0.0144081	0.0105512	0.0083156	0.00845378	0.0137518	0.0138631	0.0131328	0.0129073	0.0123897	0.0126495
tr|A0A2K3D3E1|A0A2K3D3E1_CHLRE	0.00657094	0.0064354	0.00666449	0.0135928	0.0128038	0.0144081	0.0105512	0.0083156	0.00845378	0.0137518	0.0138631	0.0131328	0.0129073	0.0123897	0.0126495
tr|A8J244|A8J244_CHLRE	0.0186731	0.0186667	0.0187607	0.0128076	0.0135121	0.0125461	0.0180434	0.0144309	0.0133023	0.015343	0.0163476	0.0135451	0.0139066	0.0138543	0.0142893
tr|A8JEU4|A8JEU4_CHLRE	0.00317318	0.00316973	0.00312037	0.00248792	0.00251718	0.00266439	0.00338258	0.00272043	0.00263559	0.00262914	0.00249175	0.00243305	0.00271886	0.00336065	0.00338492
tr|Q9AXF6|Q9AXF6_CHLRE	0.00536489	0.00551606	0.00570142	0.00500528	0.00561189	0.00483225	0.0104182	0.00734402	0.00691221	0.00503855	0.00572527	0.00485341	0.00495473	0.00490837	0.00503639
tr|Q93WE0|Q93WE0_CHLRE	0.00536489	0.00551606	0.00570142	0.00500528	0.00561189	0.00483225	0.0104182	0.00734402	0.00691221	0.00503855	0.00572527	0.00485341	0.00495473	0.00490837	0.00503639
tr|A8IXE0|A8IXE0_CHLRE	0.00831765	0.00831406	0.0080128	0.00483843	0.00453855	0.00483225	0.0108172	0.0076012	0.00668843	0.00746312	0.00730962	0.00745459	0.00782765	0.00795631	0.00769123
tr|A8HYV3|A8HYV3_CHLRE	0.00335617	0.00338558	0.00336692	0.00324852	0.00299664	0.00320968	0.0042116	0.00325766	0.0031826	0.00325801	0.00321551	0.00329905	0.0023816	0.00228398	0.00230347
tr|Q39603|Q39603_CHLRE	0.00335617	0.00338558	0.00336692	0.00324852	0.00299664	0.00320968	0.0042116	0.00325766	0.0031826	0.00325801	0.00321551	0.00329905	0.0023816	0.00228398	0.00230347
tr|Q93WL4|Q93WL4_CHLRE	0.00453312	0.0047566	0.0045072	0.00412199	0.0039937	0.00465492	0.00567457	0.0038006	0.00507227	0.00275416	0.00260698	0.0049803	0.00377226	0.00451253	0.00394322
tr|A8JH37|A8JH37_CHLRE	0.00164274	0.00165482	0.00164494	0.00415634	0.00398281	0.00452192	0.00211466	0.00138593	0.00143963	0.00439453	0.00435697	0.00459964	0.00169044	0.00160314	0.00167489
P11471|PSBP_CHLRE	0.0170096	0.0173876	0.0170272	0.0181564	0.0188516	0.018265	0.0220776	0.0161454	0.0157887	0.0173129	0.0164557	0.0155119	0.0132404	0.0131813	0.0136256
tr|A0A2K3D661|A0A2K3D661_CHLRE	0.0170096	0.0173876	0.0170272	0.0181564	0.0188516	0.018265	0.0220776	0.0161454	0.0157887	0.0173129	0.0164557	0.0155119	0.0132404	0.0131813	0.0136256
tr|A8IYH9|A8IYH9_CHLRE	0.0170096	0.0173876	0.0170272	0.0181564	0.0188516	0.018265	0.0220776	0.0161454	0.0157887	0.0173129	0.0164557	0.0155119	0.0132404	0.0131813	0.0136256
tr|A8J0N7|A8J0N7_CHLRE	0.00256184	0.0025222	0.00245392	0.00118262	0.00132397	0.00125905	0.00461059	0.00348627	0.00335665	0.00211392	0.00212087	0.00214756	0.00549601	0.00550212	0.0057001
tr|Q9FEK6|Q9FEK6_CHLRE	0.0180493	0.0184268	0.0187993	0.0180092	0.0177619	0.017467	0.0210136	0.016574	0.0172557	0.0192829	0.0194803	0.016749	0.00816074	0.00799589	0.00788644
P04690|TBB_CHLRE	0.00331874	0.00331363	0.00318971	0.00794956	0.00768229	0.00820153	0.00478792	0.00365772	0.00335665	0.00920577	0.00889398	0.00897722	0.00304779	0.00306773	0.00304526
tr|A8IXZ0|A8IXZ0_CHLRE	0.00331874	0.00331363	0.00318971	0.00794956	0.00768229	0.00820153	0.00478792	0.00365772	0.00335665	0.00920577	0.00889398	0.00897722	0.00304779	0.00306773	0.00304526
tr|A0A218N8S0|A0A218N8S0_CHLRE	0.00831765	0.00827409	0.00843656	0.00731163	0.00746436	0.0061179	0.00846753	0.00597237	0.00542036	0.00625083	0.00579729	0.00431414	0.0126991	0.0127459	0.0133523
P37255|PSBB_CHLRE	0.00831765	0.00827409	0.00843656	0.00731163	0.00746436	0.0061179	0.00846753	0.00597237	0.00542036	0.00625083	0.00579729	0.00431414	0.0126991	0.0127459	0.0133523
tr|A0A2K3DKV5|A0A2K3DKV5_CHLRE	0.00128092	0.00135103	0.00134446	0.00105994	0.00104065	0.00107728	0.00196837	0.0014688	0.00166092	0.000950884	0.000806579	0.000935788	0.00229417	0.00227606	0.0022449
tr|Q93VE0|Q93VE0_CHLRE	0.00249114	0.00285396	0.00270432	0.00217386	0.00211399	0.00254469	0.00589623	0.00437212	0.0041523	0.00272764	0.00284823	0.00246794	0.00176538	0.00150418	0.00161633
tr|A0A2K3D1P1|A0A2K3D1P1_CHLRE	0.00390098	0.00399714	0.0040064	0.00299826	0.00290946	0.00287275	0.00536424	0.00394348	0.0041523	0.00278446	0.00258537	0.00289619	0.00375977	0.0034794	0.00369726
tr|A8JHU0|A8JHU0_CHLRE	0.00390098	0.00399714	0.0040064	0.00299826	0.00290946	0.00287275	0.00536424	0.00394348	0.0041523	0.00278446	0.00258537	0.00289619	0.00375977	0.0034794	0.00369726
Q42686|MDHM_CHLRE	0.00390098	0.00399714	0.0040064	0.00299826	0.00290946	0.00287275	0.00536424	0.00394348	0.0041523	0.00278446	0.00258537	0.00289619	0.00375977	0.0034794	0.00369726
tr|A0A2K3DSL2|A0A2K3DSL2_CHLRE	0.00357243	0.00382127	0.00377141	0.00207081	0.0020922	0.00211466	0.00540858	0.00414351	0.00452526	0.00185252	0.00196244	0.00168759	0.00774437	0.00712505	0.0073789
Q42690|ALFC_CHLRE	0.00357243	0.00382127	0.00377141	0.00207081	0.0020922	0.00211466	0.00540858	0.00414351	0.00452526	0.00185252	0.00196244	0.00168759	0.00774437	0.00712505	0.0073789
tr|A8J6D1|A8J6D1_CHLRE	0.0154708	0.0144297	0.0143306	0.0136418	0.0129128	0.0120141	0.0244716	0.01786	0.0114375	0.0111378	0.0105864	0.00913583	0.0158635	0.0153584	0.0156948
Q93WD2|CB29_CHLRE	0.0154708	0.0144297	0.0143306	0.0136418	0.0129128	0.0120141	0.0244716	0.01786	0.0114375	0.0111378	0.0105864	0.00913583	0.0158635	0.0153584	0.0156948
tr|A8IAN1|A8IAN1_CHLRE	0.000155956	0.000129108	0.000147929	0.00157028	0.00167812	0.00173784	0.000500958	0.000365772	0.000392852	0.00147747	0.00141511	0.00167807	0.00108255	0.00104501	0.00109707
tr|A0A2K3DDA0|A0A2K3DDA0_CHLRE	0.00251609	0.00249022	0.00266195	0.002272	0.00237552	0.00244273	0.00500958	0.0038006	0.00375447	0.00262156	0.00255657	0.00225224	0.00230249	0.00233148	0.00235032
P26526|ATPA_CHLRE	0.00765224	0.00771449	0.00774314	0.00956891	0.00969821	0.00984184	0.0187084	0.0138022	0.014993	0.0116682	0.0115226	0.0117687	0.0174873	0.017773	0.0171784
tr|B7U1J0|B7U1J0_CHLRE	0.00765224	0.00771449	0.00774314	0.00956891	0.00969821	0.00984184	0.0187084	0.0138022	0.014993	0.0116682	0.0115226	0.0117687	0.0174873	0.017773	0.0171784
P18068|PLAS_CHLRE	0.0389266	0.0380128	0.0392935	0.0452438	0.0465841	0.0440223	0.0642823	0.0471503	0.047739	0.0405357	0.0399689	0.0364799	0.0204018	0.019871	0.0204969
tr|A8JH68|A8JH68_CHLRE	0.0389266	0.0380128	0.0392935	0.0452438	0.0465841	0.0440223	0.0642823	0.0471503	0.047739	0.0405357	0.0399689	0.0364799	0.0204018	0.019871	0.0204969
tr|A0A2K3DJ22|A0A2K3DJ22_CHLRE	0.00185484	0.00178672	0.0018414	0.00115318	0.00115507	0.00103738	0.00125461	0.000911573	0.000780731	0.00186767	0.00174639	0.00140844	0.000424691	0.00045917	0.000425555
tr|Q6X898|Q6X898_CHLRE	0.00376374	0.00382127	0.0035865	0.00312584	0.0033181	0.00307668	0.00505392	0.00388633	0.00390366	0.00386415	0.00396088	0.00358455	0.00308526	0.00302815	0.00306478
tr|A0A218N8K2|A0A218N8K2_CHLRE	0.00860877	0.00875374	0.00878326	0.00613392	0.00642915	0.0059849	0.00899952	0.00682965	0.00661384	0.00564469	0.00561725	0.00624916	0.0120746	0.0122709	0.0119077
P10898|PSBC_CHLRE	0.00860877	0.00875374	0.00878326	0.00613392	0.00642915	0.0059849	0.00899952	0.00682965	0.00661384	0.00564469	0.00561725	0.00624916	0.0120746	0.0122709	0.0119077
P23577|CYF_CHLRE	0.00515694	0.00515631	0.00512357	0.0042643	0.00438054	0.00432243	0.00673855	0.00500079	0.00537063	0.00370125	0.00363681	0.00453619	0.00512128	0.00550212	0.00519256
tr|C5HJ53|C5HJ53_CHLRE	0.00515694	0.00515631	0.00512357	0.0042643	0.00438054	0.00432243	0.00673855	0.00500079	0.00537063	0.00370125	0.00363681	0.00453619	0.00512128	0.00550212	0.00519256
tr|A0A2K3DTT8|A0A2K3DTT8_CHLRE	0.00357243	0.00360542	0.00359806	0.00271855	0.00289857	0.00287719	0.00285059	0.0021432	0.00195431	0.00233743	0.00253496	0.0024616	0.00164047	0.00157147	0.0015929
tr|A8J9S7|A8J9S7_CHLRE	0.00357243	0.00360542	0.00359806	0.00271855	0.00289857	0.00287719	0.00285059	0.0021432	0.00195431	0.00233743	0.00253496	0.0024616	0.00164047	0.00157147	0.0015929
tr|A0A2K3DLX7|A0A2K3DLX7_CHLRE	0.00187979	0.00186667	0.00180288	0.000868563	0.000920785	0.000895518	0.00127678	0.000957294	0.00104678	0.000723581	0.000752567	0.00073277	0.00127407	0.00132605	0.00122982
A8HYU5|METK_CHLRE	0.00187979	0.00186667	0.00180288	0.000868563	0.000920785	0.000895518	0.00127678	0.000957294	0.00104678	0.000723581	0.000752567	0.00073277	0.00127407	0.00132605	0.00122982
tr|Q6PLP6|Q6PLP6_CHLRE	0.00840083	0.00831406	0.00855212	0.00790049	0.00806368	0.00811286	0.0125905	0.00928718	0.00910024	0.00886482	0.00878595	0.0080573	0.00678674	0.00668963	0.0069104
tr|A1KR25|A1KR25_CHLRE	0.00840083	0.00831406	0.00855212	0.00790049	0.00806368	0.00811286	0.0125905	0.00928718	0.00910024	0.00886482	0.00878595	0.0080573	0.00678674	0.00668963	0.0069104
tr|A0A2K3DMI5|A0A2K3DMI5_CHLRE	0.00840083	0.00831406	0.00855212	0.00790049	0.00806368	0.00811286	0.0125905	0.00928718	0.00910024	0.00886482	0.00878595	0.0080573	0.00678674	0.00668963	0.0069104
tr|A0A2K3DPC8|A0A2K3DPC8_CHLRE	0.000181325	0.00016828	0.0001591	0.000276272	0.000271332	0.000271759	0.000157824	0.000113732	0.000121088	0.000151535	0.000122067	0.00020746	1.68211e-05	3.12315e-05	1.64366e-05
P09204|TBA1_CHLRE	0.00131835	0.00131506	0.00131749	0.0022033	0.00222841	0.00232303	0.00150287	0.00113161	0.00120591	0.00241699	0.00238013	0.00255042	0.00134069	0.0013498	0.00132352
tr|Q540H1|Q540H1_CHLRE	0.00131835	0.00131506	0.00131749	0.0022033	0.00222841	0.00232303	0.00150287	0.00113161	0.00120591	0.00241699	0.00238013	0.00255042	0.00134069	0.0013498	0.00132352
tr|A0A2K3DGA4|A0A2K3DGA4_CHLRE	0.000740271	0.000683511	0.000793576	0.00105013	0.000948028	0.00108615	0.000935418	0.000708683	0.000711112	0.000742523	0.000846188	0.000602711	0.000803583	0.000748131	0.000788644
P17746|EFTU_CHLRE	0.00188811	0.00197459	0.00186837	0.00237505	0.00243545	0.00230973	0.00139648	0.00110875	0.000924943	0.0022162	0.00216768	0.00185889	0.00170293	0.00164272	0.00160071
tr|A0A218N8A9|A0A218N8A9_CHLRE	0.00188811	0.00197459	0.00186837	0.00237505	0.00243545	0.00230973	0.00139648	0.00110875	0.000924943	0.0022162	0.00216768	0.00185889	0.00170293	0.00164272	0.00160071
tr|A8IKI9|A8IKI9_CHLRE	0.000719477	0.000987294	0.000897588	0.000583949	0.000659261	0.00062509	0.000797987	0.00059438	0.000571873	0.000704639	0.00067335	0.000602711	0.00126158	0.00133397	0.00125715
tr|A8JBM7|A8JBM7_CHLRE	0.000449153	0.00047566	0.000504652	0.000588856	0.000653812	0.000500958	0.000338258	0.000285188	0.000266045	0.000560681	0.000532918	0.000478997	0.0001603	0.00016071	0.000175298
tr|A0A2K3CS95|A0A2K3CS95_CHLRE	0.000449153	0.00047566	0.000504652	0.000588856	0.000653812	0.000500958	0.000338258	0.000285188	0.000266045	0.000560681	0.000532918	0.000478997	0.0001603	0.00016071	0.000175298
P00877|RBL_CHLRE	6.27983e-05	6.83511e-05	6.93416e-05	9.61798e-05	9.09889e-05	7.58087e-05	0.000161371	0.000110303	9.64725e-05	0.000103802	9.11003e-05	0.000129424	9.90947e-05	0.000123897	0.000118297
tr|A0A218N8A3|A0A218N8A3_CHLRE	6.27983e-05	6.83511e-05	6.93416e-05	9.61798e-05	9.09889e-05	7.58087e-05	0.000161371	0.000110303	9.64725e-05	0.000103802	9.11003e-05	0.000129424	9.90947e-05	0.000123897	0.000118297
tr|A8ITL0|A8ITL0_CHLRE	0.00128924	0.00130307	0.00131364	0.00161935	0.00166722	0.00155164	0.00205703	0.00172313	0.00168081	0.0014661	0.00140071	0.00164318	0.00107422	0.00110834	0.00103851
tr|Q85KI7|Q85KI7_CHLRE	0.00128924	0.00130307	0.00131364	0.00161935	0.00166722	0.00155164	0.00205703	0.00172313	0.00168081	0.0014661	0.00140071	0.00164318	0.00107422	0.00110834	0.00103851
tr|A8I528|A8I528_CHLRE	0.00303178	0.00282198	0.00274284	0.00238977	0.00231558	0.00233633	0.00224766	0.00156596	0.0014993	0.00237532	0.00228291	0.00225858	0.00268555	0.00247002	0.00264703
tr|A8JHM2|A8JHM2_CHLRE	0.00053233	0.000491649	0.000516209	0.000657556	0.000691951	0.000687155	0.000447759	0.000331481	0.000230738	0.000511432	0.000547322	0.000567817	0.000348497	0.000321419	0.000341225
tr|A0A2K3DTD5|A0A2K3DTD5_CHLRE	0.00053233	0.000491649	0.000516209	0.000657556	0.000691951	0.000687155	0.000447759	0.000331481	0.000230738	0.000511432	0.000547322	0.000567817	0.000348497	0.000321419	0.000341225
tr|A8IL08|A8IL08_CHLRE	0.000973165	0.000955317	0.000959225	0.000937263	0.000942579	0.000895518	0.000877785	0.000705826	0.00066387	0.000878905	0.000846188	0.000786697	0.000749455	0.000688755	0.000640285
tr|O48949|O48949_CHLRE	0.00307337	0.00304183	0.00295857	0.00255662	0.00226655	0.00235849	0.00430469	0.00305763	0.00310801	0.00217453	0.00236573	0.00265827	0.00312273	0.0030994	0.00297108
tr|A8IVJ7|A8IVJ7_CHLRE	0.000894148	0.000879372	0.000828246	0.000794956	0.000806368	0.000820153	0.000944284	0.000588665	0.000793163	0.000784196	0.000781374	0.000970682	0.000587073	0.00065313	0.000573914
tr|Q6UKY6|Q6UKY6_CHLRE	0.000894148	0.000879372	0.000828246	0.000794956	0.000806368	0.000820153	0.000944284	0.000588665	0.000793163	0.000784196	0.000781374	0.000970682	0.000587073	0.00065313	0.000573914
tr|A8J8Z1|A8J8Z1_CHLRE	0.00100644	0.00105525	0.00103627	0.000657556	0.000642915	0.000629523	0.00168464	0.00126306	0.00135509	0.00084481	0.000936208	0.000885034	0.000932656	0.000985632	0.000882344
tr|A8ISZ1|A8ISZ1_CHLRE	0.000769383	0.000791434	0.000735791	0.000716442	0.000751884	0.000749221	0.000793553	0.000602952	0.000648952	0.000833445	0.000867793	0.00103095	0.00103258	0.00107667	0.000995565
tr|Q96550|Q96550_CHLRE	0.00110625	0.000995289	0.000936111	0.00154084	0.00149287	0.00163144	0.00138318	0.000997301	0.00110894	0.00148505	0.00141151	0.00181131	0.00319351	0.00335273	0.00329513
tr|A8JFR9|A8JFR9_CHLRE	0.00161778	0.00169879	0.00162953	0.00232598	0.00239731	0.00235849	0.00149844	0.00111732	0.000713598	0.00291327	0.00294906	0.00292156	0.00196108	0.00185251	0.00189353
tr|A0A2K3DKU5|A0A2K3DKU5_CHLRE	0.000400079	0.000403711	0.000381764	0.000525063	0.000415171	0.000478792	0.000356877	0.000269185	0.000310801	0.000393992	0.000356839	0.000348938	0.000482982	0.000463128	0.00040213
tr|A8HPF4|A8HPF4_CHLRE	0.0020503	0.00200257	0.00191845	0.00156538	0.00151466	0.00143638	0.00178217	0.00131449	0.00122828	0.00137897	0.00127468	0.00122763	0.00369731	0.00354273	0.00357623
tr|A0A2K3DRT1|A0A2K3DRT1_CHLRE	0.000860877	0.000939329	0.000886031	0.000662463	0.000675606	0.000656122	0.000860052	0.000631528	0.000671329	0.000534162	0.000608535	0.000539268	0.000828565	0.000732297	0.000753506
tr|A8JG58|A8JG58_CHLRE	0.000860877	0.000939329	0.000886031	0.000662463	0.000675606	0.000656122	0.000860052	0.000631528	0.000671329	0.000534162	0.000608535	0.000539268	0.000828565	0.000732297	0.000753506
tr|A0A2K3DVJ7|A0A2K3DVJ7_CHLRE	0.00208357	0.0019626	0.00212262	0.00148195	0.0015637	0.00152061	0.00226096	0.00161454	0.00169821	0.00173129	0.00169958	0.00169394	0.00196108	0.00201085	0.00199894
tr|A8J2S0|A8J2S0_CHLRE	0.00208357	0.0019626	0.00212262	0.00148195	0.0015637	0.00152061	0.00226096	0.00161454	0.00169821	0.00173129	0.00169958	0.00169394	0.00196108	0.00201085	0.00199894
tr|I2FKQ9|I2FKQ9_CHLRE	0.00131419	0.00129507	0.00132134	0.000672277	0.000691951	0.000660556	0.00123245	0.000865851	0.00143714	0.00105696	0.00109824	0.00102461	0.00148226	0.00158335	0.00164366
tr|A8IX80|A8IX80_CHLRE	0.00144311	0.00145896	0.00144847	0.0010992	0.00113327	0.00125461	0.00114821	0.00074869	0.000783218	0.000795561	0.000925406	0.000843796	0.000761946	0.000902507	0.000800357
tr|A0A2K3DUX4|A0A2K3DUX4_CHLRE	0.00115199	0.0011192	0.00103242	0.00101578	0.00102431	0.000939851	0.00113935	0.000971582	0.000810568	0.000791772	0.000795777	0.000799385	0.000961801	0.00104105	0.00110098
tr|A0A2K3DUZ4|A0A2K3DUZ4_CHLRE	0.00115199	0.0011192	0.00103242	0.00101578	0.00102431	0.000939851	0.00113935	0.000971582	0.000810568	0.000791772	0.000795777	0.000799385	0.000961801	0.00104105	0.00110098
tr|A8IUU3|A8IUU3_CHLRE	0.00046163	0.000455674	0.000446868	0.0012366	0.00134576	0.00125905	0.000682722	0.000574377	0.000377934	0.0013373	0.0013611	0.00116101	0.000616219	0.000530421	0.000550489
tr|A8J5Z0|A8J5Z0_CHLRE	0.00331874	0.00330164	0.00338233	0.00279216	0.0028005	0.00285059	0.00337814	0.00250325	0.00310801	0.00212907	0.00218929	0.00255676	0.00313522	0.00328148	0.00306868
tr|A8HP84|A8HP84_CHLRE	0.00268244	0.00268208	0.00270432	0.00196776	0.00186336	0.00196393	0.00447759	0.00325766	0.00363015	0.00247003	0.00244854	0.00249332	0.00924328	0.00922299	0.00894057
P50362|G3PA_CHLRE	0.00268244	0.00268208	0.00270432	0.00196776	0.00186336	0.00196393	0.00447759	0.00325766	0.00363015	0.00247003	0.00244854	0.00249332	0.00924328	0.00922299	0.00894057
tr|A0A2K3DN68|A0A2K3DN68_CHLRE	0.000182157	0.000161085	0.000152937	0.000121206	0.000177074	0.000174227	0.000308555	0.000229179	0.000219052	0.000130699	0.000104423	7.51803e-05	0.000226918	0.00020821	0.000225661
tr|A8ILN4|A8ILN4_CHLRE	0.000515694	0.000511634	0.000493095	0.000361656	0.000447316	0.00039057	0.000704888	0.000565804	0.000542036	0.000382627	0.000435697	0.000371143	0.000678674	0.000692714	0.00066371
tr|A8J1U1|A8J1U1_CHLRE	0.0013433	0.00125111	0.00133675	0.00115318	0.00123135	0.00123245	0.0018265	0.00136022	0.00134017	0.00165931	0.00168157	0.00136086	0.00118664	0.00121918	0.00124153
tr|A0A2K3E0J7|A0A2K3E0J7_CHLRE	0.00224161	0.00219843	0.00220352	0.00211497	0.00218482	0.0021723	0.00164917	0.00124591	0.00129293	0.00141686	0.00139711	0.00157657	0.00264808	0.00269169	0.00260799
tr|A8I7W0|A8I7W0_CHLRE	0.00224161	0.00219843	0.00220352	0.00211497	0.00218482	0.0021723	0.00164917	0.00124591	0.00129293	0.00141686	0.00139711	0.00157657	0.00264808	0.00269169	0.00260799
tr|A0A2K3DW88|A0A2K3DW88_CHLRE	0.000840083	0.000871377	0.000862917	0.00243394	0.00204861	0.00180434	0.000975317	0.000762978	0.000768299	0.00184115	0.00253496	0.00180179	0.00085771	0.000851048	0.000839398
P49644|G3PC_CHLRE	0.00264501	0.00264611	0.00258105	0.00109429	0.001215	0.00118368	0.00329391	0.00253469	0.0031826	0.00121228	0.00123507	0.00144016	0.00320184	0.00313502	0.00320143
tr|A8JHR9|A8JHR9_CHLRE	0.00264501	0.00264611	0.00258105	0.00109429	0.001215	0.00118368	0.00329391	0.00253469	0.0031826	0.00121228	0.00123507	0.00144016	0.00320184	0.00313502	0.00320143
tr|Q9S9E0|Q9S9E0_CHLRE	0.00213348	0.00218644	0.00221893	0.00232107	0.00227745	0.00242499	0.00314761	0.00233751	0.00239192	0.00260641	0.00261778	0.00287081	0.00186531	0.00187626	0.0018701
tr|A8J6Y8|A8J6Y8_CHLRE	0.00213348	0.00218644	0.00221893	0.00232107	0.00227745	0.00242499	0.00314761	0.00233751	0.00239192	0.00260641	0.00261778	0.00287081	0.00186531	0.00187626	0.0018701
tr|A8J6C7|A8J6C7_CHLRE	0.00170096	0.00159886	0.00177206	0.00181073	0.00179253	0.00162257	0.00212796	0.00158597	0.00151671	0.00176539	0.00182201	0.0016527	0.00121578	0.00110834	0.00116345
tr|A8J129|A8J129_CHLRE	0.000590553	0.000591577	0.000631779	0.00117281	0.00120955	0.00120141	0.000753654	0.00053437	0.000512199	0.00136761	0.00122427	0.00138306	0.00104091	0.0011123	0.000995565
tr|A8IZU0|A8IZU0_CHLRE	0.000432518	0.000382527	0.000349404	0.000340555	0.000347065	0.000346681	0.000704888	0.000557231	0.000596737	0.000420511	0.000176439	0.000342594	0.000541273	0.000550212	0.000445076
tr|A0A2K3DDD4|A0A2K3DDD4_CHLRE	0.000432518	0.000382527	0.000349404	0.000340555	0.000347065	0.000346681	0.000704888	0.000557231	0.000596737	0.000420511	0.000176439	0.000342594	0.000541273	0.000550212	0.000445076
tr|Q2VA40|Q2VA40_CHLRE	0.000363897	0.000381327	0.00040064	0.000410727	0.000383025	0.00040254	0.000616223	0.000480076	0.000330692	0.000354593	0.000363681	0.000310872	0.00072031	0.000684797	0.000714465
tr|A8JGI9|A8JGI9_CHLRE	0.00162194	0.00142298	0.00135601	0.00107466	0.00107879	0.000908818	0.00105512	0.00074869	0.000840405	0.00105696	0.000903801	0.000891378	0.000678674	0.000601671	0.00061686
tr|A8JI07|A8JI07_CHLRE	0.00118527	0.00118315	0.00111332	0.000291484	0.00027896	0.000270429	0.00121028	0.000954437	0.00100451	0.000409146	0.000439298	0.000596367	0.00112835	0.0013023	0.00111659
tr|Q1RS84|Q1RS84_CHLRE	0.00118527	0.00118315	0.00111332	0.000291484	0.00027896	0.000270429	0.00121028	0.000954437	0.00100451	0.000409146	0.000439298	0.000596367	0.00112835	0.0013023	0.00111659
tr|A8J0I0|A8J0I0_CHLRE	0.00295277	0.00292591	0.00289694	0.00168315	0.00187426	0.00168021	0.00268212	0.00196888	0.00204382	0.00142822	0.00146913	0.00159877	0.00406371	0.00415628	0.00406035
tr|A8JHB4|A8JHB4_CHLRE	0.000400495	0.000443683	0.00040064	0.000307677	0.000319823	0.000323185	0.000224323	0.000112589	0.00013899	0.000280719	0.00017968	0.000201432	0.000405122	0.000502712	0.000425555
tr|A0A2K3D3L7|A0A2K3D3L7_CHLRE	0.000400495	0.000443683	0.00040064	0.000307677	0.000319823	0.000323185	0.000224323	0.000112589	0.00013899	0.000280719	0.00017968	0.000201432	0.000405122	0.000502712	0.000425555
tr|A8I7T8|A8I7T8_CHLRE	0.00104802	0.0011192	0.00103627	0.00080477	0.000773678	0.000908818	0.00197723	0.00152881	0.00134515	0.000829656	0.000666148	0.00108171	0.00131571	0.00129043	0.00122982
tr|P93106|P93106_CHLRE	0.0046163	0.0044768	0.0045072	0.00495621	0.00460938	0.00492092	0.00500958	0.00382918	0.00377934	0.00503855	0.00500511	0.00494858	0.00374728	0.00374857	0.00361136
tr|Q7DM26|Q7DM26_CHLRE	0.00548965	0.00563597	0.00512357	0.00431828	0.00478917	0.00354217	0.00753654	0.00620098	0.00502254	0.00488702	0.00608535	0.00453619	0.00292288	0.00287377	0.00286567
tr|Q05093|Q05093_CHLRE	0.00548965	0.00563597	0.00512357	0.00431828	0.00478917	0.00354217	0.00753654	0.00620098	0.00502254	0.00488702	0.00608535	0.00453619	0.00292288	0.00287377	0.00286567
tr|Q9ZSJ4|Q9ZSJ4_CHLRE	0.00173007	0.00169079	0.00178747	0.00118753	0.00133487	0.00120141	0.00359537	0.002709	0.00242424	0.00165552	0.00173199	0.00156705	0.00305611	0.0030044	0.00311944
tr|A8HQP0|A8HQP0_CHLRE	7.23636e-05	7.75446e-05	5.54732e-05	0.000479918	0.000406998	0.000376384	3.16978e-05	3.05763e-05	5.56955e-05	0.000262914	0.000292385	0.000390176	7.74437e-05	4.78962e-05	3.76753e-05
P19824|KPPR_CHLRE	0.00157619	0.00150692	0.00164108	0.00080477	0.000790023	0.000820153	0.00363084	0.00259184	0.00263559	0.00122744	0.00120627	0.00128155	0.00316437	0.00318648	0.0030843
tr|A8IYP4|A8IYP4_CHLRE	0.00157619	0.00150692	0.00164108	0.00080477	0.000790023	0.000820153	0.00363084	0.00259184	0.00263559	0.00122744	0.00120627	0.00128155	0.00316437	0.00318648	0.0030843
tr|A8J506|A8J506_CHLRE	0.000981483	0.000931334	0.000947668	0.00122678	0.0013948	0.00134771	0.00142751	0.00109732	0.00101943	0.00113652	0.00109104	0.00105316	0.00101593	0.000890632	0.00105803
tr|A8J537|A8J537_CHLRE	0.00208357	0.00214647	0.00214959	0.00219349	0.002272	0.00215013	0.00255356	0.00191173	0.00192696	0.00264429	0.00252776	0.00237595	0.0010992	0.000926257	0.00107755
tr|A8HZZ1|A8HZZ1_CHLRE	0.00134746	0.001399	0.00135601	0.00141325	0.0015637	0.00157381	0.000962017	0.000754405	0.000855323	0.00145853	0.00151234	0.00153216	0.000528782	0.00065313	0.00073789
tr|A0A218N8X3|A0A218N8X3_CHLRE	0.000528171	0.000539614	0.000570142	0.000468141	0.00045113	0.000492092	0.000447759	0.000334339	0.000305828	0.000500067	0.000507713	0.00046948	0.00103258	0.0010173	0.0010268
tr|A8J5B8|A8J5B8_CHLRE	0.00143479	0.00144297	0.00149855	0.00143779	0.00137301	0.00152504	0.00245159	0.00183743	0.00193691	0.00175023	0.0018112	0.00177324	0.00254815	0.00261648	0.0026158
tr|Q75VY7|Q75VY7_CHLRE	0.00632142	0.00651534	0.00670302	0.0052997	0.00593879	0.00602923	0.00758087	0.00577234	0.00569387	0.00590988	0.00612136	0.00513891	0.00368482	0.0035744	0.00384562
tr|A8HTX7|A8HTX7_CHLRE	0.000210021	0.000222241	0.000212262	0.000495621	0.000482186	0.000500958	0.000589623	0.000397206	0.000522145	0.00049249	0.000500511	0.000596367	0.000216926	0.00024146	0.000235812
tr|A0A2K3D581|A0A2K3D581_CHLRE	0.00113952	0.00109122	0.00108635	0.000819491	0.000866301	0.000904385	0.00105512	0.000717256	0.000706139	0.000829656	0.000648144	0.000780352	0.0011908	0.0011123	0.00105022
tr|A8IVG0|A8IVG0_CHLRE	0.00113952	0.00109122	0.00108635	0.000819491	0.000866301	0.000904385	0.00105512	0.000717256	0.000706139	0.000829656	0.000648144	0.000780352	0.0011908	0.0011123	0.00105022
tr|A8J4Z4|A8J4Z4_CHLRE	0.000465788	0.000451677	0.000439163	0.00141816	0.00144928	0.00141864	0.00130781	0.000980155	0.00102937	0.00139791	0.00129629	0.00113563	0.00105756	0.00102917	0.00104242
tr|A8IAT4|A8IAT4_CHLRE	0.000860877	0.000883369	0.000805132	0.00117281	0.00111693	0.00117481	0.00078912	0.000585807	0.000561928	0.000943308	0.000889398	0.00109757	0.000886856	0.000855006	0.000866728
tr|A8IVM9|A8IVM9_CHLRE	0.000740271	0.0006995	0.00070112	0.000418579	0.000456034	0.000465492	0.000766954	0.000574377	0.000512199	0.000405357	0.000424894	0.000364799	0.00110753	0.000961882	0.00100337
tr|A8IRU6|A8IRU6_CHLRE	0.00178414	0.00143897	0.00176821	0.00142307	0.00137845	0.00132111	0.00207477	0.00158882	0.00166838	0.00164795	0.00156995	0.00180179	0.000853546	0.000930215	0.000835494
tr|Q75VY8|Q75VY8_CHLRE	0.00449153	0.00423697	0.00423754	0.00372942	0.00355238	0.00348897	0.0057189	0.00428639	0.00435121	0.0046976	0.00435697	0.00402865	0.00150307	0.00153584	0.00151873
tr|A8ITH8|A8ITH8_CHLRE	0.000457471	0.000439686	0.000435311	0.00041269	0.00045331	0.000420716	0.000352887	0.000248039	0.000271018	0.000345122	0.000311829	0.000364799	0.0004122	0.00043542	0.000425555
tr|Q5NKW4|Q5NKW4_CHLRE	0.00166353	0.00162284	0.00167961	0.00194813	0.00199413	0.0020659	0.00365744	0.00269185	0.00288423	0.00209876	0.00208126	0.00247746	0.00170293	0.00174168	0.00174517
Q39615|PSAD_CHLRE	0.00166353	0.00162284	0.00167961	0.00194813	0.00199413	0.0020659	0.00365744	0.00269185	0.00288423	0.00209876	0.00208126	0.00247746	0.00170293	0.00174168	0.00174517
tr|A0A2K3E7P1|A0A2K3E7P1_CHLRE	0.000453312	0.000603569	0.000493095	0.000677185	0.000681054	0.000651689	0.000771387	0.000611525	0.000658897	0.000575834	0.000633741	0.000691532	0.000999274	0.000930215	0.00109707
tr|A8HMX2|A8HMX2_CHLRE	0.000453312	0.000603569	0.000493095	0.000677185	0.000681054	0.000651689	0.000771387	0.000611525	0.000658897	0.000575834	0.000633741	0.000691532	0.000999274	0.000930215	0.00109707
A8J637|PETS_CHLRE	3.65561e-05	4.11706e-05	4.43015e-05	0.000331232	0.000332899	0.000283729	9.35418e-05	5.11509e-05	4.40094e-05	0.000370125	0.000351078	0.000326733	5.57928e-05	6.09588e-05	5.42681e-05
tr|A0A2K3D3Y8|A0A2K3D3Y8_CHLRE	3.65561e-05	4.11706e-05	4.43015e-05	0.000331232	0.000332899	0.000283729	9.35418e-05	5.11509e-05	4.40094e-05	0.000370125	0.000351078	0.000326733	5.57928e-05	6.09588e-05	5.42681e-05
tr|A0A2K3E7A5|A0A2K3E7A5_CHLRE	0.000231231	0.00023823	0.00017528	0.000657556	0.000637467	0.000687155	0.000283729	0.000162883	0.000224771	0.000719793	0.000698555	0.000973854	0.000119913	0.000150418	0.000114002
tr|A8JID6|A8JID6_CHLRE	0.000869195	0.000915346	0.000920702	0.000750792	0.000768229	0.000704888	0.000806853	0.000557231	0.000579332	0.000878905	0.000936208	0.000843796	0.00116582	0.00113209	0.00122201
tr|A0A2K3DKE9|A0A2K3DKE9_CHLRE	0.000669571	0.000695503	0.00070112	0.00107466	0.00107879	0.00107285	0.00109502	0.000845848	0.000880187	0.000909212	0.000795777	0.000701048	0.000645364	0.000577921	0.000655902
tr|A0A499Q5H8|A0A499Q5H8_CHLRE	0.000669571	0.000695503	0.00070112	0.00107466	0.00107879	0.00107285	0.00109502	0.000845848	0.000880187	0.000909212	0.000795777	0.000701048	0.000645364	0.000577921	0.000655902
tr|A8J3Y6|A8J3Y6_CHLRE	0.000311912	0.000459671	0.000439163	0.00019972	0.000211399	0.000141864	0.000269985	0.000206318	0.000194686	0.00013373	0.000127468	8.12074e-05	0.000299366	0.00039544	0.000334198
tr|Q9FNS2|Q9FNS2_CHLRE	0.00132251	0.00130707	0.00135216	0.000888191	0.00113327	0.000886652	0.00172897	0.0012802	0.0011338	0.00089027	0.000947011	0.000862829	0.00284793	0.00257294	0.00256114
tr|Q9FE86|Q9FE86_CHLRE	0.00132251	0.00130707	0.00135216	0.000888191	0.00113327	0.000886652	0.00172897	0.0012802	0.0011338	0.00089027	0.000947011	0.000862829	0.00284793	0.00257294	0.00256114
tr|A0A2K3CVB0|A0A2K3CVB0_CHLRE	0.000665412	0.00067152	0.000654892	0.000726256	0.000691951	0.000669422	0.000953151	0.000562946	0.000683761	0.000822079	0.000799378	0.00073277	0.000433019	0.000455212	0.000562202
tr|A8J3P5|A8J3P5_CHLRE	0.000665412	0.00067152	0.000654892	0.000726256	0.000691951	0.000669422	0.000953151	0.000562946	0.000683761	0.000822079	0.000799378	0.00073277	0.000433019	0.000455212	0.000562202
tr|A2PZC2|A2PZC2_CHLRE	0.00140984	0.00139101	0.00142921	0.00111392	0.00102975	0.00113935	0.00208807	0.00156882	0.00172805	0.00124259	0.00114866	0.000964338	0.00166546	0.00165064	0.00166708
tr|A8ITV3|A8ITV3_CHLRE	0.00170512	0.00187466	0.00207639	0.00302279	0.00306747	0.00300132	0.00265109	0.00191459	0.00165097	0.00288675	0.00319391	0.00218245	0.000928492	0.000874798	0.000917482
tr|Q8S567|Q8S567_CHLRE	0.00170512	0.00187466	0.00207639	0.00302279	0.00306747	0.00300132	0.00265109	0.00191459	0.00165097	0.00288675	0.00319391	0.00218245	0.000928492	0.000874798	0.000917482
tr|A8JC04|A8JC04_CHLRE	0.00026367	0.000257416	0.000266965	0.00105013	0.00111148	0.00097975	0.00137431	0.000923003	0.00103434	0.00123122	0.00141151	0.00165587	0.00134069	0.00145272	0.0014992
tr|A8HVU5|A8HVU5_CHLRE	0.000420041	0.000411706	0.000412197	0.000374905	0.000369404	0.00041185	0.0004185	0.000331481	0.000290909	0.000298904	0.000263219	0.000377488	0.000503801	0.000471045	0.000480214
tr|A2PZC1|A2PZC1_CHLRE	0.000331043	0.000356545	0.000337462	0.000333685	0.000324727	0.000330278	0.000496525	0.00039149	0.000370474	0.000330347	0.000287344	0.000339422	0.000333924	0.000333294	0.000329903
tr|Q84Y02|Q84Y02_CHLRE	0.00761065	0.0078344	0.00774314	0.00824399	0.0080092	0.00873352	0.00842319	0.00640101	0.00728517	0.0086754	0.00824583	0.0106267	0.00541273	0.00573963	0.00558297
P53498|ACT_CHLRE	0.000756906	0.000779443	0.000755052	0.00102559	0.00097527	0.00102852	0.000806853	0.00061724	0.000688734	0.00114409	0.00120267	0.00129107	0.00072031	0.000708547	0.000773027
tr|A8JAV1|A8JAV1_CHLRE	0.000756906	0.000779443	0.000755052	0.00102559	0.00097527	0.00102852	0.000806853	0.00061724	0.000688734	0.00114409	0.00120267	0.00129107	0.00072031	0.000708547	0.000773027
tr|A0A2K3D8I0|A0A2K3D8I0_CHLRE	9.98118e-05	0.000113519	9.5152e-05	8.68563e-05	7.46436e-05	8.11286e-05	0.000253139	0.000186601	0.000181756	0.000104938	9.4341e-05	6.72499e-05	8.1191e-05	4.31462e-05	6.83231e-05
tr|A8J9H7|A8J9H7_CHLRE	0.000478265	0.00067152	0.000708825	0.000264985	0.000290946	0.000262449	0.000633956	0.000345769	0.000484849	0.000439453	0.000464503	0.000367971	0.000495473	0.000439378	0.000433364
tr|A8I164|A8I164_CHLRE	0.000998118	0.000855389	0.000882179	0.000971613	0.00097527	0.000935418	0.000944284	0.000725829	0.000648952	0.00096225	0.000965015	0.000904067	0.00112002	0.00108855	0.00106584
tr|A0A2K3DMK8|A0A2K3DMK8_CHLRE	0.000145143	0.000137901	0.000138298	0.000120716	0.000117686	0.000108172	0.000129894	0.000103159	9.12511e-05	0.000107211	0.000107304	9.38961e-05	0.00015114	0.000152397	0.000169441
tr|A8IAB5|A8IAB5_CHLRE	0.000352668	0.000340557	0.000416049	0.000300317	0.000311106	0.00021058	0.000629523	0.000414351	0.000385393	0.000324665	0.000321551	0.000311824	0.000424691	0.000443337	0.00040213
tr|A0A2K3E0A7|A0A2K3E0A7_CHLRE	0.000352668	0.000340557	0.000416049	0.000300317	0.000311106	0.00021058	0.000629523	0.000414351	0.000385393	0.000324665	0.000321551	0.000311824	0.000424691	0.000443337	0.00040213
tr|A0A2K3E3Z0|A0A2K3E3Z0_CHLRE	0.000586394	0.000799429	0.000839803	0.000623206	0.000653812	0.000669422	0.00154721	0.00121734	0.00104678	0.000678121	0.000608535	0.00058685	0.00122827	0.00108063	0.00103851
tr|A8J0R7|A8J0R7_CHLRE	0.000586394	0.000799429	0.000839803	0.000623206	0.000653812	0.000669422	0.00154721	0.00121734	0.00104678	0.000678121	0.000608535	0.00058685	0.00122827	0.00108063	0.00103851
tr|A0A2K3DCR6|A0A2K3DCR6_CHLRE	0.000199624	0.000204654	0.000178747	0.000188434	0.000147108	0.000142751	0.000110388	7.57263e-05	8.82674e-05	0.000175023	0.000131069	0.000121811	0.00018778	0.000178126	0.000165928
tr|A8IFC8|A8IFC8_CHLRE	0.000161778	0.000188665	0.000205713	0.000868563	0.000713745	0.000824586	0.00040254	0.000282616	0.000323233	0.000644025	0.000669749	0.000624916	0.000200688	0.000259273	0.000212778
tr|A8IYK1|A8IYK1_CHLRE	0.000960689	0.000855389	0.000862917	0.000435263	0.000405908	0.000452192	0.000678289	0.00053437	0.000579332	0.000450818	0.000457302	0.000605883	0.000978456	0.00104105	0.000897961
tr|A8J7T7|A8J7T7_CHLRE	0.000482424	0.000439686	0.000485391	0.000642835	0.000593879	0.000678289	0.000718188	0.000562946	0.000435121	0.000386415	0.000446499	0.000501202	0.000310608	0.000303606	0.000293985
tr|A0A2K3DFE4|A0A2K3DFE4_CHLRE	0.000482424	0.000439686	0.000485391	0.000642835	0.000593879	0.000678289	0.000718188	0.000562946	0.000435121	0.000386415	0.000446499	0.000501202	0.000310608	0.000303606	0.000293985
tr|A8IA45|A8IA45_CHLRE	0.0004949	0.00047566	0.000477686	0.000355767	0.000386294	0.000344908	0.000554157	0.000385775	0.000372961	0.000367473	0.00036008	0.000329905	0.000599564	0.000589796	0.000550489
tr|Q75VZ0|Q75VZ0_CHLRE	0.000677889	0.000747466	0.000758905	0.000853841	0.000893543	0.000966451	0.000718188	0.000485791	0.000547009	0.000947096	0.000838987	0.000992887	0.000416364	0.000423545	0.000425555
tr|A0A2K3CYQ5|A0A2K3CYQ5_CHLRE	0.00023331	0.000241427	0.000256179	0.000244866	0.000267518	0.000241169	0.000405643	0.000320051	0.000273505	0.000254579	0.000240533	0.00019255	0.000136567	8.90632e-05	0.00011205
tr|Q75T33|Q75T33_CHLRE	0.00034643	0.000332562	0.000303562	0.000388154	0.000393922	0.00039456	0.00081572	0.000614383	0.000452526	0.000477336	0.000442898	0.00035211	0.000682837	0.000558129	0.000675423
tr|A8JGM1|A8JGM1_CHLRE	0.00034643	0.000332562	0.000303562	0.000388154	0.000393922	0.00039456	0.00081572	0.000614383	0.000452526	0.000477336	0.000442898	0.00035211	0.000682837	0.000558129	0.000675423
tr|A8J4S1|A8J4S1_CHLRE	0.00159699	0.00156688	0.00157174	0.00184999	0.00169991	0.00198167	0.00296585	0.00226036	0.00248143	0.000901635	0.000968615	0.00149726	0.00326013	0.00358232	0.003178
P12356|PSAF_CHLRE	0.00159699	0.00156688	0.00157174	0.00184999	0.00169991	0.00198167	0.00296585	0.00226036	0.00248143	0.000901635	0.000968615	0.00149726	0.00326013	0.00358232	0.003178
tr|A8J8M5|A8J8M5_CHLRE	0.000368056	0.000385724	0.000354412	0.000368035	0.000392832	0.000722621	0.000430913	0.000252611	0.000293396	0.000621295	0.000651745	0.000999232	0.000331009	0.00032419	0.000331074
tr|A0A2K3CY26|A0A2K3CY26_CHLRE	5.69759e-05	3.99714e-05	4.19902e-05	0.000304242	0.000327451	0.000313431	0.000183537	0.000130878	8.65269e-05	0.0002936	0.000299227	0.000222686	0.000113667	0.000115188	0.000128057
tr|A8IKC8|A8IKC8_CHLRE	0.000344351	0.000322569	0.000328602	0.000525063	0.000593879	0.000474359	0.000316091	0.000234037	0.000215323	0.000556892	0.00067335	0.000666154	0.000209848	0.000197918	0.000220586
tr|Q9FQ96|Q9FQ96_CHLRE	0.00119774	0.00124311	0.00125585	0.00119243	0.0012041	0.00116151	0.00154721	0.00114304	0.00114623	0.00142822	0.00139711	0.00118956	0.000882692	0.000886673	0.000960428
tr|A8HNE8|A8HNE8_CHLRE	0.00121022	0.00117116	0.00123659	0.00112864	0.00110058	0.00120585	0.00281955	0.00204032	0.00219301	0.00125396	0.00119547	0.00132279	0.00204851	0.00212564	0.00206531
tr|A0A2K3E076|A0A2K3E076_CHLRE	0.000168848	0.000175874	0.000157945	0.000559413	0.000615673	0.000536424	0.000250479	0.000200889	0.000229992	0.000484913	0.000489709	0.000536096	0.000318935	0.000307565	0.000324437
tr|A8JCQ8|A8JCQ8_CHLRE	0.000478265	0.000467666	0.000477686	0.000285104	0.000279505	0.000324071	0.000353774	0.0002709	0.000239441	0.000412934	0.000421294	0.000298501	0.00039513	0.000389503	0.000366993
tr|A8J768|A8J768_CHLRE	0.000661253	0.000651534	0.000639483	0.000534878	0.000493628	0.000549724	0.000891085	0.00067725	0.000902565	0.000447029	0.000435697	0.000907239	0.00085771	0.00102917	0.000944811
P46295|RS14_CHLRE	0.000661253	0.000651534	0.000639483	0.000534878	0.000493628	0.000549724	0.000891085	0.00067725	0.000902565	0.000447029	0.000435697	0.000907239	0.00085771	0.00102917	0.000944811
tr|A8JG07|A8JG07_CHLRE	0.000175502	0.000193861	0.000183755	0.000249773	0.000275146	0.000226983	0.000691588	0.000597237	0.000549496	0.000295494	0.000305708	0.000228396	0.00139482	0.00135376	0.00143674
tr|A0A2K3DYJ4|A0A2K3DYJ4_CHLRE	0.000243707	0.000227437	0.00020918	0.000160954	0.000168357	0.000132111	0.000205703	0.000156596	0.000132277	0.000164416	0.000175719	0.00019255	0.000186115	0.000210585	0.000163975
tr|A8J5P7|A8J5P7_CHLRE	0.00112288	0.000991292	0.00102857	0.00109429	0.00112783	0.00108615	0.00137431	0.000917288	0.00103434	0.00111378	0.00109464	0.00137989	0.00111169	0.00111626	0.00108146
tr|A8JF15|A8JF15_CHLRE	0.00060303	0.0004197	0.000396788	0.00056432	0.000621122	0.000500958	0.00164474	0.00126306	0.00125066	0.000537951	0.000536519	0.000662982	0.00049131	0.000399795	0.000425555
Q42687|ATPD_CHLRE	0.00060303	0.0004197	0.000396788	0.00056432	0.000621122	0.000500958	0.00164474	0.00126306	0.00125066	0.000537951	0.000536519	0.000662982	0.00049131	0.000399795	0.000425555
tr|A0A2K3DW10|A0A2K3DW10_CHLRE	0.000373878	0.000375332	0.000385231	0.000554506	0.000577534	0.00058519	0.000340474	0.000272329	0.000268532	0.000697063	0.000648144	0.000751803	7.36965e-05	8.82715e-05	7.80836e-05
tr|A8I2V3|A8I2V3_CHLRE	0.00748589	0.00751463	0.00739643	0.00475011	0.00529588	0.00483225	0.00922118	0.00734402	0.00671329	0.00564469	0.00597733	0.00561473	0.0053711	0.0050667	0.00511447
tr|Q9FNS5|Q9FNS5_CHLRE	0.000515694	0.000507637	0.000520062	0.000672277	0.000648364	0.000673855	0.000713755	0.000545801	0.000514686	0.000757677	0.000788575	0.000675671	0.000653692	0.000581879	0.000620764
tr|A8J6A7|A8J6A7_CHLRE	0.000569759	0.000555603	0.000616369	0.000520156	0.000550292	0.000496525	0.000478792	0.000360057	0.000313287	0.000373156	0.0004501	0.000358455	0.00053711	0.000447295	0.000534872
tr|A0A2K3E651|A0A2K3E651_CHLRE	0.000761065	0.000316574	0.000747348	0.000716442	0.000719193	0.000704888	0.000882219	0.000725829	0.000731003	0.000746312	0.000777773	0.000640777	0.000507964	0.000494795	0.000156167
tr|Q7X7A7|Q7X7A7_CHLRE	0.00104802	0.00095132	0.000955373	0.000809677	0.000806368	0.000806853	0.00100192	0.000680108	0.000606683	0.000572046	0.000568926	0.000618572	0.000591237	0.000585838	0.000484118
P12154|PSAA_CHLRE	0.00342687	0.00351349	0.0035942	0.00321908	0.0031492	0.00328061	0.00469925	0.00371487	0.00370474	0.00295115	0.00294185	0.00260435	0.00761946	0.00744172	0.00765219
tr|A0A218N887|A0A218N887_CHLRE	0.00342687	0.00351349	0.0035942	0.00321908	0.0031492	0.00328061	0.00469925	0.00371487	0.00370474	0.00295115	0.00294185	0.00260435	0.00761946	0.00744172	0.00765219
tr|A8HP06|A8HP06_CHLRE	0.000528171	0.0005596	0.000539323	0.000414162	0.000572086	0.000567457	0.000797987	0.000740117	0.000735976	0.000465971	0.000468104	0.000618572	0.000307693	0.00070063	0.00061686
tr|A8HXL8|A8HXL8_CHLRE	0.00144311	0.00143497	0.00143691	0.00218858	0.00207041	0.00211466	0.00315648	0.0023318	0.00182502	0.00236774	0.00239093	0.00202701	0.00171958	0.00195543	0.00174907
P12113|ATPG_CHLRE	0.00144311	0.00143497	0.00143691	0.00218858	0.00207041	0.00211466	0.00315648	0.0023318	0.00182502	0.00236774	0.00239093	0.00202701	0.00171958	0.00195543	0.00174907
tr|A8J3L9|A8J3L9_CHLRE	0.00046163	0.000435689	0.000423754	0.000391589	0.00038248	0.000404313	0.000383477	0.000254612	0.000275991	0.000311405	0.000310749	0.000311189	0.000393464	0.000388711	0.000390027
tr|A8IEW6|A8IEW6_CHLRE	5.15694e-05	6.07566e-05	6.43336e-05	0.000200702	0.000198323	0.000226983	0.000172454	0.000136307	0.000178027	0.000247003	0.000264299	0.000241084	0.000238993	0.000234731	0.000254162
tr|A8I8A3|A8I8A3_CHLRE	0.000898306	0.000891363	0.000897588	0.000799863	0.000822714	0.000833453	0.000731488	0.000554373	0.000609169	0.000644025	0.00067695	0.000786697	0.000251484	0.000272731	0.000269388
tr|A0A2K3CNJ5|A0A2K3CNJ5_CHLRE	0.00017176	0.000179871	0.000144847	0.000150649	0.000114417	0.000106842	4.61059e-05	6.45816e-05	8.18027e-05	0.000120849	0.000109464	0.000147188	0.000118664	0.000245418	0.000192086
tr|A0A2K3DRC8|A0A2K3DRC8_CHLRE	0.000201703	0.000197859	0.000204943	0.000181564	0.000184702	0.000160927	0.000333824	0.000229179	0.000196177	0.000295115	0.000265739	0.000138941	0.00015572	0.000100938	0.000142893
tr|A8JFB1|A8JFB1_CHLRE	0.0009191	0.000959314	0.000943816	0.00087347	0.000849956	0.000917685	0.0017467	0.00120876	0.00144211	0.00089027	0.000828184	0.00108488	0.000899347	0.000961882	0.000909673
tr|A8J0B0|A8J0B0_CHLRE	0.000158451	0.000115917	0.000151396	9.91241e-05	9.15337e-05	9.17685e-05	0.000103295	5.85807e-05	0.000120342	7.46312e-05	6.87753e-05	0.000156705	0.000666183	0.000756047	0.000683231
tr|A0A2K3DB95|A0A2K3DB95_CHLRE	4.44994e-05	3.99714e-05	3.77141e-05	0.000112864	0.000111693	0.000154277	3.04122e-05	3.14335e-05	2.42922e-05	0.000118198	0.000101903	0.000100875	4.49673e-05	5.42296e-05	5.2316e-05
tr|A0A2K3CZF3|A0A2K3CZF3_CHLRE	7.86018e-05	6.67523e-05	8.24394e-05	0.000106485	0.000110058	0.000104625	0.000194177	0.000148881	0.000148936	0.000109484	0.000106944	0.000137989	0.000516292	0.000502712	0.000558297
tr|A0A218N8I0|A0A218N8I0_CHLRE	0.000702842	0.000703497	0.000708825	0.000525063	0.00052087	0.000531991	0.000558591	0.000371487	0.000427662	0.000530374	0.000568926	0.000466308	0.000932656	0.000855006	0.000905769
Q08365|RR3_CHLRE	0.000702842	0.000703497	0.000708825	0.000525063	0.00052087	0.000531991	0.000558591	0.000371487	0.000427662	0.000530374	0.000568926	0.000466308	0.000932656	0.000855006	0.000905769
tr|A0A2K3DAI9|A0A2K3DAI9_CHLRE	0.000309417	0.00029339	0.000277366	0.000248301	0.000238097	0.000257572	0.000138318	8.17272e-05	8.27973e-05	0.000175402	0.00017896	0.000226493	0.000200688	0.000187231	0.000208483
tr|A8IID0|A8IID0_CHLRE	0.000309417	0.00029339	0.000277366	0.000248301	0.000238097	0.000257572	0.000138318	8.17272e-05	8.27973e-05	0.000175402	0.00017896	0.000226493	0.000200688	0.000187231	0.000208483
tr|A0A2K3E0C1|A0A2K3E0C1_CHLRE	0.00170096	0.00185467	0.00179132	0.00129548	0.0014057	0.00118811	0.00103738	0.000762978	0.000681275	0.00142822	0.00151234	0.00125935	0.000666183	0.000570004	0.000577818
tr|A8J1C1|A8J1C1_CHLRE	0.000313575	0.000310978	0.000307414	0.000203155	0.00020922	0.000220776	0.000435346	0.000305763	0.000343124	0.000225788	0.000229011	0.000242671	0.000487146	0.000518546	0.000519256
P05434|CATR_CHLRE	0.000748589	0.000711491	0.000712677	0.000682092	0.000751884	0.000687155	0.000731488	0.0004515	0.000387879	0.000447029	0.000428495	0.000402865	0.000249818	0.000237502	0.000232299
tr|A8JC40|A8JC40_CHLRE	0.000748589	0.000711491	0.000712677	0.000682092	0.000751884	0.000687155	0.000731488	0.0004515	0.000387879	0.000447029	0.000428495	0.000402865	0.000249818	0.000237502	0.000232299
Q8HTL1|RK5_CHLRE	0.00067373	0.000651534	0.000658745	0.00056432	0.000593879	0.000514258	0.000350671	0.000245753	0.000261073	0.000401569	0.00040329	0.000580506	0.000259811	0.00027669	0.00027095
tr|A0A218N953|A0A218N953_CHLRE	0.00067373	0.000651534	0.000658745	0.00056432	0.000593879	0.000514258	0.000350671	0.000245753	0.000261073	0.000401569	0.00040329	0.000580506	0.000259811	0.00027669	0.00027095
tr|A0A218N9D5|A0A218N9D5_CHLRE	0.000827606	0.000883369	0.000893736	0.000696813	0.000757332	0.000753654	0.000966451	0.000751547	0.00076084	0.000803137	0.000784975	0.000786697	0.00156137	0.00161105	0.0015929
P09144|PSAB_CHLRE	0.000827606	0.000883369	0.000893736	0.000696813	0.000757332	0.000753654	0.000966451	0.000751547	0.00076084	0.000803137	0.000784975	0.000786697	0.00156137	0.00161105	0.0015929
P36495|YCF78_CHLRE	0.000129755	0.000159086	0.0001252	0.000138872	0.000169991	0.000176887	6.33956e-05	1.99174e-05	1.92696e-05	0.000176918	0.000111625	0.000188744	0.000138233	0.000169418	0.000153434
tr|A0A218N960|A0A218N960_CHLRE	0.000129755	0.000159086	0.0001252	0.000138872	0.000169991	0.000176887	6.33956e-05	1.99174e-05	1.92696e-05	0.000176918	0.000111625	0.000188744	0.000138233	0.000169418	0.000153434
tr|A8JAW4|A8JAW4_CHLRE	0.000935736	0.000955317	0.000959225	0.000853841	0.000822714	0.000886652	0.000784687	0.000642959	0.000648952	0.000583411	0.00058333	0.000539268	0.000741128	0.000767922	0.00087844
tr|A8ITS8|A8ITS8_CHLRE	0.00143895	0.00142698	0.00149855	0.00153103	0.00151466	0.00157824	0.00148071	0.00115161	0.00125812	0.00132972	0.00120267	0.00116736	0.00122411	0.00113209	0.00118687
tr|A8JIF0|A8JIF0_CHLRE	4.82424e-05	5.95574e-05	5.04652e-05	1.68315e-05	5.99328e-06	4.74359e-06	0.000230086	0.000153167	0.000155898	2.34501e-05	2.2649e-05	3.5211e-05	9.32656e-05	9.50007e-05	9.76045e-05
tr|A0A2K3CQ34|A0A2K3CQ34_CHLRE	4.82424e-05	5.95574e-05	5.04652e-05	1.68315e-05	5.99328e-06	4.74359e-06	0.000230086	0.000153167	0.000155898	2.34501e-05	2.2649e-05	3.5211e-05	9.32656e-05	9.50007e-05	9.76045e-05
tr|A0A2K3D598|A0A2K3D598_CHLRE	0.00211268	0.00199058	0.00194927	0.00114336	0.0012259	0.00128121	0.00167577	0.00130021	0.00127304	0.00143201	0.00138271	0.00135134	0.00190278	0.00190001	0.00185448
tr|A8IVE2|A8IVE2_CHLRE	0.00211268	0.00199058	0.00194927	0.00114336	0.0012259	0.00128121	0.00167577	0.00130021	0.00127304	0.00143201	0.00138271	0.00135134	0.00190278	0.00190001	0.00185448
tr|Q8W4V3|Q8W4V3_CHLRE	1.98792e-05	2.31435e-05	2.15344e-05	0.000222293	0.000213579	0.0002159	7.66954e-05	5.20082e-05	5.79332e-05	0.000185252	0.000184361	0.000200164	7.28637e-05	8.66881e-05	8.23782e-05
tr|A0A2K3E4T1|A0A2K3E4T1_CHLRE	0.000548965	0.00053162	0.000466129	0.000482371	0.000462572	0.000438006	0.000416726	0.000351484	0.000340637	0.000212907	0.000221449	0.000253773	0.00261477	0.00272731	0.00265094
tr|A0A2K3DGE7|A0A2K3DGE7_CHLRE	0.000111457	0.000102727	9.63077e-05	0.000637927	0.000686503	0.000660556	0.000176887	5.20082e-05	5.14686e-05	0.000666756	0.000622938	0.000536096	0.000330593	0.000286981	0.000324437
tr|Q84U22|Q84U22_CHLRE	0.000440836	0.000487651	0.000435311	0.000267439	0.000302388	0.000297028	0.00037993	0.000311478	0.000328205	0.000132593	0.000142952	0.000266779	0.000230666	0.000232752	0.000264703
tr|A0A2K3DYQ5|A0A2K3DYQ5_CHLRE	5.15694e-05	4.99643e-05	5.008e-05	7.60606e-05	9.31682e-05	9.44284e-05	0.000112605	7.02968e-05	7.65813e-05	0.000103423	0.000105503	0.000108488	7.36965e-05	6.88755e-05	4.80214e-05
tr|A0A2K3DCF4|A0A2K3DCF4_CHLRE	0.000203367	0.000205053	0.000194927	0.000219349	0.000260435	0.00019196	0.000259346	0.000157739	0.000175789	0.000211392	0.00022433	0.000182399	0.000183617	0.000151605	0.000179592
tr|A0A2K3DTU9|A0A2K3DTU9_CHLRE	3.44351e-05	2.9379e-05	2.11877e-05	1.2366e-05	1.88516e-06	8.1572e-06	0.000758087	0.000542943	0.000450039	2.6405e-05	3.70882e-06	4.40931e-06	0.000599564	0.000562088	0.000577818
A8J9T5|THI4_CHLRE	3.44351e-05	2.9379e-05	2.11877e-05	1.2366e-05	1.88516e-06	8.1572e-06	0.000758087	0.000542943	0.000450039	2.6405e-05	3.70882e-06	4.40931e-06	0.000599564	0.000562088	0.000577818
tr|A8IPQ9|A8IPQ9_CHLRE	0.000143895	0.000143497	0.000159871	8.44027e-05	0.000119866	0.000109945	0.000131668	0.000108589	0.000109402	8.41021e-05	8.82196e-05	6.66154e-05	0.000114084	0.000113605	0.0001304
tr|A0A2K3E7W9|A0A2K3E7W9_CHLRE	0.000125181	0.000141099	0.000144076	0.000120716	0.000124769	0.000128565	0.000116151	8.4299e-05	6.39006e-05	0.00012388	0.000119907	8.27935e-05	0.000229	0.000236314	0.000249477
tr|Q75VY6|Q75VY6_CHLRE	0.000939895	0.00101128	0.00095152	0.000691906	0.000779126	0.000766954	0.000975317	0.000814415	0.000847864	0.000814503	0.000842587	0.000961166	0.000437182	0.000463128	0.000484118
P27080|ADT_CHLRE	0.00222081	0.00221042	0.00211107	0.00200702	0.00229924	0.0021191	0.00156937	0.00120305	0.0010791	0.00223136	0.00249896	0.00243939	0.00337255	0.0036219	0.00338492
tr|A8J1B6|A8J1B6_CHLRE	0.00222081	0.00221042	0.00211107	0.00200702	0.00229924	0.0021191	0.00156937	0.00120305	0.0010791	0.00223136	0.00249896	0.00243939	0.00337255	0.0036219	0.00338492
tr|A8J6F5|A8J6F5_CHLRE	0.000457471	0.000455674	0.000469982	0.000111883	0.000102431	0.000114821	0.00020127	0.000147166	0.000156892	0.000128426	0.000121347	0.00011737	0.000263558	0.000281044	0.000245573
tr|O64925|O64925_CHLRE	0.000457471	0.000455674	0.000469982	0.000111883	0.000102431	0.000114821	0.00020127	0.000147166	0.000156892	0.000128426	0.000121347	0.00011737	0.000263558	0.000281044	0.000245573
tr|A0A2K3CQC6|A0A2K3CQC6_CHLRE	0.000457471	0.000455674	0.000469982	0.000111883	0.000102431	0.000114821	0.00020127	0.000147166	0.000156892	0.000128426	0.000121347	0.00011737	0.000263558	0.000281044	0.000245573
tr|Q3HTK4|Q3HTK4_CHLRE	0.000707	0.000687509	0.000724234	0.000790049	0.000751884	0.000784687	0.000988617	0.000765835	0.000835432	0.000553104	0.000518515	0.000507546	0.00173207	0.00160314	0.00169441
tr|Q6QAY3|Q6QAY3_CHLRE	0.000231647	0.000221442	0.000240769	0.000353314	0.000383025	0.000368847	0.000452192	0.000345769	0.000178027	0.000462183	0.000457302	0.000387004	0.000541273	0.000522504	0.000562202
tr|A0A2K3CWD5|A0A2K3CWD5_CHLRE	0.000149302	0.000135103	0.000129052	0.000226219	0.000223931	0.00021989	0.000227426	0.000154024	0.00018648	0.000214801	0.000201645	0.000185889	0.000123244	0.000127063	0.000158119
tr|Q9ZTA7|Q9ZTA7_CHLRE	0.0001414	0.000148694	0.000146388	0.000269892	0.000248449	0.000207477	0.000308555	0.000228608	0.00023596	0.000275794	0.000278342	0.000323561	0.000171542	0.000169814	0.00017764
tr|Q9T0P9|Q9T0P9_CHLRE	0.0001414	0.000148694	0.000146388	0.000269892	0.000248449	0.000207477	0.000308555	0.000228608	0.00023596	0.000275794	0.000278342	0.000323561	0.000171542	0.000169814	0.00017764
tr|A0A2K3DQS2|A0A2K3DQS2_CHLRE	0.000632142	0.00061556	0.000612517	0.000996148	0.000948028	0.000997483	0.000620656	0.000457215	0.000474903	0.000852386	0.000864192	0.00080573	0.000657855	0.000589796	0.000644189
tr|A8IP17|A8IP17_CHLRE	0.000632142	0.00061556	0.000612517	0.000996148	0.000948028	0.000997483	0.000620656	0.000457215	0.000474903	0.000852386	0.000864192	0.00080573	0.000657855	0.000589796	0.000644189
tr|A8JD33|A8JD33_CHLRE	0.000297772	0.000316174	0.000290464	0.0002272	0.000264249	0.000235406	0.000361311	0.000282616	0.000258586	0.000237911	0.000266819	0.000216342	0.000172375	0.000150022	0.000151092
tr|A0A2K3E4N1|A0A2K3E4N1_CHLRE	0.000297772	0.000316174	0.000290464	0.0002272	0.000264249	0.000235406	0.000361311	0.000282616	0.000258586	0.000237911	0.000266819	0.000216342	0.000172375	0.000150022	0.000151092
tr|A8I5A0|A8I5A0_CHLRE	0.00165937	0.00190664	0.00191075	0.0018598	0.00173805	0.0019196	0.00266882	0.00196603	0.00195431	0.0019245	0.00207766	0.00197626	0.000736965	0.000728339	0.000776931
tr|A0A2K3DZC7|A0A2K3DZC7_CHLRE	3.02347e-05	2.83797e-05	3.04332e-05	3.75396e-05	2.86043e-05	2.76635e-05	4.92092e-05	3.82918e-05	3.23233e-05	3.68989e-05	3.88886e-05	2.4045e-05	2.23171e-05	2.43835e-05	2.46744e-05
tr|A8I8Z4|A8I8Z4_CHLRE	0.000702842	0.000667523	0.000631779	0.000642835	0.000642915	0.000682722	0.000678289	0.000491506	0.000524631	0.000488702	0.000482507	0.000618572	0.000470491	0.000518546	0.000460693
tr|A8IYS5|A8IYS5_CHLRE	4.242e-05	4.35689e-05	4.27606e-05	4.20541e-05	5.5574e-05	5.09825e-05	0.000128121	9.11573e-05	8.75215e-05	7.38735e-05	7.81374e-05	7.35942e-05	9.11837e-05	9.4209e-05	9.68236e-05
tr|A8HTY0|A8HTY0_CHLRE	4.82424e-05	3.54946e-05	3.77141e-05	0.000765513	0.000817265	0.000740354	0.000256242	0.000188315	0.000159876	0.000606141	0.000446499	0.000507546	6.99492e-05	6.96672e-05	4.45076e-05
tr|A0A2K3D0E8|A0A2K3D0E8_CHLRE	4.82424e-05	3.54946e-05	3.77141e-05	0.000765513	0.000817265	0.000740354	0.000256242	0.000188315	0.000159876	0.000606141	0.000446499	0.000507546	6.99492e-05	6.96672e-05	4.45076e-05
A8JHB7|FAP_CHLRE	1.53877e-05	1.2631e-05	2.10336e-05	0.000101578	0.000114962	0.000108172	3.80817e-05	3.48627e-05	4.67444e-05	7.38735e-05	6.22938e-05	0.000120859	6.45364e-05	6.09588e-05	3.65821e-05
tr|A8IUV7|A8IUV7_CHLRE	0.00412971	0.00411706	0.00389083	0.00216895	0.00193964	0.00221663	0.0040387	0.0030862	0.00313287	0.00240562	0.00221449	0.0026329	0.00347248	0.00345169	0.00338492
tr|A8J567|A8J567_CHLRE	0.00140984	0.00142298	0.00141765	0.00066737	0.000719193	0.000758087	0.00122358	0.000968725	0.000992076	0.000769042	0.000738164	0.000799385	0.00226918	0.00229585	0.0022449
tr|A0A2K3DVD7|A0A2K3DVD7_CHLRE	0.000221665	0.000218244	0.000244236	0.000236524	0.000199958	0.000249592	0.000369734	0.00030862	0.000300855	0.00022162	0.000266819	0.000163366	7.61946e-05	7.0063e-05	0.00011205
tr|A8IIK8|A8IIK8_CHLRE	0.000490741	0.000403711	0.000439163	9.7652e-05	8.55404e-05	8.37886e-05	0.000478792	0.000474361	0.000295882	0.000175402	0.000186882	0.000186206	0.000382639	0.000349919	0.000368164
tr|A0A2K3DAF7|A0A2K3DAF7_CHLRE	0.000490741	0.000403711	0.000439163	9.7652e-05	8.55404e-05	8.37886e-05	0.000478792	0.000474361	0.000295882	0.000175402	0.000186882	0.000186206	0.000382639	0.000349919	0.000368164
tr|A0A2K3DNI1|A0A2K3DNI1_CHLRE	0.000128092	0.000114718	0.00015833	0.000153103	0.000160729	0.000108172	0.000129008	8.51563e-05	8.18027e-05	8.14503e-05	7.70571e-05	0.000118005	0.000106589	0.000116772	0.000119077
tr|A0A2K3E2B8|A0A2K3E2B8_CHLRE	5.36489e-05	3.2177e-05	6.5104e-05	6.18299e-05	7.51884e-05	5.09825e-05	3.65744e-05	3.45769e-05	2.61073e-05	6.3266e-05	5.29318e-05	6.40777e-05	0.000179869	0.000204252	0.000160852
tr|A8I4S9|A8I4S9_CHLRE	5.36489e-05	3.2177e-05	6.5104e-05	6.18299e-05	7.51884e-05	5.09825e-05	3.65744e-05	3.45769e-05	2.61073e-05	6.3266e-05	5.29318e-05	6.40777e-05	0.000179869	0.000204252	0.000160852
tr|A8JAL9|A8JAL9_CHLRE	6.27983e-05	6.995e-05	6.93416e-05	5.05435e-05	9.15337e-05	7.58087e-05	0.000416283	0.000328623	0.000367988	7.46312e-05	7.02156e-05	0.000107219	0.000257729	0.000256106	0.000258847
tr|A0A2K3CXE4|A0A2K3CXE4_CHLRE	6.27983e-05	6.995e-05	6.93416e-05	5.05435e-05	9.15337e-05	7.58087e-05	0.000416283	0.000328623	0.000367988	7.46312e-05	7.02156e-05	0.000107219	0.000257729	0.000256106	0.000258847
tr|A0A2K3DP15|A0A2K3DP15_CHLRE	0.000615506	0.000607566	0.00060096	0.000539785	0.00053994	0.00038658	0.000660556	0.000491506	0.000459985	0.000594776	0.000590531	0.000662982	0.000449673	0.000522504	0.000433364
tr|A8J942|A8J942_CHLRE	0.000615506	0.000607566	0.00060096	0.000539785	0.00053994	0.00038658	0.000660556	0.000491506	0.000459985	0.000594776	0.000590531	0.000662982	0.000449673	0.000522504	0.000433364
tr|A0A2K3D8I4|A0A2K3D8I4_CHLRE	0.000173007	0.000195061	0.000188378	8.48934e-05	0.000102975	8.60052e-05	0.000165361	0.00015231	0.000183745	0.000111757	0.000109464	7.13737e-05	8.32728e-05	8.98548e-05	8.58919e-05
tr|A8IN92|A8IN92_CHLRE	0.00126428	0.00127509	0.00120192	0.000986334	0.00110058	0.00101522	0.00156051	0.00104016	0.000922456	0.00105696	0.00124588	0.00109757	0.000433019	0.000427503	0.000437268
A8HS48|RS3A_CHLRE	0.000682047	0.000775446	0.000728086	0.000893098	0.000648364	0.000722621	0.000682722	0.000502937	0.000576846	0.000780407	0.000759769	0.000900895	0.00131987	0.00131418	0.00129619
tr|A0A2K3CZL0|A0A2K3CZL0_CHLRE	0.000682047	0.000775446	0.000728086	0.000893098	0.000648364	0.000722621	0.000682722	0.000502937	0.000576846	0.000780407	0.000759769	0.000900895	0.00131987	0.00131418	0.00129619
tr|A8IRQ1|A8IRQ1_CHLRE	0.00060303	0.000579586	0.000643336	0.000569228	0.000525774	0.000518691	0.000762521	0.000574377	0.000507227	0.000522797	0.000468104	0.000415554	0.000462164	0.000384753	0.00040213
tr|A8I6R4|A8I6R4_CHLRE	0.000561441	0.000575589	0.000539323	0.000388645	0.00041626	0.000323628	0.000500958	0.000365772	0.000348097	0.00032277	0.000320111	0.000295328	0.00053711	0.000530421	0.000550489
tr|A0A2K3E3Y9|A0A2K3E3Y9_CHLRE	0.000453312	0.000396916	0.000431459	0.000400422	0.000332354	0.000356434	0.000483225	0.000365772	0.00040777	0.000439453	0.000410491	0.000409209	0.000226086	0.000265606	0.000234641
tr|Q66YD0|Q66YD0_CHLRE	7.94336e-05	8.23411e-05	8.43656e-05	0.000193341	0.000201592	0.00019063	0.000191517	0.000177171	0.000179021	0.00028716	0.000378084	0.000336249	7.49455e-05	6.88755e-05	6.83231e-05
tr|A0A2K3DS23|A0A2K3DS23_CHLRE	8.19289e-05	7.95431e-05	8.47508e-05	0.000351842	0.000320368	0.000361754	0.00021856	0.000153739	0.000100202	0.00025117	0.000253496	0.000240133	0.000126991	0.000111626	0.000124153
tr|E3SC57|E3SC57_CHLRE	0.000125597	0.000161884	0.000125585	1.53103e-05	1.78164e-05	1.84867e-05	1.84867e-05	1.26306e-05	2.28252e-05	1.06454e-05	1.04423e-05	2.98818e-05	0.000891019	0.000930215	0.00083159
tr|A8ID84|A8ID84_CHLRE	0.000125597	0.000161884	0.000125585	1.53103e-05	1.78164e-05	1.84867e-05	1.84867e-05	1.26306e-05	2.28252e-05	1.06454e-05	1.04423e-05	2.98818e-05	0.000891019	0.000930215	0.00083159
tr|A0A2K3D7U3|A0A2K3D7U3_CHLRE	0.000544806	0.000543611	0.000419902	0.000463233	0.00048709	0.000437563	0.000412736	0.000272329	0.000266045	0.000424299	0.000432096	0.000396521	0.000402624	0.000344773	0.000342787
tr|A8JEF7|A8JEF7_CHLRE	0.000544806	0.000543611	0.000419902	0.000463233	0.00048709	0.000437563	0.000412736	0.000272329	0.000266045	0.000424299	0.000432096	0.000396521	0.000402624	0.000344773	0.000342787
tr|A8J8Y1|A8J8Y1_CHLRE	0.000906624	0.000947323	0.000897588	0.000623206	0.000588431	0.000656122	0.000691588	0.000548658	0.000547009	0.000519009	0.00054012	0.000555129	0.00160717	0.00178522	0.00178031
P25387|GBLP_CHLRE	0.000906624	0.000947323	0.000897588	0.000623206	0.000588431	0.000656122	0.000691588	0.000548658	0.000547009	0.000519009	0.00054012	0.000555129	0.00160717	0.00178522	0.00178031
tr|A0A2K3D821|A0A2K3D821_CHLRE	0.000194633	0.000185068	0.000281219	0.000184999	0.000172715	0.000245603	0.000297472	0.000199174	0.000238944	0.000238289	0.000253856	0.000210949	0.000462164	0.000455212	0.000456789
tr|Q9LLL6|Q9LLL6_CHLRE	6.65412e-05	7.07494e-05	6.35631e-05	0.000170278	0.00017435	0.000179547	0.000234963	0.000169741	0.000169821	0.000184494	0.000166717	0.000160512	0.000316437	0.000346753	0.000368945
tr|Q0ZAI6|Q0ZAI6_CHLRE	3.55164e-05	3.41756e-05	3.49404e-05	0.000387664	0.000428247	0.000303235	0.000150287	0.000144594	0.00012432	0.000339818	0.000370882	0.000190013	7.91092e-05	8.4709e-05	0.000118687
tr|Q84UB2|Q84UB2_CHLRE	0.000615506	0.000607566	0.000608665	0.000696813	0.0006974	0.000687155	0.000514258	0.00039149	0.000400311	0.000818291	0.000759769	0.000612228	0.000338504	0.000316273	0.000324047
tr|A0A2K3DNX1|A0A2K3DNX1_CHLRE	6.69571e-05	6.59529e-05	7.28086e-05	7.50792e-05	5.44843e-05	5.49724e-05	0.000103738	7.68693e-05	6.14142e-05	5.37951e-05	5.25717e-05	3.17216e-05	8.28565e-05	6.96672e-05	7.14465e-05
tr|A8J955|A8J955_CHLRE	6.69571e-05	6.59529e-05	7.28086e-05	7.50792e-05	5.44843e-05	5.49724e-05	0.000103738	7.68693e-05	6.14142e-05	5.37951e-05	5.25717e-05	3.17216e-05	8.28565e-05	6.96672e-05	7.14465e-05
tr|A8I4P5|A8I4P5_CHLRE	0.000403406	0.000435689	0.00040064	0.000420541	0.000516512	0.000500958	0.000191073	0.000144023	0.000205626	0.000298525	0.000370882	0.000504374	0.00102426	0.00115584	0.00111269
tr|Q39568|Q39568_CHLRE	0.000224161	0.000211049	0.000227671	0.000750792	0.00073009	0.000953151	0.000128565	9.97301e-05	0.000118602	0.000613718	0.000594132	0.00099606	5.07964e-05	3.95836e-05	2.03798e-05
tr|A0A218N8F8|A0A218N8F8_CHLRE	0.0176334	0.0182669	0.0177591	0.0154084	0.0146018	0.0148514	0.0183537	0.0147166	0.0149433	0.0138276	0.0141511	0.0140527	0.0184449	0.0192772	0.0197551
P06007|PSBD_CHLRE	0.0176334	0.0182669	0.0177591	0.0154084	0.0146018	0.0148514	0.0183537	0.0147166	0.0149433	0.0138276	0.0141511	0.0140527	0.0184449	0.0192772	0.0197551
tr|A0A2K3DFI1|A0A2K3DFI1_CHLRE	0.000173839	0.000193062	0.000204558	0.00022033	0.000235917	0.000260676	0.00037328	0.00026147	0.000203388	0.000215938	0.000236573	0.000183351	0.000181951	0.000207022	0.000219805
tr|A8J4K4|A8J4K4_CHLRE	0.000173839	0.000193062	0.000204558	0.00022033	0.000235917	0.000260676	0.00037328	0.00026147	0.000203388	0.000215938	0.000236573	0.000183351	0.000181951	0.000207022	0.000219805
tr|A8IKQ0|A8IKQ0_CHLRE	0.00039093	0.00039132	0.000377141	0.000264004	0.000252807	0.000306782	0.000620656	0.000448642	0.000512199	0.000318603	0.000335235	0.000507546	0.000749455	0.000835215	0.000753506
tr|A8J7C8|A8J7C8_CHLRE	0.000336449	0.000318572	0.000328987	0.00056432	0.00048818	0.000549724	0.000219446	0.00015431	0.000198664	0.00046976	0.000432096	0.000472652	0.000382222	0.000379607	0.000338492
tr|A0A2K3DDZ0|A0A2K3DDZ0_CHLRE	0.000444994	0.000443683	0.000481539	0.000425449	0.000424978	0.000414066	0.000607357	0.000445785	0.000450039	0.00046976	0.000475306	0.000472652	0.000224837	0.000194751	0.000246354
tr|A8JGK1|A8JGK1_CHLRE	0.000869195	0.00078344	0.000828246	0.000603578	0.000610225	0.000531991	0.000669422	0.00053437	0.000462471	0.00039778	0.00036008	0.000383832	0.00100344	0.000934174	0.000956524
tr|Q8HEB4|Q8HEB4_CHLRE	0.000400079	0.000392919	0.000392935	0.000331232	0.000351424	0.000396777	0.000651689	0.000491506	0.000422689	0.00046976	0.000554523	0.00054244	0.000453837	0.00045917	0.000441172
tr|Q42703|Q42703_CHLRE	0.000400079	0.000392919	0.000392935	0.000331232	0.000351424	0.000396777	0.000651689	0.000491506	0.000422689	0.00046976	0.000554523	0.00054244	0.000453837	0.00045917	0.000441172
tr|A0A2K3DF40|A0A2K3DF40_CHLRE	0.000582236	0.00058758	0.000635631	0.000473048	0.000532312	0.000487659	0.000913251	0.00067725	0.000614142	0.000617507	0.000626539	0.000507546	0.000415115	0.000389503	0.000425555
tr|A8J7X9|A8J7X9_CHLRE	0.000582236	0.00058758	0.000635631	0.000473048	0.000532312	0.000487659	0.000913251	0.00067725	0.000614142	0.000617507	0.000626539	0.000507546	0.000415115	0.000389503	0.000425555
tr|A8JH58|A8JH58_CHLRE	0.000128508	0.000167081	0.00014138	0.000182545	0.00019015	0.000168464	0.000262892	0.000176599	0.000122828	0.000136382	0.00013719	0.000139258	0.000129489	0.000114793	0.00013977
tr|A0A2K3CS97|A0A2K3CS97_CHLRE	0.000133498	0.0001403	0.000119036	8.44027e-05	8.71749e-05	8.29019e-05	0.000143638	0.000133164	0.000141476	0.000118576	0.000137911	0.000165587	0.000318519	0.000291336	0.000293985
tr|A8HME4|A8HME4_CHLRE	0.000906624	0.00086738	0.00090144	0.000691906	0.000806368	0.000616223	0.000678289	0.000491506	0.000422689	0.000765254	0.000903801	0.000697876	0.000707819	0.000684797	0.000733985
tr|A0A2K3E794|A0A2K3E794_CHLRE	0.000906624	0.00086738	0.00090144	0.000691906	0.000806368	0.000616223	0.000678289	0.000491506	0.000422689	0.000765254	0.000903801	0.000697876	0.000707819	0.000684797	0.000733985
tr|A0A2K3CPI0|A0A2K3CPI0_CHLRE	0.000195049	0.000199457	0.000214188	0.000201683	0.000178709	0.000182207	9.08818e-05	6.71535e-05	6.3652e-05	0.000173129	0.00018112	0.000147506	9.70128e-05	8.31256e-05	9.2529e-05
tr|A0A2K3DUQ0|A0A2K3DUQ0_CHLRE	0.000393009	0.000386524	0.000396788	0.000384719	0.000367769	0.000270429	0.000589623	0.000471503	0.00040777	0.000280719	0.000323712	0.000273758	0.000275633	0.000249377	0.000237764
tr|A8J3F7|A8J3F7_CHLRE	0.00152629	0.00154689	0.00152937	0.000981427	0.00090444	0.00108172	0.00188414	0.00139165	0.00154157	0.00108727	0.00107304	0.00175738	0.00151973	0.00181293	0.00155777
tr|Q66T67|Q66T67_CHLRE	0.000457471	0.00044768	0.00045072	0.000388645	0.000402094	0.000368404	0.000435789	0.000266042	0.000320746	0.000500067	0.000471705	0.000434586	0.000474655	0.00048292	0.00044898
tr|A0A2K3D2U0|A0A2K3D2U0_CHLRE	0.000284464	0.000249022	0.000239228	0.000311603	0.000306202	0.000327618	0.00020393	0.000147166	0.00010791	0.000321255	0.000374483	0.000276613	0.000385137	0.000360211	0.00040213
tr|A0A2K3DQI2|A0A2K3DQI2_CHLRE	0.000819289	0.000767451	0.000739643	0.000706627	0.000686503	0.000589623	0.000536424	0.000422924	0.000410257	0.000613718	0.00058333	0.000605883	0.000745292	0.000815423	0.000800357
tr|A8JEV1|A8JEV1_CHLRE	0.0119774	0.0108323	0.0105553	0.013789	0.0154191	0.0140978	0.0120585	0.00908715	0.00972184	0.0141686	0.0142232	0.0180813	0.00574583	0.00585838	0.00605148
P12852|PSBQ_CHLRE	0.0119774	0.0108323	0.0105553	0.013789	0.0154191	0.0140978	0.0120585	0.00908715	0.00972184	0.0141686	0.0142232	0.0180813	0.00574583	0.00585838	0.00605148
tr|A0A2K3DS62|A0A2K3DS62_CHLRE	8.69195e-05	0.000116717	0.000100545	0.000122678	0.000115507	0.000121915	0.000229643	0.000162026	0.000182999	9.54673e-05	0.000114505	8.37451e-05	9.36819e-05	9.34174e-05	9.40907e-05
tr|A0A2K3DQY7|A0A2K3DQY7_CHLRE	0.000284464	0.000135903	0.000404492	8.44027e-05	0.000113872	0.000295698	3.8392e-05	1.87172e-05	2.2502e-05	0.000151914	5.14914e-05	0.000193502	7.95255e-06	3.22607e-06	9.44811e-07
tr|Q75VY9|Q75VY9_CHLRE	0.00228735	0.00257816	0.00154478	0.00257134	0.00204316	0.00158711	0.00265552	0.00219749	0.00201896	0.00166689	0.00189402	0.00144968	0.00188613	0.0010648	0.00101899
tr|A8J513|A8J513_CHLRE	0.00138905	0.00135903	0.00132519	0.00133474	0.00141659	0.00122801	0.00162701	0.00122019	0.0011338	0.0011403	0.00127468	0.00113563	0.000761946	0.000744172	0.00071056
tr|A0A2K3D3G3|A0A2K3D3G3_CHLRE	3.01931e-05	2.96988e-05	3.40544e-05	6.86999e-05	7.62781e-05	8.64486e-05	3.55104e-05	2.82045e-05	2.61073e-05	6.62967e-05	7.52567e-05	5.29751e-05	2.0152e-05	2.26418e-05	2.241e-05
tr|Q8SAQ6|Q8SAQ6_CHLRE	0.000103139	0.000146295	0.000154478	7.45884e-05	7.68229e-05	6.38389e-05	0.000246933	0.000121162	0.000189961	0.000134866	0.000120627	0.000138941	0.000345999	0.000359024	0.000328732
tr|A8J5F7|A8J5F7_CHLRE	0.000103139	0.000146295	0.000154478	7.45884e-05	7.68229e-05	6.38389e-05	0.000246933	0.000121162	0.000189961	0.000134866	0.000120627	0.000138941	0.000345999	0.000359024	0.000328732
tr|A8JCP5|A8JCP5_CHLRE	0.000142232	0.000162684	0.000162953	3.94043e-05	6.86503e-05	4.06087e-05	0.000132554	0.000107446	0.000126558	0.000199269	0.000209567	0.000206825	0.000208182	0.000206627	0.000203017
tr|Q8H0R8|Q8H0R8_CHLRE	0.000193801	0.000153091	0.000182214	0.000102068	0.000142749	0.000136988	0.000188857	0.000166598	0.000180016	0.000125017	0.000109824	0.000162098	0.000347248	0.00041167	0.000379877
tr|A8J0W9|A8J0W9_CHLRE	0.000193801	0.000153091	0.000182214	0.000102068	0.000142749	0.000136988	0.000188857	0.000166598	0.000180016	0.000125017	0.000109824	0.000162098	0.000347248	0.00041167	0.000379877
tr|A0A2K3E3Q0|A0A2K3E3Q0_CHLRE	0.000193801	0.000153091	0.000182214	0.000102068	0.000142749	0.000136988	0.000188857	0.000166598	0.000180016	0.000125017	0.000109824	0.000162098	0.000347248	0.00041167	0.000379877
tr|A8I297|A8I297_CHLRE	0.00025452	0.000247823	0.000231909	2.4094e-05	2.58801e-05	2.55799e-05	0.000174227	0.000123448	0.000157141	2.42835e-05	2.60338e-05	8.97722e-05	6.20383e-05	8.11464e-05	6.51998e-05
Q9STD3|CALR_CHLRE	0.000341024	0.000344953	0.00034979	0.000234561	0.000263704	0.000240726	0.000531991	0.000382918	0.000313287	0.000211771	0.000247015	0.000191916	0.000251484	0.000235523	0.000217853
tr|A8HMC0|A8HMC0_CHLRE	0.000341024	0.000344953	0.00034979	0.000234561	0.000263704	0.000240726	0.000531991	0.000382918	0.000313287	0.000211771	0.000247015	0.000191916	0.000251484	0.000235523	0.000217853
tr|A8IQB8|A8IQB8_CHLRE	0.000170096	0.000195061	0.000129438	0.00021297	0.000219572	0.00022388	0.000263779	0.000183458	0.000138493	0.000190935	0.000147273	0.000126887	0.000244822	0.000214543	0.000176469
tr|A8HXG5|A8HXG5_CHLRE	0.00370135	0.00373733	0.0037483	0.00482862	0.00489269	0.00505392	0.00704888	0.00540085	0.00579332	0.00328074	0.00304268	0.00326733	0.00292704	0.00287773	0.0028032
A0A2K3DMP5|PSBR_CHLRE	0.00370135	0.00373733	0.0037483	0.00482862	0.00489269	0.00505392	0.00704888	0.00540085	0.00579332	0.00328074	0.00304268	0.00326733	0.00292704	0.00287773	0.0028032
tr|A8IKW6|A8IKW6_CHLRE	0.000160947	0.000175075	0.000164879	0.000314057	0.000276236	0.000262892	0.000245159	0.000183172	0.000174297	0.00015343	0.000140431	0.000114515	0.000284377	0.000294502	0.000316629
tr|A8J0R4|A8J0R4_CHLRE	0.000998118	0.00095132	0.000870622	0.000421523	0.000412446	0.000447759	0.00081572	0.000571519	0.000738462	0.000238289	0.000245575	0.000691532	0.000420528	0.000546254	0.000445076
tr|A0A2K3DXD7|A0A2K3DXD7_CHLRE	0.000694524	0.000707494	0.000739643	0.000682092	0.00062657	0.000669422	0.000651689	0.000485791	0.000512199	0.000602353	0.000597733	0.000643949	0.000703655	0.000728339	0.000706656
tr|A8IE23|A8IE23_CHLRE	0.000694524	0.000707494	0.000739643	0.000682092	0.00062657	0.000669422	0.000651689	0.000485791	0.000512199	0.000602353	0.000597733	0.000643949	0.000703655	0.000728339	0.000706656
tr|A8I980|A8I980_CHLRE	0.000294861	0.000256217	0.000264268	0.000286086	0.000294215	0.000285945	0.00077582	0.000642959	0.000668843	0.000246245	0.000214968	0.000230616	0.000487146	0.000494795	0.000488022
tr|A0A2K3DAY3|A0A2K3DAY3_CHLRE	0.000474106	0.000443683	0.000485391	0.000525063	0.000530133	0.000492092	0.00062509	0.000497221	0.000561928	0.000545527	0.000504112	0.000491685	0.000246904	0.000283023	0.000267046
tr|A0A2K3CQ54|A0A2K3CQ54_CHLRE	0.00046163	0.000479657	0.000489243	4.48512e-05	3.2963e-05	3.38258e-05	8.0242e-05	2.65185e-05	2.28252e-05	0.000248139	0.000116666	0.000159243	0.000441346	0.000443337	0.000343958
tr|A8JII3|A8JII3_CHLRE	0.00046163	0.000479657	0.000489243	4.48512e-05	3.2963e-05	3.38258e-05	8.0242e-05	2.65185e-05	2.28252e-05	0.000248139	0.000116666	0.000159243	0.000441346	0.000443337	0.000343958
P31178|GLE_CHLRE	0.00046163	0.000479657	0.000489243	4.48512e-05	3.2963e-05	3.38258e-05	8.0242e-05	2.65185e-05	2.28252e-05	0.000248139	0.000116666	0.000159243	0.000441346	0.000443337	0.000343958
tr|A0A2K3D5Q3|A0A2K3D5Q3_CHLRE	0.00140152	0.00152291	0.00150625	0.00177148	0.00189606	0.002026	0.00107728	0.000771551	0.000723544	0.00177675	0.00176439	0.00153216	0.000365151	0.000343586	0.000347081
tr|A0A2K3D404|A0A2K3D404_CHLRE	5.73918e-05	7.75446e-05	4.85391e-05	0.000102559	0.00013839	0.000117481	1.8398e-05	4.20066e-05	5.17172e-05	8.14503e-05	5.76128e-05	3.90176e-05	3.30177e-05	2.77085e-05	7.45698e-06
tr|A8J6R7|A8J6R7_CHLRE	0.000113952	0.000103126	0.000102086	0.000300807	0.000279505	0.000263779	0.000190187	0.000143737	0.000114623	0.00024776	0.000262498	0.000252504	0.000104924	0.000102917	0.000107755
tr|A8IH77|A8IH77_CHLRE	0.00149302	0.00156288	0.00159871	0.00219349	0.00226655	0.0022787	0.00238509	0.00176314	0.00185237	0.00216317	0.00219649	0.00178276	0.00185698	0.00176147	0.00192086
P13352|PSAH_CHLRE	0.00149302	0.00156288	0.00159871	0.00219349	0.00226655	0.0022787	0.00238509	0.00176314	0.00185237	0.00216317	0.00219649	0.00178276	0.00185698	0.00176147	0.00192086
tr|A0A2K3DY10|A0A2K3DY10_CHLRE	0.000769383	0.000739471	0.000643336	0.000593763	0.000383025	0.000465492	0.00140534	0.00114875	0.00101943	0.00065539	0.000604934	0.000818418	0.0015572	0.00150418	0.00145235
tr|A8IRK4|A8IRK4_CHLRE	0.000769383	0.000739471	0.000643336	0.000593763	0.000383025	0.000465492	0.00140534	0.00114875	0.00101943	0.00065539	0.000604934	0.000818418	0.0015572	0.00150418	0.00145235
tr|A8J2E9|A8J2E9_CHLRE	0.000212932	0.00020985	0.000182985	0.000258606	0.000246814	0.000207477	0.000253582	0.000187458	0.000199161	0.000204573	0.000191203	0.000206825	0.000165297	0.000167439	0.000154996
tr|Q0ZAZ1|Q0ZAZ1_CHLRE	0.000212932	0.00020985	0.000182985	0.000258606	0.000246814	0.000207477	0.000253582	0.000187458	0.000199161	0.000204573	0.000191203	0.000206825	0.000165297	0.000167439	0.000154996
tr|A8J5K4|A8J5K4_CHLRE	0.000129339	0.000105924	0.000203402	0.00017862	9.20785e-05	0.000123245	7.53654e-05	0.000134307	6.91221e-05	0.000171614	8.35386e-05	0.000177324	0.000167795	0.000122709	8.97961e-05
tr|A0A2K3D4E7|A0A2K3D4E7_CHLRE	0.000129339	0.000105924	0.000203402	0.00017862	9.20785e-05	0.000123245	7.53654e-05	0.000134307	6.91221e-05	0.000171614	8.35386e-05	0.000177324	0.000167795	0.000122709	8.97961e-05
tr|Q42685|Q42685_CHLRE	3.90514e-05	2.92591e-05	3.36692e-05	0.000101578	9.53476e-05	7.8912e-05	3.37814e-05	4.57215e-06	1.15618e-05	3.6217e-05	3.5972e-05	4.06037e-05	8.32728e-05	7.83756e-05	8.62823e-05
tr|A8HZZ4|A8HZZ4_CHLRE	3.90514e-05	2.92591e-05	3.36692e-05	0.000101578	9.53476e-05	7.8912e-05	3.37814e-05	4.57215e-06	1.15618e-05	3.6217e-05	3.5972e-05	4.06037e-05	8.32728e-05	7.83756e-05	8.62823e-05
tr|A8IBY2|A8IBY2_CHLRE	0.000356411	0.000344554	0.000352486	0.000264985	0.000288222	0.000260676	0.000576324	0.000414351	0.000422689	0.000311784	0.000307148	0.000301038	0.000314355	0.000306377	0.000311163
tr|A0A2K3D9L7|A0A2K3D9L7_CHLRE	0.000356411	0.000344554	0.000352486	0.000264985	0.000288222	0.000260676	0.000576324	0.000414351	0.000422689	0.000311784	0.000307148	0.000301038	0.000314355	0.000306377	0.000311163
tr|A8IA18|A8IA18_CHLRE	0.000318982	0.000281399	0.000389083	0.000139853	0.000269153	0.000154721	0.000155164	9.83013e-05	0.000121088	0.000155703	0.000159155	0.000167807	0.000368066	0.000391482	0.000344739
tr|A8HW56|A8HW56_CHLRE	0.000140984	0.000132305	0.000132905	0.000234561	0.000267518	0.000250922	0.000269985	0.000184601	0.000185486	0.000223136	0.000229731	0.000209997	0.000313106	0.000298065	0.000275635
tr|A0A2K3CNT1|A0A2K3CNT1_CHLRE	0.000118942	0.000123112	0.00011634	6.08485e-05	7.13745e-05	5.67457e-05	0.000163587	0.000112018	0.000125812	7.99349e-05	7.52567e-05	7.13737e-05	0.000139482	0.000138147	0.000148749
tr|A0A2K3CNT9|A0A2K3CNT9_CHLRE	0.000118942	0.000123112	0.00011634	6.08485e-05	7.13745e-05	5.67457e-05	0.000163587	0.000112018	0.000125812	7.99349e-05	7.52567e-05	7.13737e-05	0.000139482	0.000138147	0.000148749
tr|A8ISB0|A8ISB0_CHLRE	9.44053e-05	8.15417e-05	7.47348e-05	0.000110901	9.7527e-05	0.000107285	0.000142751	9.51579e-05	0.000100451	0.000101908	8.78595e-05	7.16909e-05	0.000152389	0.000123501	0.000128057
tr|A8ISA9|A8ISA9_CHLRE	9.44053e-05	8.15417e-05	7.47348e-05	0.000110901	9.7527e-05	0.000107285	0.000142751	9.51579e-05	0.000100451	0.000101908	8.78595e-05	7.16909e-05	0.000152389	0.000123501	0.000128057
tr|Q19VH4|Q19VH4_CHLRE	0.000153877	0.000135503	0.000143691	0.000158991	0.000188516	0.000148958	0.00019728	0.000136307	0.000125563	0.000173129	0.000192283	0.000150043	9.57638e-05	9.22299e-05	0.000100728
tr|A0A2K3DMI3|A0A2K3DMI3_CHLRE	2.78225e-05	3.22569e-05	2.15344e-05	5.05435e-05	6.21122e-05	8.0242e-05	5.18691e-06	1.88315e-05	6.16628e-06	4.31876e-05	2.58537e-05	1.86523e-05	3.18102e-05	3.32502e-06	1.83887e-05
tr|A0A2K3DHV6|A0A2K3DHV6_CHLRE	1.26844e-05	2.1025e-06	2.41925e-05	7.90049e-05	6.70157e-05	8.86652e-05	1.50287e-06	1.10017e-06	1.0244e-06	7.7283e-05	8.24583e-05	4.37759e-05	1.22827e-05	1.42897e-05	1.28838e-05
tr|A8IMP6|A8IMP6_CHLRE	0.0004242	0.000443683	0.000396788	0.00021984	0.000210854	0.000239396	0.000328505	0.000250611	0.000251127	0.000150399	0.000150513	0.000174469	0.00108255	0.00112022	0.00108927
tr|A8IW20|A8IW20_CHLRE	4.40836e-05	4.35689e-05	4.77686e-05	0.000123169	0.000118776	6.16223e-05	7.97987e-05	4.97221e-05	4.47553e-05	4.24299e-05	4.60902e-05	0.000138306	2.31915e-05	2.05439e-05	2.36593e-05
tr|Q42683|Q42683_CHLRE	0.00209605	0.00211049	0.00214188	0.0017862	0.00186336	0.00199497	0.00174227	0.00136593	0.00143217	0.00201921	0.00203445	0.00230299	0.000920165	0.000886673	0.000909673
tr|A8IGH1|A8IGH1_CHLRE	0.00209605	0.00211049	0.00214188	0.0017862	0.00186336	0.00199497	0.00174227	0.00136593	0.00143217	0.00201921	0.00203445	0.00230299	0.000920165	0.000886673	0.000909673
tr|A8IH03|A8IH03_CHLRE	0.000378037	0.0004197	0.000416049	0.000365581	0.000450586	0.000371064	0.000465492	0.000342911	0.000372961	0.000428087	0.000421294	0.000453619	0.000749455	0.000740214	0.000780836
tr|A0A2K3DLP9|A0A2K3DLP9_CHLRE	0.000224992	0.000247823	0.000227286	0.000250755	0.000245724	0.000229643	0.000239396	0.00020146	0.000216566	0.000237911	0.000221809	0.000252187	0.00014198	0.000155564	0.000132352
tr|A0A2K3CPG2|A0A2K3CPG2_CHLRE	2.87791e-05	3.08979e-05	4.58425e-05	3.01298e-05	4.11902e-05	4.02983e-05	0.000877785	0.00068868	0.000584305	5.56892e-05	5.36519e-05	3.5211e-05	0.000129073	0.000127459	0.000128447
tr|A0A2K3CR84|A0A2K3CR84_CHLRE	7.4443e-05	7.8344e-05	7.89723e-05	0.000544692	0.000531222	0.000549724	0.000208807	0.000188315	0.00019568	0.000537951	0.000543721	0.00046948	9.61801e-05	9.93549e-05	9.56524e-05
A8IW34|PURA_CHLRE	7.4443e-05	7.8344e-05	7.89723e-05	0.000544692	0.000531222	0.000549724	0.000208807	0.000188315	0.00019568	0.000537951	0.000543721	0.00046948	9.61801e-05	9.93549e-05	9.56524e-05
tr|Q6EMK7|Q6EMK7_CHLRE	0.00038386	0.000396517	0.000408345	0.000794956	0.000768229	0.000930984	0.000441553	0.000259755	0.000330692	0.00065539	0.000637342	0.00110391	7.53619e-05	8.74798e-05	6.40285e-05
tr|A0A2K3DMT2|A0A2K3DMT2_CHLRE	3.06505e-06	4.27694e-06	1.87222e-06	2.64985e-05	1.76529e-05	3.21855e-05	9.13251e-06	4.57215e-06	1.64103e-05	1.59491e-05	1.45112e-05	0.000206191	1.07838e-05	2.50564e-05	1.51092e-05
tr|A8JDL8|A8JDL8_CHLRE	0.000180077	0.000204254	0.000199164	0.000421032	0.000417895	0.000410076	0.000404757	0.000317193	0.000244414	0.000354214	0.000381685	0.000412381	0.000246904	0.000269565	0.000265094
tr|A0A2K3E312|A0A2K3E312_CHLRE	7.07e-05	7.8344e-05	5.93256e-05	8.93098e-05	8.93543e-05	8.91085e-05	7.97987e-05	6.57247e-05	6.31547e-05	9.09212e-05	9.47011e-05	8.02558e-05	2.35662e-05	2.48585e-05	2.94375e-05
tr|A8I363|A8I363_CHLRE	7.07e-05	7.8344e-05	5.93256e-05	8.93098e-05	8.93543e-05	8.91085e-05	7.97987e-05	6.57247e-05	6.31547e-05	9.09212e-05	9.47011e-05	8.02558e-05	2.35662e-05	2.48585e-05	2.94375e-05
tr|A8IRT6|A8IRT6_CHLRE	0.000130587	0.000128308	0.000121348	0.000106485	7.62781e-05	7.40354e-05	0.000115708	8.48706e-05	9.49807e-05	8.9027e-05	9.39809e-05	9.73854e-05	0.000153638	0.000158335	0.000141722
tr|A8J4Q3|A8J4Q3_CHLRE	0.00116447	0.0012591	0.00125585	0.000500528	0.000582982	0.000616223	0.00122801	0.00106303	0.000962239	0.000780407	0.000784975	0.0006154	0.000632873	0.00060563	0.000761315
tr|A8IA86|A8IA86_CHLRE	0.000191722	0.000217844	0.000198009	0.000125132	0.00022502	0.000179104	9.30984e-05	8.11557e-05	7.58354e-05	0.000173129	0.000158075	0.000197626	0.000141147	0.000110834	0.000123372
tr|A8HMD3|A8HMD3_CHLRE	9.10783e-05	9.2334e-05	9.74634e-05	5.83949e-05	6.70157e-05	9.66451e-05	9.39851e-05	2.9719e-05	9.87103e-05	9.35731e-05	8.67793e-05	8.12074e-05	9.07674e-07	2.21272e-05	1.86229e-06
tr|A0A2K3E781|A0A2K3E781_CHLRE	9.10783e-05	9.2334e-05	9.74634e-05	5.83949e-05	6.70157e-05	9.66451e-05	9.39851e-05	2.9719e-05	9.87103e-05	9.35731e-05	8.67793e-05	8.12074e-05	9.07674e-07	2.21272e-05	1.86229e-06
tr|A8I6D1|A8I6D1_CHLRE	0.000519853	0.000547609	0.000535471	0.000428393	0.000427157	0.000438449	0.000554157	0.000411494	0.000514686	0.000507643	0.000468104	0.000431414	0.00026106	0.000260856	0.000232299
tr|A8HP58|A8HP58_CHLRE	0.00242875	0.00246624	0.0024963	0.00239959	0.00237552	0.00242499	0.00417613	0.00314335	0.0031826	0.00268596	0.00262498	0.00247429	0.00170293	0.00178522	0.00182716
P23400|TRXM_CHLRE	0.00242875	0.00246624	0.0024963	0.00239959	0.00237552	0.00242499	0.00417613	0.00314335	0.0031826	0.00268596	0.00262498	0.00247429	0.00170293	0.00178522	0.00182716
tr|A0A2K3CNQ0|A0A2K3CNQ0_CHLRE	0.00019796	0.000166681	0.000154863	0.000164389	0.00017435	0.000198167	5.00958e-05	1.4488e-05	4.50039e-05	0.000121986	0.000123868	9.86543e-05	0.000234413	0.000199106	0.000204969
tr|A8I7T1|A8I7T1_CHLRE	0.000158035	0.000160285	0.000163723	0.000120716	0.000130762	0.000119698	0.000302792	0.00023518	0.000231733	0.000196238	0.000191563	0.000197943	0.000273968	0.000246606	0.000251819
tr|A0A220IUF1|A0A220IUF1_CHLRE	0.000158035	0.000160285	0.000163723	0.000120716	0.000130762	0.000119698	0.000302792	0.00023518	0.000231733	0.000196238	0.000191563	0.000197943	0.000273968	0.000246606	0.000251819
tr|A8J538|A8J538_CHLRE	0.000101059	0.000126709	0.000137913	6.52649e-05	5.99328e-05	7.09321e-05	3.9323e-05	7.85839e-05	2.2676e-05	2.46624e-06	6.26539e-06	3.42594e-05	0.000141147	0.000136564	0.000152263
tr|A0A2K3DDB9|A0A2K3DDB9_CHLRE	7.777e-05	6.59529e-05	6.16369e-05	1.68315e-05	2.02137e-05	1.87527e-05	5.49724e-05	4.48642e-05	4.59985e-05	3.93992e-05	2.35492e-05	4.06037e-05	3.37255e-05	2.44627e-05	3.60746e-05
tr|A8JCE9|A8JCE9_CHLRE	0.00023539	0.000227837	0.000219967	0.000163898	0.000169991	0.00018265	0.000200827	0.000147452	0.000192448	0.000173129	0.000156275	0.000320389	0.000208598	0.00027471	0.000211606
tr|A0A2K3E7W0|A0A2K3E7W0_CHLRE	0.000230399	0.000208251	0.000215729	7.45884e-05	6.974e-05	0.000101078	0.000109058	7.65835e-05	0.000106667	9.81192e-05	9.32607e-05	0.00029628	4.24691e-05	5.89796e-05	4.68501e-05
tr|A8J1G8|A8J1G8_CHLRE	0.000993959	0.00102327	0.000924554	0.000662463	0.00062657	0.000696022	0.000647256	0.00044007	0.000534577	0.00051522	0.000486108	0.00089455	0.00128657	0.00138939	0.00123762
tr|A8HP55|A8HP55_CHLRE	0.000640459	0.000619557	0.000658745	0.00056432	0.000527408	0.000509825	0.000691588	0.000471503	0.000740949	0.000270491	0.000222169	0.000323561	0.000347664	0.000423545	0.000353328
tr|A0A2K3D2H8|A0A2K3D2H8_CHLRE	0.000191306	0.000117116	0.000178747	8.98006e-05	0.000110603	0.000125461	0.00021457	0.000134307	0.000159627	0.000109105	9.72216e-05	0.000120542	0.00019694	0.000199897	0.000163195
tr|A8IZZ9|A8IZZ9_CHLRE	0.000186731	0.000167081	0.000197623	0.000211497	0.000229924	0.000112161	0.000260232	0.000194888	0.000185486	0.000185252	0.000186882	0.000131328	0.00017862	0.000197126	0.000194818
tr|A8IL32|A8IL32_CHLRE	0.000133914	0.000127909	0.000107865	0.000125623	4.32606e-05	8.64486e-05	3.33824e-05	5.60089e-05	3.65502e-05	0.000191692	0.000160956	0.000225224	8.07746e-05	0.000102522	9.52619e-05
tr|A0A2K3CUA7|A0A2K3CUA7_CHLRE	0.000375126	0.000340956	0.000357494	0.000405329	0.000442958	0.000447759	0.000447759	0.000284902	0.000278477	0.000350426	0.000346037	0.000293108	0.000178204	0.00016348	0.000175688
tr|A8JB48|A8JB48_CHLRE	0.000375126	0.000340956	0.000357494	0.000405329	0.000442958	0.000447759	0.000447759	0.000284902	0.000278477	0.000350426	0.000346037	0.000293108	0.000178204	0.00016348	0.000175688
P52908|1433_CHLRE	0.000960689	0.00101927	0.000966929	0.000716442	0.000784575	0.000824586	0.00101522	0.000742975	0.000827973	0.000579623	0.000597733	0.000970682	0.000649528	0.00072438	0.000515352
tr|A8JGV6|A8JGV6_CHLRE	0.000960689	0.00101927	0.000966929	0.000716442	0.000784575	0.000824586	0.00101522	0.000742975	0.000827973	0.000579623	0.000597733	0.000970682	0.000649528	0.00072438	0.000515352
tr|A8I982|A8I982_CHLRE	0.000257847	0.000300585	0.000282374	0.000173222	0.00017326	0.000194177	0.00022122	0.000171741	0.000209355	0.00011744	0.000122427	0.000164635	0.000882692	0.000938132	0.000964332
tr|A0A2K3E189|A0A2K3E189_CHLRE	0.000257847	0.000300585	0.000282374	0.000173222	0.00017326	0.000194177	0.00022122	0.000171741	0.000209355	0.00011744	0.000122427	0.000164635	0.000882692	0.000938132	0.000964332
tr|A8I3M4|A8I3M4_CHLRE	0.000245787	0.000255817	0.000203787	0.000138872	0.000158549	8.42319e-05	0.000118811	8.77282e-05	0.000129542	9.8498e-05	8.17382e-05	0.000131645	0.000156137	0.000188418	0.000195599
tr|A8JG73|A8JG73_CHLRE	0.00128092	0.00131906	0.00127897	0.00204137	0.00199958	0.00199497	0.00198167	0.0014288	0.00143963	0.00192071	0.00184361	0.00195405	0.000761946	0.000787714	0.000800357
tr|A0A2K3DNK6|A0A2K3DNK6_CHLRE	9.52371e-05	9.59314e-05	7.62757e-05	0.000210516	0.000182523	0.000159154	2.63779e-05	1.14304e-05	9.87103e-06	9.88768e-05	9.93821e-05	0.000144651	4.70491e-05	5.62088e-05	4.91926e-05
tr|A8I232|A8I232_CHLRE	0.000168017	0.000188665	0.000205713	0.000146723	0.00012041	0.000116151	0.00018664	0.000197174	0.000180016	0.000149262	0.000165277	0.000154167	0.000293537	0.000304398	0.000320533
tr|A0A2K3E6S5|A0A2K3E6S5_CHLRE	4.07565e-05	4.15703e-05	4.23754e-05	4.03366e-05	5.44843e-05	5.14258e-05	6.82722e-05	4.91506e-05	4.57499e-05	9.05424e-05	6.84152e-05	7.16909e-05	5.87073e-05	8.03548e-05	8.43302e-05
tr|A8HQJ5|A8HQJ5_CHLRE	4.07565e-05	4.15703e-05	4.23754e-05	4.03366e-05	5.44843e-05	5.14258e-05	6.82722e-05	4.91506e-05	4.57499e-05	9.05424e-05	6.84152e-05	7.16909e-05	5.87073e-05	8.03548e-05	8.43302e-05
tr|A8JG03|A8JG03_CHLRE	0.000106882	0.000123911	0.000125585	0.000329759	0.000361776	0.000465492	0.000447759	0.000517225	0.000405284	0.000443241	0.00036008	0.000510718	0.000507964	0.000447295	0.000519256
tr|A0A2K3DT09|A0A2K3DT09_CHLRE	0.000348094	0.000359743	0.000423754	0.0002748	0.000295305	0.000265109	0.00061179	0.000428639	0.000430148	0.00021859	0.000161676	0.000177641	0.000389717	0.00033844	0.000365041
tr|A0A2K3DSW0|A0A2K3DSW0_CHLRE	0.000296524	0.000282198	0.000285071	0.000321908	0.000310561	0.000388797	0.000268656	0.00018803	0.000185983	0.000259125	0.000274381	0.000320389	0.000209015	0.000194356	0.000199504
tr|A8J8B2|A8J8B2_CHLRE	0.000296524	0.000282198	0.000285071	0.000321908	0.000310561	0.000388797	0.000268656	0.00018803	0.000185983	0.000259125	0.000274381	0.000320389	0.000209015	0.000194356	0.000199504
tr|A8JDV9|A8JDV9_CHLRE	0.000279057	0.000257016	0.000258875	0.000740977	0.000757332	0.000735921	0.000744788	0.000562946	0.000631547	0.00101529	0.00100462	0.00115467	0.000891019	0.000744172	0.00073789
tr|A0A2K3CWG2|A0A2K3CWG2_CHLRE	0.000279057	0.000257016	0.000258875	0.000740977	0.000757332	0.000735921	0.000744788	0.000562946	0.000631547	0.00101529	0.00100462	0.00115467	0.000891019	0.000744172	0.00073789
tr|Q6Y682|Q6Y682_CHLRE	0.0001414	0.000158287	0.000177206	6.13392e-05	7.13745e-05	6.69422e-05	0.000254912	0.000187172	0.000202891	0.000145095	0.000141151	0.000171614	0.000211097	0.000231564	0.000238545
tr|A8HVQ1|A8HVQ1_CHLRE	0.000327715	0.000362541	0.000362117	0.00021984	0.000238641	0.000217673	0.000200827	0.000155739	0.000169573	0.000159491	0.000149073	0.000160829	0.00136567	0.00142897	0.00133523
tr|A0A2K3D9Q8|A0A2K3D9Q8_CHLRE	0.000413387	0.000463669	0.000412197	0.000363619	0.000359052	0.0003786	0.00039589	0.00030862	0.000320746	0.000363306	0.000374483	0.000296915	0.000319351	0.000296481	0.000334198
tr|A8HP90|A8HP90_CHLRE	0.00143895	0.0015349	0.00140994	0.000755699	0.000898992	0.000651689	0.00121471	0.00107446	0.000929915	0.000704639	0.000925406	0.000786697	0.00167795	0.00164668	0.00161633
tr|A0A2K3DKC3|A0A2K3DKC3_CHLRE	0.000247866	0.000277801	0.000233065	0.00019972	0.000249538	0.000262006	0.000420273	0.000317193	0.000313287	0.000203057	0.000184001	0.000219831	0.000214428	0.000191981	0.000194428
tr|A0A218N8L3|A0A218N8L3_CHLRE	0.00644618	0.00691506	0.00670302	0.0056432	0.00532857	0.00540858	0.00656122	0.0053437	0.00492308	0.00522797	0.00561725	0.00459964	0.00774437	0.0072438	0.00835494
P07753|PSBA_CHLRE	0.00644618	0.00691506	0.00670302	0.0056432	0.00532857	0.00540858	0.00656122	0.0053437	0.00492308	0.00522797	0.00561725	0.00459964	0.00774437	0.0072438	0.00835494
tr|A8J914|A8J914_CHLRE	5.98871e-05	7.39471e-05	7.89723e-05	2.13951e-05	3.3181e-05	3.9323e-05	0.000121471	7.31544e-05	8.32946e-05	4.84913e-05	5.18515e-05	5.20235e-05	0.000110753	0.000134584	0.000129619
tr|A8JFJ2|A8JFJ2_CHLRE	0.000143479	5.51606e-05	5.70142e-05	0.000258115	0.000269153	0.000243386	0.00037727	0.000236323	8.97592e-05	0.000162522	0.000234772	0.000314996	0.000244406	0.000251356	0.000246354
tr|A8JFK4|A8JFK4_CHLRE	6.77889e-05	7.15489e-05	6.43336e-05	0.000239959	0.000234828	0.000248263	0.000607357	0.000551516	0.000514686	0.000420511	0.00040329	0.000517063	0.000224004	0.000298856	0.000277977
tr|A0A2K3DQH9|A0A2K3DQH9_CHLRE	6.77889e-05	7.15489e-05	6.43336e-05	0.000239959	0.000234828	0.000248263	0.000607357	0.000551516	0.000514686	0.000420511	0.00040329	0.000517063	0.000224004	0.000298856	0.000277977
tr|A0A2K3DZI3|A0A2K3DZI3_CHLRE	0.000198792	0.000204654	0.000206869	0.000266457	0.000281139	0.000317865	0.000589623	0.000417209	0.00044258	0.000256095	0.000307868	0.000345766	0.000199022	0.000258877	0.000251039
tr|Q5W9T2|Q5W9T2_CHLRE	0.000198792	0.000204654	0.000206869	0.000266457	0.000281139	0.000317865	0.000589623	0.000417209	0.00044258	0.000256095	0.000307868	0.000345766	0.000199022	0.000258877	0.000251039
A8J785|ATPF2_CHLRE	0.000104387	0.000311377	0.000408345	0.00024094	0.000232103	0.000233633	0.0019994	0.000888712	0.0011164	0.000369367	0.000374483	0.000336249	0.000304779	0.000178522	0.000116735
tr|A0A2K3D8S8|A0A2K3D8S8_CHLRE	0.000104387	0.000311377	0.000408345	0.00024094	0.000232103	0.000233633	0.0019994	0.000888712	0.0011164	0.000369367	0.000374483	0.000336249	0.000304779	0.000178522	0.000116735
tr|A8I403|A8I403_CHLRE	0.00189642	0.0019626	0.00186067	0.00152612	0.00150377	0.00107285	0.00230529	0.00175171	0.00193194	0.0015343	0.00170678	0.00231568	0.00125326	0.00137355	0.00125715
tr|A8IZS5|A8IZS5_CHLRE	0.00702842	0.00715489	0.00704972	0.00799863	0.00724642	0.00793553	0.0097975	0.00734402	0.00800622	0.00674332	0.0063014	0.00640777	0.00462164	0.00431462	0.00460693
tr|A0A2K3DDE6|A0A2K3DDE6_CHLRE	0.00702842	0.00715489	0.00704972	0.00799863	0.00724642	0.00793553	0.0097975	0.00734402	0.00800622	0.00674332	0.0063014	0.00640777	0.00462164	0.00431462	0.00460693
tr|A8J1S8|A8J1S8_CHLRE	9.98118e-05	9.99286e-05	0.000103242	9.61798e-05	0.000159639	0.000158711	5.54157e-05	2.94332e-05	4.00311e-05	7.7283e-05	5.50922e-05	8.02558e-05	8.53546e-05	8.31256e-05	8.15973e-05
tr|A0A2K3CNK2|A0A2K3CNK2_CHLRE	9.98118e-05	9.99286e-05	0.000103242	9.61798e-05	0.000159639	0.000158711	5.54157e-05	2.94332e-05	4.00311e-05	7.7283e-05	5.50922e-05	8.02558e-05	8.53546e-05	8.31256e-05	8.15973e-05
tr|A0A2K3CQ83|A0A2K3CQ83_CHLRE	9.52371e-05	7.31477e-05	9.05293e-05	7.0172e-06	2.82229e-05	3.28505e-05	7.84687e-05	7.62978e-05	7.03653e-05	5.60681e-05	5.54523e-05	6.56638e-05	0.000101176	4.19586e-05	0.000104632
tr|A8HX04|A8HX04_CHLRE	0.000172591	0.000169879	0.000157174	0.000210025	0.000203771	0.00018797	0.000279295	0.000220321	0.000217809	0.000175781	0.000169238	0.000189061	0.000177371	0.000192376	0.000165147
tr|A0A2K3D9C0|A0A2K3D9C0_CHLRE	0.000177582	0.000146295	0.000211107	0.000102559	0.00010461	0.000102852	0.000150731	8.65851e-05	0.000105175	0.000120471	0.000115226	9.86543e-05	6.87001e-05	7.56047e-05	6.44189e-05
tr|A8J146|A8J146_CHLRE	0.000283216	0.000295389	0.000299324	0.000202665	0.000239731	0.00022388	0.000265109	0.000206033	0.000258586	0.000239426	0.000263219	0.00021761	0.000724474	0.000490837	0.000460693
tr|A8I017|A8I017_CHLRE	2.39132e-05	2.45425e-05	2.68891e-05	0.000106485	9.42579e-05	8.11286e-05	0.000263779	0.000162597	9.97048e-05	0.000128426	0.000125668	0.000130059	5.07964e-05	5.50212e-05	5.93435e-05
tr|A0A2K3DLF7|A0A2K3DLF7_CHLRE	5.11536e-05	5.19629e-05	5.43176e-05	0.000184018	0.00017544	0.000269542	5.27558e-05	4.11494e-05	2.46154e-05	0.000170856	0.000145832	0.00014814	1.73624e-05	2.4146e-05	9.76045e-06
tr|A0A2K3D9U2|A0A2K3D9U2_CHLRE	7.56906e-06	9.71306e-06	7.70462e-06	3.50369e-05	1.63453e-05	3.25401e-05	1.02408e-05	1.00016e-05	9.89589e-06	7.38735e-05	5.47322e-05	7.39114e-05	3.11857e-06	5.34379e-06	3.1741e-06
tr|A0A2K3DQE1|A0A2K3DQE1_CHLRE	0.000283216	0.000265011	0.00030934	0.00019236	0.00019015	0.000140534	0.000324071	0.000250611	0.000275991	9.77403e-05	8.67793e-05	0.000159243	0.000193609	0.00027194	0.00014914
tr|Q6V506|Q6V506_CHLRE	0.000665412	0.000679514	0.000708825	0.000495621	0.000540485	0.000505392	0.000855619	0.000765835	0.000706139	0.000909212	0.000885797	0.00070422	0.000666183	0.000637296	0.000655902
tr|A0A2K3CMT5|A0A2K3CMT5_CHLRE	0.000268244	0.000261813	0.000263498	0.000238487	0.000261525	0.000253139	0.000290378	0.000209176	0.000216317	0.00021859	0.000200565	0.000243622	8.78528e-05	0.000117563	8.58919e-05
tr|A0A2K3DJL0|A0A2K3DJL0_CHLRE	6.44618e-05	6.91506e-05	4.58425e-05	5.20156e-05	5.01801e-05	7.13755e-05	0.000102852	9.03e-05	6.53925e-05	7.08428e-05	7.95777e-05	5.77334e-05	2.09015e-05	7.99589e-06	2.40497e-05
tr|O49822|O49822_CHLRE	4.69947e-05	3.73733e-05	3.44011e-05	5.25063e-05	7.19193e-05	7.09321e-05	7.00455e-05	5.3437e-05	5.669e-05	2.25788e-05	3.22632e-05	5.32924e-05	3.94713e-05	4.07711e-05	4.25555e-05
tr|A8J2L0|A8J2L0_CHLRE	8.02653e-07	1.55889e-06	1.46773e-06	0.000132493	0.000125314	0.000129894	9.44284e-05	7.51547e-05	0.000142968	0.000149641	0.00013503	0.000104681	1.91111e-05	2.47794e-05	1.83887e-05
tr|A0A2K3E350|A0A2K3E350_CHLRE	0.00106882	0.00106324	0.0010902	0.000711534	0.000713745	0.000860052	0.00135214	0.000957294	0.00127553	0.000628872	0.00067335	0.00114198	0.000632873	0.000740214	0.000624668
Q42688|GLNA1_CHLRE	0.00106882	0.00106324	0.0010902	0.000711534	0.000713745	0.000860052	0.00135214	0.000957294	0.00127553	0.000628872	0.00067335	0.00114198	0.000632873	0.000740214	0.000624668
tr|A8I305|A8I305_CHLRE	0.00106882	0.00106324	0.0010902	0.000711534	0.000713745	0.000860052	0.00135214	0.000957294	0.00127553	0.000628872	0.00067335	0.00114198	0.000632873	0.000740214	0.000624668
tr|A8IVZ9|A8IVZ9_CHLRE	4.90741e-05	7.87437e-05	6.12517e-05	0.000785141	0.00073009	0.000753654	0.000316978	0.000244324	0.000245408	0.000738735	0.00076337	0.000697876	0.000287291	0.000297273	0.000314677
Q42689|GLNA2_CHLRE	4.90741e-05	7.87437e-05	6.12517e-05	0.000785141	0.00073009	0.000753654	0.000316978	0.000244324	0.000245408	0.000738735	0.00076337	0.000697876	0.000287291	0.000297273	0.000314677
tr|A8IW00|A8IW00_CHLRE	4.90741e-05	7.87437e-05	6.12517e-05	0.000785141	0.00073009	0.000753654	0.000316978	0.000244324	0.000245408	0.000738735	0.00076337	0.000697876	0.000287291	0.000297273	0.000314677
tr|A0A2K3D4S4|A0A2K3D4S4_CHLRE	4.90741e-05	7.87437e-05	6.12517e-05	0.000785141	0.00073009	0.000753654	0.000316978	0.000244324	0.000245408	0.000738735	0.00076337	0.000697876	0.000287291	0.000297273	0.000314677
tr|A0A2K3CZB8|A0A2K3CZB8_CHLRE	2.99435e-05	0.000399714	0.000408345	0.000376868	0.000395011	7.84687e-06	0.000554157	0.000394348	0.000387879	2.84129e-05	4.46499e-05	1.253e-05	0.000474655	0.000431462	0.000464597
tr|A0A2K3E6Y0|A0A2K3E6Y0_CHLRE	0.000877512	0.000915346	0.000905293	0.00073607	0.000713745	0.000753654	0.00150287	0.00114875	0.00117607	0.000924366	0.000929007	0.000761319	0.00090351	0.000878757	0.000917482
P49202|RS18_CHLRE	0.0036265	0.00368137	0.00370592	0.00263022	0.00282229	0.00290378	0.00433573	0.00320051	0.00333178	0.00368231	0.00378084	0.00345766	0.00188613	0.00185251	0.00182716
tr|A8HVP2|A8HVP2_CHLRE	0.0036265	0.00368137	0.00370592	0.00263022	0.00282229	0.00290378	0.00433573	0.00320051	0.00333178	0.00368231	0.00378084	0.00345766	0.00188613	0.00185251	0.00182716
tr|O22547|O22547_CHLRE	0.000142232	0.000104325	0.000101701	0.000120225	0.000127493	0.000100635	0.000316978	0.000226607	0.000239689	0.00014358	0.000161676	0.000137672	0.000373895	0.000395836	0.000338492
tr|Q75NZ1|Q75NZ1_CHLRE	3.72215e-05	3.38958e-05	5.81699e-05	0.000235052	0.000269698	0.000230529	9.75317e-05	6.57247e-05	3.8042e-05	0.000155703	0.00018004	0.00014021	6.03728e-05	4.15628e-05	5.97339e-05
tr|A0A2K3CR97|A0A2K3CR97_CHLRE	0.000130171	0.000177073	0.000114414	0.000236524	0.000191785	0.000231859	7.49221e-05	4.48642e-05	4.1523e-05	0.000155703	0.000119547	0.000110709	7.61946e-05	6.84797e-05	8.51111e-05
tr|A8IW49|A8IW49_CHLRE	0.000130171	0.000177073	0.000114414	0.000236524	0.000191785	0.000231859	7.49221e-05	4.48642e-05	4.1523e-05	0.000155703	0.000119547	0.000110709	7.61946e-05	6.84797e-05	8.51111e-05
tr|A8JD64|A8JD64_CHLRE	0.000115199	0.000109522	0.000115184	0.000853841	0.000790023	0.000864486	0.00041451	0.000311478	0.000358042	0.000863752	0.000777773	0.000935788	0.000441346	0.00048292	0.00042946
tr|A8JGW2|A8JGW2_CHLRE	6.86206e-05	6.63526e-05	6.16369e-05	0.000172731	0.000187426	0.000179104	0.000185754	0.000146309	0.000130785	8.29656e-05	8.02979e-05	7.51803e-05	0.000107006	0.000102522	0.000106194
Q9LLC6|PETO_CHLRE	6.86206e-05	6.63526e-05	6.16369e-05	0.000172731	0.000187426	0.000179104	0.000185754	0.000146309	0.000130785	8.29656e-05	8.02979e-05	7.51803e-05	0.000107006	0.000102522	0.000106194
tr|A8IRV6|A8IRV6_CHLRE	0.000140568	0.000143497	0.00010902	0.000124641	0.000182523	0.00019063	8.29019e-05	5.05794e-05	6.73816e-05	0.000146232	0.000100822	0.000140844	0.000159884	0.000155564	0.000154996
tr|A8JHW7|A8JHW7_CHLRE	0.000133498	0.000131906	0.000126741	0.000122188	0.000118776	0.000102408	0.000258016	0.000186887	0.000165843	0.000136382	0.000174279	0.000203019	5.41273e-05	1.97126e-05	1.8662e-05
tr|A8JBI9|A8JBI9_CHLRE	3.94673e-05	4.23697e-05	4.31459e-05	9.81427e-06	8.39059e-06	9.97483e-06	0.000233633	0.000227465	0.000239938	2.01921e-05	1.72478e-05	5.36096e-05	0.000126575	0.000195543	0.000118297
tr|A0A2K3CSG2|A0A2K3CSG2_CHLRE	3.94673e-05	4.23697e-05	4.31459e-05	9.81427e-06	8.39059e-06	9.97483e-06	0.000233633	0.000227465	0.000239938	2.01921e-05	1.72478e-05	5.36096e-05	0.000126575	0.000195543	0.000118297
tr|A8JAG1|A8JAG1_CHLRE	0.000273651	0.000271006	0.000261957	0.000182545	0.000144928	0.000163144	0.00022654	0.000220606	0.000230738	9.28154e-05	0.000232972	0.000184937	0.000462164	0.00045917	0.000456789
tr|A8IEH0|A8IEH0_CHLRE	0.000528171	0.000547609	0.000554732	0.000446058	0.000444047	0.000426923	0.000505392	0.00038006	0.000348097	0.000553104	0.000529318	0.00046948	0.0010534	0.00105292	0.00106974
tr|Q84X74|Q84X74_CHLRE	0.000528171	0.000547609	0.000554732	0.000446058	0.000444047	0.000426923	0.000505392	0.00038006	0.000348097	0.000553104	0.000529318	0.00046948	0.0010534	0.00105292	0.00106974
tr|A8HWS8|A8HWS8_CHLRE	0.00060303	0.000647537	0.000778166	0.000210025	0.000223386	0.000210136	0.000361311	0.000337196	0.000150179	0.00020874	0.000241254	0.000181765	7.70274e-05	9.97507e-05	6.79327e-05
tr|A0A2K3DLU5|A0A2K3DLU5_CHLRE	0.000540647	0.000415703	0.000570142	0.000672277	0.000735539	0.00061179	0.000558591	0.000422924	0.000395338	0.000625083	0.00058333	0.00042507	3.893e-05	8.23339e-05	2.16291e-05
tr|A0A2K3E0L8|A0A2K3E0L8_CHLRE	0.000148054	0.000161085	0.000178362	0.000161935	0.000158005	0.000149401	0.00018531	0.000138308	6.68843e-05	0.000112515	0.000111985	9.89715e-05	0.000220673	0.000174564	0.000223709
tr|A8J1T4|A8J1T4_CHLRE	3.14823e-05	2.9419e-05	2.8353e-05	4.89732e-05	3.87929e-05	3.99437e-05	1.7999e-05	2.44039e-05	1.4993e-05	2.27303e-05	3.07868e-05	4.56792e-05	0.000142397	0.000124688	0.000106194
tr|A8J1Y2|A8J1Y2_CHLRE	0.000229151	0.000239429	0.000224204	0.000286577	0.000243545	0.000244716	0.000249592	0.000174885	0.000201647	0.000240941	0.000230451	0.000146554	0.00016946	0.000156751	0.000174907
tr|A8JD56|A8JD56_CHLRE	2.02119e-05	2.19043e-05	3.12037e-05	8.78377e-05	0.00010461	8.55619e-05	6.1179e-05	8.17272e-05	7.13598e-05	6.70544e-05	0.000820983	3.58455e-05	0.000145311	0.000136168	0.000138598
tr|A8HN50|A8HN50_CHLRE	2.566e-05	2.59415e-05	2.81989e-05	1.78129e-05	1.7435e-05	2.33633e-05	1.01965e-05	7.54405e-06	2.58586e-05	2.53443e-06	2.45575e-06	8.0573e-05	0.000271469	0.000360211	0.000267436
tr|A8JE91|A8JE91_CHLRE	0.000138489	0.000172277	0.000166034	0.000133965	0.000148197	0.000127235	0.000132111	0.000104302	9.1997e-05	0.000114409	0.00013647	0.000126569	0.000122827	9.85632e-05	0.00013977
tr|A0A2K3CRS9|A0A2K3CRS9_CHLRE	0.000138489	0.000172277	0.000166034	0.000133965	0.000148197	0.000127235	0.000132111	0.000104302	9.1997e-05	0.000114409	0.00013647	0.000126569	0.000122827	9.85632e-05	0.00013977
tr|A8I5J8|A8I5J8_CHLRE	0.000449153	0.00044768	0.000473834	0.000263513	0.000280594	0.000227426	0.000295698	0.000179171	0.000204631	0.0002936	0.000344597	0.000292156	0.0003206	0.000320232	0.000313115
tr|A0A2K3DS60|A0A2K3DS60_CHLRE	0.000449153	0.00044768	0.000473834	0.000263513	0.000280594	0.000227426	0.000295698	0.000179171	0.000204631	0.0002936	0.000344597	0.000292156	0.0003206	0.000320232	0.000313115
tr|A0A2K3DTU2|A0A2K3DTU2_CHLRE	0.000150549	0.000132305	0.000144462	8.88191e-05	0.000110603	8.46753e-05	7.71387e-05	8.71566e-05	0.000118353	7.08428e-05	0.000102983	6.97876e-05	0.000147809	0.000137751	0.000127276
tr|A8J2X6|A8J2X6_CHLRE	0.000174255	0.000186667	0.00017605	0.00019923	0.00025989	0.000265552	0.000365301	0.000205747	0.000253613	0.000174266	0.00017788	0.000228396	0.000234829	0.000277085	0.000276806
tr|A8HWM8|A8HWM8_CHLRE	0.000428359	0.000398515	0.0003417	0.000184508	0.000266973	0.000293925	0.000269099	0.000189459	0.000160373	0.000386415	0.000349998	0.000183034	0.000187364	0.00017971	0.000136646
tr|A8HWF6|A8HWF6_CHLRE	0.000428359	0.000398515	0.0003417	0.000184508	0.000266973	0.000293925	0.000269099	0.000189459	0.000160373	0.000386415	0.000349998	0.000183034	0.000187364	0.00017971	0.000136646
tr|A0A2K3E193|A0A2K3E193_CHLRE	4.28359e-05	6.95503e-05	3.72133e-05	0.000140835	0.0001215	0.000146741	4.12293e-05	2.6147e-05	4.12743e-05	0.000412934	0.000399689	0.000190964	1.73624e-05	2.19689e-05	3.49424e-05
tr|A8I972|A8I972_CHLRE	4.28359e-05	6.95503e-05	3.72133e-05	0.000140835	0.0001215	0.000146741	4.12293e-05	2.6147e-05	4.12743e-05	0.000412934	0.000399689	0.000190964	1.73624e-05	2.19689e-05	3.49424e-05
tr|A0A2K3DVB7|A0A2K3DVB7_CHLRE	0.000126012	0.000114718	0.000135986	0.000139853	0.000119321	0.000153391	0.000184867	0.000119162	9.94562e-05	0.000100013	7.6337e-05	8.56484e-05	7.07819e-05	9.89591e-05	0.000100337
tr|A8ICC8|A8ICC8_CHLRE	0.000301099	0.000297787	0.00030048	0.000515249	0.000457124	0.000505392	0.000443326	0.000331481	0.000330692	0.000409146	0.000421294	0.000507546	0.000235246	0.000233543	0.000246744
Q93Y52|IPYR1_CHLRE	0.000301099	0.000297787	0.00030048	0.000515249	0.000457124	0.000505392	0.000443326	0.000331481	0.000330692	0.000409146	0.000421294	0.000507546	0.000235246	0.000233543	0.000246744
tr|A0A2K3DGU2|A0A2K3DGU2_CHLRE	0.000151797	0.000192662	0.000144076	9.4217e-05	0.000111693	9.13251e-05	0.000125461	6.82965e-05	8.05595e-05	8.71328e-05	9.93821e-05	8.08902e-05	0.000151557	0.000154772	0.000146797
tr|A8JDL5|A8JDL5_CHLRE	0.000174671	0.000204254	0.000189919	0.000642835	0.000648364	0.000638389	0.000452192	0.000397206	0.000320746	0.000670544	0.000626539	0.000520235	0.000437182	0.000467087	0.000445076
tr|A8HXS9|A8HXS9_CHLRE	6.98683e-05	7.2748e-05	6.78006e-05	7.60606e-05	6.64709e-05	8.29019e-05	6.60556e-05	5.08652e-05	4.55012e-05	5.41739e-05	5.11314e-05	3.45766e-05	3.8139e-05	4.23545e-05	3.69335e-05
tr|A0A2K3DH97|A0A2K3DH97_CHLRE	8.06812e-05	8.6738e-05	0.00010093	9.47077e-05	9.20785e-05	8.99952e-05	0.000142308	9.60152e-05	0.000115866	0.000121607	9.61414e-05	8.62829e-05	5.45437e-05	4.27503e-05	5.34872e-05
tr|A8JIN9|A8JIN9_CHLRE	0.00174671	0.00162684	0.00172583	0.000868563	0.000762781	0.000953151	0.00140091	0.000951579	0.0011711	0.00120092	0.00117386	0.00202067	0.00245655	0.00275106	0.00247134
P50566|H4_CHLRE	0.00174671	0.00162684	0.00172583	0.000868563	0.000762781	0.000953151	0.00140091	0.000951579	0.0011711	0.00120092	0.00117386	0.00202067	0.00245655	0.00275106	0.00247134
tr|A8HVA3|A8HVA3_CHLRE	0.00174671	0.00162684	0.00172583	0.000868563	0.000762781	0.000953151	0.00140091	0.000951579	0.0011711	0.00120092	0.00117386	0.00202067	0.00245655	0.00275106	0.00247134
tr|A0A2K3D8G2|A0A2K3D8G2_CHLRE	0.000133498	0.000126709	0.000127126	0.000113355	9.0444e-05	0.000105512	0.0002026	0.000143737	0.000153163	0.00012388	0.000124588	9.80199e-05	0.000138233	0.000137751	0.000146407
tr|A0A2K3CWF7|A0A2K3CWF7_CHLRE	0.000266997	0.000300985	0.000262727	0.000510342	0.000513787	0.000514258	0.000347124	0.000266328	0.000231733	0.000530374	0.0004501	0.000374315	0.00038139	0.000357836	0.000380267
tr|A8HRZ4|A8HRZ4_CHLRE	0.000478265	0.000495646	0.000496948	0.000387664	0.000357962	0.000492092	0.000638389	0.00044007	0.000432634	0.000405357	0.000392487	0.000345766	0.000159467	0.000123897	0.000187791
tr|A8J9H8|A8J9H8_CHLRE	2.16675e-05	1.97059e-05	1.46773e-05	6.6737e-07	1.94509e-06	1.20585e-05	2.0526e-05	1.68598e-05	5.49496e-05	8.97847e-06	8.38987e-06	0.000143065	1.1908e-05	3.55461e-05	1.43283e-06
P00873|RBS1_CHLRE	1.51381e-07	1.6788e-07	1.59871e-07	7.65513e-08	1.29128e-07	1.53834e-07	2.00383e-06	1.36022e-06	3.72961e-06	1.21986e-07	1.54474e-07	1.89061e-06	1.36567e-06	1.78522e-06	1.57338e-06
tr|A8IWJ3|A8IWJ3_CHLRE	0.000182988	0.000179072	0.000180673	0.000140344	0.000148197	0.000159597	0.00022255	0.000174313	0.000162362	0.000136003	6.94954e-05	0.000169394	0.000191528	0.000196335	0.000211216
tr|A0A2K3DYI9|A0A2K3DYI9_CHLRE	0.000182988	0.000179072	0.000180673	0.000140344	0.000148197	0.000159597	0.00022255	0.000174313	0.000162362	0.000136003	6.94954e-05	0.000169394	0.000191528	0.000196335	0.000211216
tr|A0A2K3DJF1|A0A2K3DJF1_CHLRE	0.000478265	0.000479657	0.000469982	0.000442624	0.00041626	0.000487659	0.000452192	0.000354342	0.000450039	0.000537951	0.000529318	0.000745459	0.000198189	0.00022246	0.000197942
tr|A8IZ36|A8IZ36_CHLRE	0.000902465	0.00092334	0.000889883	0.000613392	0.000572086	0.000735921	0.00115708	0.000888712	0.00127055	0.000765254	0.000734563	0.00174469	0.000449673	0.000589796	0.000464597
Q39617|POR_CHLRE	0.000248282	0.000256217	0.000240769	0.000129548	0.000132397	0.000128121	5.54157e-05	3.6863e-05	4.62471e-05	0.000210634	0.000216408	0.000260752	3.5849e-05	3.18648e-05	3.33807e-05
tr|A8HPJ2|A8HPJ2_CHLRE	0.000248282	0.000256217	0.000240769	0.000129548	0.000132397	0.000128121	5.54157e-05	3.6863e-05	4.62471e-05	0.000210634	0.000216408	0.000260752	3.5849e-05	3.18648e-05	3.33807e-05
tr|Q6QAY0|Q6QAY0_CHLRE	0.000144311	0.000164682	0.000161797	0.000182545	0.000178164	0.000161814	0.00021856	0.000151453	0.000182253	0.000196617	0.000231171	0.000269634	8.74365e-05	6.88755e-05	7.26177e-05
tr|A0A2K3E3L3|A0A2K3E3L3_CHLRE	1.03555e-06	1.5429e-06	2.14959e-06	7.60606e-07	1.53646e-06	1.50731e-06	5.49724e-06	5.37228e-06	7.58354e-06	1.12136e-06	1.41511e-06	3.99693e-06	4.4551e-06	5.62088e-06	4.91926e-06
P08475|RBS2_CHLRE	1.03555e-06	1.5429e-06	2.14959e-06	7.60606e-07	1.53646e-06	1.50731e-06	5.49724e-06	5.37228e-06	7.58354e-06	1.12136e-06	1.41511e-06	3.99693e-06	4.4551e-06	5.62088e-06	4.91926e-06
tr|A8HRF8|A8HRF8_CHLRE	3.4851e-05	4.59671e-05	4.85391e-05	4.20051e-05	3.60686e-05	5.23125e-05	8.60052e-05	5.42943e-05	5.81819e-05	5.11432e-05	9.79418e-05	4.21898e-05	0.000138233	9.85632e-05	0.000133913
tr|A0A2K3CZ51|A0A2K3CZ51_CHLRE	3.4851e-05	4.59671e-05	4.85391e-05	4.20051e-05	3.60686e-05	5.23125e-05	8.60052e-05	5.42943e-05	5.81819e-05	5.11432e-05	9.79418e-05	4.21898e-05	0.000138233	9.85632e-05	0.000133913
tr|A8JDP4|A8JDP4_CHLRE	0.000786018	0.000595574	0.000604812	0.00044017	0.00041626	0.000410076	0.000396333	0.000270043	0.000295882	0.000246245	0.000278702	0.000269317	0.00234829	0.0022721	0.00226442
tr|A8HX89|A8HX89_CHLRE	0.000276978	0.000369736	0.000281989	0.000249773	0.000303478	0.000238509	0.000629523	0.000485791	0.000544523	0.000412934	0.000421294	0.000494858	6.41201e-05	7.16464e-05	4.33364e-05
tr|A0A2K3CXF2|A0A2K3CXF2_CHLRE	0.00033437	0.00033576	0.000330143	0.000287067	0.000284953	0.000306338	0.000375054	0.0002709	0.000290909	0.000190556	0.000186161	0.000208411	0.000257313	0.000273127	0.000284615
A8IB25|RSSA_CHLRE	0.00212516	0.00215446	0.00212262	0.00150649	0.00143294	0.00175114	0.0018664	0.00132878	0.00146947	0.00140928	0.00130709	0.00182082	0.000978456	0.00119147	0.00104242
tr|A0A2K3D9Z4|A0A2K3D9Z4_CHLRE	0.00212516	0.00215446	0.00212262	0.00150649	0.00143294	0.00175114	0.0018664	0.00132878	0.00146947	0.00140928	0.00130709	0.00182082	0.000978456	0.00119147	0.00104242
tr|Q9S7V1|Q9S7V1_CHLRE	2.61174e-05	2.90592e-05	3.61732e-05	4.83353e-05	3.47065e-05	3.32494e-05	0.000156937	0.000112018	0.000127801	6.3266e-05	6.37342e-05	3.26733e-05	0.000221922	0.000231168	0.000229175
tr|A8HXM1|A8HXM1_CHLRE	0.000802653	0.000751463	0.000789723	0.000696813	0.000648364	0.000731488	0.000970884	0.000740117	0.000803109	0.000636449	0.000658946	0.000716909	0.000326429	0.000327357	0.000335369
P49728|UCRIA_CHLRE	0.000707	0.000575589	0.000616369	0.00056432	0.000691951	0.000447759	0.000536424	0.000434354	0.00040777	0.000454606	0.00067695	0.00046948	0.000482982	0.000235918	0.000495831
tr|A8J9Y1|A8J9Y1_CHLRE	0.000707	0.000575589	0.000616369	0.00056432	0.000691951	0.000447759	0.000536424	0.000434354	0.00040777	0.000454606	0.00067695	0.00046948	0.000482982	0.000235918	0.000495831
tr|A8IKB4|A8IKB4_CHLRE	0.000147638	0.000137901	0.000139068	0.000115318	0.000118231	0.000124131	0.000152947	0.000102588	9.27429e-05	0.000119713	0.000122427	0.000102144	0.000187364	0.000193168	0.000152653
tr|A0A2K3DF66|A0A2K3DF66_CHLRE	0.000204614	0.000133904	0.000123274	0.000188925	0.000203771	0.0002292	0.000203043	0.000154882	0.000133769	0.000222378	0.000251336	0.000248698	0.000124909	0.000182481	0.000114002
tr|A8I8V6|A8I8V6_CHLRE	0.000168017	0.000174275	0.000213803	0.000125132	0.000126949	0.000146741	0.000192403	0.000150881	0.000149184	0.000145853	0.000172478	0.0001732	0.000344333	0.000325773	0.000398226
tr|A8IWL4|A8IWL4_CHLRE	0.00012726	0.000103126	9.36111e-05	0.000136909	0.000135121	0.000129451	5.63024e-05	6.0581e-05	5.51982e-05	6.85698e-05	3.11469e-05	9.48477e-05	0.000175706	0.000170605	0.000140941
O20029|RR9_CHLRE	7.19477e-05	7.67451e-05	5.47028e-05	5.9867e-05	8.11817e-05	8.55619e-05	3.17421e-05	2.05747e-05	3.67988e-05	5.98565e-05	4.46499e-05	0.00013101	0.000156137	0.000172189	0.000172565
tr|A0A218N8E9|A0A218N8E9_CHLRE	7.19477e-05	7.67451e-05	5.47028e-05	5.9867e-05	8.11817e-05	8.55619e-05	3.17421e-05	2.05747e-05	3.67988e-05	5.98565e-05	4.46499e-05	0.00013101	0.000156137	0.000172189	0.000172565
tr|A0A2K3DPX1|A0A2K3DPX1_CHLRE	0.000381364	0.000356145	0.000334766	0.000245847	0.00024191	0.000255356	0.000390127	0.00025004	0.000227257	0.000167447	0.000154834	0.000176055	0.000293953	0.000290148	0.000281491
tr|A0A2K3CV60|A0A2K3CV60_CHLRE	0.0001414	0.000137502	0.000146388	6.77185e-05	8.66301e-05	6.07357e-05	0.000171567	9.57294e-05	3.13287e-05	0.00012388	0.00013359	0.000116736	0.000140731	0.000121126	8.97961e-05
tr|A8J3U1|A8J3U1_CHLRE	0.0001414	0.000137502	0.000146388	6.77185e-05	8.66301e-05	6.07357e-05	0.000171567	9.57294e-05	3.13287e-05	0.00012388	0.00013359	0.000116736	0.000140731	0.000121126	8.97961e-05
tr|A8IZK3|A8IZK3_CHLRE	0.000910783	0.00081142	0.00120577	0.000549599	0.000535581	0.000536424	0.000811286	0.000708683	0.000987103	0.000530374	0.000514914	0.000561473	0.000936819	0.00157147	0.000780836
tr|A8IJY7|A8IJY7_CHLRE	3.88018e-05	3.3616e-05	3.48634e-05	0.000280197	0.000290946	0.000330278	2.97028e-05	2.88617e-05	3.97825e-05	0.000227682	0.000183641	0.000220148	2.91871e-05	4.94795e-05	2.79539e-05
tr|A8JBC6|A8JBC6_CHLRE	0.000129339	0.000131906	0.000139839	0.000126604	0.000120955	0.000108615	0.000170237	4.28639e-05	0.000137747	8.56175e-05	7.74172e-05	8.88206e-05	7.70274e-05	8.27298e-05	7.33985e-05
tr|A8JBC7|A8JBC7_CHLRE	0.000129339	0.000131906	0.000139839	0.000126604	0.000120955	0.000108615	0.000170237	4.28639e-05	0.000137747	8.56175e-05	7.74172e-05	8.88206e-05	7.70274e-05	8.27298e-05	7.33985e-05
tr|A0A2K3DMS7|A0A2K3DMS7_CHLRE	9.39895e-05	0.00011232	0.000107094	0.000132493	0.000147653	0.000154721	0.000101078	7.08683e-05	9.12511e-05	0.000134866	0.00013719	0.000162098	7.6611e-05	9.14382e-05	7.30081e-05
tr|A0A2K3D064|A0A2K3D064_CHLRE	0.000105218	9.55317e-05	0.000139839	0.000126604	0.000126404	0.000104182	0.000199497	0.000126877	9.14997e-05	0.000106075	0.000113065	7.07393e-05	7.07819e-05	4.5917e-05	2.49867e-05
tr|A8HTK7|A8HTK7_CHLRE	0.000105218	9.55317e-05	0.000139839	0.000126604	0.000126404	0.000104182	0.000199497	0.000126877	9.14997e-05	0.000106075	0.000113065	7.07393e-05	7.07819e-05	4.5917e-05	2.49867e-05
tr|A8J9F3|A8J9F3_CHLRE	5.11536e-05	5.27623e-05	8.35951e-05	5.20156e-05	7.19193e-05	7.97987e-05	0.000126348	9.60152e-05	0.000110148	7.31158e-05	7.74172e-05	8.78689e-05	0.000107422	4.39378e-05	8.12069e-05
tr|Q9AU03|Q9AU03_CHLRE	0.00314823	0.00314975	0.0029239	0.00260078	0.00239186	0.00255799	0.00408746	0.00325766	0.00335665	0.00372777	0.00381685	0.00358455	0.00145311	0.00138939	0.0013977
tr|Q9AU02|Q9AU02_CHLRE	0.00314823	0.00314975	0.0029239	0.00260078	0.00239186	0.00255799	0.00408746	0.00325766	0.00335665	0.00372777	0.00381685	0.00358455	0.00145311	0.00138939	0.0013977
tr|A8IQC5|A8IQC5_CHLRE	0.000237053	0.000219043	0.000201091	0.000200702	0.000181433	0.00018531	0.000292152	0.000232608	0.000226263	0.000477336	0.000388886	0.000428242	0.00024732	0.000264419	0.000272512
tr|A0A2K3CNY6|A0A2K3CNY6_CHLRE	0.000237053	0.000219043	0.000201091	0.000200702	0.000181433	0.00018531	0.000292152	0.000232608	0.000226263	0.000477336	0.000388886	0.000428242	0.00024732	0.000264419	0.000272512
tr|A8IVR6|A8IVR6_CHLRE	0.0001859	0.000286595	0.000280833	0.000327797	0.000333444	0.000308112	0.000272645	0.000284045	0.000237452	0.000330726	0.000370882	0.000283909	0.00033434	0.000267981	0.000343958
tr|A8J3U2|A8J3U2_CHLRE	2.02951e-05	2.07851e-05	3.05488e-05	3.45953e-05	4.15171e-05	3.83477e-05	4.87659e-05	3.51484e-05	3.40637e-05	5.60681e-05	6.33741e-05	6.18572e-05	2.3816e-05	1.42501e-05	1.56948e-05
tr|A0A2K3CV63|A0A2K3CV63_CHLRE	2.02951e-05	2.07851e-05	3.05488e-05	3.45953e-05	4.15171e-05	3.83477e-05	4.87659e-05	3.51484e-05	3.40637e-05	5.60681e-05	6.33741e-05	6.18572e-05	2.3816e-05	1.42501e-05	1.56948e-05
tr|A0A2K3DR14|A0A2K3DR14_CHLRE	2.11268e-05	2.01856e-05	1.87993e-05	0.000181564	0.000184702	0.000132111	8.77785e-05	7.25829e-05	7.2603e-05	7.7283e-05	9.002e-05	0.000130693	4.20528e-05	3.36065e-05	3.44739e-05
tr|A0A2K3CRX7|A0A2K3CRX7_CHLRE	0.000257431	0.00018227	0.000172198	0.000180092	0.000230469	0.000140091	0.0002292	0.000177457	0.000170319	0.00014661	0.000154834	0.000113246	5.8291e-05	8.7084e-05	4.2946e-05
tr|A8J4R9|A8J4R9_CHLRE	2.50361e-05	3.98115e-05	2.57334e-05	1.76657e-05	3.19278e-05	2.86389e-05	7.71387e-05	3.37196e-05	2.27755e-05	1.91692e-05	3.6008e-05	1.16736e-05	0.000175706	0.000138939	0.000157729
tr|A8JDA2|A8JDA2_CHLRE	6.40459e-05	7.75446e-05	7.31939e-05	3.17982e-05	3.85204e-05	3.33381e-05	3.89683e-05	3.57199e-05	4.52526e-05	5.83411e-05	4.9691e-05	5.90023e-05	2.80213e-05	3.10731e-05	1.13612e-05
tr|A8JCS8|A8JCS8_CHLRE	0.000305258	0.000310578	0.000323594	0.000277744	0.000305112	0.000304122	0.000505392	0.000414351	0.000397825	0.000319361	0.000332354	0.00029977	0.000135318	0.000137751	0.000133523
tr|A8J8B3|A8J8B3_CHLRE	2.73235e-05	2.6541e-05	3.77141e-05	5.6432e-05	6.37467e-05	6.07357e-05	4.21603e-05	4.88649e-05	4.79876e-05	5.79623e-05	5.72527e-05	6.91532e-05	0.000134486	0.000116376	9.01865e-05
tr|A0A2K3DT07|A0A2K3DT07_CHLRE	2.73235e-05	2.6541e-05	3.77141e-05	5.6432e-05	6.37467e-05	6.07357e-05	4.21603e-05	4.88649e-05	4.79876e-05	5.79623e-05	5.72527e-05	6.91532e-05	0.000134486	0.000116376	9.01865e-05
tr|A0A2K3CQH8|A0A2K3CQH8_CHLRE	9.98118e-05	7.51463e-05	4.46868e-05	0.000122678	0.000126404	0.000115708	5.63024e-05	5.05794e-05	3.92852e-05	6.47814e-05	6.84152e-05	0.000121177	4.24691e-05	4.78962e-05	3.20923e-05
tr|A8J6K7|A8J6K7_CHLRE	9.98118e-05	7.51463e-05	4.46868e-05	0.000122678	0.000126404	0.000115708	5.63024e-05	5.05794e-05	3.92852e-05	6.47814e-05	6.84152e-05	0.000121177	4.24691e-05	4.78962e-05	3.20923e-05
tr|A8JDN4|A8JDN4_CHLRE	0.000507377	0.000535617	0.000566289	0.000182055	0.000149287	0.000171567	0.000224323	0.00015631	0.000187724	0.000118198	0.000123507	0.000105633	0.000520455	0.000467087	0.000519256
tr|A8HN48|A8HN48_CHLRE	3.82196e-05	3.69336e-05	3.69051e-05	3.88154e-05	3.73763e-05	3.8259e-05	3.13875e-05	2.37752e-05	2.53613e-05	3.25422e-05	2.18569e-05	4.85341e-05	2.63142e-05	2.46606e-05	1.46016e-05
tr|A0A218N8P9|A0A218N8P9_CHLRE	0.000113952	0.000101527	7.28086e-05	8.19491e-05	8.3361e-05	9.13251e-05	0.000291708	0.000161168	0.000203885	8.41021e-05	6.44543e-05	0.000241719	0.000121162	0.000142897	9.87757e-05
Q8HTL5|ATPF_CHLRE	0.000113952	0.000101527	7.28086e-05	8.19491e-05	8.3361e-05	9.13251e-05	0.000291708	0.000161168	0.000203885	8.41021e-05	6.44543e-05	0.000241719	0.000121162	0.000142897	9.87757e-05
tr|A0A2K3DQA6|A0A2K3DQA6_CHLRE	0.000657094	0.000719486	0.000697268	0.000420051	0.000438054	0.000412736	0.000864486	0.000702968	0.000681275	0.000598565	0.000601334	0.000523407	0.000703655	0.000680838	0.000667614
tr|A0A2K3E124|A0A2K3E124_CHLRE	0.000184652	0.000193861	0.000184526	9.12727e-05	0.000106789	0.000113491	0.000241169	0.000160883	0.000183994	6.70544e-05	7.66971e-05	0.000160512	6.2871e-05	0.00013023	5.38777e-05
P12352|PSAE_CHLRE	0.00123933	0.00115517	0.00127126	0.00252227	0.00234828	0.0022388	0.00287275	0.00242896	0.00248641	0.0014358	0.0013539	0.00116418	0.00191111	0.00159126	0.00189353
tr|A8ICV4|A8ICV4_CHLRE	0.00123933	0.00115517	0.00127126	0.00252227	0.00234828	0.0022388	0.00287275	0.00242896	0.00248641	0.0014358	0.0013539	0.00116418	0.00191111	0.00159126	0.00189353
tr|A0A2K3CZA0|A0A2K3CZA0_CHLRE	7.73542e-05	7.51463e-05	9.43816e-05	5.15249e-05	5.88431e-05	4.52192e-05	6.56122e-05	4.42927e-05	6.11656e-05	6.02353e-05	5.65326e-05	6.09056e-05	0.000239409	0.000247794	0.000268217
tr|A8HRR9|A8HRR9_CHLRE	7.73542e-05	7.51463e-05	9.43816e-05	5.15249e-05	5.88431e-05	4.52192e-05	6.56122e-05	4.42927e-05	6.11656e-05	6.02353e-05	5.65326e-05	6.09056e-05	0.000239409	0.000247794	0.000268217
tr|A2PZC0|A2PZC0_CHLRE	0.000177166	0.000166281	0.000171813	0.000184999	0.00019015	0.000164031	0.000327618	0.000240038	0.000201647	0.000233364	0.000211727	0.000221734	0.000119497	0.000123501	0.000117125
tr|A8IE32|A8IE32_CHLRE	0.000229567	0.000297787	0.000225745	0.000210025	0.000238641	0.000393673	0.000469925	0.00024261	0.000288423	0.000362927	0.000262498	0.000320389	0.000194026	0.00017021	0.000211216
tr|A8I8Z1|A8I8Z1_CHLRE	0.000272403	0.000282998	0.000270432	0.000195795	0.000221206	0.00019196	0.000242056	0.000173456	0.000166838	0.000145095	0.000142592	0.000124349	0.000214428	0.000204647	0.000203017
tr|A8IZL1|A8IZL1_CHLRE	1.23517e-05	1.76674e-05	1.5024e-05	0.000122678	0.000117686	0.000160041	4.65492e-05	2.9719e-05	4.59985e-05	9.50884e-05	7.56168e-05	8.27935e-05	1.21578e-05	9.81674e-06	8.43302e-06
tr|A0A2K3DDP1|A0A2K3DDP1_CHLRE	1.23517e-05	1.76674e-05	1.5024e-05	0.000122678	0.000117686	0.000160041	4.65492e-05	2.9719e-05	4.59985e-05	9.50884e-05	7.56168e-05	8.27935e-05	1.21578e-05	9.81674e-06	8.43302e-06
tr|A0A2K3E625|A0A2K3E625_CHLRE	0.000288623	0.000257416	0.000237687	0.000216405	0.000217937	0.000214126	0.00019728	0.000126306	0.000149433	0.000164795	0.000149793	0.000147506	0.000276466	0.000279065	0.000266265
P22675|ARLY_CHLRE	0.000288623	0.000257416	0.000237687	0.000216405	0.000217937	0.000214126	0.00019728	0.000126306	0.000149433	0.000164795	0.000149793	0.000147506	0.000276466	0.000279065	0.000266265
tr|A0A2K3CS00|A0A2K3CS00_CHLRE	1.01059e-05	1.2631e-05	2.26901e-05	1.87943e-05	2.1031e-05	1.88857e-05	4.74359e-05	1.79171e-05	1.08159e-06	2.00027e-05	1.77519e-05	6.5981e-06	2.27335e-05	3.15482e-05	2.78758e-05
tr|A8JI25|A8JI25_CHLRE	1.01059e-05	1.2631e-05	2.26901e-05	1.87943e-05	2.1031e-05	1.88857e-05	4.74359e-05	1.79171e-05	1.08159e-06	2.00027e-05	1.77519e-05	6.5981e-06	2.27335e-05	3.15482e-05	2.78758e-05
tr|A0A2K3D070|A0A2K3D070_CHLRE	0.000109377	9.83297e-05	0.000112873	5.6432e-05	5.61189e-05	6.47256e-05	4.02983e-05	3.17193e-05	2.04382e-05	0.000107211	9.07402e-05	7.13737e-05	5.07964e-06	6.49172e-06	4.7631e-06
tr|A8JBX6|A8JBX6_CHLRE	0.00033229	0.000310978	0.00029971	0.000406311	0.000472379	0.00041185	0.000275749	0.00017317	0.000132774	0.000462183	0.00049691	0.00024045	0.000323931	0.000294502	0.000318191
tr|A0A2K3E272|A0A2K3E272_CHLRE	0.000211684	0.000253419	0.000319742	0.000181564	0.000179253	0.000183094	0.000258902	0.000158025	0.000242922	0.000147368	0.000157715	0.000162732	0.000191111	0.00018921	0.000189353
tr|A0A2K3DP33|A0A2K3DP33_CHLRE	0.000178414	0.00016788	0.000174124	9.51984e-05	0.000102431	9.48717e-05	8.64486e-05	8.40133e-05	8.82674e-05	0.000109484	0.000100102	0.000104681	0.000167378	0.000163876	0.000174517
tr|A8J926|A8J926_CHLRE	0.000178414	0.00016788	0.000174124	9.51984e-05	0.000102431	9.48717e-05	8.64486e-05	8.40133e-05	8.82674e-05	0.000109484	0.000100102	0.000104681	0.000167378	0.000163876	0.000174517
tr|A0A2K3CRU8|A0A2K3CRU8_CHLRE	9.60689e-05	7.39471e-05	7.85871e-05	7.3607e-05	8.28162e-05	8.37886e-05	0.000139648	0.000100873	7.65813e-05	5.83411e-05	5.50922e-05	5.32924e-05	9.20165e-05	7.87714e-05	6.20764e-05
tr|A8JEA9|A8JEA9_CHLRE	9.60689e-05	7.39471e-05	7.85871e-05	7.3607e-05	8.28162e-05	8.37886e-05	0.000139648	0.000100873	7.65813e-05	5.83411e-05	5.50922e-05	5.32924e-05	9.20165e-05	7.87714e-05	6.20764e-05
tr|A8IT25|A8IT25_CHLRE	4.949e-05	5.67594e-05	9.24554e-05	8.34213e-05	8.28162e-05	8.42319e-05	4.29139e-05	5.17225e-05	4.52526e-05	8.59963e-05	7.59769e-05	7.42286e-05	0.000313939	0.000294502	0.000283443
tr|A8HMG7|A8HMG7_CHLRE	0.000544806	0.000527623	0.000520062	0.000457345	0.000448951	0.000487659	0.000416283	0.000331481	0.000285937	0.000435664	0.000446499	0.000520235	0.00102009	0.00119938	0.0010307
tr|A8I263|A8I263_CHLRE	0.000125597	0.000122712	0.000123659	0.000246338	0.000231558	0.00022388	0.000136544	9.25861e-05	9.37375e-05	0.000171614	0.000142952	0.000139258	0.000207349	0.000210981	0.000215511
tr|A8IFN3|A8IFN3_CHLRE	1.33914e-05	1.18315e-05	1.55633e-05	5.9867e-05	5.66637e-05	7.04888e-05	4.74359e-05	3.77203e-05	4.10257e-05	3.07238e-05	2.90225e-05	2.50918e-05	3.07277e-05	3.59815e-05	3.89637e-05
tr|A0A2K3E135|A0A2K3E135_CHLRE	4.49153e-05	7.75446e-05	8.16689e-05	3.49879e-05	3.98825e-05	2.38509e-05	0.000114821	8.88712e-05	8.03109e-05	2.9019e-05	3.88886e-05	2.40133e-05	0.000103675	0.000115188	0.000117906
tr|A0A2K3DGK5|A0A2K3DGK5_CHLRE	5.28171e-05	6.87509e-05	5.89403e-05	0.000215423	0.000215213	0.00021856	9.04385e-05	6.97253e-05	6.93707e-05	0.000230334	0.000255297	0.000249332	9.65965e-05	0.000104501	8.97961e-05
tr|A8IQC1|A8IQC1_CHLRE	0.000615506	0.000555603	0.000527766	0.000293447	0.000271877	0.000314761	0.000331608	0.000232322	0.000280964	0.000194723	0.000173919	0.000399693	0.00107006	0.00118751	0.00105803
tr|A8IKN8|A8IKN8_CHLRE	0.000241212	0.000242627	0.000209566	0.000260078	0.000259345	0.000231859	0.000232746	0.00014288	0.00010244	0.000165931	0.000153754	0.000110074	0.000172375	0.000199897	0.000203798
tr|A8J597|A8J597_CHLRE	0.000544806	0.000551606	0.000496948	0.000249773	0.000202137	0.000269099	0.000664989	0.000408636	0.000445066	0.000285265	0.000145832	0.000180496	0.000566255	0.000526462	0.000488022
tr|A0A2K3DTW7|A0A2K3DTW7_CHLRE	0.000121438	0.000124311	0.000132519	0.000108448	0.000110603	0.000115265	7.58087e-05	2.66614e-05	3.13287e-05	7.65254e-05	7.09358e-05	8.18418e-05	6.82837e-05	7.36255e-05	6.59806e-05
tr|A0A2K3E4X9|A0A2K3E4X9_CHLRE	3.47678e-05	2.87794e-05	2.41155e-05	1.40344e-05	1.38935e-05	1.57824e-05	0.000163144	0.000648674	0.00224274	3.36787e-05	2.04525e-05	2.70903e-05	6.66183e-05	0.000149626	9.76045e-05
tr|A8J173|A8J173_CHLRE	0.000106466	0.000115517	0.000131749	0.000104031	0.000134576	9.30984e-05	0.00017999	9.65867e-05	0.00028345	0.000107969	0.000107664	0.000261386	0.000181535	0.000192772	0.000137427
tr|A8JG04|A8JG04_CHLRE	0.000101475	9.15346e-05	0.000110176	5.88856e-05	6.59261e-05	5.40858e-05	0.000140091	9.03e-05	7.21057e-05	2.07982e-05	2.65379e-05	1.74469e-05	9.11837e-05	0.000103313	8.35494e-05
tr|A0A2K3E4Y0|A0A2K3E4Y0_CHLRE	0.000101475	9.15346e-05	0.000110176	5.88856e-05	6.59261e-05	5.40858e-05	0.000140091	9.03e-05	7.21057e-05	2.07982e-05	2.65379e-05	1.74469e-05	9.11837e-05	0.000103313	8.35494e-05
tr|A0A2K3CRB5|A0A2K3CRB5_CHLRE	0.000263254	0.000273804	0.000263883	0.00041956	0.000224475	0.000221663	0.000268212	0.000213177	0.000170816	0.000232607	0.000229011	0.000209363	0.000105756	0.000151209	0.000146016
tr|A0A2K3CRC1|A0A2K3CRC1_CHLRE	0.000263254	0.000273804	0.000263883	0.00041956	0.000224475	0.000221663	0.000268212	0.000213177	0.000170816	0.000232607	0.000229011	0.000209363	0.000105756	0.000151209	0.000146016
tr|A0A218N8K1|A0A218N8K1_CHLRE	0.000177166	0.000171877	0.000165264	9.56891e-05	0.000158005	0.000133441	0.000289492	0.000176028	0.000231733	0.000197375	0.000187242	0.000210949	0.00010534	0.000102522	0.000105803
Q00914|PSAC_CHLRE	0.000177166	0.000171877	0.000165264	9.56891e-05	0.000158005	0.000133441	0.000289492	0.000176028	0.000231733	0.000197375	0.000187242	0.000210949	0.00010534	0.000102522	0.000105803
tr|A8JI94|A8JI94_CHLRE	0.000761065	0.000807423	0.000762757	0.000559413	0.000561189	0.000558591	0.000691588	0.000477218	0.000571873	0.000640237	0.000597733	0.00089455	0.000400542	0.000467087	0.000417747
tr|A8IAY6|A8IAY6_CHLRE	0.000342271	0.000314975	0.000293546	0.000211007	0.000183067	0.000257572	0.000355547	0.000237752	0.000320746	0.000142064	0.000158435	0.000304528	0.000338504	0.000361003	0.000342396
tr|A0A2K3DA10|A0A2K3DA10_CHLRE	0.000342271	0.000314975	0.000293546	0.000211007	0.000183067	0.000257572	0.000355547	0.000237752	0.000320746	0.000142064	0.000158435	0.000304528	0.000338504	0.000361003	0.000342396
tr|A8J6Y3|A8J6Y3_CHLRE	0.000339776	0.000342555	0.000366355	6.13392e-05	6.37467e-05	6.20656e-05	0.000101965	6.37244e-05	6.2906e-05	4.62183e-05	5.47322e-05	1.37037e-05	0.000104507	0.000106084	0.000110488
tr|A2BCY1|A2BCY1_CHLRE	0.000486583	0.000499643	0.000481539	0.000574135	0.000517601	0.000558591	0.000500958	0.000342911	0.000397825	0.000481125	0.000460902	0.00058685	4.4551e-05	0.000272731	0.000253772
tr|A0A2K3DV76|A0A2K3DV76_CHLRE	0.000123101	0.000129108	0.000108635	0.000175675	0.00015746	0.000200383	0.000161371	0.00010716	0.000114126	0.000239805	0.000267539	0.000283909	7.57783e-05	7.67922e-05	7.33985e-05
tr|A0A2K3DX78|A0A2K3DX78_CHLRE	0.000164689	0.000197859	0.000174124	0.000115318	0.000108969	0.000120585	9.44284e-05	6.1724e-05	5.02254e-05	0.000111378	0.000120267	9.45305e-05	0.000202769	0.000182876	0.000195599
tr|A8IED9|A8IED9_CHLRE	0.000164689	0.000197859	0.000174124	0.000115318	0.000108969	0.000120585	9.44284e-05	6.1724e-05	5.02254e-05	0.000111378	0.000120267	9.45305e-05	0.000202769	0.000182876	0.000195599
tr|A8IPI7|A8IPI7_CHLRE	3.11912e-05	2.48223e-05	4.19902e-05	3.55277e-05	5.61189e-05	1.98167e-05	6.29523e-05	3.97206e-05	3.82906e-05	2.77689e-05	2.34412e-05	3.71143e-05	7.70274e-05	8.62923e-05	6.28573e-05
tr|A8J3L5|A8J3L5_CHLRE	0.000207525	0.000185068	0.000162567	0.00020659	0.000195054	0.000195507	0.000167577	0.000131735	9.49807e-05	0.000105317	0.00017896	0.000174152	9.4931e-05	0.000117959	2.10045e-05
tr|A0A2K3CVE9|A0A2K3CVE9_CHLRE	0.000207525	0.000185068	0.000162567	0.00020659	0.000195054	0.000195507	0.000167577	0.000131735	9.49807e-05	0.000105317	0.00017896	0.000174152	9.4931e-05	0.000117959	2.10045e-05
tr|A8J3L6|A8J3L6_CHLRE	0.000207525	0.000185068	0.000162567	0.00020659	0.000195054	0.000195507	0.000167577	0.000131735	9.49807e-05	0.000105317	0.00017896	0.000174152	9.4931e-05	0.000117959	2.10045e-05
tr|A8J3L4|A8J3L4_CHLRE	0.000207525	0.000185068	0.000162567	0.00020659	0.000195054	0.000195507	0.000167577	0.000131735	9.49807e-05	0.000105317	0.00017896	0.000174152	9.4931e-05	0.000117959	2.10045e-05
tr|A0A2K3CVF0|A0A2K3CVF0_CHLRE	0.000207525	0.000185068	0.000162567	0.00020659	0.000195054	0.000195507	0.000167577	0.000131735	9.49807e-05	0.000105317	0.00017896	0.000174152	9.4931e-05	0.000117959	2.10045e-05
Q39618|SFAS_CHLRE	7.90177e-05	9.15346e-05	8.55212e-05	0.000116299	0.000100796	9.30984e-05	0.000154721	0.000134878	0.000134266	0.000146232	0.000159515	0.000157339	4.02624e-05	2.61252e-05	3.48253e-05
tr|Q546J6|Q546J6_CHLRE	7.90177e-05	9.15346e-05	8.55212e-05	0.000116299	0.000100796	9.30984e-05	0.000154721	0.000134878	0.000134266	0.000146232	0.000159515	0.000157339	4.02624e-05	2.61252e-05	3.48253e-05
tr|A0A2K3E708|A0A2K3E708_CHLRE	0.000138489	0.000115118	0.000154863	0.000127585	0.00013948	0.000123688	0.000302348	0.0001806	0.000164849	0.000191692	0.000241254	0.000124349	6.95328e-05	6.57088e-05	4.09939e-05
tr|A0A2K3DQF5|A0A2K3DQF5_CHLRE	1.51797e-05	1.37901e-05	1.29438e-05	0.00019923	0.000221206	0.000200383	8.77785e-05	0.000112018	5.669e-05	7.57677e-05	0.000266819	0.000213487	6.99492e-05	7.52089e-05	1.33132e-05
tr|A8ICB0|A8ICB0_CHLRE	0.000111872	0.000123112	0.000117881	9.32356e-05	0.0001057	8.33453e-05	2.82842e-05	3.77203e-05	3.15773e-05	0.000118198	0.000100462	4.82169e-05	0.000177787	0.00017021	0.000185058
tr|A8J6J6|A8J6J6_CHLRE	4.1006e-05	3.53747e-05	4.23754e-05	9.81427e-05	0.000106244	8.82219e-05	0.000164917	0.000132592	0.00013352	0.000157597	0.000160956	0.000131328	0.000102842	0.000105292	9.40907e-05
tr|A8IRE2|A8IRE2_CHLRE	0.000153461	0.000160685	0.000158715	0.000107466	0.000117141	0.000129008	0.000252252	0.000186029	0.000192696	0.00016631	0.000182561	0.000115784	0.000126991	0.000114397	0.000120249
tr|A0A2K3DMK6|A0A2K3DMK6_CHLRE	2.59095e-05	2.39429e-05	2.68891e-05	3.33194e-05	3.97191e-05	3.7461e-05	5.7189e-05	2.78901e-05	2.88423e-05	2.84129e-05	2.88784e-05	3.10555e-05	1.33237e-05	1.24688e-05	1.38989e-05
tr|A8JEG6|A8JEG6_CHLRE	3.91761e-06	1.57887e-05	9.28406e-06	1.89906e-05	1.90695e-05	2.38066e-05	6.69422e-06	5.40085e-06	1.6634e-06	6.97063e-06	6.87753e-06	5.20235e-05	3.40586e-06	3.56648e-06	3.98226e-06
tr|A8IW47|A8IW47_CHLRE	0.000914942	0.000955317	0.000947668	0.000883284	0.000795471	0.000868919	0.000962017	0.000674392	0.000738462	0.0010115	0.00108024	0.000992887	0.000532946	0.000514587	0.000515352
tr|Q6V9B2|Q6V9B2_CHLRE	2.22913e-05	3.60542e-05	3.22823e-05	2.05118e-05	2.72967e-05	2.50922e-05	3.41361e-05	1.92888e-05	1.81259e-05	2.92084e-05	2.2433e-05	8.62829e-05	3.35173e-05	5.0667e-05	3.48643e-05
tr|A8ICJ1|A8ICJ1_CHLRE	2.22913e-05	3.60542e-05	3.22823e-05	2.05118e-05	2.72967e-05	2.50922e-05	3.41361e-05	1.92888e-05	1.81259e-05	2.92084e-05	2.2433e-05	8.62829e-05	3.35173e-05	5.0667e-05	3.48643e-05
tr|A0A2K3E4J3|A0A2K3E4J3_CHLRE	4.00911e-05	3.66538e-05	3.72133e-05	0.000128567	0.000143839	9.7975e-05	3.91013e-05	4.11494e-05	1.56644e-05	3.9778e-05	4.35697e-05	6.75671e-05	6.2871e-05	5.18546e-05	6.12956e-05
tr|A8J1X0|A8J1X0_CHLRE	5.69759e-05	4.55674e-05	4.69982e-05	8.09677e-05	8.71749e-05	8.77785e-05	3.04122e-05	2.25464e-05	1.32277e-05	9.05424e-05	8.85797e-05	0.000116101	7.28637e-05	6.57088e-05	4.91926e-05
tr|A8JE35|A8JE35_CHLRE	0.000482424	0.000491649	0.000489243	0.000322889	0.000341617	0.000309441	0.000474359	0.000385775	0.000365502	0.000278446	0.000317951	0.000315313	0.000458001	0.000478962	0.000433364
tr|A8HUK0|A8HUK0_CHLRE	0.000331043	0.000340956	0.000302791	0.000253208	0.000212489	0.000220333	0.000414066	0.000291475	0.000295882	0.000393992	0.000252776	0.000374315	0.000282295	0.000301231	0.000272121
tr|A0A2K3DVF5|A0A2K3DVF5_CHLRE	0.000316071	0.000306181	0.000316275	0.000373433	0.000410267	0.000416283	0.000638389	0.000488649	0.000519659	0.000553104	0.000525717	0.00057099	0.000220257	0.000221272	0.000226833
tr|Q6UP29|Q6UP29_CHLRE	0.000316071	0.000306181	0.000316275	0.000373433	0.000410267	0.000416283	0.000638389	0.000488649	0.000519659	0.000553104	0.000525717	0.00057099	0.000220257	0.000221272	0.000226833
tr|A8I7N4|A8I7N4_CHLRE	0.000280305	0.000269807	0.000268121	0.000207572	0.00020813	0.00021723	0.000183537	0.00015631	0.000146698	0.000195859	0.000205606	0.000186206	0.000318935	0.000302815	0.000319752
tr|A8I7N8|A8I7N8_CHLRE	0.000280305	0.000269807	0.000268121	0.000207572	0.00020813	0.00021723	0.000183537	0.00015631	0.000146698	0.000195859	0.000205606	0.000186206	0.000318935	0.000302815	0.000319752
tr|A8IJ34|A8IJ34_CHLRE	0.000104387	9.27337e-05	9.16849e-05	8.68563e-05	7.46436e-05	8.24586e-05	0.000329834	0.000249754	0.000303341	0.000140549	0.000132149	0.00014021	0.000474655	0.000518546	0.000491926
tr|A0A2K3D3B1|A0A2K3D3B1_CHLRE	0.000104387	9.27337e-05	9.16849e-05	8.68563e-05	7.46436e-05	8.24586e-05	0.000329834	0.000249754	0.000303341	0.000140549	0.000132149	0.00014021	0.000474655	0.000518546	0.000491926
tr|A0A2K3CXY7|A0A2K3CXY7_CHLRE	8.10971e-05	8.47394e-05	8.78326e-05	4.64215e-05	5.5574e-05	4.21603e-05	8.24586e-05	2.02032e-05	8.08082e-07	2.01163e-05	2.78342e-05	0.00011515	1.374e-05	3.74461e-05	1.72174e-05
tr|A8HP36|A8HP36_CHLRE	8.10971e-05	8.47394e-05	8.78326e-05	4.64215e-05	5.5574e-05	4.21603e-05	8.24586e-05	2.02032e-05	8.08082e-07	2.01163e-05	2.78342e-05	0.00011515	1.374e-05	3.74461e-05	1.72174e-05
tr|Q3HTK5|Q3HTK5_CHLRE	8.10971e-05	8.47394e-05	8.78326e-05	4.64215e-05	5.5574e-05	4.21603e-05	8.24586e-05	2.02032e-05	8.08082e-07	2.01163e-05	2.78342e-05	0.00011515	1.374e-05	3.74461e-05	1.72174e-05
tr|A8ICE4|A8ICE4_CHLRE	0.00019796	0.000198658	0.000179132	0.000122188	0.000129673	0.000121915	0.000165804	0.00011659	0.000115121	0.000114788	0.000125668	0.00015607	0.000171126	0.000180897	0.000166318
tr|Q6V9A8|Q6V9A8_CHLRE	0.000137657	0.000159086	0.000146002	0.000124641	0.000106789	0.000102852	0.000142751	0.000120019	0.000124072	0.000132593	0.000155195	0.00014592	0.000256064	0.000225627	0.000243621
tr|A0A2K3DVH9|A0A2K3DVH9_CHLRE	3.05258e-05	1.69079e-05	3.01636e-05	5.74135e-05	5.61189e-05	6.02923e-05	7.31488e-05	6.08668e-05	4.02798e-05	7.23581e-05	6.55346e-05	3.61627e-05	4.62164e-05	1.71397e-05	1.83496e-05
tr|A8IKZ2|A8IKZ2_CHLRE	9.02465e-05	8.99357e-05	7.20382e-05	3.80303e-05	3.80846e-05	4.74359e-05	7.7582e-05	6.57247e-05	7.6084e-05	2.99282e-05	3.22272e-05	4.72652e-05	0.000327679	0.000384357	0.000353328
tr|A8JHU2|A8JHU2_CHLRE	0.000239548	0.000254218	0.000149084	0.000106976	0.000101341	0.000118811	0.000104182	8.17272e-05	7.8819e-05	3.652e-05	7.16559e-05	0.000155119	0.000345582	0.000443337	0.000387294
tr|A8IHL3|A8IHL3_CHLRE	0.000311496	0.000322569	0.000351716	0.000265476	0.000248449	0.000240726	0.000413623	0.000345769	0.000343124	0.000393992	0.000410491	0.00031563	0.000220673	0.000211772	0.000217853
tr|Q6V507|Q6V507_CHLRE	0.000311496	0.000322569	0.000351716	0.000265476	0.000248449	0.000240726	0.000413623	0.000345769	0.000343124	0.000393992	0.000410491	0.00031563	0.000220673	0.000211772	0.000217853
tr|A8JH60|A8JH60_CHLRE	0.00103555	0.00106324	0.000196083	0.000525063	0.00055574	0.000629523	0.00122358	0.000865851	0.000994562	0.000848598	0.000738164	0.00105316	0.000595401	0.000641255	0.000640285
tr|A8HYN3|A8HYN3_CHLRE	0.000117695	0.000121513	0.000135216	2.272e-05	3.41072e-05	1.23245e-05	8.20153e-05	7.4869e-05	4.05284e-05	5.83411e-05	6.15737e-05	4.50447e-05	5.57928e-05	4.43337e-05	4.7631e-05
tr|A0A2K3CZ88|A0A2K3CZ88_CHLRE	0.000155956	0.000131106	0.000144462	0.000229163	0.000221206	0.000226983	0.000121915	6.71535e-05	7.21057e-05	0.000236774	0.000198044	0.000216024	0.000150307	0.00011123	0.000144064
tr|A0A2K3E7P6|A0A2K3E7P6_CHLRE	0.000108129	8.71377e-05	0.000103242	8.58748e-05	8.3361e-05	7.62521e-05	0.000142751	0.000116018	0.000108407	0.000114788	0.000102983	0.000113881	4.74655e-05	5.10629e-05	5.54393e-05
tr|A8I2M8|A8I2M8_CHLRE	0.000193385	0.00020945	0.000211492	9.61798e-05	0.000118231	9.08818e-05	0.000106842	0.000103445	8.47864e-05	0.000106832	0.000111985	8.91378e-05	5.91237e-05	3.90295e-05	5.07543e-05
tr|A0A2K3E3E4|A0A2K3E3E4_CHLRE	0.000193385	0.00020945	0.000211492	9.61798e-05	0.000118231	9.08818e-05	0.000106842	0.000103445	8.47864e-05	0.000106832	0.000111985	8.91378e-05	5.91237e-05	3.90295e-05	5.07543e-05
tr|A0A2K3DF88|A0A2K3DF88_CHLRE	6.98683e-05	6.35546e-05	6.93416e-05	5.25063e-05	4.24978e-05	6.02923e-05	5.18691e-05	3.9149e-05	5.17172e-05	5.11432e-05	4.89709e-05	4.53619e-05	6.87001e-05	5.70004e-05	2.71731e-05
tr|Q6J213|Q6J213_CHLRE	6.57094e-05	7.07494e-05	6.66449e-05	8.48934e-05	7.40987e-05	7.97987e-05	9.08818e-05	7.54405e-05	6.26574e-05	7.34947e-05	7.77773e-05	8.9455e-05	7.03655e-05	6.41255e-05	7.61315e-05
tr|A8JBJ0|A8JBJ0_CHLRE	4.74106e-05	4.197e-05	4.35311e-05	2.8903e-07	3.05112e-05	3.9057e-07	0.000259789	0.00019003	0.000154654	1.35624e-05	3.21912e-05	2.31568e-05	5.32946e-05	5.42296e-05	4.91926e-05
tr|A0A2K3CSD6|A0A2K3CSD6_CHLRE	4.74106e-05	4.197e-05	4.35311e-05	2.8903e-07	3.05112e-05	3.9057e-07	0.000259789	0.00019003	0.000154654	1.35624e-05	3.21912e-05	2.31568e-05	5.32946e-05	5.42296e-05	4.91926e-05
tr|A8HPI1|A8HPI1_CHLRE	0.000398831	0.000451677	0.000419902	0.000433791	0.000410812	0.000387024	0.000337814	0.000239181	0.0002561	0.000337924	0.000367282	0.0003077	0.000278964	0.00028619	0.000282272
tr|A8IW09|A8IW09_CHLRE	0.000499059	0.000523626	0.000531619	0.00116299	0.00110603	0.00111275	0.000602923	0.000468646	0.000355556	0.00130699	0.00130349	0.00111343	0.000291871	0.000273523	0.00028071
tr|A8J3U9|A8J3U9_CHLRE	0.00015554	0.000163883	0.000161797	0.000340064	0.000335079	0.000352444	0.000349341	0.000265756	0.000263559	0.000496278	0.00049691	0.000453619	0.000156553	0.000168626	0.000160071
tr|A8JF35|A8JF35_CHLRE	0.000136409	0.000134704	5.16209e-05	0.000134455	0.00013839	0.000149401	0.000156937	9.31576e-05	9.79644e-05	2.70869e-05	0.000144392	0.000173835	0.000113667	0.000124688	0.000123372
tr|A8JAP7|A8JAP7_CHLRE	0.000111457	9.75303e-05	9.12997e-05	0.000223765	0.000209765	0.000204373	0.0002159	0.000189173	0.000170319	0.000204194	0.000185441	0.00016178	0.000199855	0.000200293	0.000222929
tr|A8IGY1|A8IGY1_CHLRE	0.000840083	0.000767451	0.000766609	0.000451947	0.000471834	0.000434903	0.000536424	0.000351484	0.000400311	0.000235259	0.000378084	0.000323561	0.00155304	0.00150022	0.00150701
Q39565|DYHB_CHLRE	3.35617e-05	4.67666e-05	5.43176e-05	3.52332e-05	1.96688e-05	0.000336484	6.47256e-06	1.56882e-05	1.96675e-05	0.000331105	0.000128549	7.99385e-05	2.29e-06	1.25084e-05	1.56167e-06
tr|A8J1M5|A8J1M5_CHLRE	3.35617e-05	4.67666e-05	5.43176e-05	3.52332e-05	1.96688e-05	0.000336484	6.47256e-06	1.56882e-05	1.96675e-05	0.000331105	0.000128549	7.99385e-05	2.29e-06	1.25084e-05	1.56167e-06
tr|A8J0Q8|A8J0Q8_CHLRE	0.00041214	0.000390921	0.000392935	0.000312094	0.000322002	0.000298802	0.000527558	0.000377203	0.000328205	0.000265945	0.000250976	0.000228396	0.00020152	0.000187231	0.000220586
tr|A8J8M9|A8J8M9_CHLRE	0.00200871	0.00202655	0.00194542	0.00136909	0.00124224	0.00146298	0.00220333	0.00173456	0.00169821	0.00158733	0.00158795	0.00158291	0.00112835	0.00104105	0.00113612
tr|A0A2K3D521|A0A2K3D521_CHLRE	0.000140152	0.000130707	0.000134831	0.000158991	0.000198323	0.000140534	0.000216786	0.000128878	0.000179767	0.00021215	0.000236213	0.000177958	3.45582e-05	6.2938e-05	5.97339e-05
tr|A8IVN2|A8IVN2_CHLRE	0.000140152	0.000130707	0.000134831	0.000158991	0.000198323	0.000140534	0.000216786	0.000128878	0.000179767	0.00021215	0.000236213	0.000177958	3.45582e-05	6.2938e-05	5.97339e-05
tr|A8J951|A8J951_CHLRE	0.000831765	0.00078344	0.000808985	0.000731163	0.000779126	0.000784687	0.00111275	0.000848706	0.00079565	0.000602353	0.000608535	0.000580506	0.0017404	0.00176939	0.00170222
tr|A0A2K3CXV1|A0A2K3CXV1_CHLRE	8.23447e-05	5.83583e-05	8.28246e-05	4.16616e-05	4.37509e-05	3.8924e-05	5.14258e-05	4.17209e-05	3.72961e-05	4.58394e-05	5.00511e-05	5.61473e-05	6.70346e-05	7.2438e-05	6.05148e-05
tr|A8J4M1|A8J4M1_CHLRE	0.000123101	0.000117516	0.000105553	8.09677e-05	0.000113872	0.000104182	0.0002026	0.000145452	0.000128796	0.000122744	0.000128549	0.000106902	7.82765e-05	7.87714e-05	6.44189e-05
tr|A0A218N973|A0A218N973_CHLRE	0.000690365	0.000703497	0.000712677	0.000579042	0.000566637	0.000576324	0.000784687	0.000574377	0.000586792	0.000613718	0.000597733	0.000580506	0.000466328	0.000475004	0.00047631
P11094|RK14_CHLRE	0.000690365	0.000703497	0.000712677	0.000579042	0.000566637	0.000576324	0.000784687	0.000574377	0.000586792	0.000613718	0.000597733	0.000580506	0.000466328	0.000475004	0.00047631
tr|Q39588|Q39588_CHLRE	0.000156372	0.000133105	0.000166034	0.000119734	0.000143839	0.000133884	0.000289492	0.000228322	0.000204382	0.00017616	0.000171758	0.000125618	0.000191944	0.00018446	0.000162023
tr|A8IZR5|A8IZR5_CHLRE	0.000175918	0.000172677	0.000182214	0.000134946	0.000155825	0.000122358	0.000465492	0.000348627	0.000330692	0.000221242	0.00027006	0.000195088	0.00019694	0.000182085	0.00017764
P80028|TRXH_CHLRE	0.000175918	0.000172677	0.000182214	0.000134946	0.000155825	0.000122358	0.000465492	0.000348627	0.000330692	0.000221242	0.00027006	0.000195088	0.00019694	0.000182085	0.00017764
tr|A0A2K3DBE2|A0A2K3DBE2_CHLRE	0.000102307	0.000105125	9.93896e-05	4.48021e-05	4.72924e-05	5.31991e-05	0.000109058	9.17288e-05	8.95106e-05	3.40955e-05	3.74483e-05	1.56705e-05	7.36965e-05	6.61047e-05	6.44189e-05
P07839|FER_CHLRE	0.000327715	0.000284996	0.000302021	0.000475011	0.000550292	0.000469925	0.000447759	0.000302905	0.000330692	0.000454606	0.000317591	0.000287081	0.000268139	0.000223648	0.000203798
tr|A8IV40|A8IV40_CHLRE	0.000327715	0.000284996	0.000302021	0.000475011	0.000550292	0.000469925	0.000447759	0.000302905	0.000330692	0.000454606	0.000317591	0.000287081	0.000268139	0.000223648	0.000203798
tr|A0A2K3D8R9|A0A2K3D8R9_CHLRE	0.000258679	0.000256217	0.000256949	0.000213951	0.000186881	0.00021723	0.000589623	0.000400063	0.000425175	0.000348531	0.000253496	0.000421898	0.000356408	0.000370107	0.000350205
tr|A0A2K3DPM9|A0A2K3DPM9_CHLRE	3.47678e-05	2.98187e-05	3.55953e-05	1.05994e-05	1.13872e-05	1.51617e-05	1.52504e-05	1.25163e-05	1.92696e-05	2.28061e-05	1.74279e-05	1.4814e-05	6.95328e-06	9.38132e-06	7.96452e-06
tr|A8J1Z2|A8J1Z2_CHLRE	3.47678e-05	2.98187e-05	3.55953e-05	1.05994e-05	1.13872e-05	1.51617e-05	1.52504e-05	1.25163e-05	1.92696e-05	2.28061e-05	1.74279e-05	1.4814e-05	6.95328e-06	9.38132e-06	7.96452e-06
tr|A8JBB4|A8JBB4_CHLRE	0.000299435	0.000297387	0.000261957	0.000287067	0.00031274	0.000318308	0.000346238	0.000252326	0.000293396	0.00033906	0.000347117	0.000364799	0.000306444	0.000285398	0.00028071
tr|A8JHC9|A8JHC9_CHLRE	0.000397584	0.000387323	0.000392935	0.000352823	0.000363955	0.000350671	0.000523125	0.000374345	0.00040777	0.000377702	0.000378084	0.00038066	0.000350995	0.000380795	0.000356061
tr|A8J090|A8J090_CHLRE	3.09833e-05	3.4975e-05	3.19356e-05	4.6765e-05	5.25229e-05	4.74359e-05	0.000161814	0.000122591	7.33489e-05	5.49316e-05	5.76128e-05	4.31414e-05	0.000177787	0.00015398	0.000188962
tr|A8J091|A8J091_CHLRE	3.09833e-05	3.4975e-05	3.19356e-05	4.6765e-05	5.25229e-05	4.74359e-05	0.000161814	0.000122591	7.33489e-05	5.49316e-05	5.76128e-05	4.31414e-05	0.000177787	0.00015398	0.000188962
Q42684|SODM_CHLRE	0.000582236	0.000635546	0.000639483	0.000588856	0.00052305	0.000678289	0.000864486	0.000620098	0.000745922	0.000606141	0.000579729	0.000853312	0.000266473	0.000296481	0.000329122
tr|A8I2E0|A8I2E0_CHLRE	0.000582236	0.000635546	0.000639483	0.000588856	0.00052305	0.000678289	0.000864486	0.000620098	0.000745922	0.000606141	0.000579729	0.000853312	0.000266473	0.000296481	0.000329122
tr|A8HW92|A8HW92_CHLRE	0.00023331	0.000189864	0.000212647	0.000355767	0.000258801	0.000298802	0.00020526	0.000160025	0.000122082	0.000338303	0.000232972	0.000255359	8.78528e-05	0.000107272	9.87757e-05
tr|A0A2K3DN75|A0A2K3DN75_CHLRE	0.00023331	0.000189864	0.000212647	0.000355767	0.000258801	0.000298802	0.00020526	0.000160025	0.000122082	0.000338303	0.000232972	0.000255359	8.78528e-05	0.000107272	9.87757e-05
tr|A8JI60|A8JI60_CHLRE	0.000106466	0.00011152	0.000119036	9.56891e-05	9.26234e-05	0.000113935	0.000128121	9.57294e-05	0.000106915	8.29656e-05	7.99378e-05	0.000118639	7.74437e-05	7.2438e-05	7.30081e-05
tr|A0A2K3CND7|A0A2K3CND7_CHLRE	0.000106466	0.00011152	0.000119036	9.56891e-05	9.26234e-05	0.000113935	0.000128121	9.57294e-05	0.000106915	8.29656e-05	7.99378e-05	0.000118639	7.74437e-05	7.2438e-05	7.30081e-05
tr|A0A2K3CNF0|A0A2K3CNF0_CHLRE	0.000106466	0.00011152	0.000119036	9.56891e-05	9.26234e-05	0.000113935	0.000128121	9.57294e-05	0.000106915	8.29656e-05	7.99378e-05	0.000118639	7.74437e-05	7.2438e-05	7.30081e-05
tr|A0A2K3CNE8|A0A2K3CNE8_CHLRE	0.000106466	0.00011152	0.000119036	9.56891e-05	9.26234e-05	0.000113935	0.000128121	9.57294e-05	0.000106915	8.29656e-05	7.99378e-05	0.000118639	7.74437e-05	7.2438e-05	7.30081e-05
tr|A0A2K3CNE3|A0A2K3CNE3_CHLRE	0.000106466	0.00011152	0.000119036	9.56891e-05	9.26234e-05	0.000113935	0.000128121	9.57294e-05	0.000106915	8.29656e-05	7.99378e-05	0.000118639	7.74437e-05	7.2438e-05	7.30081e-05
tr|A8J0I6|A8J0I6_CHLRE	2.7074e-05	2.00257e-06	1.6642e-05	2.60078e-06	3.97736e-06	3.14318e-06	3.21855e-05	3.0862e-05	1.4446e-05	3.34135e-06	3.33074e-05	2.07777e-05	1.39482e-05	6.0563e-06	5.81723e-06
tr|A0A2K3DES1|A0A2K3DES1_CHLRE	2.7074e-05	2.00257e-06	1.6642e-05	2.60078e-06	3.97736e-06	3.14318e-06	3.21855e-05	3.0862e-05	1.4446e-05	3.34135e-06	3.33074e-05	2.07777e-05	1.39482e-05	6.0563e-06	5.81723e-06
tr|A8HMQ3|A8HMQ3_CHLRE	0.000223745	0.000248223	0.000243466	0.000300317	0.000284953	0.000300575	0.000346238	0.000253469	0.000293396	0.000329589	0.000331274	0.000275027	0.000211097	0.000199106	0.000195209
tr|A0A2K3D577|A0A2K3D577_CHLRE	3.44767e-05	3.74932e-05	3.37077e-05	4.70594e-05	5.66637e-05	5.23125e-05	5.49724e-05	4.25782e-05	3.65502e-05	6.59179e-05	6.19338e-05	2.51553e-05	3.31009e-05	2.98461e-05	3.4591e-05
tr|A8HQ81|A8HQ81_CHLRE	0.0006363	0.000599571	0.000627926	0.000382756	0.000397191	0.000379487	0.00040919	0.000334339	0.000290909	0.000351941	0.000327313	0.000320389	0.00141147	0.00144084	0.00145235
tr|A8JFK6|A8JFK6_CHLRE	0.000281553	0.000308979	0.000298169	0.000249773	0.00025989	0.000260232	0.000388354	0.000279759	0.000268532	0.000315194	0.00031363	0.000296915	0.000276466	0.000304002	0.000286957
tr|A8J7F8|A8J7F8_CHLRE	7.56906e-05	5.3162e-05	7.66609e-05	3.36139e-05	5.00711e-05	5.8519e-05	5.89623e-05	8.28702e-05	9.14997e-05	5.94776e-05	3.29113e-05	8.81862e-05	6.41201e-05	8.07506e-05	5.34872e-05
tr|A0A2K3DW85|A0A2K3DW85_CHLRE	7.56906e-05	5.3162e-05	7.66609e-05	3.36139e-05	5.00711e-05	5.8519e-05	5.89623e-05	8.28702e-05	9.14997e-05	5.94776e-05	3.29113e-05	8.81862e-05	6.41201e-05	8.07506e-05	5.34872e-05
tr|A0A2K3DW83|A0A2K3DW83_CHLRE	7.56906e-05	5.3162e-05	7.66609e-05	3.36139e-05	5.00711e-05	5.8519e-05	5.89623e-05	8.28702e-05	9.14997e-05	5.94776e-05	3.29113e-05	8.81862e-05	6.41201e-05	8.07506e-05	5.34872e-05
tr|A8IHH9|A8IHH9_CHLRE	0.000247866	0.000233033	0.000261187	0.000340555	0.000304567	0.000325845	0.000249592	0.000186029	0.000225268	0.000700851	0.000327313	0.000358455	0.000145727	0.000133793	9.52619e-05
tr|A8J709|A8J709_CHLRE	9.39895e-05	9.03354e-05	9.0144e-05	0.000426921	0.000413536	0.000431799	0.000169351	0.000130306	0.000121088	0.000310648	0.000288064	0.000294694	0.000179453	0.00015873	0.000161633
tr|A0A2K3D8G0|A0A2K3D8G0_CHLRE	9.39895e-05	9.03354e-05	9.0144e-05	0.000426921	0.000413536	0.000431799	0.000169351	0.000130306	0.000121088	0.000310648	0.000288064	0.000294694	0.000179453	0.00015873	0.000161633
tr|A8JAX1|A8JAX1_CHLRE	0.000193801	0.000203455	0.00016642	9.27448e-05	8.88095e-05	9.08818e-05	0.00017733	0.000132878	0.00014272	7.99349e-05	0.000107664	0.000133548	0.000122411	0.000169418	0.000120639
tr|A8IGE2|A8IGE2_CHLRE	6.69571e-05	6.03569e-05	6.35631e-05	6.91906e-05	4.91449e-05	5.7189e-05	8.99952e-05	6.31528e-05	6.61384e-05	4.35664e-05	5.36519e-05	4.09209e-05	5.3711e-05	4.63128e-05	4.56789e-05
tr|A0A2K3D5T7|A0A2K3D5T7_CHLRE	0.000827606	0.00128708	0.000832099	0.000951984	0.000893543	0.000913251	0.000704888	0.000597237	0.0005669	0.000833445	0.00201645	0.00200481	0.000570419	0.00111626	0.000593435
tr|A8IYS1|A8IYS1_CHLRE	0.000827606	0.00128708	0.000832099	0.000951984	0.000893543	0.000913251	0.000704888	0.000597237	0.0005669	0.000833445	0.00201645	0.00200481	0.000570419	0.00111626	0.000593435
P48268|PSBE_CHLRE	0.000250777	0.000227837	0.000237302	0.000135928	0.000131852	0.000121915	0.000307225	0.000253754	0.000220544	0.000125396	0.000131429	0.000134817	0.000151973	0.00013498	0.000129619
tr|A0A218N8C6|A0A218N8C6_CHLRE	0.000250777	0.000227837	0.000237302	0.000135928	0.000131852	0.000121915	0.000307225	0.000253754	0.000220544	0.000125396	0.000131429	0.000134817	0.000151973	0.00013498	0.000129619
tr|Q6V8K6|Q6V8K6_CHLRE	4.28359e-07	6.67523e-07	6.66449e-07	1.45742e-05	1.50922e-05	2.68212e-05	6.51689e-06	4.97221e-06	5.07227e-06	1.36003e-05	1.38271e-05	2.8264e-05	6.78674e-06	6.65005e-06	6.9104e-06
tr|A0A2K3CZ10|A0A2K3CZ10_CHLRE	0.000142232	0.000137102	0.000141765	0.000209535	0.000215758	0.000197723	0.0001893	0.000158025	0.000148687	0.000195102	0.000177519	0.000210314	0.000130738	0.000132605	0.000114392
tr|A8HVE0|A8HVE0_CHLRE	4.74106e-05	5.35617e-05	1.66034e-05	9.81427e-06	7.84575e-06	1.13491e-05	8.86652e-05	6.7725e-05	7.23544e-05	6.06141e-06	8.49789e-06	5.07546e-05	5.53764e-05	7.99589e-05	7.80836e-05
tr|Q6QAY4|Q6QAY4_CHLRE	9.191e-05	8.6738e-05	9.09145e-05	7.0172e-05	7.68229e-05	7.7582e-05	0.000120141	9.00142e-05	0.000117607	9.28154e-05	8.38987e-05	0.000110391	8.49383e-05	7.91673e-05	9.21386e-05
tr|A8J3F9|A8J3F9_CHLRE	4.949e-05	6.87509e-05	6.89563e-05	5.10342e-05	2.11399e-05	5.45291e-05	7.62521e-05	4.17209e-05	6.21601e-05	5.64469e-05	4.89709e-05	7.13737e-05	9.45147e-05	0.000104105	0.000109707
tr|A8I893|A8I893_CHLRE	4.99059e-05	4.99643e-05	4.73834e-05	2.70874e-05	3.22002e-05	3.91013e-05	5.67457e-05	2.37752e-05	4.79876e-05	3.86415e-05	3.30193e-05	9.57994e-05	8.36892e-05	0.000138147	0.000119468
tr|A0A2K3E0N9|A0A2K3E0N9_CHLRE	4.99059e-05	4.99643e-05	4.73834e-05	2.70874e-05	3.22002e-05	3.91013e-05	5.67457e-05	2.37752e-05	4.79876e-05	3.86415e-05	3.30193e-05	9.57994e-05	8.36892e-05	0.000138147	0.000119468
tr|A0A2K3DMB8|A0A2K3DMB8_CHLRE	2.8987e-06	2.73804e-06	3.4247e-05	8.0477e-06	8.11817e-06	9.13251e-06	7.27055e-06	6.11525e-06	8.00622e-06	6.85698e-06	6.7695e-06	1.46871e-05	3.39337e-06	3.83565e-06	4.09939e-06
tr|A8HZQ4|A8HZQ4_CHLRE	9.35736e-05	9.71306e-05	8.89883e-05	0.00024781	0.000233193	0.00020659	8.55619e-05	6.82965e-05	7.90677e-05	0.000187146	0.000153034	0.000171931	1.75289e-05	1.92772e-05	2.18244e-05
tr|A0A2K3DHZ1|A0A2K3DHZ1_CHLRE	1.97128e-05	1.02327e-05	1.40609e-05	1.84018e-05	2.99119e-05	1.30338e-05	5.40858e-05	4.88649e-05	4.05284e-05	2.58368e-05	1.3647e-05	2.62021e-05	1.374e-05	1.02917e-05	3.26389e-05
tr|A0A2K3DA52|A0A2K3DA52_CHLRE	5.73918e-05	5.0364e-05	4.62277e-05	5.44692e-07	1.68357e-05	1.65361e-05	9.39851e-06	1.48595e-05	3.13287e-05	5.03855e-05	3.81685e-05	2.47112e-05	4.0304e-05	3.66149e-05	1.95599e-05
tr|A8J4I2|A8J4I2_CHLRE	1.86315e-05	1.93062e-05	2.45007e-05	0.000183036	0.000167812	0.000172454	7.93553e-05	7.20114e-05	5.54468e-05	0.000206467	0.000198764	0.000153216	2.3816e-05	2.56898e-05	2.54162e-05
tr|A0A2K3CPL3|A0A2K3CPL3_CHLRE	5.73918e-05	8.91363e-05	9.78486e-05	5.44692e-05	3.87929e-05	5.09825e-05	0.000234963	0.0001826	0.000162611	0.000112515	0.000109104	7.83525e-05	0.000229	0.000229981	0.000236203
tr|A8HUE0|A8HUE0_CHLRE	2.21665e-05	2.03455e-05	2.86227e-05	4.27411e-05	3.2963e-05	2.20333e-05	2.57572e-05	1.25163e-05	1.08407e-05	3.48153e-05	1.52674e-05	1.32279e-05	3.16853e-05	5.26462e-05	4.2946e-05
tr|A8JH52|A8JH52_CHLRE	4.20041e-05	4.91649e-05	9.24554e-05	6.52649e-05	1.5637e-05	4.92092e-05	6.38389e-05	9.20146e-05	8.50351e-05	1.32593e-05	1.25308e-05	1.10391e-05	5.24619e-05	4.90837e-05	3.94322e-05
tr|Q9FDV9|Q9FDV9_CHLRE	4.20041e-05	4.91649e-05	9.24554e-05	6.52649e-05	1.5637e-05	4.92092e-05	6.38389e-05	9.20146e-05	8.50351e-05	1.32593e-05	1.25308e-05	1.10391e-05	5.24619e-05	4.90837e-05	3.94322e-05
A8ISN6|ARL3_CHLRE	3.59738e-05	3.64939e-05	3.96788e-05	9.56891e-05	4.702e-05	8.55619e-05	6.96022e-05	5.05794e-05	4.84849e-05	9.13001e-05	7.88575e-05	7.39114e-05	6.95328e-05	4.98754e-05	5.42681e-05
tr|A0A140CTI1|A0A140CTI1_CHLRE	3.59738e-05	3.64939e-05	3.96788e-05	9.56891e-05	4.702e-05	8.55619e-05	6.96022e-05	5.05794e-05	4.84849e-05	9.13001e-05	7.88575e-05	7.39114e-05	6.95328e-05	4.98754e-05	5.42681e-05
tr|A8JHJ5|A8JHJ5_CHLRE	0.000248282	0.000255018	0.000191845	0.000321908	0.00020922	0.000242499	3.24515e-05	9.94443e-05	9.87103e-05	0.000447029	0.000106224	0.000374315	0.000167795	0.000285398	0.000209654
tr|E3SC50|E3SC50_CHLRE	0.00081513	0.000843397	0.000808985	0.000379812	0.000378121	0.00038658	0.000709321	0.000545801	0.000584305	0.000428087	0.000439298	0.000697876	0.00102842	0.00116376	0.00108927
tr|A8JGF8|A8JGF8_CHLRE	0.00081513	0.000843397	0.000808985	0.000379812	0.000378121	0.00038658	0.000709321	0.000545801	0.000584305	0.000428087	0.000439298	0.000697876	0.00102842	0.00116376	0.00108927
tr|A8JEW4|A8JEW4_CHLRE	5.03218e-05	3.58943e-05	4.46868e-05	4.32809e-05	4.0155e-05	3.8126e-05	5.7189e-05	2.53183e-05	3.50583e-05	3.78838e-05	4.501e-05	2.63924e-05	3.90966e-05	3.07565e-05	3.48643e-05
Q84U21|RK22_CHLRE	0.000190058	0.000190264	0.000223819	0.000112373	0.000102431	0.000141421	0.000235406	0.000186315	0.000157141	7.91772e-05	7.16559e-05	3.67971e-05	6.45364e-05	8.55006e-05	6.09052e-05
tr|A0A2K3D0D2|A0A2K3D0D2_CHLRE	0.000190058	0.000190264	0.000223819	0.000112373	0.000102431	0.000141421	0.000235406	0.000186315	0.000157141	7.91772e-05	7.16559e-05	3.67971e-05	6.45364e-05	8.55006e-05	6.09052e-05
tr|A0A2K3DFM2|A0A2K3DFM2_CHLRE	0.000309833	0.000277801	0.000288538	0.000298844	0.000306202	0.000332938	0.000332494	0.000262899	0.00028345	0.000304965	0.000278342	0.00027122	0.000248153	0.000167835	0.000240107
tr|A8JIJ1|A8JIJ1_CHLRE	0.000314823	0.000308579	0.000322823	0.000385701	0.000363955	0.00037993	0.000316091	0.000260898	0.000278477	0.000336787	0.00031399	0.000393348	0.000420528	0.000431462	0.000398226
tr|A8I901|A8I901_CHLRE	6.32142e-05	6.23554e-05	7.58905e-05	6.72277e-05	5.66637e-05	6.16223e-05	8.42319e-05	5.68661e-05	6.93707e-05	6.44025e-05	6.3014e-05	6.72499e-05	0.000107422	9.46049e-05	0.000107365
tr|A0A2K3DYA8|A0A2K3DYA8_CHLRE	0.00011312	6.91506e-05	0.000102471	0.000156538	0.000122045	0.000163587	0.000160041	0.000110017	0.000134515	0.000226924	0.000222169	0.000214438	0.000175706	0.000145272	0.000167099
tr|A8HYA9|A8HYA9_CHLRE	0.000202951	0.000169479	0.000162567	0.000131511	0.000130762	0.000128121	0.000111718	0.000110875	8.60296e-05	0.000193586	0.0001786	0.000135769	0.000162798	0.00015873	0.000115954
tr|A8JDG4|A8JDG4_CHLRE	6.11347e-05	6.79514e-05	7.08825e-05	8.98006e-05	9.58924e-05	0.000103738	0.000114821	8.74424e-05	8.03109e-05	9.81192e-05	0.000102263	7.45459e-05	0.000186115	0.00016546	0.000167099
tr|A0A2K3CPN0|A0A2K3CPN0_CHLRE	6.11347e-05	6.79514e-05	7.08825e-05	8.98006e-05	9.58924e-05	0.000103738	0.000114821	8.74424e-05	8.03109e-05	9.81192e-05	0.000102263	7.45459e-05	0.000186115	0.00016546	0.000167099
tr|A8JGS8|A8JGS8_CHLRE	1.19358e-05	3.55346e-05	1.2443e-05	3.62637e-05	4.65296e-05	1.37874e-05	1.06842e-05	7.40117e-06	2.21539e-05	4.50818e-05	8.02979e-05	3.5211e-05	4.87146e-05	0.00012548	0.000122982
tr|A8JFZ0|A8JFZ0_CHLRE	0.000139321	0.0001399	0.000120577	0.000154084	0.000142204	0.000135658	0.000132554	0.000100302	0.000110148	0.000116682	0.000139351	0.000113246	0.000217758	0.000231564	0.000240497
tr|A8JFY9|A8JFY9_CHLRE	0.000139321	0.0001399	0.000120577	0.000154084	0.000142204	0.000135658	0.000132554	0.000100302	0.000110148	0.000116682	0.000139351	0.000113246	0.000217758	0.000231564	0.000240497
tr|A0A2K3D224|A0A2K3D224_CHLRE	4.20041e-05	4.51677e-05	6.58745e-05	4.46549e-05	1.63453e-05	2.84615e-05	3.8658e-05	4.08636e-05	3.43124e-05	2.99661e-05	6.91354e-05	6.85187e-05	1.21578e-05	1.81293e-05	1.45626e-05
tr|A8JDM1|A8JDM1_CHLRE	4.20041e-05	4.51677e-05	6.58745e-05	4.46549e-05	1.63453e-05	2.84615e-05	3.8658e-05	4.08636e-05	3.43124e-05	2.99661e-05	6.91354e-05	6.85187e-05	1.21578e-05	1.81293e-05	1.45626e-05
tr|A8J9W0|A8J9W0_CHLRE	3.84275e-05	4.7566e-05	4.31459e-05	1.28076e-05	8.60853e-06	1.35214e-05	4.87659e-05	2.32037e-05	3.87879e-05	2.67839e-05	1.03343e-05	9.51649e-05	2.99366e-05	3.73669e-05	1.60462e-05
tr|A8IVU0|A8IVU0_CHLRE	0.000524012	0.000519629	0.000469982	0.000292956	0.000272422	0.000304122	0.000256242	0.000170598	0.000158633	0.000167447	0.000169238	0.000329905	0.00106589	0.00118355	0.00105803
tr|A0A2K3DJF7|A0A2K3DJF7_CHLRE	3.90098e-05	2.52619e-05	4.58425e-05	0.000145742	0.000118231	0.000139648	7.66954e-05	2.94332e-05	5.81819e-05	0.000125774	0.000126748	0.000177324	3.56408e-05	2.80648e-05	3.53328e-05
tr|A8HPZ8|A8HPZ8_CHLRE	7.81859e-05	7.19486e-05	7.39643e-05	7.31163e-05	7.35539e-05	2.1723e-05	0.000106398	7.91554e-05	6.19115e-05	6.81909e-05	7.88575e-05	6.50294e-05	6.99492e-05	6.09588e-05	5.73914e-05
tr|A0A2K3E673|A0A2K3E673_CHLRE	7.81859e-05	7.19486e-05	7.39643e-05	7.31163e-05	7.35539e-05	2.1723e-05	0.000106398	7.91554e-05	6.19115e-05	6.81909e-05	7.88575e-05	6.50294e-05	6.99492e-05	6.09588e-05	5.73914e-05
tr|A8IYM0|A8IYM0_CHLRE	4.86583e-05	4.7566e-05	6.12517e-05	3.39574e-05	8.06368e-07	2.38953e-05	3.65744e-05	2.94332e-05	2.68532e-05	8.37233e-07	1.7824e-05	1.11977e-05	5.74583e-05	1.54772e-06	3.84562e-05
tr|A0A2K3E776|A0A2K3E776_CHLRE	7.86018e-06	6.19557e-06	5.58585e-06	2.89521e-05	3.40527e-05	4.1983e-05	2.93925e-05	2.68614e-05	2.13831e-05	5.64469e-05	4.89709e-05	4.6948e-05	2.97284e-05	2.94898e-05	3.39273e-05
tr|A8HMA8|A8HMA8_CHLRE	7.86018e-06	6.19557e-06	5.58585e-06	2.89521e-05	3.40527e-05	4.1983e-05	2.93925e-05	2.68614e-05	2.13831e-05	5.64469e-05	4.89709e-05	4.6948e-05	2.97284e-05	2.94898e-05	3.39273e-05
tr|O22448|O22448_CHLRE	0.000216675	0.000229036	0.000234991	0.000404839	0.000417895	0.000433573	0.000423376	0.000302905	0.000315773	0.000405357	0.000392487	0.000342594	0.000115333	9.65841e-05	0.000124153
tr|A8JC30|A8JC30_CHLRE	2.4038e-05	5.55603e-05	3.34766e-05	0.000112864	0.000107879	8.51186e-05	6.38389e-05	4.48642e-05	4.55012e-05	0.000110242	0.000118466	7.7718e-05	1.95275e-05	3.11127e-05	1.9599e-05
tr|A8JDW2|A8JDW2_CHLRE	0.000237053	0.000219443	0.000237302	0.000277744	0.000285498	0.000249592	0.000240283	0.000208033	0.000219798	0.000204952	0.00017932	0.000174786	0.00012366	0.000104897	0.000105022
tr|A8IDN1|A8IDN1_CHLRE	0.000499059	0.000491649	0.000443015	0.000437716	0.000379211	0.000452192	0.000691588	0.000520082	0.000559441	0.000537951	0.00054012	0.000640777	0.00027022	0.000300044	0.000301012
tr|Q6S7R7|Q6S7R7_CHLRE	0.000142648	0.000150293	0.000152166	0.000112373	0.00012041	0.000100635	0.000163144	0.000132592	0.000110148	0.000150399	0.000160236	8.78689e-05	0.000164464	0.000160314	0.000160852
tr|A8ITY4|A8ITY4_CHLRE	4.82424e-06	5.15631e-06	5.66289e-06	6.47742e-06	7.73678e-06	7.53654e-06	1.23688e-05	8.65851e-06	1.08656e-05	1.5646e-05	7.56168e-06	9.26272e-06	6.41201e-06	4.86879e-06	6.79327e-06
tr|A0A2K3DL07|A0A2K3DL07_CHLRE	4.82424e-06	5.15631e-06	5.66289e-06	6.47742e-06	7.73678e-06	7.53654e-06	1.23688e-05	8.65851e-06	1.08656e-05	1.5646e-05	7.56168e-06	9.26272e-06	6.41201e-06	4.86879e-06	6.79327e-06
tr|A8JCR6|A8JCR6_CHLRE	0.000278225	0.000273405	0.00026658	0.00012415	0.000144928	0.000149401	0.000282399	0.000164597	0.000234219	0.00019889	0.000202365	0.000355282	0.000163631	0.000182085	0.000172955
tr|A0A2K3E8D8|A0A2K3E8D8_CHLRE	0.000278225	0.000273405	0.00026658	0.00012415	0.000144928	0.000149401	0.000282399	0.000164597	0.000234219	0.00019889	0.000202365	0.000355282	0.000163631	0.000182085	0.000172955
tr|A8J633|A8J633_CHLRE	0.000213348	0.000205053	0.000231524	0.00017862	0.000183067	0.00019861	0.000376384	0.000172599	0.000268532	0.000228818	0.000229731	0.000236643	0.000189862	0.000195543	0.000185448
tr|A0A2K3CU98|A0A2K3CU98_CHLRE	3.61402e-05	7.47466e-05	5.81699e-05	6.82092e-05	4.10267e-05	4.74359e-05	5.40858e-05	3.42911e-05	2.85937e-05	2.2503e-05	7.81374e-05	1.19273e-05	1.85698e-05	1.77335e-05	2.94765e-05
tr|A0A2K3CUA0|A0A2K3CUA0_CHLRE	3.61402e-05	7.47466e-05	5.81699e-05	6.82092e-05	4.10267e-05	4.74359e-05	5.40858e-05	3.42911e-05	2.85937e-05	2.2503e-05	7.81374e-05	1.19273e-05	1.85698e-05	1.77335e-05	2.94765e-05
tr|A8ILF4|A8ILF4_CHLRE	5.94712e-05	7.87437e-05	6.5104e-05	2.25728e-05	2.9694e-05	3.57321e-05	9.48717e-05	5.17225e-05	5.89278e-05	4.84913e-05	2.90225e-05	5.20235e-05	3.54742e-05	3.80003e-05	5.2316e-05
tr|A0A2K3D297|A0A2K3D297_CHLRE	5.94712e-05	7.87437e-05	6.5104e-05	2.25728e-05	2.9694e-05	3.57321e-05	9.48717e-05	5.17225e-05	5.89278e-05	4.84913e-05	2.90225e-05	5.20235e-05	3.54742e-05	3.80003e-05	5.2316e-05
tr|A0A2K3D282|A0A2K3D282_CHLRE	5.94712e-05	7.87437e-05	6.5104e-05	2.25728e-05	2.9694e-05	3.57321e-05	9.48717e-05	5.17225e-05	5.89278e-05	4.84913e-05	2.90225e-05	5.20235e-05	3.54742e-05	3.80003e-05	5.2316e-05
tr|A0A2K3CQW3|A0A2K3CQW3_CHLRE	3.40192e-05	3.34161e-05	3.32454e-05	3.55767e-05	3.48155e-05	3.93673e-05	4.40666e-05	2.79187e-05	3.72961e-05	3.21255e-05	3.53959e-05	4.59964e-05	2.69388e-05	2.7669e-05	2.7056e-05
Q8LKI3|ALB32_CHLRE	3.40192e-05	3.34161e-05	3.32454e-05	3.55767e-05	3.48155e-05	3.93673e-05	4.40666e-05	2.79187e-05	3.72961e-05	3.21255e-05	3.53959e-05	4.59964e-05	2.69388e-05	2.7669e-05	2.7056e-05
tr|A0A2K3E829|A0A2K3E829_CHLRE	9.27418e-05	7.8344e-05	8.74474e-05	4.68631e-05	3.88473e-05	5.31991e-05	0.000110831	9.17288e-05	6.66357e-05	8.97847e-05	0.000104783	4.31414e-05	4.82982e-05	4.86879e-05	6.1686e-05
tr|A0A2K3E839|A0A2K3E839_CHLRE	9.27418e-05	7.8344e-05	8.74474e-05	4.68631e-05	3.88473e-05	5.31991e-05	0.000110831	9.17288e-05	6.66357e-05	8.97847e-05	0.000104783	4.31414e-05	4.82982e-05	4.86879e-05	6.1686e-05
tr|A8JE98|A8JE98_CHLRE	0.000444994	0.000483654	0.000493095	0.00063302	0.000632018	0.000682722	0.000771387	0.000514367	0.000561928	0.000791772	0.000784975	0.000846968	0.000408453	0.000451253	0.000385733
tr|A8JH65|A8JH65_CHLRE	2.90286e-05	2.59415e-05	3.65584e-05	2.51736e-05	2.35372e-05	2.34963e-05	2.03487e-05	1.10589e-05	7.83218e-06	1.11757e-05	8.49789e-06	1.32596e-05	4.87146e-05	4.90837e-05	5.15352e-05
tr|A8I8K4|A8I8K4_CHLRE	3.17734e-05	3.73333e-05	3.43626e-05	4.13671e-05	3.56872e-05	3.37371e-05	2.42943e-05	2.18892e-05	1.37498e-05	3.03071e-05	3.32714e-05	5.23407e-05	3.9846e-05	4.78962e-05	4.41172e-05
tr|A8IDP6|A8IDP6_CHLRE	0.000105218	0.000115917	8.89883e-05	9.66705e-06	3.3181e-05	1.02408e-05	0.000111718	9.88728e-05	0.000101197	2.86023e-05	1.08744e-05	4.82169e-06	2.977e-05	2.20877e-05	3.50595e-05
P04352|CALM_CHLRE	0.000105218	0.000115917	8.89883e-05	9.66705e-06	3.3181e-05	1.02408e-05	0.000111718	9.88728e-05	0.000101197	2.86023e-05	1.08744e-05	4.82169e-06	2.977e-05	2.20877e-05	3.50595e-05
tr|A8J6K9|A8J6K9_CHLRE	6.44618e-05	6.83511e-05	7.39643e-05	6.23206e-05	6.48364e-05	6.64989e-05	0.000133884	9.25861e-05	8.55323e-05	7.87984e-05	6.22938e-05	4.94858e-05	6.62019e-05	7.04589e-05	6.79327e-05
tr|A8IQE3|A8IQE3_CHLRE	0.00105218	0.00105525	0.00106324	0.000745884	5.5574e-05	9.04385e-05	0.000152504	8.62994e-05	0.00014446	3.86415e-05	3.20111e-05	0.000178276	0.00206933	0.0021771	0.00213168
tr|Q84XS0|Q84XS0_CHLRE	2.7573e-05	3.13776e-05	4.69982e-05	2.55171e-05	2.79505e-05	2.82842e-05	0.000126348	9.40149e-05	0.000111391	5.872e-05	5.4012e-05	5.96367e-05	6.99492e-05	6.33338e-05	6.44189e-05
tr|A8IJJ8|A8IJJ8_CHLRE	9.31577e-05	9.35332e-05	8.55212e-05	7.55699e-05	8.77198e-05	3.60424e-05	5.8519e-05	5.88665e-05	3.20746e-05	6.40237e-05	4.53701e-05	4.66308e-05	5.3711e-05	3.40023e-05	3.40835e-05
tr|A8I9I9|A8I9I9_CHLRE	8.89989e-05	8.59386e-05	8.59065e-05	0.000637927	0.000632018	0.000616223	0.000396777	0.000337196	0.000370474	0.000924366	0.000820983	0.000815246	0.000202769	0.000197126	0.000202627
tr|A0A2K3D6J2|A0A2K3D6J2_CHLRE	4.20041e-05	5.596e-05	3.35536e-05	4.56363e-05	3.08381e-05	3.42691e-05	3.67074e-05	4.14351e-05	3.72961e-05	3.02313e-05	1.8076e-05	3.83832e-05	7.32801e-05	6.13546e-05	2.68217e-05
tr|A8HY43|A8HY43_CHLRE	0.000715318	0.00072748	0.000689563	0.000623206	0.000610225	0.000673855	0.00105955	0.000768693	0.000842891	0.000685698	0.000651745	0.000888206	0.000390966	0.000407711	0.000390418
tr|A8IHI1|A8IHI1_CHLRE	7.73542e-05	6.4354e-05	6.08665e-05	4.20541e-05	3.50334e-05	3.79044e-05	2.81955e-05	2.32322e-05	4.37607e-05	3.18603e-05	1.73919e-05	1.79544e-05	3.40169e-05	2.78669e-05	2.16291e-05
tr|A0A2K3CT48|A0A2K3CT48_CHLRE	4.40836e-05	4.63669e-05	5.35471e-05	8.24399e-05	8.44507e-05	8.0242e-05	8.06853e-05	3.65772e-05	2.85937e-05	6.81909e-05	4.9691e-05	8.91378e-05	2.31915e-05	1.90397e-05	1.99113e-05
tr|A8J995|A8J995_CHLRE	4.40836e-05	4.63669e-05	5.35471e-05	8.24399e-05	8.44507e-05	8.0242e-05	8.06853e-05	3.65772e-05	2.85937e-05	6.81909e-05	4.9691e-05	8.91378e-05	2.31915e-05	1.90397e-05	1.99113e-05
P0CH11|RL401_CHLRE	0.00131419	0.00122712	0.00136757	0.00102559	0.000964373	0.000984184	0.000962017	0.000765835	0.000770786	0.00101529	0.00100462	0.000872345	0.00133653	0.00129043	0.00137037
P0CH10|RL403_CHLRE	0.00131419	0.00122712	0.00136757	0.00102559	0.000964373	0.000984184	0.000962017	0.000765835	0.000770786	0.00101529	0.00100462	0.000872345	0.00133653	0.00129043	0.00137037
tr|A8JCX9|A8JCX9_CHLRE	0.00131419	0.00122712	0.00136757	0.00102559	0.000964373	0.000984184	0.000962017	0.000765835	0.000770786	0.00101529	0.00100462	0.000872345	0.00133653	0.00129043	0.00137037
tr|A0A1Q2XCW7|A0A1Q2XCW7_CHLRE	4.00079e-05	4.59671e-05	4.39163e-05	6.86999e-05	5.61189e-05	8.24586e-05	5.00958e-05	4.97221e-05	5.19659e-05	8.9027e-05	8.67793e-05	0.000131645	3.26846e-05	4.47295e-05	3.94322e-05
tr|Q8LRU1|Q8LRU1_CHLRE	0.000224161	0.000270207	0.000206484	0.000165861	0.000161819	0.00017201	0.000294368	0.000202889	0.000268532	0.000138276	0.000124588	0.000219514	0.000106173	0.000136959	0.000145626
tr|A0A2K3E2N0|A0A2K3E2N0_CHLRE	0.000236637	8.9536e-05	0.000226131	0.000286577	0.000271332	0.000320968	0.000219003	0.000181743	0.000194188	0.000245866	0.000256017	0.000302942	0.000197773	0.000200689	0.000174126
tr|A8I3W3|A8I3W3_CHLRE	0.000236637	8.9536e-05	0.000226131	0.000286577	0.000271332	0.000320968	0.000219003	0.000181743	0.000194188	0.000245866	0.000256017	0.000302942	0.000197773	0.000200689	0.000174126
tr|A8J135|A8J135_CHLRE	4.15883e-05	3.65339e-05	4.04492e-05	3.69016e-05	4.20619e-05	3.87024e-05	0.000151617	0.000110017	9.8213e-05	4.01569e-05	3.88886e-05	3.23561e-05	4.9131e-05	5.22504e-05	4.2946e-05
tr|A8ICT1|A8ICT1_CHLRE	0.000252441	0.00012631	0.000297783	0.00021984	0.000205951	0.00022255	0.000281512	0.000253183	0.000173551	0.000198511	0.000200925	0.000123714	0.000945147	0.000981674	0.00102289
tr|A8J214|A8J214_CHLRE	9.64848e-06	9.19343e-06	2.61572e-05	1.2366e-05	1.67267e-05	1.64474e-05	1.29008e-05	6.31528e-06	8.10568e-06	2.62914e-05	2.95986e-05	2.24589e-05	4.49673e-05	4.3542e-05	4.84118e-05
tr|A0A2K3DPM5|A0A2K3DPM5_CHLRE	9.64848e-06	9.19343e-06	2.61572e-05	1.2366e-05	1.67267e-05	1.64474e-05	1.29008e-05	6.31528e-06	8.10568e-06	2.62914e-05	2.95986e-05	2.24589e-05	4.49673e-05	4.3542e-05	4.84118e-05
tr|A0A2K3DI58|A0A2K3DI58_CHLRE	9.5653e-05	0.000109921	0.000129823	6.57556e-05	6.59261e-05	6.02923e-05	0.000100635	6.68677e-05	4.82363e-05	5.90988e-05	6.15737e-05	7.86697e-05	4.9131e-05	4.98754e-05	5.03639e-05
tr|A0A2K3E1D1|A0A2K3E1D1_CHLRE	0.000217507	0.000213447	0.000229212	0.000294919	0.000298574	0.000289935	0.000272202	0.000222035	0.000343124	0.000537951	0.000532918	0.000342594	0.000127407	7.71881e-05	0.000115173
tr|A8J6H7|A8J6H7_CHLRE	0.00019796	0.000205453	0.00020032	0.000121697	0.000130218	0.000143194	0.000163144	0.000116304	0.000120839	0.000190177	0.000108744	0.000162415	0.000164047	0.000124293	0.000124543
tr|A8HP72|A8HP72_CHLRE	0.000165521	0.000152691	0.000160641	0.000150158	0.000150922	0.000157824	0.000263336	0.000193173	0.000182999	0.000116303	0.000144032	0.000144651	0.000107422	0.000108459	0.000108927
tr|A8IAE5|A8IAE5_CHLRE	7.02842e-05	1.52291e-05	4.31459e-05	8.0477e-06	2.19027e-05	2.73975e-06	2.07033e-05	6.00095e-05	4.1523e-05	3.0989e-05	3.70882e-05	2.52821e-05	2.95202e-06	4.78962e-06	7.76931e-06
tr|A0A2K3D3L4|A0A2K3D3L4_CHLRE	1.21854e-05	9.83297e-06	3.23979e-06	9.66705e-06	1.60729e-05	1.37431e-05	7.80254e-06	4.08636e-06	1.50676e-05	4.16722e-06	4.60902e-06	9.29444e-06	2.39826e-06	3.68524e-06	2.19805e-06
tr|A8JHA9|A8JHA9_CHLRE	1.21854e-05	9.83297e-06	3.23979e-06	9.66705e-06	1.60729e-05	1.37431e-05	7.80254e-06	4.08636e-06	1.50676e-05	4.16722e-06	4.60902e-06	9.29444e-06	2.39826e-06	3.68524e-06	2.19805e-06
tr|A0A2K3E5S1|A0A2K3E5S1_CHLRE	2.76978e-05	2.77402e-05	2.90079e-05	5.00528e-05	6.37467e-05	4.96525e-05	6.29523e-05	4.82934e-05	0.000128547	4.05357e-05	4.0689e-05	2.89301e-05	0.000127824	0.000122709	0.000120639
tr|A8J5D4|A8J5D4_CHLRE	3.20645e-05	4.03711e-05	4.96948e-05	3.91589e-05	4.13536e-05	4.12736e-05	4.0653e-05	2.91475e-05	1.87972e-05	5.49316e-05	4.82507e-05	3.20389e-05	1.145e-05	1.6348e-05	6.12956e-06
tr|A0A2K3E0A8|A0A2K3E0A8_CHLRE	2.16259e-05	2.20243e-05	2.15729e-05	1.43779e-05	1.83067e-05	1.21915e-05	6.42823e-06	1.88887e-06	8.72728e-06	1.11e-05	1.32509e-06	2.22686e-05	7.32801e-06	9.61882e-06	1.93257e-05
tr|A8IA89|A8IA89_CHLRE	2.16259e-05	2.20243e-05	2.15729e-05	1.43779e-05	1.83067e-05	1.21915e-05	6.42823e-06	1.88887e-06	8.72728e-06	1.11e-05	1.32509e-06	2.22686e-05	7.32801e-06	9.61882e-06	1.93257e-05
tr|A0A2K3CQS1|A0A2K3CQS1_CHLRE	5.90553e-05	5.55603e-05	5.73994e-05	5.39785e-05	3.24727e-05	6.16223e-05	8.91085e-05	8.71566e-05	0.000113629	7.53888e-05	6.58946e-05	7.07393e-05	0.000154887	7.16464e-05	8.15973e-05
tr|A8J525|A8J525_CHLRE	0.000137241	0.000151092	0.000149855	0.000123169	0.000125314	0.000122801	0.000148958	0.000109732	0.000117856	0.00015002	0.000140791	0.000129424	0.000101593	0.000109647	0.000110879
tr|A8J2G4|A8J2G4_CHLRE	0.000290286	0.000283797	0.000273899	0.000177148	0.000162363	0.000175114	0.000222106	0.000168598	0.000171313	0.000140928	0.000132149	0.000127521	0.000528782	0.000593754	0.000601243
tr|A8IXR5|A8IXR5_CHLRE	0.000297772	0.000296988	0.000295087	0.000349879	0.000337803	0.000340918	0.000250036	0.000194316	0.000191205	0.000254579	0.000245215	0.000303576	0.000193609	0.000224439	0.000216682
tr|A8JFR4|A8JFR4_CHLRE	5.656e-05	6.47537e-05	7.35791e-05	5.88856e-05	5.72086e-05	2.78409e-05	7.71387e-05	6.08668e-05	6.04196e-05	1.84115e-05	2.18929e-05	4.28242e-05	1.66129e-05	8.62923e-06	1.69051e-05
tr|A8JDN8|A8JDN8_CHLRE	0.000586394	0.000631549	0.000589403	0.000470103	0.000449496	0.000415396	0.000629523	0.000477218	0.000479876	0.000507643	0.000460902	0.000415554	0.000323931	0.000316273	0.00040213
tr|A0A2K3DD98|A0A2K3DD98_CHLRE	5.86394e-05	5.83583e-05	6.27926e-05	0.000473538	0.000141114	0.000199497	6.56122e-05	4.25782e-05	5.64414e-05	0.000135245	0.000149433	0.000304845	4.70491e-05	4.94795e-05	6.12956e-05
tr|A8I247|A8I247_CHLRE	7.15318e-05	8.19414e-05	9.05293e-05	4.66178e-05	5.13243e-05	5.36424e-05	0.000113048	9.71582e-05	7.80731e-05	3.86415e-05	4.68104e-05	2.98183e-05	7.74437e-05	7.71881e-05	7.96452e-05
tr|A8IKD6|A8IKD6_CHLRE	7.40271e-05	7.07494e-05	5.31619e-05	5.2997e-05	3.73218e-05	5.54157e-05	3.07668e-05	5.85807e-05	4.02798e-05	8.63752e-05	6.58946e-05	6.69327e-05	9.45147e-05	9.97507e-05	9.40907e-05
tr|A0A2K3D937|A0A2K3D937_CHLRE	1.53045e-05	1.59886e-05	1.43691e-05	1.3789e-05	1.62363e-05	1.87527e-05	4.65492e-05	3.57199e-05	0.000161119	1.65931e-05	1.51594e-05	9.07239e-06	2.37328e-05	2.77481e-05	0.000129619
tr|A8ICW5|A8ICW5_CHLRE	1.53045e-05	1.59886e-05	1.43691e-05	1.3789e-05	1.62363e-05	1.87527e-05	4.65492e-05	3.57199e-05	0.000161119	1.65931e-05	1.51594e-05	9.07239e-06	2.37328e-05	2.77481e-05	0.000129619
tr|A8J8P4|A8J8P4_CHLRE	3.86355e-05	3.9212e-05	4.04492e-05	2.08553e-05	2.07585e-05	2.67769e-05	3.7461e-05	3.25766e-05	3.63015e-05	1.56081e-05	1.72478e-05	5.32924e-06	0.000135318	0.000166251	0.000154605
tr|A8IZT9|A8IZT9_CHLRE	9.35736e-05	8.99357e-05	9.63077e-05	4.45568e-05	6.81054e-05	5.18691e-05	0.000258902	0.000186029	0.000191453	6.02353e-05	6.19338e-05	5.10718e-05	0.000170709	0.000161105	0.000156558
tr|Q8LL91|Q8LL91_CHLRE	9.35736e-05	8.99357e-05	9.63077e-05	4.45568e-05	6.81054e-05	5.18691e-05	0.000258902	0.000186029	0.000191453	6.02353e-05	6.19338e-05	5.10718e-05	0.000170709	0.000161105	0.000156558
tr|A0A2K3CXW0|A0A2K3CXW0_CHLRE	6.52936e-05	4.83654e-05	4.39163e-05	4.17597e-05	5.50292e-05	6.02923e-05	8.24586e-05	6.31528e-05	5.47009e-05	6.44025e-05	3.32714e-05	5.32924e-05	3.93048e-05	4.8292e-05	3.94322e-05
tr|A8HP17|A8HP17_CHLRE	6.52936e-05	4.83654e-05	4.39163e-05	4.17597e-05	5.50292e-05	6.02923e-05	8.24586e-05	6.31528e-05	5.47009e-05	6.44025e-05	3.32714e-05	5.32924e-05	3.93048e-05	4.8292e-05	3.94322e-05
tr|A8I9L3|A8I9L3_CHLRE	3.21477e-05	4.27694e-05	4.19902e-05	3.14057e-05	2.63159e-05	3.14761e-05	3.43578e-05	1.72313e-05	1.28547e-05	3.16709e-05	3.37035e-05	2.69317e-05	2.93537e-05	2.02668e-05	1.71003e-05
tr|A8I9L1|A8I9L1_CHLRE	3.21477e-05	4.27694e-05	4.19902e-05	3.14057e-05	2.63159e-05	3.14761e-05	3.43578e-05	1.72313e-05	1.28547e-05	3.16709e-05	3.37035e-05	2.69317e-05	2.93537e-05	2.02668e-05	1.71003e-05
tr|A0A2K3CUL8|A0A2K3CUL8_CHLRE	3.80533e-05	4.83654e-05	4.39163e-05	7.26256e-05	7.40987e-05	6.56122e-05	8.24586e-05	6.25813e-05	6.91221e-05	8.4481e-05	7.81374e-05	7.7718e-05	2.54398e-05	2.94106e-05	2.55333e-05
tr|Q66YD3|Q66YD3_CHLRE	1.05218e-05	1.10721e-05	8.28246e-06	0.00019285	0.00022611	5.7189e-05	8.64486e-05	6.48674e-05	7.31003e-05	7.95561e-05	8.02979e-05	5.58301e-05	2.52317e-05	0.000140918	6.09052e-05
tr|A8ITK6|A8ITK6_CHLRE	2.26656e-05	2.38629e-05	2.32679e-05	7.45884e-05	6.86503e-05	5.7189e-05	2.47376e-05	2.46325e-05	2.51127e-06	2.40562e-05	2.7114e-05	5.64645e-05	3.10608e-05	4.19586e-05	4.09939e-05
tr|A8I0H0|A8I0H0_CHLRE	4.65788e-05	4.4768e-05	5.39323e-05	0.000111392	0.000116052	9.7975e-05	0.000119255	3.25766e-05	8.65269e-05	0.000130699	0.000145832	0.000183034	3.36839e-05	3.21023e-05	2.74464e-05
tr|A8I629|A8I629_CHLRE	4.99059e-05	5.35617e-05	5.62437e-05	5.79042e-05	5.93879e-05	6.60556e-05	0.000116151	8.65851e-05	8.18027e-05	8.03137e-05	7.23761e-05	5.83678e-05	1.94026e-05	3.86336e-05	4.21651e-05
tr|A0A2K3DII9|A0A2K3DII9_CHLRE	4.99059e-05	5.35617e-05	5.62437e-05	5.79042e-05	5.93879e-05	6.60556e-05	0.000116151	8.65851e-05	8.18027e-05	8.03137e-05	7.23761e-05	5.83678e-05	1.94026e-05	3.86336e-05	4.21651e-05
tr|A8HR70|A8HR70_CHLRE	4.40836e-05	5.8758e-05	6.93416e-05	2.88049e-05	2.09765e-05	1.9462e-05	9.66451e-05	4.48642e-05	7.83218e-05	5.07643e-05	3.96088e-05	3.55282e-05	8.20237e-05	8.66881e-05	7.06656e-05
tr|A0A2K3CZ17|A0A2K3CZ17_CHLRE	4.40836e-05	5.8758e-05	6.93416e-05	2.88049e-05	2.09765e-05	1.9462e-05	9.66451e-05	4.48642e-05	7.83218e-05	5.07643e-05	3.96088e-05	3.55282e-05	8.20237e-05	8.66881e-05	7.06656e-05
tr|A8HWZ6|A8HWZ6_CHLRE	0.000215011	0.000221042	0.000218041	0.000169296	0.000169991	0.000170237	0.000197723	0.000146595	0.000110894	0.000126153	0.000126748	0.000116418	5.91237e-05	5.14587e-05	6.40285e-05
tr|A8JDA7|A8JDA7_CHLRE	6.19665e-05	6.55531e-05	6.27926e-05	7.40977e-05	7.90023e-05	8.06853e-05	9.84184e-05	6.40101e-05	6.81275e-05	8.25868e-05	8.31785e-05	6.78843e-05	7.82765e-06	7.04589e-06	8.27686e-06
tr|A8IXD1|A8IXD1_CHLRE	2.66165e-05	3.43754e-05	3.22823e-05	2.58115e-05	3.05112e-05	2.87275e-05	3.87467e-05	4.14351e-05	2.48641e-05	9.35731e-07	9.29007e-07	1.4243e-05	8.03583e-05	8.11464e-05	6.87135e-05
tr|A8IWL3|A8IWL3_CHLRE	1.10625e-05	6.23554e-06	2.63498e-06	1.39363e-05	4.39689e-06	2.02157e-05	2.61562e-05	2.16606e-06	1.35012e-05	6.66756e-05	5.8333e-05	5.8685e-05	3.09775e-05	4.8292e-05	4.25555e-05
tr|A0A2K3DYI3|A0A2K3DYI3_CHLRE	1.10625e-05	6.23554e-06	2.63498e-06	1.39363e-05	4.39689e-06	2.02157e-05	2.61562e-05	2.16606e-06	1.35012e-05	6.66756e-05	5.8333e-05	5.8685e-05	3.09775e-05	4.8292e-05	4.25555e-05
tr|A0A2K3CXL2|A0A2K3CXL2_CHLRE	7.69383e-05	9.91292e-05	8.05132e-05	4.95621e-05	5.88431e-05	4.29139e-05	8.42319e-05	6.7725e-05	6.51438e-05	5.03855e-05	5.79729e-05	4.94858e-05	7.82765e-05	7.0063e-05	8.12069e-05
tr|Q5S7Y5|Q5S7Y5_CHLRE	0.000644618	0.000623554	0.000597108	0.000574135	0.00055574	0.000602923	0.000660556	0.000445785	0.000621601	0.000103802	0.000108024	0.000697876	0.000532946	0.000526462	0.000488022
tr|A0A2K3DD56|A0A2K3DD56_CHLRE	6.11347e-05	6.39543e-05	6.70302e-05	6.52649e-05	6.81054e-05	6.82722e-05	0.000221663	0.000179457	0.000176783	8.59963e-05	8.20983e-05	7.93041e-05	4.78819e-05	4.07711e-05	4.91926e-05
tr|A8IR98|A8IR98_CHLRE	2.81968e-05	2.58615e-05	2.51556e-05	2.87558e-05	3.00754e-05	3.00575e-05	4.29583e-05	2.26322e-05	2.32976e-05	2.57989e-05	2.61778e-05	3.55282e-05	3.26846e-06	1.43689e-05	1.4953e-05
tr|A0A2K3CYB6|A0A2K3CYB6_CHLRE	0.000136409	0.000122712	0.000137527	9.61798e-05	0.000106244	0.000166691	0.000198167	0.000130306	0.000145703	0.000155324	0.000163476	0.000120225	2.46488e-05	5.70004e-05	9.05769e-05
tr|A0A2K3CYB4|A0A2K3CYB4_CHLRE	0.000136409	0.000122712	0.000137527	9.61798e-05	0.000106244	0.000166691	0.000198167	0.000130306	0.000145703	0.000155324	0.000163476	0.000120225	2.46488e-05	5.70004e-05	9.05769e-05
tr|A8IZS7|A8IZS7_CHLRE	4.49153e-05	4.55674e-05	3.92935e-05	4.17106e-05	4.0046e-05	4.56626e-05	3.23628e-05	2.4461e-05	4.62471e-05	3.34135e-05	3.23712e-05	9.04067e-05	2.86459e-05	3.81982e-05	3.29513e-05
tr|A0A2K3DPW5|A0A2K3DPW5_CHLRE	5.15694e-05	5.91577e-05	6.74154e-05	4.84334e-05	4.80007e-05	6.1179e-05	6.07357e-05	4.65788e-05	4.79876e-05	5.03855e-05	6.08535e-05	8.08902e-05	7.53619e-05	7.79797e-05	7.30081e-05
tr|A0A2K3DTA6|A0A2K3DTA6_CHLRE	4.242e-05	3.82127e-05	4.43015e-05	3.73433e-05	4.18985e-05	3.59981e-05	4.47759e-05	2.65185e-05	2.80964e-05	1.51535e-05	2.96706e-05	2.12218e-05	1.81535e-05	2.10981e-05	3.11553e-05
tr|A8HTG4|A8HTG4_CHLRE	0.000147638	0.00015349	0.000191845	0.000177638	0.000210854	0.000171567	0.000156051	0.000112303	9.84616e-05	0.000203057	0.000199124	0.000159243	0.000118664	0.000111626	9.64332e-05
tr|A8J6R5|A8J6R5_CHLRE	0.000129755	0.000135903	0.000134446	0.000161445	0.00015528	0.000167577	0.000103738	9.20146e-05	7.43435e-05	0.000198511	0.000184361	0.000222051	3.435e-05	3.8119e-05	2.9906e-05
tr|A8J7M3|A8J7M3_CHLRE	0.000140984	0.000148294	0.000150625	0.000187943	0.000187426	0.000181764	0.000252252	0.000183743	0.000200653	0.000205709	0.000200205	0.000183986	7.74437e-05	8.82715e-05	8.82344e-05
tr|A8J7M2|A8J7M2_CHLRE	0.000140984	0.000148294	0.000150625	0.000187943	0.000187426	0.000181764	0.000252252	0.000183743	0.000200653	0.000205709	0.000200205	0.000183986	7.74437e-05	8.82715e-05	8.82344e-05
tr|A8J493|A8J493_CHLRE	0.00118942	0.0012631	0.0012597	0.000809677	0.000860853	0.000891085	0.00106398	0.000817272	0.000852837	0.00084481	0.000864192	0.00073277	0.00126158	0.0012548	0.00136256
tr|A8JC21|A8JC21_CHLRE	8.10971e-05	6.31549e-05	8.78326e-05	0.000161935	0.000166722	0.000137431	0.000239396	0.000186601	0.000207863	5.83411e-05	5.47322e-05	9.48477e-05	5.62092e-05	6.01671e-05	6.79327e-05
tr|A8IU42|A8IU42_CHLRE	9.35736e-05	9.75303e-05	9.5152e-05	4.29865e-05	3.74307e-05	4.87659e-05	8.82219e-05	6.71535e-05	9.05051e-05	5.72046e-05	4.82507e-05	0.00013672	9.57638e-05	0.000113209	9.87757e-05
tr|Q8LK22|Q8LK22_CHLRE	0.000322309	0.000329764	0.000323979	0.000280688	0.000303478	0.000310328	0.000669422	0.000540085	0.00040777	0.000545527	0.00058333	0.00049803	7.99419e-05	7.87714e-05	8.43302e-05
tr|A8I495|A8I495_CHLRE	0.000162194	0.000183869	0.000188378	0.000170768	0.000174895	0.000124131	1.44081e-05	1.62311e-05	1.96923e-05	0.000120092	0.000111265	0.000108805	2.58978e-05	2.43439e-05	2.41278e-05
tr|A0A2K3CUB3|A0A2K3CUB3_CHLRE	3.38528e-05	2.90193e-05	5.16209e-05	3.0277e-05	3.01298e-05	2.90822e-05	2.63779e-05	1.36022e-05	1.2979e-05	7.501e-05	2.81943e-05	3.12775e-05	8.86856e-06	1.09647e-05	1.06974e-05
tr|A8HS59|A8HS59_CHLRE	0.000384691	9.27337e-05	6.39483e-05	3.27797e-05	3.62866e-05	8.86652e-07	2.2787e-06	2.30608e-05	3.75447e-06	4.09146e-05	8.24583e-07	1.45602e-05	5.87073e-05	5.0667e-05	5.03639e-05
tr|A8IIN4|A8IIN4_CHLRE	1.71344e-05	9.27337e-06	9.0144e-05	2.14442e-05	0.000116052	1.45854e-05	4.2648e-05	3.40054e-05	3.58042e-05	6.59179e-06	7.02156e-05	6.72499e-05	9.74292e-06	1.06084e-05	1.0268e-05
tr|A0A2K3D818|A0A2K3D818_CHLRE	1.06882e-05	1.10321e-05	1.05553e-05	1.68805e-05	1.84157e-05	2.07477e-05	1.24575e-05	8.9157e-06	1.20342e-05	2.04573e-05	2.05606e-05	3.77488e-05	1.18664e-05	1.46064e-05	1.28447e-05
tr|A8J5T5|A8J5T5_CHLRE	6.44618e-06	1.70278e-05	5.89403e-06	3.90117e-05	3.23092e-05	4.1185e-05	2.67769e-05	2.29751e-05	2.22285e-05	4.05357e-05	4.10491e-05	5.26579e-05	1.62382e-05	1.26272e-05	1.28838e-05
tr|A0A2K3CY14|A0A2K3CY14_CHLRE	0.00014847	0.000127909	0.000129052	0.000136909	0.000140025	0.000135214	0.000164031	0.000132878	0.000121337	0.000138276	0.000122067	0.000118639	0.000134486	0.000119543	0.000110879
tr|A8IIL1|A8IIL1_CHLRE	0.000227904	0.000217045	0.000228057	0.000108938	0.000107334	0.000107285	0.000262449	0.000196317	0.000177778	0.000139034	0.000152314	0.000104999	0.000411784	0.000391086	0.00042946
tr|A0A2K3CXW8|A0A2K3CXW8_CHLRE	3.88434e-05	6.35546e-05	4.39163e-05	7.80234e-05	0.0001057	0.000104182	3.7461e-05	2.43753e-05	4.30148e-05	0.000119334	0.000117026	0.000105316	5.62092e-05	0.000117959	0.00011205
tr|A0A2K3CVA0|A0A2K3CVA0_CHLRE	3.26884e-05	2.55018e-05	2.21893e-05	2.30635e-05	2.0922e-05	3.05008e-05	3.73724e-05	3.20051e-05	4.69931e-05	1.75023e-05	1.66717e-05	5.39268e-05	3.0228e-05	2.77877e-05	2.31908e-05
tr|A2PZC4|A2PZC4_CHLRE	3.26884e-05	2.55018e-05	2.21893e-05	2.30635e-05	2.0922e-05	3.05008e-05	3.73724e-05	3.20051e-05	4.69931e-05	1.75023e-05	1.66717e-05	5.39268e-05	3.0228e-05	2.77877e-05	2.31908e-05
tr|A8J3Q6|A8J3Q6_CHLRE	3.26884e-05	2.55018e-05	2.21893e-05	2.30635e-05	2.0922e-05	3.05008e-05	3.73724e-05	3.20051e-05	4.69931e-05	1.75023e-05	1.66717e-05	5.39268e-05	3.0228e-05	2.77877e-05	2.31908e-05
tr|A0A2K3DE56|A0A2K3DE56_CHLRE	5.61441e-05	5.47609e-05	3.4247e-05	3.89136e-05	1.23679e-05	4.16726e-05	4.22933e-05	2.01746e-05	2.63559e-05	4.77336e-05	4.32096e-05	5.17063e-05	4.4551e-05	7.83756e-05	3.66602e-05
tr|A8J194|A8J194_CHLRE	5.61441e-05	5.47609e-05	3.4247e-05	3.89136e-05	1.23679e-05	4.16726e-05	4.22933e-05	2.01746e-05	2.63559e-05	4.77336e-05	4.32096e-05	5.17063e-05	4.4551e-05	7.83756e-05	3.66602e-05
tr|A8HQ72|A8HQ72_CHLRE	0.000187563	0.000196659	0.000159486	0.000167824	0.000265884	0.000317421	0.000138761	9.51579e-05	0.000114126	0.000217832	0.000215328	0.000326733	2.62309e-05	2.19689e-05	1.65537e-05
tr|A8HSU7|A8HSU7_CHLRE	0.000914942	0.000915346	0.000912997	0.000559413	0.000500711	0.000523125	0.000913251	0.00066582	0.000718571	0.000537951	0.000543721	0.000786697	0.00145727	0.00147647	0.00150311
tr|A8J9D9|A8J9D9_CHLRE	0.00018382	0.000166681	0.000164494	6.37927e-05	8.06368e-05	3.02348e-05	0.000121028	0.000100016	8.80187e-05	4.6976e-05	5.79729e-05	3.48938e-05	7.70274e-05	7.36255e-05	6.83231e-05
tr|A8IW39|A8IW39_CHLRE	2.05446e-05	1.86267e-05	1.86837e-05	0.000191378	0.000167267	0.000182207	6.20656e-05	3.57199e-05	4.37607e-05	0.000136382	0.000194443	0.000179227	7.11983e-05	9.34174e-05	5.7001e-05
tr|A8I4T2|A8I4T2_CHLRE	0.000128924	0.000116717	0.000107865	6.62463e-05	6.21122e-05	7.18188e-05	8.1572e-05	5.00079e-05	0.000137001	5.37951e-05	5.90531e-05	0.000253139	0.000164047	0.00021296	0.000161243
tr|A8I341|A8I341_CHLRE	4.6163e-05	4.71663e-05	4.62277e-05	2.74309e-05	2.52807e-05	2.58459e-05	9.84184e-05	5.57231e-05	5.12199e-05	4.39453e-05	3.06788e-05	3.42594e-05	2.12346e-05	2.25627e-05	2.13949e-05
tr|A0A2K3E2Z7|A0A2K3E2Z7_CHLRE	4.6163e-05	4.71663e-05	4.62277e-05	2.74309e-05	2.52807e-05	2.58459e-05	9.84184e-05	5.57231e-05	5.12199e-05	4.39453e-05	3.06788e-05	3.42594e-05	2.12346e-05	2.25627e-05	2.13949e-05
tr|A8IM71|A8IM71_CHLRE	6.48777e-05	5.63597e-05	6.81859e-05	3.67544e-05	4.15171e-05	3.70177e-05	0.000128565	9.51579e-05	8.05595e-05	9.05424e-05	7.02156e-05	7.93041e-05	6.78674e-05	7.08547e-05	6.1686e-05
tr|A0A2K3DRN1|A0A2K3DRN1_CHLRE	6.48777e-05	5.63597e-05	6.81859e-05	3.67544e-05	4.15171e-05	3.70177e-05	0.000128565	9.51579e-05	8.05595e-05	9.05424e-05	7.02156e-05	7.93041e-05	6.78674e-05	7.08547e-05	6.1686e-05
tr|A0A2K3CXP1|A0A2K3CXP1_CHLRE	8.69195e-07	9.793e-07	9.43816e-07	1.53103e-06	1.66177e-06	1.95507e-06	5.58591e-06	4.02921e-06	5.14686e-06	4.50818e-06	3.05348e-06	4.53619e-06	1.63631e-06	2.40273e-06	2.54162e-06
tr|A0A2K3E0Z7|A0A2K3E0Z7_CHLRE	1.82988e-05	1.83469e-05	1.0016e-05	1.88925e-06	1.28583e-05	1.27678e-05	4.06973e-05	1.00016e-05	2.23031e-05	2.33743e-05	2.27211e-05	1.2879e-05	2.03602e-05	1.33001e-05	1.53825e-05
tr|A8J5T0|A8J5T0_CHLRE	0.00215011	0.0022424	0.00221123	0.00140835	0.00126949	0.00152504	0.00221663	0.00165455	0.00185237	0.00191692	0.00193363	0.00196991	0.00100344	0.000977716	0.00100728
P15451|CYC_CHLRE	0.00215011	0.0022424	0.00221123	0.00140835	0.00126949	0.00152504	0.00221663	0.00165455	0.00185237	0.00191692	0.00193363	0.00196991	0.00100344	0.000977716	0.00100728
tr|A0A2K3E1H8|A0A2K3E1H8_CHLRE	0.000103139	0.000106324	9.74634e-05	0.000100106	0.00010461	9.75317e-05	0.000180434	0.000127163	0.000134017	6.85698e-05	9.11003e-05	0.000132914	0.000126575	0.000138543	0.000137037
tr|A8I2T0|A8I2T0_CHLRE	8.77512e-05	9.03354e-05	7.0112e-05	3.60184e-05	4.75648e-05	5.36424e-05	3.13431e-05	1.43737e-05	6.56411e-05	2.6746e-05	2.44854e-05	0.000130376	0.000181951	0.000270752	0.000194818
tr|A0A2K3DD77|A0A2K3DD77_CHLRE	9.73165e-05	0.000101128	7.08825e-05	5.39785e-05	6.04776e-05	5.05392e-05	0.000106842	8.65851e-05	8.37918e-05	5.41739e-05	6.22938e-05	7.48631e-05	0.000156553	0.000212168	0.000178031
tr|A8IZY9|A8IZY9_CHLRE	9.73165e-05	0.000101128	7.08825e-05	5.39785e-05	6.04776e-05	5.05392e-05	0.000106842	8.65851e-05	8.37918e-05	5.41739e-05	6.22938e-05	7.48631e-05	0.000156553	0.000212168	0.000178031
tr|A8J503|A8J503_CHLRE	0.000133914	0.000121513	0.000128282	6.3302e-05	5.99328e-05	6.2509e-05	7.13755e-05	6.40101e-05	6.71329e-05	3.64443e-05	3.78084e-05	4.06037e-05	0.000291871	0.000323002	0.000307259
tr|A8JF87|A8JF87_CHLRE	9.52371e-05	0.000101527	0.000104012	9.51984e-05	0.000100796	9.53151e-05	0.000178217	0.000140879	0.000130536	0.000156081	0.000155915	0.000135769	0.000100344	0.000104105	9.91661e-05
tr|A8JC54|A8JC54_CHLRE	3.76374e-05	3.20571e-05	2.7544e-05	1.31511e-05	1.54736e-05	1.16595e-05	5.49724e-05	3.17193e-05	2.58586e-05	2.09876e-05	1.58075e-05	1.39258e-05	1.02009e-05	8.35215e-06	1.00728e-05
tr|G3BLA9|G3BLA9_CHLRE	0.000694524	0.000623554	0.000647188	0.000534878	0.000448406	0.000536424	0.00117038	0.000825845	0.000944834	0.000473548	0.000457302	0.00057099	0.000749455	0.000756047	0.000702752
tr|G3BLA3|G3BLA3_CHLRE	0.000694524	0.000623554	0.000647188	0.000534878	0.000448406	0.000536424	0.00117038	0.000825845	0.000944834	0.000473548	0.000457302	0.00057099	0.000749455	0.000756047	0.000702752
tr|A8J1D8|A8J1D8_CHLRE	0.000694524	0.000623554	0.000647188	0.000534878	0.000448406	0.000536424	0.00117038	0.000825845	0.000944834	0.000473548	0.000457302	0.00057099	0.000749455	0.000756047	0.000702752
Q9FPQ6|GP1_CHLRE	0.000694524	0.000623554	0.000647188	0.000534878	0.000448406	0.000536424	0.00117038	0.000825845	0.000944834	0.000473548	0.000457302	0.00057099	0.000749455	0.000756047	0.000702752
tr|A0A2K3DCZ1|A0A2K3DCZ1_CHLRE	0.000694524	0.000623554	0.000647188	0.000534878	0.000448406	0.000536424	0.00117038	0.000825845	0.000944834	0.000473548	0.000457302	0.00057099	0.000749455	0.000756047	0.000702752
tr|A0A2K3CPH2|A0A2K3CPH2_CHLRE	9.81483e-06	9.15346e-06	1.05168e-05	7.11534e-05	6.91951e-05	6.91588e-05	3.31164e-05	2.66899e-05	2.73505e-05	9.05424e-05	0.000125308	9.29444e-05	2.29833e-05	2.71544e-05	2.10045e-05
tr|A8IR87|A8IR87_CHLRE	9.81483e-06	9.15346e-06	1.05168e-05	7.11534e-05	6.91951e-05	6.91588e-05	3.31164e-05	2.66899e-05	2.73505e-05	9.05424e-05	0.000125308	9.29444e-05	2.29833e-05	2.71544e-05	2.10045e-05
tr|A8IKE6|A8IKE6_CHLRE	0.000249945	0.000253019	0.000243851	0.000189415	0.000209765	0.000179547	0.000217673	0.00016917	0.000160373	0.00020874	0.000255297	0.000313727	0.000116582	0.000132209	0.000118687
tr|A8JAX9|A8JAX9_CHLRE	3.9592e-05	4.31691e-05	4.43015e-05	3.04733e-05	3.75942e-05	2.27426e-05	2.0393e-05	2.64042e-05	2.11842e-05	2.21242e-05	1.65637e-05	1.31645e-05	8.61874e-05	5.85838e-05	7.61315e-05
tr|A8J1X8|A8J1X8_CHLRE	0.00010605	8.99357e-05	9.36111e-05	0.000141325	0.000197778	0.000153391	9.22118e-05	8.02984e-05	6.0171e-05	0.000203436	0.000240894	0.0002211	0.000144478	0.000133397	0.000117516
tr|A0A2K3DLS9|A0A2K3DLS9_CHLRE	0.00015554	0.000159486	0.000152937	0.000148195	0.000155825	0.000143638	0.000236293	0.000182886	0.000207863	0.000184494	0.00018076	0.000153533	0.000133237	0.000143293	0.000137427
tr|A8JI83|A8JI83_CHLRE	0.00015554	0.000159486	0.000152937	0.000148195	0.000155825	0.000143638	0.000236293	0.000182886	0.000207863	0.000184494	0.00018076	0.000153533	0.000133237	0.000143293	0.000137427
tr|A8J576|A8J576_CHLRE	0.000748589	0.000803426	0.000808985	0.000721349	0.000670157	0.000656122	0.000904385	0.00068868	0.000683761	0.00072737	0.000849789	0.000551957	0.00117415	0.00116376	0.00125715
P47903|RS27_CHLRE	0.000748589	0.000803426	0.000808985	0.000721349	0.000670157	0.000656122	0.000904385	0.00068868	0.000683761	0.00072737	0.000849789	0.000551957	0.00117415	0.00116376	0.00125715
tr|A8JEV9|A8JEV9_CHLRE	7.27795e-05	6.11563e-05	6.20222e-05	0.000111392	0.000113327	0.000123245	0.000132998	9.20146e-05	9.00079e-05	0.000132215	0.000138991	9.80199e-05	9.36819e-05	0.000102917	0.000119858
tr|Q6QAY1|Q6QAY1_CHLRE	4.20041e-05	4.55674e-05	4.46868e-05	2.96882e-05	2.02137e-05	7.09321e-05	6.69422e-05	3.65772e-07	1.93442e-05	1.1744e-06	1.39351e-06	4.56792e-05	1.34486e-06	3.58232e-06	1.32352e-05
tr|A0A2K3D5Y7|A0A2K3D5Y7_CHLRE	9.10783e-05	8.99357e-05	0.000104012	9.86334e-05	0.000118776	0.000108615	3.20525e-05	2.19463e-05	1.00699e-05	8.10714e-05	8.5339e-05	7.54975e-05	5.8291e-05	1.04105e-05	1.62023e-05
tr|A8IYM7|A8IYM7_CHLRE	9.10783e-05	8.99357e-05	0.000104012	9.86334e-05	0.000118776	0.000108615	3.20525e-05	2.19463e-05	1.00699e-05	8.10714e-05	8.5339e-05	7.54975e-05	5.8291e-05	1.04105e-05	1.62023e-05
tr|A0A2K3E4Y8|A0A2K3E4Y8_CHLRE	0.000153045	0.000151492	0.000156789	0.000229163	0.000145473	0.000134328	0.000331608	0.000254897	0.000300855	0.00011403	0.000107664	0.000107854	7.45292e-05	7.71881e-05	7.61315e-05
tr|A8JCT1|A8JCT1_CHLRE	2.05446e-05	4.7566e-05	1.41765e-05	3.21908e-05	4.06998e-05	2.57572e-05	8.0242e-05	6.62962e-05	3.92852e-05	1.34109e-05	2.11727e-05	2.73441e-05	7.78601e-05	5.89796e-05	6.44189e-05
tr|A0A2K3E4D4|A0A2K3E4D4_CHLRE	0.000140984	9.27337e-05	8.74474e-05	4.85316e-05	4.57124e-05	5.89623e-05	8.0242e-05	3.9149e-05	6.91221e-05	6.59179e-05	7.12958e-05	0.000173835	9.32656e-05	8.27298e-05	6.79327e-05
tr|A8JGU7|A8JGU7_CHLRE	6.86206e-05	5.15631e-05	5.16209e-05	2.01683e-05	2.29924e-05	2.11023e-05	4.18943e-05	1.11732e-06	3.58042e-05	2.97009e-05	3.33074e-05	1.93819e-05	2.14844e-05	1.48834e-05	2.12778e-05
tr|A8HR79|A8HR79_CHLRE	3.21893e-05	2.5222e-05	2.35761e-05	9.32356e-05	6.32018e-05	0.000102408	8.99952e-05	7.62978e-05	5.56955e-05	0.000135624	0.000144752	0.0001253	1.35735e-05	1.60314e-05	1.33913e-05
tr|A8IAK9|A8IAK9_CHLRE	1.11872e-05	9.15346e-06	1.35986e-05	2.99826e-06	4.0155e-06	8.60052e-06	5.89623e-06	8.37275e-06	1.00202e-05	4.47029e-06	1.64197e-06	3.20389e-06	1.41147e-05	1.56355e-05	1.34694e-05
tr|A0A2K3E0J4|A0A2K3E0J4_CHLRE	1.11872e-05	9.15346e-06	1.35986e-05	2.99826e-06	4.0155e-06	8.60052e-06	5.89623e-06	8.37275e-06	1.00202e-05	4.47029e-06	1.64197e-06	3.20389e-06	1.41147e-05	1.56355e-05	1.34694e-05
tr|Q84X75|Q84X75_CHLRE	1.51797e-05	1.61485e-05	6.20222e-06	0.000148686	0.000153101	0.000180877	5.36424e-05	3.25766e-05	4.7739e-05	0.000104559	0.000102983	0.000186523	9.86783e-05	0.000112418	9.2529e-05
tr|Q84XR9|Q84XR9_CHLRE	0.000301515	0.000306581	0.000278907	0.000140344	0.000118776	0.000137874	0.000143194	0.000152024	0.000175292	0.000223894	0.000150874	0.000155119	7.28637e-05	5.93754e-05	5.50489e-05
tr|A8HQ97|A8HQ97_CHLRE	0.000336449	0.000326167	0.000354412	0.000145251	0.000136211	0.000142751	0.000439336	0.00029719	0.00031826	0.000149262	0.00013719	0.000180179	0.000107838	0.000108459	0.000108927
tr|A8JDP6|A8JDP6_CHLRE	7.36112e-05	7.51463e-05	7.12677e-05	3.70489e-05	3.11106e-05	3.61311e-05	5.36424e-05	3.65772e-05	5.19659e-05	1.5343e-05	1.40431e-05	2.78516e-05	6.57855e-05	6.45213e-05	5.85627e-05
tr|A8IW44|A8IW44_CHLRE	0.000126012	0.000123112	0.000121348	7.75327e-05	7.84575e-05	8.29019e-05	8.06853e-05	5.2294e-05	6.43979e-05	5.34162e-05	5.18515e-05	5.51957e-05	0.000382639	0.00037169	0.000362308
tr|A0A2K3D2K9|A0A2K3D2K9_CHLRE	0.000927418	0.000875374	0.000978486	0.000628113	0.000713745	0.000563024	0.00101078	0.000865851	0.000753381	0.000822079	0.00100462	0.000812074	0.000319768	0.000314294	0.000315458
tr|A8IKP1|A8IKP1_CHLRE	0.000927418	0.000875374	0.000978486	0.000628113	0.000713745	0.000563024	0.00101078	0.000865851	0.000753381	0.000822079	0.00100462	0.000812074	0.000319768	0.000314294	0.000315458
tr|A0A2K3E3K7|A0A2K3E3K7_CHLRE	3.68056e-05	1.94661e-05	1.77591e-05	5.44692e-05	5.44843e-05	4.35789e-05	3.786e-05	2.6347e-05	1.68827e-05	6.17507e-05	6.84152e-05	4.15554e-05	4.05955e-05	4.39378e-05	4.60693e-05
Q84V18|STT7_CHLRE	3.68056e-05	1.94661e-05	1.77591e-05	5.44692e-05	5.44843e-05	4.35789e-05	3.786e-05	2.6347e-05	1.68827e-05	6.17507e-05	6.84152e-05	4.15554e-05	4.05955e-05	4.39378e-05	4.60693e-05
tr|A0A2K3E3K4|A0A2K3E3K4_CHLRE	3.68056e-05	1.94661e-05	1.77591e-05	5.44692e-05	5.44843e-05	4.35789e-05	3.786e-05	2.6347e-05	1.68827e-05	6.17507e-05	6.84152e-05	4.15554e-05	4.05955e-05	4.39378e-05	4.60693e-05
tr|A8IYW8|A8IYW8_CHLRE	3.07753e-05	3.01784e-05	2.68506e-05	2.3358e-05	2.17393e-05	2.2654e-05	2.93038e-05	2.34037e-05	3.38151e-05	3.01555e-05	2.43414e-05	1.94454e-05	3.90966e-05	5.18546e-05	6.48094e-05
tr|A0A2K3D6V6|A0A2K3D6V6_CHLRE	3.07753e-05	3.01784e-05	2.68506e-05	2.3358e-05	2.17393e-05	2.2654e-05	2.93038e-05	2.34037e-05	3.38151e-05	3.01555e-05	2.43414e-05	1.94454e-05	3.90966e-05	5.18546e-05	6.48094e-05
tr|A8J3L3|A8J3L3_CHLRE	4.82424e-05	4.43683e-05	4.96948e-05	5.15249e-05	5.82982e-05	4.61059e-05	7.80254e-05	6.34386e-05	5.0474e-05	6.3266e-05	7.09358e-05	5.29751e-05	4.04706e-05	4.07711e-05	3.71678e-05
tr|A0A2K3DPW8|A0A2K3DPW8_CHLRE	0.000128924	0.000114318	9.43816e-05	0.000122188	0.000176529	0.000160484	0.000250479	0.000181743	0.000188718	0.000378838	0.000378084	0.000336249	0.000408037	0.000403753	0.000290471
tr|A8J282|A8J282_CHLRE	0.000128924	0.000114318	9.43816e-05	0.000122188	0.000176529	0.000160484	0.000250479	0.000181743	0.000188718	0.000378838	0.000378084	0.000336249	0.000408037	0.000403753	0.000290471
tr|A8I647|A8I647_CHLRE	0.00015554	0.000173076	0.000179518	0.000125623	0.000122045	0.000113491	0.000211466	0.000168884	0.000137995	0.000129184	0.000116306	0.000112295	0.000262309	0.00027669	0.000272902
tr|A8IL29|A8IL29_CHLRE	0.000149718	0.000137502	0.000135601	0.000155065	0.000163453	0.00017201	0.000164031	0.000123162	0.000159379	0.000154945	0.000154474	0.000229347	0.000373479	0.00038317	0.000360746
tr|A8HVP7|A8HVP7_CHLRE	0.000146807	0.0001395	0.000135216	7.65513e-05	8.3361e-05	8.73352e-05	8.51186e-05	6.6582e-05	8.97592e-05	5.98565e-05	5.79729e-05	0.000112612	0.000168627	0.000221668	0.000187401
tr|A0A2K3DPS8|A0A2K3DPS8_CHLRE	1.41816e-05	1.83069e-05	8.55212e-05	5.93763e-05	2.92581e-05	8.95518e-05	8.46753e-05	7.05826e-05	6.91221e-05	7.61465e-05	8.06579e-05	4.28242e-05	6.41201e-05	5.42296e-05	5.30968e-05
tr|A8J252|A8J252_CHLRE	1.41816e-05	1.83069e-05	8.55212e-05	5.93763e-05	2.92581e-05	8.95518e-05	8.46753e-05	7.05826e-05	6.91221e-05	7.61465e-05	8.06579e-05	4.28242e-05	6.41201e-05	5.42296e-05	5.30968e-05
tr|A8I0Y2|A8I0Y2_CHLRE	0.000291534	0.000304582	0.000292005	0.00019285	0.000188516	0.00019861	0.000211466	0.000163454	0.000191205	0.000177296	0.000163476	0.000202701	0.00117831	0.0011598	0.00119077
tr|A0A218N8J0|A0A218N8J0_CHLRE	5.98871e-05	6.39543e-05	6.85711e-05	5.59413e-05	5.77534e-05	6.2509e-05	4.03427e-05	3.14335e-05	0.000116364	4.84913e-05	6.69749e-05	8.18418e-05	6.41201e-05	7.52089e-05	0.000491926
Q00471|CYB6_CHLRE	5.98871e-05	6.39543e-05	6.85711e-05	5.59413e-05	5.77534e-05	6.2509e-05	4.03427e-05	3.14335e-05	0.000116364	4.84913e-05	6.69749e-05	8.18418e-05	6.41201e-05	7.52089e-05	0.000491926
tr|A8J239|A8J239_CHLRE	6.23824e-05	6.07566e-05	5.62437e-05	2.60569e-05	2.19027e-05	6.51689e-06	2.11023e-05	9.63009e-06	4.84849e-05	6.21295e-06	7.41765e-06	0.000136086	5.53764e-05	9.02507e-05	5.27064e-05
tr|A8I882|A8I882_CHLRE	0.000190474	0.000162684	0.000179518	7.55699e-05	7.40987e-05	6.87155e-05	8.55619e-05	5.62946e-05	0.000100451	7.31158e-05	7.77773e-05	5.4244e-05	0.000107838	9.97507e-05	0.000106584
tr|A0A2K3D8H2|A0A2K3D8H2_CHLRE	9.5653e-05	8.71377e-05	8.59065e-05	8.24399e-05	8.3361e-05	7.31488e-05	0.000216786	0.000164026	0.000167584	9.92557e-05	8.1018e-05	8.72345e-05	0.000104924	8.78757e-05	8.55015e-05
tr|A8JFW5|A8JFW5_CHLRE	0.000116031	0.000119515	0.000115184	4.7452e-05	6.75606e-05	6.47256e-05	0.000144524	0.000113161	7.53381e-05	0.000127669	0.000115226	9.19928e-05	0.000120746	0.00010173	0.000122982
tr|A8IU39|A8IU39_CHLRE	6.19665e-05	4.15703e-05	4.27606e-05	6.3302e-05	4.90904e-05	5.80757e-05	5.58591e-05	4.80076e-05	4.10257e-05	4.12934e-05	5.50922e-05	5.64645e-05	1.91944e-05	1.70605e-05	1.72955e-05
tr|A8JDP0|A8JDP0_CHLRE	8.69195e-05	8.63383e-05	8.66769e-05	0.000122678	0.000130218	0.000128121	0.000137431	0.000116876	0.000104429	8.03137e-05	9.07402e-05	0.000104047	0.000152806	0.000153584	0.000155386
tr|A0A2K3D1S0|A0A2K3D1S0_CHLRE	8.69195e-05	8.63383e-05	8.66769e-05	0.000122678	0.000130218	0.000128121	0.000137431	0.000116876	0.000104429	8.03137e-05	9.07402e-05	0.000104047	0.000152806	0.000153584	0.000155386
tr|A8ISN1|A8ISN1_CHLRE	0.000115199	8.91363e-05	0.00010825	2.32598e-05	2.96395e-05	2.64222e-05	7.18188e-05	5.48658e-05	5.71873e-05	5.03855e-05	3.40996e-05	5.32924e-05	5.62092e-05	5.93754e-05	2.58847e-05
tr|A0A2K3E5K9|A0A2K3E5K9_CHLRE	0.00017675	0.000176674	0.000144462	9.27448e-05	8.98992e-05	9.9305e-05	0.0002026	0.000154596	0.000178027	9.69826e-05	6.22938e-05	5.83678e-05	3.31842e-05	2.59273e-05	2.76025e-05
tr|A8ITW0|A8ITW0_CHLRE	2.52441e-05	1.12719e-05	1.20962e-05	6.52649e-05	4.04819e-05	4.61059e-05	1.91073e-05	1.45737e-05	6.3652e-06	4.54606e-05	3.99689e-05	2.16342e-05	1.43646e-05	1.88814e-05	8.12069e-06
tr|A0A2K3DKY9|A0A2K3DKY9_CHLRE	2.52441e-05	1.12719e-05	1.20962e-05	6.52649e-05	4.04819e-05	4.61059e-05	1.91073e-05	1.45737e-05	6.3652e-06	4.54606e-05	3.99689e-05	2.16342e-05	1.43646e-05	1.88814e-05	8.12069e-06
tr|A8JF47|A8JF47_CHLRE	8.40083e-05	9.15346e-05	0.000106709	8.29306e-05	7.84575e-05	8.55619e-05	4.69925e-05	5.40085e-05	4.55012e-05	8.63752e-05	8.24583e-05	0.00014243	0.000106589	9.73757e-05	0.000109317
tr|A0A2K3CPX6|A0A2K3CPX6_CHLRE	5.28171e-05	4.99643e-05	5.12357e-05	3.03752e-05	3.96646e-05	3.72837e-05	4.69925e-05	2.81187e-05	5.49496e-05	5.60681e-05	5.14914e-05	6.12228e-05	9.78456e-06	1.00147e-05	1.09317e-05
tr|A9LE42|A9LE42_CHLRE	5.28171e-05	4.99643e-05	5.12357e-05	3.03752e-05	3.96646e-05	3.72837e-05	4.69925e-05	2.81187e-05	5.49496e-05	5.60681e-05	5.14914e-05	6.12228e-05	9.78456e-06	1.00147e-05	1.09317e-05
tr|A8JDA6|A8JDA6_CHLRE	5.28171e-05	4.99643e-05	5.12357e-05	3.03752e-05	3.96646e-05	3.72837e-05	4.69925e-05	2.81187e-05	5.49496e-05	5.60681e-05	5.14914e-05	6.12228e-05	9.78456e-06	1.00147e-05	1.09317e-05
tr|A0A2K3E0P9|A0A2K3E0P9_CHLRE	4.57471e-05	4.63669e-05	5.54732e-05	3.00317e-05	2.96395e-05	3.08112e-05	5.89623e-05	1.09446e-05	3.85393e-05	3.07996e-05	4.68104e-05	2.84226e-05	1.83617e-05	2.34335e-05	1.98723e-05
tr|A8ILP2|A8ILP2_CHLRE	0.000245787	0.000247423	0.000276211	0.000167824	0.000158005	0.000153391	0.000749221	0.000554373	0.000482363	0.000240941	0.000249535	0.000187158	0.000315604	0.000298856	0.000345129
tr|A8HPS2|A8HPS2_CHLRE	6.61253e-05	8.47394e-05	8.43656e-05	0.000119734	0.000119866	0.000111275	8.33453e-05	6.48674e-05	6.3652e-05	7.87984e-05	0.00013683	0.000120542	0.000111169	0.00011598	0.000125715
tr|A0A2K3DSL4|A0A2K3DSL4_CHLRE	3.88434e-05	3.67337e-05	3.0048e-05	3.94043e-05	4.22254e-05	4.33129e-05	2.89492e-05	1.86029e-05	2.45657e-05	2.38289e-05	2.41254e-05	2.211e-05	2.66473e-05	3.02815e-05	2.82662e-05
tr|A8IXZ2|A8IXZ2_CHLRE	0.000210437	0.00020945	0.000228442	0.000183527	0.000169991	0.000167134	0.000217673	0.000185744	0.000105921	0.000188283	0.00017932	0.000138306	0.000170709	0.000166251	0.000225661
tr|A8J750|A8J750_CHLRE	3.79285e-05	2.36631e-05	3.89083e-05	5.6432e-05	6.53812e-05	5.9849e-05	5.7189e-05	3.88633e-05	2.44165e-05	4.84913e-05	5.43721e-05	4.59964e-05	1.6488e-05	1.57939e-05	1.44845e-05
tr|A0A2K3D8J9|A0A2K3D8J9_CHLRE	3.79285e-05	2.36631e-05	3.89083e-05	5.6432e-05	6.53812e-05	5.9849e-05	5.7189e-05	3.88633e-05	2.44165e-05	4.84913e-05	5.43721e-05	4.59964e-05	1.6488e-05	1.57939e-05	1.44845e-05
Q39571|YPTC1_CHLRE	5.94712e-05	5.79586e-05	5.08505e-05	3.35157e-05	2.73511e-05	3.39144e-05	6.69422e-05	4.74361e-05	5.29604e-05	3.33378e-05	4.10491e-05	5.32924e-05	0.000161966	0.000171001	0.000179983
tr|A8JHQ7|A8JHQ7_CHLRE	5.94712e-05	5.79586e-05	5.08505e-05	3.35157e-05	2.73511e-05	3.39144e-05	6.69422e-05	4.74361e-05	5.29604e-05	3.33378e-05	4.10491e-05	5.32924e-05	0.000161966	0.000171001	0.000179983
tr|A0A2K3CZB9|A0A2K3CZB9_CHLRE	8.27606e-05	8.51392e-05	8.32099e-05	7.75327e-05	8.28162e-05	9.04385e-05	0.000127678	9.00142e-05	0.000105672	9.28154e-05	9.32607e-05	0.000107219	5.62092e-05	2.85002e-05	2.39326e-05
tr|A8IF08|A8IF08_CHLRE	4.28359e-05	2.70207e-05	2.92005e-05	6.47742e-05	7.19193e-05	7.84687e-05	7.71387e-05	4.74361e-05	4.74903e-05	7.08428e-05	8.13781e-05	9.57994e-05	5.95401e-05	5.70004e-05	5.93435e-05
P48267|RR7_CHLRE	0.000128092	0.000108722	0.000120192	3.9895e-05	3.6668e-05	3.61311e-05	0.000129451	7.65835e-05	9.37375e-05	8.06926e-05	7.09358e-05	5.45612e-05	6.41201e-05	6.09588e-05	6.05148e-05
tr|A0A218N9A1|A0A218N9A1_CHLRE	0.000128092	0.000108722	0.000120192	3.9895e-05	3.6668e-05	3.61311e-05	0.000129451	7.65835e-05	9.37375e-05	8.06926e-05	7.09358e-05	5.45612e-05	6.41201e-05	6.09588e-05	6.05148e-05
tr|Q6UP28|Q6UP28_CHLRE	3.64313e-05	3.95717e-05	4.58425e-05	3.12094e-05	2.66428e-05	2.50479e-05	4.52192e-05	1.9203e-05	1.85486e-05	3.57623e-05	2.65379e-05	3.15948e-05	3.45582e-05	3.59024e-05	2.893e-05
tr|A8J5Y7|A8J5Y7_CHLRE	0.000300267	0.000328965	0.000315119	0.000333194	0.000282774	0.000249592	0.00039722	0.00030862	0.00034561	0.000337924	0.000311469	0.000285495	0.000238993	0.000209397	0.000236984
tr|A0A2K3CQM1|A0A2K3CQM1_CHLRE	9.60689e-06	1.19115e-05	1.37527e-05	1.40344e-05	1.4057e-05	1.31668e-05	1.69351e-05	1.33735e-05	1.31779e-05	1.61006e-05	1.49073e-05	1.12929e-05	1.84033e-05	1.63085e-05	1.75298e-05
tr|Q6UP30|Q6UP30_CHLRE	0.000159283	0.000178273	0.00015833	0.000130039	0.000132397	0.000130781	0.000183537	0.000166884	0.000275991	0.000120471	0.000250616	0.000144016	3.57657e-05	4.1167e-05	3.94322e-05
tr|A8HWZ8|A8HWZ8_CHLRE	9.191e-05	9.15346e-05	8.86031e-05	7.0172e-05	7.08296e-05	5.80757e-05	0.000116595	7.91554e-05	0.000100202	6.70544e-05	6.48144e-05	0.000157022	2.87708e-05	3.50315e-05	3.69335e-05
tr|A0A2K3E6B3|A0A2K3E6B3_CHLRE	3.84691e-05	3.44953e-05	4.54572e-05	4.57345e-05	5.18691e-05	3.50227e-05	6.16223e-05	4.74361e-05	3.4561e-05	4.20511e-05	3.88886e-05	4.56792e-05	4.28855e-05	3.99795e-05	3.3654e-05
tr|A8HQ48|A8HQ48_CHLRE	3.84691e-05	3.44953e-05	4.54572e-05	4.57345e-05	5.18691e-05	3.50227e-05	6.16223e-05	4.74361e-05	3.4561e-05	4.20511e-05	3.88886e-05	4.56792e-05	4.28855e-05	3.99795e-05	3.3654e-05
tr|A0A2K3D8R8|A0A2K3D8R8_CHLRE	4.74106e-05	5.0364e-05	5.08505e-05	5.74135e-05	5.72086e-05	5.58591e-05	1.99497e-05	4.20066e-05	1.63605e-05	3.78838e-05	3.63681e-05	4.53619e-05	3.52244e-05	2.65606e-05	2.73292e-05
tr|Q6V9B3|Q6V9B3_CHLRE	0.000125181	0.000113919	0.000117495	0.000112373	0.000135666	0.000101078	0.000176444	0.000137165	0.000127801	0.000134488	0.000145472	0.000159243	0.000131571	0.000113605	0.000134304
tr|Q6UKY5|Q6UKY5_CHLRE	0.00123101	0.00118715	0.0014138	0.000893098	0.00106244	0.000953151	0.00111275	0.000937291	0.000768299	0.000795561	0.000795777	0.000682015	0.000354742	0.000341211	0.000394322
tr|A8I0I1|A8I0I1_CHLRE	0.000232478	0.000227038	0.000216115	0.000130039	0.000120955	0.000125461	0.00017201	0.000128878	0.000130536	0.00011744	0.000104063	6.78843e-05	0.000395546	0.000376836	0.000382609
tr|A8JFZ4|A8JFZ4_CHLRE	0.000202535	0.000205853	0.000221508	0.000306696	0.000296395	0.000312545	0.000325845	0.000240038	0.000211593	0.000253822	0.000363681	0.000329905	0.000139482	0.000128251	0.000138598
tr|A8IV67|A8IV67_CHLRE	3.40608e-05	3.80928e-05	3.81764e-05	6.13392e-05	5.61189e-05	6.64989e-05	6.69422e-05	4.48642e-05	4.84849e-05	7.501e-05	7.38164e-05	3.29905e-05	1.52806e-05	4.03753e-05	3.77924e-05
tr|A0A2K3DMT5|A0A2K3DMT5_CHLRE	5.07377e-05	4.7566e-05	5.66289e-05	2.90012e-05	2.23386e-05	2.2388e-05	4.96525e-05	4.88649e-05	3.87879e-05	3.72398e-05	2.80502e-05	2.2332e-05	0.000150724	0.000136168	0.000145235
tr|A8JGJ6|A8JGJ6_CHLRE	6.61253e-05	5.63597e-05	4.58425e-05	2.8216e-05	3.487e-05	4.61059e-05	0.000169794	0.00012602	0.000111142	6.28872e-05	5.65326e-05	5.7099e-05	7.24474e-05	8.74798e-05	0.000147188
tr|A8IXV0|A8IXV0_CHLRE	1.95049e-05	1.89065e-05	1.7528e-05	0.000107466	9.64373e-05	0.000108615	3.63971e-05	2.57184e-05	3.43124e-05	9.6225e-05	9.4341e-05	0.000120225	1.59467e-05	1.52001e-05	1.55777e-05
tr|Q9LD42|Q9LD42_CHLRE	0.000117279	0.000119515	0.000114028	3.31232e-05	3.08926e-05	2.44273e-05	2.75305e-05	2.44324e-05	2.61073e-05	2.68218e-05	2.22529e-05	2.15073e-05	0.000113251	0.00011123	0.000105022
A8ILK1|CFA52_CHLRE	3.04842e-05	2.97787e-05	3.14734e-05	1.66843e-05	2.05951e-05	2.25653e-05	2.56242e-05	1.6917e-05	1.86232e-05	3.06859e-05	2.96346e-05	2.64876e-05	3.64735e-05	4.1167e-05	4.80214e-05
tr|A0A2K3D260|A0A2K3D260_CHLRE	3.04842e-05	2.97787e-05	3.14734e-05	1.66843e-05	2.05951e-05	2.25653e-05	2.56242e-05	1.6917e-05	1.86232e-05	3.06859e-05	2.96346e-05	2.64876e-05	3.64735e-05	4.1167e-05	4.80214e-05
tr|A8INE5|A8INE5_CHLRE	5.24012e-06	1.32705e-05	7.74314e-06	1.95304e-05	2.04316e-05	7.49221e-06	2.92152e-05	1.90887e-05	4.89822e-05	1.03044e-05	2.27571e-05	1.80813e-05	1.68211e-05	4.03753e-06	1.90914e-05
tr|A0A2K3D7C4|A0A2K3D7C4_CHLRE	4.36677e-05	3.84125e-05	3.85231e-05	3.97478e-05	4.75648e-05	4.21603e-05	3.03235e-05	2.05461e-05	1.74048e-06	3.43606e-05	2.72581e-05	4.21898e-06	0.000221922	0.000187231	0.000169832
tr|A8I0E2|A8I0E2_CHLRE	0.000116031	0.000129507	0.000121348	0.000113846	0.00010461	0.000123245	0.000176444	0.000129163	0.000135758	0.000108727	0.000137551	0.000129424	9.07674e-05	8.74798e-05	8.74536e-05
tr|A8JC99|A8JC99_CHLRE	6.32142e-05	6.11563e-05	6.89563e-05	2.09535e-05	2.10854e-05	2.1324e-05	1.47628e-05	1.2802e-05	1.31034e-05	5.94776e-05	3.92487e-05	4.15554e-05	2.36495e-05	3.90295e-05	4.56789e-05
tr|A0A2K3CRF7|A0A2K3CRF7_CHLRE	6.32142e-05	6.11563e-05	6.89563e-05	2.09535e-05	2.10854e-05	2.1324e-05	1.47628e-05	1.2802e-05	1.31034e-05	5.94776e-05	3.92487e-05	4.15554e-05	2.36495e-05	3.90295e-05	4.56789e-05
tr|A0A2K3DJN8|A0A2K3DJN8_CHLRE	4.03406e-05	4.11706e-05	3.5942e-05	4.41151e-05	4.46227e-05	4.52192e-05	5.58591e-05	3.74345e-05	4.72417e-05	3.32999e-05	3.31274e-05	7.7718e-06	3.98877e-05	5.22504e-05	4.2946e-05
tr|A8IHL6|A8IHL6_CHLRE	4.03406e-05	4.11706e-05	3.5942e-05	4.41151e-05	4.46227e-05	4.52192e-05	5.58591e-05	3.74345e-05	4.72417e-05	3.32999e-05	3.31274e-05	7.7718e-06	3.98877e-05	5.22504e-05	4.2946e-05
tr|A0A2K3CZM2|A0A2K3CZM2_CHLRE	5.15694e-05	5.0364e-05	7.62757e-05	8.29306e-05	8.39059e-05	9.26551e-05	8.64486e-05	7.14399e-05	6.2906e-05	9.96345e-05	9.57813e-05	8.62829e-05	3.0686e-05	8.78757e-06	3.26389e-05
tr|A8HSD3|A8HSD3_CHLRE	5.15694e-05	5.0364e-05	7.62757e-05	8.29306e-05	8.39059e-05	9.26551e-05	8.64486e-05	7.14399e-05	6.2906e-05	9.96345e-05	9.57813e-05	8.62829e-05	3.0686e-05	8.78757e-06	3.26389e-05
tr|A0A2K3DTG8|A0A2K3DTG8_CHLRE	3.42271e-06	3.2137e-06	3.15504e-06	4.36244e-06	5.27408e-06	5.89623e-06	3.77714e-06	2.689e-06	3.5307e-06	3.78838e-06	3.74483e-06	4.6948e-06	6.70346e-06	7.40214e-06	7.33985e-06
tr|A8J1K0|A8J1K0_CHLRE	1.45559e-05	2.61413e-05	2.81604e-05	2.83142e-05	1.99413e-05	2.0393e-05	2.85945e-05	3.02905e-05	3.35665e-05	4.01569e-05	4.14092e-05	2.69e-05	6.41201e-05	6.61047e-05	8.15973e-05
tr|A8J9E6|A8J9E6_CHLRE	7.15318e-06	7.2748e-06	6.97268e-06	8.09677e-06	7.73678e-06	9.17685e-06	1.00635e-05	6.11525e-06	9.14997e-06	4.73548e-06	4.75306e-06	7.93041e-06	1.16582e-05	1.48439e-05	1.22982e-05
tr|A8JDK2|A8JDK2_CHLRE	0.000115199	0.000119115	0.00011634	0.000132493	0.000125859	0.000124131	0.000114821	9.60152e-05	8.80187e-05	0.000116682	0.000130349	0.000104047	8.07746e-05	7.56047e-05	9.37003e-05
tr|A8JC42|A8JC42_CHLRE	1.414e-06	1.48294e-06	1.11717e-06	2.48792e-07	4.37509e-07	5.18691e-07	2.24766e-06	2.05747e-06	5.91764e-06	9.81192e-07	1.20267e-06	9.54821e-06	5.74583e-06	1.08063e-06	4.52885e-07
tr|A0A2K3DQI7|A0A2K3DQI7_CHLRE	3.14823e-05	3.95717e-05	3.45167e-05	3.13566e-05	3.27996e-05	3.77714e-05	1.61814e-05	3.51484e-06	2.11344e-05	4.24299e-05	3.63681e-05	3.23561e-05	1.94026e-05	1.91189e-05	1.83887e-05
tr|A0A2K3D822|A0A2K3D822_CHLRE	5.40647e-05	6.11563e-05	6.12517e-05	5.93763e-05	5.25774e-05	8.29019e-05	7.27055e-05	5.97237e-05	6.34033e-05	4.35664e-05	4.0329e-05	4.50447e-05	5.87073e-05	4.55212e-05	6.32477e-05
tr|A0A2K3DCQ1|A0A2K3DCQ1_CHLRE	2.0503e-05	2.17445e-05	2.26131e-05	4.42624e-06	4.25523e-06	5.27558e-06	6.07357e-06	1.22019e-05	1.65346e-05	1.68583e-06	1.69238e-06	1.16418e-05	5.78746e-06	7.67922e-06	5.34872e-06
tr|A8J4W8|A8J4W8_CHLRE	2.50361e-05	3.14575e-05	4.16049e-05	4.59308e-05	4.5222e-05	4.92092e-05	5.80757e-05	4.00063e-05	5.14686e-05	4.01569e-05	4.21294e-05	5.61473e-05	5.28782e-05	5.81879e-05	7.3789e-05
tr|A8JJ55|A8JJ55_CHLRE	4.69947e-05	4.79657e-05	3.8369e-05	1.18753e-05	1.44928e-05	1.29894e-05	5.94057e-05	4.68646e-05	3.67988e-05	3.67094e-05	1.66357e-05	3.04528e-05	7.82765e-05	0.000105292	9.40907e-05
tr|A0A2K3E513|A0A2K3E513_CHLRE	2.0503e-05	6.35546e-05	3.69436e-05	4.51456e-05	4.68021e-05	2.36293e-05	6.42823e-05	4.34354e-05	2.34717e-05	1.78054e-05	2.86264e-05	2.04287e-05	3.43917e-05	2.00293e-05	2.45573e-05
tr|A8JFX7|A8JFX7_CHLRE	2.0503e-05	6.35546e-05	3.69436e-05	4.51456e-05	4.68021e-05	2.36293e-05	6.42823e-05	4.34354e-05	2.34717e-05	1.78054e-05	2.86264e-05	2.04287e-05	3.43917e-05	2.00293e-05	2.45573e-05
tr|A0A2K3DEK4|A0A2K3DEK4_CHLRE	6.48777e-05	6.27551e-05	4.04492e-05	1.0992e-05	1.60729e-05	1.22358e-05	1.09945e-05	7.97269e-06	5.49496e-06	1.08348e-05	1.10184e-05	7.10565e-06	4.28855e-05	4.78962e-05	4.88022e-05
tr|A8J6F2|A8J6F2_CHLRE	2.25824e-05	2.41827e-05	2.41155e-05	8.78377e-05	0.00012041	0.000109058	8.20153e-05	6.00095e-05	6.26574e-05	9.50884e-05	0.000111265	0.00010024	4.70491e-05	3.74065e-05	3.94322e-05
tr|A8JE07|A8JE07_CHLRE	0.000515694	0.000471663	0.000477686	0.00026842	0.000218482	0.000295255	0.000353774	0.000256326	0.000305828	0.000212528	0.000230091	0.000412381	0.000711983	0.00084709	0.000679327
tr|A0A2K3DV02|A0A2K3DV02_CHLRE	3.38944e-07	3.45753e-07	3.51716e-07	1.29058e-06	1.32942e-06	1.47628e-06	1.39648e-06	6.71535e-07	1.34266e-06	6.66756e-07	6.19338e-07	2.2681e-06	9.07674e-07	1.33793e-06	1.06974e-06
tr|A8IUC3|A8IUC3_CHLRE	0.000607189	0.000591577	0.000558585	0.000427902	0.000491449	0.000392343	0.000576324	0.000497221	0.000405284	0.000477336	0.000608535	0.000475825	0.000238577	0.00024146	0.000306868
tr|A8IJK0|A8IJK0_CHLRE	5.3233e-05	4.59671e-05	4.5072e-05	3.08659e-05	3.62321e-05	3.85694e-05	9.88617e-05	3.20051e-05	2.58586e-05	5.1522e-05	5.72527e-05	4.6948e-05	4.37182e-05	3.99795e-05	1.84668e-05
tr|A0A2K3DM34|A0A2K3DM34_CHLRE	2.28735e-05	1.75475e-05	1.74124e-05	3.43009e-05	6.42915e-06	2.30086e-05	2.21663e-05	1.35164e-05	1.0965e-05	3.60275e-05	3.70882e-05	2.49015e-05	2.53149e-05	1.96335e-05	2.35422e-05
tr|D5LAZ4|D5LAZ4_CHLRE	2.28735e-05	1.75475e-05	1.74124e-05	3.43009e-05	6.42915e-06	2.30086e-05	2.21663e-05	1.35164e-05	1.0965e-05	3.60275e-05	3.70882e-05	2.49015e-05	2.53149e-05	1.96335e-05	2.35422e-05
A8HYJ1|TOC34_CHLRE	2.28735e-05	1.75475e-05	1.74124e-05	3.43009e-05	6.42915e-06	2.30086e-05	2.21663e-05	1.35164e-05	1.0965e-05	3.60275e-05	3.70882e-05	2.49015e-05	2.53149e-05	1.96335e-05	2.35422e-05
tr|A0A2K3CPA4|A0A2K3CPA4_CHLRE	0.000380948	0.000370135	0.000404492	0.000253699	0.000230469	0.000261562	0.000487659	0.000382918	0.000290909	0.000234501	0.000233332	0.000291205	0.000220673	0.000224043	0.00019599
tr|A8IJ79|A8IJ79_CHLRE	0.000116447	9.35332e-05	0.000131364	8.19491e-05	7.73678e-05	5.23125e-05	0.000292595	0.000204604	0.000182999	6.0993e-05	6.44543e-05	4.85341e-05	0.000110753	0.000104105	0.000110098
tr|A0A2K3DD95|A0A2K3DD95_CHLRE	4.44994e-05	4.87651e-05	4.73834e-05	1.4476e-05	3.81935e-05	3.67517e-05	1.87084e-05	8.4299e-06	9.52293e-06	3.47395e-05	3.6008e-05	6.72499e-05	6.7451e-05	5.62088e-05	2.81491e-05
tr|A8J9T0|A8J9T0_CHLRE	0.000294029	0.000243426	0.000287382	8.24399e-08	1.28583e-07	1.68021e-07	0.00021989	0.000164883	0.000153411	1.61006e-07	2.46295e-07	2.63924e-06	9.9511e-06	1.5398e-05	1.69832e-05
O20032|RR18_CHLRE	0.000287375	0.000304183	0.000315889	0.000211007	0.000195054	0.000203487	0.000244273	0.000182886	0.000187226	0.000144337	0.000187962	0.000140844	0.000449673	0.000447295	0.000464597
tr|A0A218N8N4|A0A218N8N4_CHLRE	0.000287375	0.000304183	0.000315889	0.000211007	0.000195054	0.000203487	0.000244273	0.000182886	0.000187226	0.000144337	0.000187962	0.000140844	0.000449673	0.000447295	0.000464597
tr|A0A2K3D196|A0A2K3D196_CHLRE	6.0303e-05	7.31477e-05	6.85711e-05	8.7347e-05	8.28162e-05	8.64486e-05	6.91588e-05	6.00095e-05	5.86792e-05	7.23581e-05	7.52567e-05	5.48784e-05	2.80629e-05	2.52939e-05	2.27614e-05
tr|A8IRT8|A8IRT8_CHLRE	9.31577e-05	9.39329e-05	0.00010093	7.90049e-05	8.0092e-05	8.06853e-05	0.000148071	0.000116304	0.00010244	9.01635e-05	8.71394e-05	7.48631e-05	8.20237e-05	8.39173e-05	8.97961e-05
tr|A8IMN5|A8IMN5_CHLRE	0.000113536	0.000110721	0.000114799	0.000146233	0.000140025	0.000147184	0.000138761	0.000109446	0.000107661	0.000137518	0.000122067	0.000121177	0.000202353	0.000202272	0.000201846
tr|A0A2K3CN11|A0A2K3CN11_CHLRE	6.23824e-05	5.8758e-05	6.08665e-05	6.82092e-05	6.15673e-05	4.65492e-05	7.40354e-05	6.00095e-05	5.669e-05	7.08428e-05	7.16559e-05	5.83678e-05	0.000104091	9.65841e-05	9.7214e-05
tr|A8JHN9|A8JHN9_CHLRE	0.000116863	0.000117916	0.000103242	0.00014476	0.000144928	0.000154277	8.60052e-05	5.48658e-05	0.000106418	0.000154945	0.000150513	0.00042507	0.000102009	0.000113209	9.05769e-05
tr|A0A2K3D5H4|A0A2K3D5H4_CHLRE	0.000116863	0.000117916	0.000103242	0.00014476	0.000144928	0.000154277	8.60052e-05	5.48658e-05	0.000106418	0.000154945	0.000150513	0.00042507	0.000102009	0.000113209	9.05769e-05
P14224|PSAG_CHLRE	0.000116863	0.000117916	0.000103242	0.00014476	0.000144928	0.000154277	8.60052e-05	5.48658e-05	0.000106418	0.000154945	0.000150513	0.00042507	0.000102009	0.000113209	9.05769e-05
tr|A0A2K3DRJ6|A0A2K3DRJ6_CHLRE	9.60689e-05	9.59314e-05	0.00010016	8.19491e-05	7.40987e-05	7.49221e-05	0.000115265	8.17272e-05	0.000103434	8.78905e-05	9.03801e-05	8.66001e-05	7.74437e-05	7.83756e-05	8.39398e-05
tr|A2PZD2|A2PZD2_CHLRE	0.000129339	0.000116717	0.000118266	3.82266e-05	4.09177e-05	4.39779e-05	4.19386e-05	3.97206e-05	6.3652e-05	5.872e-05	9.4341e-05	8.31107e-05	3.9513e-05	4.43337e-05	3.78315e-05
tr|A0A2K3D1N2|A0A2K3D1N2_CHLRE	4.44994e-05	4.4768e-05	4.23754e-05	2.25237e-05	3.48155e-05	2.40283e-05	2.94368e-05	1.9746e-05	3.65502e-05	4.43241e-05	4.0329e-05	2.67413e-05	2.26086e-05	1.92376e-05	2.79539e-05
tr|A8JHT4|A8JHT4_CHLRE	4.44994e-05	4.4768e-05	4.23754e-05	2.25237e-05	3.48155e-05	2.40283e-05	2.94368e-05	1.9746e-05	3.65502e-05	4.43241e-05	4.0329e-05	2.67413e-05	2.26086e-05	1.92376e-05	2.79539e-05
tr|Q84V17|Q84V17_CHLRE	4.44994e-05	4.4768e-05	4.23754e-05	2.25237e-05	3.48155e-05	2.40283e-05	2.94368e-05	1.9746e-05	3.65502e-05	4.43241e-05	4.0329e-05	2.67413e-05	2.26086e-05	1.92376e-05	2.79539e-05
tr|Q3HTK2|Q3HTK2_CHLRE	0.000112288	0.000115118	0.000105168	8.0477e-05	7.73678e-05	9.35418e-05	9.97483e-06	6.0581e-06	4.50039e-05	6.85698e-05	5.07713e-05	0.000172249	2.81879e-05	4.27503e-05	3.17019e-05
tr|A0A2K3DT03|A0A2K3DT03_CHLRE	0.000112288	0.000115118	0.000105168	8.0477e-05	7.73678e-05	9.35418e-05	9.97483e-06	6.0581e-06	4.50039e-05	6.85698e-05	5.07713e-05	0.000172249	2.81879e-05	4.27503e-05	3.17019e-05
tr|A0A2K3CZF8|A0A2K3CZF8_CHLRE	5.28171e-05	7.11491e-05	5.89403e-05	0.000101087	0.000116596	0.000118368	7.44788e-05	5.42943e-05	5.54468e-05	0.000157976	0.000144032	0.000151947	5.28782e-05	4.94795e-05	5.03639e-05
tr|A8JAP4|A8JAP4_CHLRE	1.98376e-05	1.61085e-05	1.7605e-05	3.00807e-05	1.65088e-05	1.01965e-05	2.00827e-05	1.95745e-05	1.25812e-05	1.52672e-05	2.15688e-05	1.04364e-05	1.72375e-05	1.85251e-05	1.19858e-05
tr|A0A2K3CXI7|A0A2K3CXI7_CHLRE	1.98376e-05	1.61085e-05	1.7605e-05	3.00807e-05	1.65088e-05	1.01965e-05	2.00827e-05	1.95745e-05	1.25812e-05	1.52672e-05	2.15688e-05	1.04364e-05	1.72375e-05	1.85251e-05	1.19858e-05
tr|A0A2K3D261|A0A2K3D261_CHLRE	4.13387e-05	4.55674e-05	4.69982e-05	1.66843e-05	1.61274e-05	1.9595e-05	4.52192e-05	4.45785e-05	5.49496e-05	6.78121e-05	3.78084e-05	3.8066e-05	3.17686e-05	2.28793e-05	2.07702e-05
tr|A8JGI1|A8JGI1_CHLRE	0.000173007	0.000142698	0.000164879	6.96813e-05	5.93879e-05	0.00020393	0.00021856	0.000184315	0.000154654	0.00019245	0.000194803	0.00014814	0.000120329	0.000128647	0.000125324
tr|A8JB14|A8JB14_CHLRE	7.02842e-06	7.31477e-06	6.70302e-06	5.49599e-06	6.32018e-06	7.00455e-06	1.05068e-05	4.91506e-06	5.27118e-06	4.96278e-06	4.64503e-06	9.231e-06	4.33019e-06	4.27503e-06	4.4898e-06
tr|A0A2K3D1K8|A0A2K3D1K8_CHLRE	7.02842e-06	7.31477e-06	6.70302e-06	5.49599e-06	6.32018e-06	7.00455e-06	1.05068e-05	4.91506e-06	5.27118e-06	4.96278e-06	4.64503e-06	9.231e-06	4.33019e-06	4.27503e-06	4.4898e-06
tr|Q70DX8|Q70DX8_CHLRE	6.90365e-05	8.19414e-05	8.28246e-05	7.55699e-05	8.55404e-05	8.82219e-05	8.11286e-05	6.97253e-05	5.27118e-05	7.38735e-06	7.99378e-06	5.7099e-06	2.8854e-05	2.83815e-05	1.89743e-05
tr|A0A2K3DE20|A0A2K3DE20_CHLRE	1.82988e-06	1.63483e-05	1.62182e-05	1.41816e-05	1.48742e-05	1.13491e-05	1.96393e-06	1.3545e-06	1.82999e-06	7.84196e-05	9.61414e-05	6.97876e-05	3.83471e-06	5.0667e-06	4.17747e-06
Q8HTL3|RK23_CHLRE	0.000111041	0.000101927	0.000110176	5.88856e-05	6.37467e-05	6.47256e-05	9.35418e-05	7.17256e-05	7.38462e-05	6.36449e-05	6.01334e-05	8.24763e-05	0.000129489	0.000154376	0.000141331
tr|A0A218N8V2|A0A218N8V2_CHLRE	0.000111041	0.000101927	0.000110176	5.88856e-05	6.37467e-05	6.47256e-05	9.35418e-05	7.17256e-05	7.38462e-05	6.36449e-05	6.01334e-05	8.24763e-05	0.000129489	0.000154376	0.000141331
tr|A0A2K3DY86|A0A2K3DY86_CHLRE	7.27795e-05	7.03497e-05	7.24234e-05	5.44692e-05	4.79462e-05	4.92092e-05	9.84184e-05	5.60089e-05	5.49496e-05	6.44025e-05	6.01334e-05	4.9803e-05	3.03946e-05	3.02419e-05	3.04526e-05
tr|A8IRT7|A8IRT7_CHLRE	7.27795e-05	7.03497e-05	7.24234e-05	5.44692e-05	4.79462e-05	4.92092e-05	9.84184e-05	5.60089e-05	5.49496e-05	6.44025e-05	6.01334e-05	4.9803e-05	3.03946e-05	3.02419e-05	3.04526e-05
tr|A8HQT1|A8HQT1_CHLRE	9.06624e-05	7.15489e-05	7.08825e-05	5.93763e-05	6.70157e-05	5.31991e-05	8.46753e-05	0.000102016	6.9868e-05	8.48598e-05	0.000101903	0.000101826	3.08942e-05	3.22211e-05	3.15458e-05
tr|A8JBJ1|A8JBJ1_CHLRE	4.44994e-05	3.25767e-05	3.13193e-05	5.2997e-05	4.96352e-05	9.08818e-05	0.000162257	0.00012802	0.000185486	5.45527e-05	4.46499e-05	0.000122446	0.000129073	0.000152001	0.000142503
tr|A0A2K3CSD7|A0A2K3CSD7_CHLRE	4.44994e-05	3.25767e-05	3.13193e-05	5.2997e-05	4.96352e-05	9.08818e-05	0.000162257	0.00012802	0.000185486	5.45527e-05	4.46499e-05	0.000122446	0.000129073	0.000152001	0.000142503
tr|A8J635|A8J635_CHLRE	8.23447e-05	8.83369e-05	9.09145e-05	6.03578e-05	6.10225e-05	5.45291e-05	0.000123245	0.000106303	8.60296e-05	6.02353e-05	5.50922e-05	8.62829e-06	0.000185698	0.00017021	0.000196771
tr|A0A218N8Z8|A0A218N8Z8_CHLRE	0.000122269	0.000127109	0.0001252	7.3607e-05	7.51884e-05	7.66954e-05	7.8912e-05	5.77234e-05	6.78789e-05	6.78121e-05	7.38164e-05	8.43796e-05	0.000236911	0.000245814	0.000241278
P48270|RR4_CHLRE	0.000122269	0.000127109	0.0001252	7.3607e-05	7.51884e-05	7.66954e-05	7.8912e-05	5.77234e-05	6.78789e-05	6.78121e-05	7.38164e-05	8.43796e-05	0.000236911	0.000245814	0.000241278
tr|A8JEB2|A8JEB2_CHLRE	0.000182988	0.000187066	0.000185681	0.000156538	9.37131e-05	0.000144081	0.000145411	0.000103445	9.67212e-05	0.000128426	0.000127828	0.000112612	6.41201e-05	6.65005e-05	5.11447e-05
tr|A8J355|A8J355_CHLRE	4.53312e-05	4.7566e-05	4.69982e-05	7.90049e-05	7.62781e-05	7.93553e-05	3.35598e-05	1.74313e-05	2.19798e-05	5.94776e-05	6.7695e-05	5.4244e-05	4.74655e-05	7.32297e-05	7.3789e-05
tr|A8HT91|A8HT91_CHLRE	7.07e-05	7.31477e-05	0.000115569	7.0172e-05	6.2657e-05	7.00455e-05	4.04757e-05	7.20114e-05	4.64958e-05	5.30374e-05	4.82507e-05	0.000116101	9.4931e-05	4.23545e-05	4.33364e-05
tr|A0A2K3D7R4|A0A2K3D7R4_CHLRE	1.52629e-05	1.55089e-05	2.57334e-05	2.48792e-05	2.6207e-05	4.11406e-05	1.78217e-05	1.4488e-05	1.23823e-05	5.07643e-05	5.25717e-05	3.00087e-05	9.74292e-06	8.11464e-06	8.27686e-06
tr|A8J1A3|A8J1A3_CHLRE	0.000148054	0.000149093	0.000147158	0.000129548	0.00012041	0.000109945	0.000107285	7.20114e-05	4.92308e-05	6.28872e-05	6.69749e-05	6.62982e-05	0.000449673	0.00041167	0.000413843
tr|A0A2K3DE61|A0A2K3DE61_CHLRE	0.000148054	0.000149093	0.000147158	0.000129548	0.00012041	0.000109945	0.000107285	7.20114e-05	4.92308e-05	6.28872e-05	6.69749e-05	6.62982e-05	0.000449673	0.00041167	0.000413843
tr|A0A2K3E0W8|A0A2K3E0W8_CHLRE	9.27418e-05	8.99357e-05	7.93576e-05	0.000231126	0.000240821	0.000234076	9.26551e-05	7.45832e-05	6.93707e-05	0.000198511	0.000206686	0.000152898	4.99637e-05	4.51253e-05	4.37268e-05
tr|A8JC51|A8JC51_CHLRE	0.000182572	0.000177873	0.000201476	0.000159973	0.000165632	0.000165361	0.000279739	0.000209747	0.000227257	0.000280719	0.000272941	0.000275978	0.000118247	0.00012548	0.000126886
tr|A0A2K3E1Q2|A0A2K3E1Q2_CHLRE	2.52025e-05	2.71806e-05	2.76211e-05	2.39959e-05	2.8005e-05	2.65552e-05	3.41804e-05	2.55755e-05	2.37949e-05	2.97767e-05	3.70882e-05	2.91205e-05	1.79037e-05	1.66251e-05	1.51873e-05
tr|A0A2K3DKL0|A0A2K3DKL0_CHLRE	3.49757e-05	3.66938e-05	3.38618e-05	3.49879e-05	3.38893e-05	4.185e-05	2.78409e-05	2.2575e-05	3.77934e-05	3.40955e-05	3.17231e-05	0.000105316	1.79453e-05	1.02917e-05	1.72955e-05
tr|A8IX17|A8IX17_CHLRE	0.000159283	0.000168679	0.000176436	0.00011679	0.000108969	0.000117038	0.000255356	0.000205175	0.000222782	0.000151535	0.000156635	0.000135451	0.000170709	0.000166251	0.000126495
tr|A0A2K3DYV4|A0A2K3DYV4_CHLRE	0.000159283	0.000168679	0.000176436	0.00011679	0.000108969	0.000117038	0.000255356	0.000205175	0.000222782	0.000151535	0.000156635	0.000135451	0.000170709	0.000166251	0.000126495
tr|A0A2K3CYM5|A0A2K3CYM5_CHLRE	1.03971e-05	1.05125e-05	1.24044e-05	1.7862e-05	1.71081e-05	1.53834e-05	1.23245e-05	1.48023e-05	1.06169e-05	1.34109e-05	1.28188e-05	9.80199e-06	9.74292e-06	5.77921e-06	9.9947e-06
tr|A8IUV2|A8IUV2_CHLRE	1.03971e-05	1.05125e-05	1.24044e-05	1.7862e-05	1.71081e-05	1.53834e-05	1.23245e-05	1.48023e-05	1.06169e-05	1.34109e-05	1.28188e-05	9.80199e-06	9.74292e-06	5.77921e-06	9.9947e-06
tr|A8J843|A8J843_CHLRE	0.00012726	0.000109122	0.000119036	0.000105503	0.000119321	0.000116595	0.000158267	0.000122877	0.00012258	0.000167068	0.000204165	0.00020175	6.87001e-05	7.63964e-05	7.76931e-05
tr|Q6QIW0|Q6QIW0_CHLRE	0.00012726	0.000109122	0.000119036	0.000105503	0.000119321	0.000116595	0.000158267	0.000122877	0.00012258	0.000167068	0.000204165	0.00020175	6.87001e-05	7.63964e-05	7.76931e-05
tr|A8J8U1|A8J8U1_CHLRE	2.88207e-05	2.92591e-05	1.78362e-05	5.79042e-05	6.04776e-05	6.20656e-05	3.43134e-05	2.79759e-05	3.28205e-05	3.53456e-05	3.59e-05	5.17063e-05	5.8291e-05	7.63964e-05	6.51998e-05
tr|A0A2K3CTP8|A0A2K3CTP8_CHLRE	2.88207e-05	2.92591e-05	1.78362e-05	5.79042e-05	6.04776e-05	6.20656e-05	3.43134e-05	2.79759e-05	3.28205e-05	3.53456e-05	3.59e-05	5.17063e-05	5.8291e-05	7.63964e-05	6.51998e-05
tr|A8JAF1|A8JAF1_CHLRE	5.61441e-05	5.63597e-05	7.08825e-05	2.1984e-05	2.35372e-05	1.94177e-05	4.15396e-05	2.78901e-05	3.95338e-05	3.52699e-05	3.29113e-05	3.29905e-05	3.7223e-05	4.07711e-05	4.72406e-05
tr|A0A2K3CWA6|A0A2K3CWA6_CHLRE	5.61441e-05	5.63597e-05	7.08825e-05	2.1984e-05	2.35372e-05	1.94177e-05	4.15396e-05	2.78901e-05	3.95338e-05	3.52699e-05	3.29113e-05	3.29905e-05	3.7223e-05	4.07711e-05	4.72406e-05
tr|A0A2K3D3X9|A0A2K3D3X9_CHLRE	2.93613e-06	6.59529e-06	4.96948e-06	2.22784e-05	1.78709e-05	2.15013e-05	1.25905e-05	9.63009e-06	1.13131e-05	2.16696e-05	2.12087e-05	2.06508e-05	1.94858e-05	2.06627e-05	1.89743e-05
tr|A8JFQ7|A8JFQ7_CHLRE	0.000267828	0.000275803	0.000268121	0.000283142	0.000322002	0.000351114	0.000274419	0.000218606	0.000217809	0.000354972	0.000303187	0.000310238	0.000186947	0.000190793	0.000178421
Q9SPI9|PSBW_CHLRE	0.000267828	0.000275803	0.000268121	0.000283142	0.000322002	0.000351114	0.000274419	0.000218606	0.000217809	0.000354972	0.000303187	0.000310238	0.000186947	0.000190793	0.000178421
tr|A8IP00|A8IP00_CHLRE	9.06624e-05	9.19343e-05	9.86191e-05	2.14442e-05	9.58924e-05	9.62017e-05	3.97663e-05	3.11478e-05	3.8042e-05	4.35664e-05	4.32096e-05	8.24763e-05	9.90947e-05	0.000113209	9.9947e-05
tr|A8ISV8|A8ISV8_CHLRE	8.10971e-05	9.43326e-05	9.78486e-05	8.7347e-05	3.98281e-05	5.23125e-05	0.000212796	0.000189459	0.000145206	0.000104938	0.000103343	9.26272e-05	6.91164e-05	7.2438e-05	5.85627e-05
tr|A0A2K3CSB1|A0A2K3CSB1_CHLRE	2.35805e-05	3.3576e-05	3.44396e-05	3.54295e-05	3.487e-05	4.92092e-05	3.8791e-05	1.40022e-05	6.93707e-06	1.82979e-05	1.77519e-05	2.50918e-05	3.1144e-05	2.04647e-05	1.67099e-05
tr|Q8VZZ5|Q8VZZ5_CHLRE	8.81671e-05	8.27409e-05	9.47668e-05	7.16442e-05	6.91951e-05	7.8912e-05	7.04888e-05	5.14367e-05	7.70786e-05	8.29656e-05	0.000100102	9.48477e-05	9.9511e-05	9.10423e-05	9.33099e-05
tr|A0A2K3D4W9|A0A2K3D4W9_CHLRE	1.59283e-05	1.29507e-05	1.35986e-05	2.12479e-05	2.05406e-05	1.44081e-05	1.58267e-05	1.23448e-05	1.0418e-05	2.06846e-05	2.72941e-05	2.79468e-05	9.11837e-06	1.01334e-05	9.09673e-06
tr|A0A2K3DNK1|A0A2K3DNK1_CHLRE	2.13764e-05	2.19443e-05	2.33065e-05	2.24256e-05	2.53352e-05	3.30278e-05	2.07033e-05	1.84886e-05	1.98415e-05	2.37532e-05	2.2289e-05	1.77324e-05	2.32748e-05	2.32356e-05	3.69335e-05
tr|Q6QJE1|Q6QJE1_CHLRE	2.13764e-05	2.19443e-05	2.33065e-05	2.24256e-05	2.53352e-05	3.30278e-05	2.07033e-05	1.84886e-05	1.98415e-05	2.37532e-05	2.2289e-05	1.77324e-05	2.32748e-05	2.32356e-05	3.69335e-05
tr|A8J8S4|A8J8S4_CHLRE	0.000114368	0.00011192	0.000110176	9.7652e-05	9.86167e-05	9.75317e-05	5.9849e-05	4.42927e-05	6.19115e-05	7.53888e-05	7.56168e-05	0.000111343	3.00199e-05	5.26462e-05	2.85005e-05
tr|A0A2K3CTM9|A0A2K3CTM9_CHLRE	0.000114368	0.00011192	0.000110176	9.7652e-05	9.86167e-05	9.75317e-05	5.9849e-05	4.42927e-05	6.19115e-05	7.53888e-05	7.56168e-05	0.000111343	3.00199e-05	5.26462e-05	2.85005e-05
tr|A8HRZ9|A8HRZ9_CHLRE	1.89227e-05	2.14247e-05	1.94156e-05	1.74694e-05	1.74895e-05	1.88857e-05	3.25845e-05	2.43467e-05	2.34219e-05	1.79948e-05	1.90122e-05	5.04374e-05	2.53566e-05	3.38836e-05	2.08093e-05
tr|A8IP37|A8IP37_CHLRE	4.53312e-05	5.71591e-05	4.31459e-05	5.05435e-05	5.24139e-05	5.63024e-05	3.02792e-05	2.0689e-05	2.61073e-05	4.35664e-05	3.92487e-05	6.82015e-05	5.57928e-05	6.13546e-05	6.48094e-05
tr|A8J933|A8J933_CHLRE	2.11684e-05	2.03055e-05	2.20352e-05	1.3053e-05	1.47653e-05	1.51174e-05	3.59094e-05	3.00047e-05	2.75991e-05	2.64808e-05	2.80142e-05	2.53139e-05	2.81879e-05	2.87377e-05	2.63142e-05
tr|A0A2K3CS35|A0A2K3CS35_CHLRE	1.29339e-05	1.36303e-05	1.86452e-05	2.6106e-05	9.7527e-06	1.08172e-05	7.7582e-05	5.68661e-05	4.89822e-06	8.82694e-06	9.36208e-06	7.54975e-06	7.41128e-06	8.27298e-06	1.4992e-05
tr|A0A2K3CS44|A0A2K3CS44_CHLRE	1.29339e-05	1.36303e-05	1.86452e-05	2.6106e-05	9.7527e-06	1.08172e-05	7.7582e-05	5.68661e-05	4.89822e-06	8.82694e-06	9.36208e-06	7.54975e-06	7.41128e-06	8.27298e-06	1.4992e-05
tr|A8IUG8|A8IUG8_CHLRE	0.000116863	0.000127109	0.000115954	9.96148e-05	9.58924e-05	8.37886e-05	0.000160041	0.00013745	0.000138741	0.000157218	0.000147633	0.000137355	7.07819e-05	6.41255e-05	6.12956e-05
tr|A0A2K3CY77|A0A2K3CY77_CHLRE	0.000116863	0.000127109	0.000115954	9.96148e-05	9.58924e-05	8.37886e-05	0.000160041	0.00013745	0.000138741	0.000157218	0.000147633	0.000137355	7.07819e-05	6.41255e-05	6.12956e-05
tr|A8J7H8|A8J7H8_CHLRE	0.000150134	0.000144697	0.000146388	6.62463e-05	6.70157e-05	8.77785e-05	0.000144081	9.57294e-05	0.000147195	0.000109863	0.000109104	0.00023252	6.95328e-05	9.34174e-05	6.51998e-05
tr|A8I074|A8I074_CHLRE	9.39895e-05	9.83297e-05	0.000101701	8.19491e-05	8.82646e-05	9.62017e-05	0.000166247	0.000121162	0.00014272	0.000134109	0.000125668	0.000128155	7.24474e-05	6.68963e-05	6.98848e-05
tr|A8IS63|A8IS63_CHLRE	1.37241e-05	1.48694e-05	1.37142e-05	4.42624e-07	6.15673e-07	5.8519e-07	2.72645e-05	2.5004e-05	2.42176e-05	1.62901e-05	1.67077e-05	1.63366e-05	1.73624e-05	1.09647e-05	1.80763e-05
tr|A0A2K3CUX5|A0A2K3CUX5_CHLRE	1.37241e-05	1.48694e-05	1.37142e-05	4.42624e-07	6.15673e-07	5.8519e-07	2.72645e-05	2.5004e-05	2.42176e-05	1.62901e-05	1.67077e-05	1.63366e-05	1.73624e-05	1.09647e-05	1.80763e-05
tr|A0A2K3DGL4|A0A2K3DGL4_CHLRE	3.83444e-05	3.99714e-05	4.04492e-05	5.34878e-05	5.14332e-05	5.00958e-05	5.67457e-05	4.57215e-05	4.10257e-05	6.28872e-05	5.90531e-05	5.93195e-05	3.64319e-05	3.77628e-05	3.94322e-05
tr|A0A2K3DRI8|A0A2K3DRI8_CHLRE	6.07189e-05	5.95574e-05	6.12517e-05	1.35928e-05	1.06789e-05	2.92595e-05	6.78289e-05	5.14367e-05	5.02254e-05	4.20511e-05	3.78084e-05	1.30376e-05	3.3892e-05	3.83565e-05	3.5528e-05
tr|A8HQ74|A8HQ74_CHLRE	1.62194e-05	1.10721e-05	1.61797e-05	1.90888e-05	2.16848e-05	1.69794e-05	2.25653e-05	1.62597e-05	1.24818e-05	2.26167e-05	2.50976e-05	1.99846e-05	1.95275e-05	2.02668e-05	1.83106e-05
tr|A0A2K3E6E9|A0A2K3E6E9_CHLRE	1.62194e-05	1.10721e-05	1.61797e-05	1.90888e-05	2.16848e-05	1.69794e-05	2.25653e-05	1.62597e-05	1.24818e-05	2.26167e-05	2.50976e-05	1.99846e-05	1.95275e-05	2.02668e-05	1.83106e-05
tr|G3BLB8|G3BLB8_CHLRE	0.000131419	0.000115517	0.000119422	0.000101087	9.53476e-05	0.000102408	7.27055e-05	5.17225e-05	5.51982e-05	0.000119334	0.000123507	0.000104999	0.000212346	0.00019871	0.000208874
P08739|NU5M_CHLRE	0.000131419	0.000115517	0.000119422	0.000101087	9.53476e-05	0.000102408	7.27055e-05	5.17225e-05	5.51982e-05	0.000119334	0.000123507	0.000104999	0.000212346	0.00019871	0.000208874
tr|B2XY87|B2XY87_CHLRE	0.000131419	0.000115517	0.000119422	0.000101087	9.53476e-05	0.000102408	7.27055e-05	5.17225e-05	5.51982e-05	0.000119334	0.000123507	0.000104999	0.000212346	0.00019871	0.000208874
tr|A8IY95|A8IY95_CHLRE	3.41024e-05	3.4975e-05	3.60576e-05	4.21032e-05	4.46227e-05	4.83225e-05	1.45411e-05	1.6917e-05	9.34888e-06	7.19793e-05	6.62547e-05	6.154e-05	1.06173e-05	1.10042e-05	9.79949e-06
tr|A8III5|A8III5_CHLRE	3.43103e-05	3.17773e-05	2.30753e-05	1.18753e-05	7.57332e-06	1.99497e-05	2.44273e-05	0.000500079	6.11656e-05	8.78905e-07	1.01903e-05	0.000188427	0.00058291	5.85838e-05	2.98279e-05
tr|A8JGX0|A8JGX0_CHLRE	9.44053e-05	9.35332e-05	9.47668e-05	7.40977e-05	6.64709e-05	5.36424e-05	4.96525e-05	3.22908e-05	4.4258e-05	3.78838e-05	3.88886e-05	4.37759e-05	2.69388e-05	2.85398e-05	2.58457e-05
tr|Q8GUQ9|Q8GUQ9_CHLRE	0.000623824	0.000635546	0.000608665	0.000495621	0.000536671	0.000496525	0.000430469	0.00029719	0.000280964	0.000473548	0.0004501	0.000393348	0.000528782	0.000510629	0.000538777
tr|A8IRE0|A8IRE0_CHLRE	4.53312e-05	4.59671e-05	4.27606e-05	4.72066e-05	4.74014e-05	5.09825e-05	7.18188e-05	5.40085e-05	6.91221e-05	4.43241e-05	4.46499e-05	3.23561e-05	6.37037e-05	7.16464e-05	7.61315e-05
tr|A0A2K3CP83|A0A2K3CP83_CHLRE	4.53312e-05	4.59671e-05	4.27606e-05	4.72066e-05	4.74014e-05	5.09825e-05	7.18188e-05	5.40085e-05	6.91221e-05	4.43241e-05	4.46499e-05	3.23561e-05	6.37037e-05	7.16464e-05	7.61315e-05
tr|A0A218N9B1|A0A218N9B1_CHLRE	9.81483e-06	1.08323e-05	9.78486e-06	5.20156e-07	7.24642e-07	6.96022e-07	1.03295e-05	7.37259e-06	1.52417e-06	7.76619e-07	8.06579e-07	4.37759e-06	3.93464e-05	5.10629e-05	4.06035e-05
P59776|RR19_CHLRE	9.81483e-06	1.08323e-05	9.78486e-06	5.20156e-07	7.24642e-07	6.96022e-07	1.03295e-05	7.37259e-06	1.52417e-06	7.76619e-07	8.06579e-07	4.37759e-06	3.93464e-05	5.10629e-05	4.06035e-05
tr|A0A2K3DMQ6|A0A2K3DMQ6_CHLRE	2.58263e-05	0.00125111	2.46163e-05	2.0659e-05	1.70536e-05	2.07477e-05	0.00299245	2.06604e-05	1.90707e-05	1.96617e-05	1.69598e-05	2.31251e-05	1.09504e-05	1.46064e-05	1.33913e-05
tr|A8HQ21|A8HQ21_CHLRE	3.3229e-05	7.31477e-05	6.78006e-05	2.15423e-05	2.95305e-05	2.03487e-05	2.67769e-05	1.66026e-05	1.80762e-05	1.09484e-05	1.3719e-05	1.54167e-05	8.70201e-05	9.97507e-05	6.55902e-05
tr|A8HNX3|A8HNX3_CHLRE	0.00243707	0.00243026	0.00237687	0.0014476	0.00143294	0.00146741	0.00172454	0.00140022	0.00142222	0.00179569	0.00174999	0.00150043	0.00196108	0.00193564	0.0019599
tr|A8J3U6|A8J3U6_CHLRE	2.76978e-05	2.71006e-05	2.79292e-05	3.93061e-05	3.71038e-05	4.27366e-05	4.52192e-05	3.28623e-05	2.68532e-05	4.16722e-05	4.10491e-05	3.77488e-05	1.62382e-05	1.45272e-05	1.52263e-05
tr|A0A2K3CV50|A0A2K3CV50_CHLRE	2.76978e-05	2.71006e-05	2.79292e-05	3.93061e-05	3.71038e-05	4.27366e-05	4.52192e-05	3.28623e-05	2.68532e-05	4.16722e-05	4.10491e-05	3.77488e-05	1.62382e-05	1.45272e-05	1.52263e-05
tr|A8IXG3|A8IXG3_CHLRE	0.000262006	0.000253419	0.000252711	0.000265967	0.000258256	0.000234519	0.000199497	0.000132021	7.38462e-05	0.000194723	0.000184001	0.000154484	0.000145727	0.000131022	0.000142112
tr|A8J7I9|A8J7I9_CHLRE	0.000204614	0.000180271	0.000190304	0.000174694	0.000179253	0.000158711	0.000308555	0.000248039	0.000186232	0.000305344	0.000281583	0.000218879	8.24401e-05	7.95631e-05	7.76931e-05
tr|A0A2K3CPR8|A0A2K3CPR8_CHLRE	0.000195049	0.000187866	0.000233835	0.000194813	0.000187971	0.000175557	0.000365744	0.000256612	0.0002561	0.000240941	0.00026898	0.000167807	0.000420528	0.000380003	0.000378315
tr|A8JDE3|A8JDE3_CHLRE	0.000195049	0.000187866	0.000233835	0.000194813	0.000187971	0.000175557	0.000365744	0.000256612	0.0002561	0.000240941	0.00026898	0.000167807	0.000420528	0.000380003	0.000378315
tr|A8JDE6|A8JDE6_CHLRE	0.000195049	0.000187866	0.000233835	0.000194813	0.000187971	0.000175557	0.000365744	0.000256612	0.0002561	0.000240941	0.00026898	0.000167807	0.000420528	0.000380003	0.000378315
tr|A8IMS6|A8IMS6_CHLRE	8.1513e-05	0.000103526	0.00010016	0.000101578	8.3361e-05	0.000103295	9.62017e-05	7.17256e-05	7.31003e-05	8.37233e-05	9.9022e-05	0.000106902	1.21995e-05	1.9396e-05	1.79983e-05
tr|A0A2K3DRG2|A0A2K3DRG2_CHLRE	8.1513e-05	0.000103526	0.00010016	0.000101578	8.3361e-05	0.000103295	9.62017e-05	7.17256e-05	7.31003e-05	8.37233e-05	9.9022e-05	0.000106902	1.21995e-05	1.9396e-05	1.79983e-05
tr|A8JCW1|A8JCW1_CHLRE	6.23824e-05	3.96117e-05	5.54732e-05	3.77849e-05	8.55404e-05	6.91588e-05	9.53151e-05	6.45816e-05	5.59441e-05	0.000111	0.000127468	8.31107e-05	2.27335e-05	2.39085e-05	2.68217e-05
tr|A8JFJ1|A8JFJ1_CHLRE	2.33726e-05	2.802e-05	2.30368e-05	3.00807e-05	3.07292e-05	2.82399e-05	3.95447e-05	3.62915e-05	3.30692e-05	2.72764e-05	2.34772e-05	2.36326e-05	6.7451e-05	6.96672e-05	8.12069e-05
tr|A0A2K3CS22|A0A2K3CS22_CHLRE	1.52629e-05	1.14318e-05	1.35601e-05	1.48686e-05	1.50377e-05	1.60041e-05	1.59154e-05	2.51468e-05	1.50179e-05	9.8498e-06	1.20627e-05	1.55119e-05	8.41056e-06	8.19381e-06	1.00337e-05
tr|A8IMN3|A8IMN3_CHLRE	9.89801e-05	9.95289e-05	0.000104783	0.000111883	0.000117141	0.000121915	0.000154277	0.000121448	0.000112634	9.58461e-05	9.57813e-05	7.83525e-05	0.000164464	0.00017021	0.000171784
tr|A8JBF2|A8JBF2_CHLRE	0.000112704	0.000133105	0.000126741	5.00528e-05	2.6098e-05	4.2648e-05	5.27558e-05	2.16891e-05	3.20746e-05	4.77336e-05	8.56991e-05	7.26426e-05	4.33019e-05	3.64961e-05	4.17747e-05
tr|A0A2K3CSJ6|A0A2K3CSJ6_CHLRE	0.000112704	0.000133105	0.000126741	5.00528e-05	2.6098e-05	4.2648e-05	5.27558e-05	2.16891e-05	3.20746e-05	4.77336e-05	8.56991e-05	7.26426e-05	4.33019e-05	3.64961e-05	4.17747e-05
tr|A8J6K8|A8J6K8_CHLRE	1.05634e-05	1.05125e-05	8.74474e-06	7.16442e-06	8.17265e-06	1.36101e-05	2.18116e-05	1.40308e-05	2.63559e-05	2.00784e-05	1.95884e-05	0.000138306	4.49673e-05	9.30215e-05	3.13506e-05
P14225|PSAK_CHLRE	1.05634e-05	1.05125e-05	8.74474e-06	7.16442e-06	8.17265e-06	1.36101e-05	2.18116e-05	1.40308e-05	2.63559e-05	2.00784e-05	1.95884e-05	0.000138306	4.49673e-05	9.30215e-05	3.13506e-05
tr|A8IWJ6|A8IWJ6_CHLRE	4.65788e-05	4.39686e-05	4.08345e-05	5.34878e-05	4.28247e-05	5.40858e-05	3.20081e-05	2.27465e-05	2.85937e-05	4.16722e-05	3.63681e-05	0.000101826	5.28782e-05	5.14587e-05	5.42681e-05
tr|Q94KS3|Q94KS3_CHLRE	8.10971e-05	8.55389e-05	9.28406e-05	8.29306e-05	0.000106244	8.95518e-05	8.82219e-05	6.74392e-05	5.54468e-05	0.000102665	0.000116666	0.000104047	4.62164e-05	4.39378e-05	5.15352e-05
tr|A8J2W2|A8J2W2_CHLRE	2.09605e-05	2.19443e-05	2.51171e-05	3.41046e-05	2.76236e-05	2.58902e-05	2.1723e-05	1.3745e-05	2.08858e-05	3.23907e-05	2.67179e-05	2.41402e-05	2.17342e-05	2.28398e-05	2.36203e-05
tr|D9I2J1|D9I2J1_CHLRE	2.47866e-05	2.38629e-05	2.7467e-05	2.061e-05	2.13579e-05	2.1856e-05	3.41361e-05	2.82045e-05	2.44911e-05	2.97009e-05	2.7042e-05	1.93819e-05	3.7098e-05	3.44773e-05	3.7402e-05
tr|A8JJR9|A8JJR9_CHLRE	5.78077e-05	6.11563e-05	6.85711e-05	7.55699e-05	8.39059e-05	5.76324e-05	7.84687e-05	6.74392e-05	5.54468e-05	0.000116682	0.000146553	0.000118639	2.27335e-05	2.31168e-05	2.21367e-05
tr|A0A2K3E6L7|A0A2K3E6L7_CHLRE	5.78077e-05	6.11563e-05	6.85711e-05	7.55699e-05	8.39059e-05	5.76324e-05	7.84687e-05	6.74392e-05	5.54468e-05	0.000116682	0.000146553	0.000118639	2.27335e-05	2.31168e-05	2.21367e-05
tr|A8HQF3|A8HQF3_CHLRE	5.78077e-05	6.11563e-05	6.85711e-05	7.55699e-05	8.39059e-05	5.76324e-05	7.84687e-05	6.74392e-05	5.54468e-05	0.000116682	0.000146553	0.000118639	2.27335e-05	2.31168e-05	2.21367e-05
tr|Q6JIY9|Q6JIY9_CHLRE	5.78077e-05	6.11563e-05	6.85711e-05	7.55699e-05	8.39059e-05	5.76324e-05	7.84687e-05	6.74392e-05	5.54468e-05	0.000116682	0.000146553	0.000118639	2.27335e-05	2.31168e-05	2.21367e-05
tr|Q84X78|Q84X78_CHLRE	1.35162e-05	1.38701e-05	1.20962e-05	1.97758e-05	1.25314e-05	1.49844e-05	1.43638e-05	1.07731e-05	1.55649e-05	9.39519e-06	9.21805e-06	2.40133e-05	8.20237e-06	1.03709e-05	7.30081e-06
tr|A8IVN6|A8IVN6_CHLRE	4.78265e-05	4.35689e-05	4.39163e-05	5.20156e-05	5.99328e-05	4.96525e-05	3.56877e-05	2.46896e-05	1.94934e-05	3.18603e-05	3.22992e-05	2.28079e-05	2.24837e-05	2.16522e-05	2.54162e-05
tr|A8IVX4|A8IVX4_CHLRE	8.98306e-06	8.9536e-06	8.5136e-06	6.18299e-06	5.61189e-06	6.87155e-06	1.12161e-05	7.71551e-06	1.01197e-05	6.62967e-06	5.90531e-06	7.20081e-06	1.95691e-05	2.20877e-05	2.20196e-05
P29763|RLA1_CHLRE	0.00038885	0.000399714	0.000423754	0.000314547	0.000333444	0.000267769	0.000292152	0.000208319	0.000165097	0.000224651	0.000279782	0.000238547	9.99274e-05	0.000100147	0.00010268
tr|A8JCC6|A8JCC6_CHLRE	0.00038885	0.000399714	0.000423754	0.000314547	0.000333444	0.000267769	0.000292152	0.000208319	0.000165097	0.000224651	0.000279782	0.000238547	9.99274e-05	0.000100147	0.00010268
tr|A0A2K3DU84|A0A2K3DU84_CHLRE	3.02763e-05	2.98587e-05	3.01251e-05	1.49668e-05	1.35121e-05	1.7068e-05	2.75749e-05	2.34323e-05	1.92448e-05	2.29576e-05	2.49175e-05	2.00798e-05	4.49673e-05	4.19586e-05	3.7363e-05
tr|A0A2K3DU93|A0A2K3DU93_CHLRE	3.02763e-05	2.98587e-05	3.01251e-05	1.49668e-05	1.35121e-05	1.7068e-05	2.75749e-05	2.34323e-05	1.92448e-05	2.29576e-05	2.49175e-05	2.00798e-05	4.49673e-05	4.19586e-05	3.7363e-05
tr|A0A2K3E3K1|A0A2K3E3K1_CHLRE	0.00026866	0.000275003	0.000255023	0.000190397	0.000151466	0.000169351	0.000443326	0.000357199	0.000363015	0.000322392	0.000309309	0.000269	0.000120329	9.1834e-05	8.19877e-05
tr|A8JGR1|A8JGR1_CHLRE	0.00026866	0.000275003	0.000255023	0.000190397	0.000151466	0.000169351	0.000443326	0.000357199	0.000363015	0.000322392	0.000309309	0.000269	0.000120329	9.1834e-05	8.19877e-05
tr|A8ILX2|A8ILX2_CHLRE	5.36489e-05	4.7566e-05	2.3422e-05	1.26113e-05	2.15213e-05	3.77714e-05	7.35921e-05	4.97221e-06	3.13287e-05	2.34122e-05	4.53701e-06	5.58301e-05	2.81046e-05	3.8119e-05	1.48359e-05
Q39573|YPTC5_CHLRE	5.36489e-05	4.7566e-05	4.66129e-05	1.26113e-05	2.15213e-05	1.56051e-05	7.35921e-05	4.97221e-06	3.13287e-05	2.34122e-05	4.53701e-06	5.58301e-05	2.81046e-05	3.8119e-05	1.48359e-05
tr|Q6UKY9|Q6UKY9_CHLRE	3.18566e-05	3.12976e-05	3.32454e-05	4.79918e-05	5.00166e-05	5.27558e-05	7.09321e-05	4.68646e-05	4.37607e-05	6.51602e-05	6.12136e-05	6.97876e-05	3.57657e-06	3.8792e-06	4.56789e-06
tr|A0A2K3DXQ0|A0A2K3DXQ0_CHLRE	2.0711e-05	1.90264e-05	2.07254e-05	1.90397e-05	2.09765e-05	1.47628e-05	2.15456e-05	1.65169e-05	1.40731e-05	1.44337e-05	1.7932e-05	1.4021e-05	1.44478e-05	1.3023e-05	1.18687e-05
tr|A8IYJ5|A8IYJ5_CHLRE	5.36489e-05	5.39614e-05	4.69982e-05	2.5419e-05	2.53352e-05	3.01018e-05	3.05008e-05	2.45182e-05	2.24274e-05	3.32999e-05	3.55759e-05	4.44103e-05	1.34902e-05	1.87231e-05	1.82716e-05
tr|A8J8A6|A8J8A6_CHLRE	0.000428359	0.000411706	0.000439163	0.000340064	0.000422254	0.000419386	0.00041052	0.000314335	0.000280964	0.000481125	0.000468104	0.000399693	0.000150307	0.000153189	0.000150701
tr|A8JID7|A8JID7_CHLRE	2.01287e-05	4.7566e-05	4.35311e-05	1.67333e-05	1.34576e-05	1.83094e-05	2.63336e-05	2.0146e-05	2.25766e-05	1.35245e-05	3.18671e-05	2.08411e-05	2.31498e-05	2.96877e-05	2.24881e-05
tr|A8JGS4|A8JGS4_CHLRE	6.44618e-05	6.39543e-05	6.08665e-05	3.81284e-05	4.46227e-05	5.05392e-05	0.000121028	8.28702e-05	0.000124818	7.99349e-05	7.59769e-05	7.0422e-05	3.97628e-05	5.54171e-05	4.41172e-05
tr|A8IS22|A8IS22_CHLRE	1.11872e-05	1.15517e-05	9.86191e-06	5.79042e-06	8.39059e-06	1.31224e-05	8.1572e-06	2.09176e-05	1.30039e-05	5.94776e-06	1.3683e-05	3.5211e-05	1.01176e-05	1.69418e-05	2.79539e-05
tr|A0A2K3CV04|A0A2K3CV04_CHLRE	1.11872e-05	1.15517e-05	9.86191e-06	5.79042e-06	8.39059e-06	1.31224e-05	8.1572e-06	2.09176e-05	1.30039e-05	5.94776e-06	1.3683e-05	3.5211e-05	1.01176e-05	1.69418e-05	2.79539e-05
tr|A0A2K3DXF9|A0A2K3DXF9_CHLRE	1.78414e-05	1.85467e-05	1.78362e-05	2.05609e-05	1.97233e-05	1.98167e-05	3.48454e-05	2.34037e-05	1.89464e-05	2.59883e-05	2.54577e-05	2.55042e-05	9.9511e-06	1.03709e-05	1.07365e-05
tr|A8HWY2|A8HWY2_CHLRE	6.19665e-06	5.99571e-06	3.10496e-06	6.62463e-07	9.31682e-07	9.88617e-07	4.78792e-06	2.16606e-06	1.04678e-05	9.50884e-07	1.40791e-06	1.6749e-05	1.20329e-05	2.99252e-05	1.16345e-05
tr|A8IK09|A8IK09_CHLRE	6.19665e-06	5.99571e-06	3.10496e-06	6.62463e-07	9.31682e-07	9.88617e-07	4.78792e-06	2.16606e-06	1.04678e-05	9.50884e-07	1.40791e-06	1.6749e-05	1.20329e-05	2.99252e-05	1.16345e-05
tr|A8HSA7|A8HSA7_CHLRE	6.19665e-06	5.99571e-06	3.10496e-06	6.62463e-07	9.31682e-07	9.88617e-07	4.78792e-06	2.16606e-06	1.04678e-05	9.50884e-07	1.40791e-06	1.6749e-05	1.20329e-05	2.99252e-05	1.16345e-05
P50564|H33_CHLRE	6.19665e-06	5.99571e-06	3.10496e-06	6.62463e-07	9.31682e-07	9.88617e-07	4.78792e-06	2.16606e-06	1.04678e-05	9.50884e-07	1.40791e-06	1.6749e-05	1.20329e-05	2.99252e-05	1.16345e-05
tr|A8J9M0|A8J9M0_CHLRE	6.19665e-06	5.99571e-06	3.10496e-06	6.62463e-07	9.31682e-07	9.88617e-07	4.78792e-06	2.16606e-06	1.04678e-05	9.50884e-07	1.40791e-06	1.6749e-05	1.20329e-05	2.99252e-05	1.16345e-05
Q6LCW8|H32_CHLRE	6.19665e-06	5.99571e-06	3.10496e-06	6.62463e-07	9.31682e-07	9.88617e-07	4.78792e-06	2.16606e-06	1.04678e-05	9.50884e-07	1.40791e-06	1.6749e-05	1.20329e-05	2.99252e-05	1.16345e-05
tr|A0A2K3DMY7|A0A2K3DMY7_CHLRE	6.19665e-06	5.99571e-06	3.10496e-06	6.62463e-07	9.31682e-07	9.88617e-07	4.78792e-06	2.16606e-06	1.04678e-05	9.50884e-07	1.40791e-06	1.6749e-05	1.20329e-05	2.99252e-05	1.16345e-05
tr|A7UCH9|A7UCH9_CHLRE	0.000123101	0.000113919	0.000120577	4.40661e-05	4.91449e-05	4.41553e-05	3.06338e-05	2.10605e-05	1.94934e-05	6.5539e-05	5.72527e-05	5.51957e-05	2.52317e-05	2.30773e-05	5.50489e-05
tr|A0A2K3CXG4|A0A2K3CXG4_CHLRE	4.53312e-05	4.79657e-05	4.77686e-05	2.18858e-05	3.21458e-05	3.90127e-05	6.64989e-05	5.88665e-05	4.94795e-05	6.74332e-05	6.7335e-05	5.8685e-05	2.40242e-05	2.54523e-05	2.70169e-05
tr|A0A2K3DII1|A0A2K3DII1_CHLRE	2.97772e-05	3.12976e-05	3.13193e-05	3.646e-05	2.69698e-05	3.34711e-05	3.30721e-05	2.5204e-05	2.42673e-05	3.82627e-05	3.63681e-05	3.00721e-05	2.20673e-05	2.00689e-05	2.16291e-05
tr|A8JH97|A8JH97_CHLRE	3.16487e-05	3.23769e-05	3.32839e-05	3.2338e-05	2.55532e-05	2.72202e-05	4.23376e-05	3.54342e-05	3.40637e-05	3.93992e-05	3.70882e-05	2.73758e-05	2.45238e-05	2.43835e-05	2.13559e-05
tr|A0A2K3DZS6|A0A2K3DZS6_CHLRE	9.02465e-05	8.63383e-05	8.86031e-05	4.69122e-05	3.97191e-05	4.21603e-05	0.000105068	7.88696e-05	5.94251e-05	4.84913e-05	4.68104e-05	4.50447e-05	7.07819e-05	7.91673e-05	7.06656e-05
tr|A8JBU2|A8JBU2_CHLRE	9.02465e-05	8.63383e-05	8.86031e-05	4.69122e-05	3.97191e-05	4.21603e-05	0.000105068	7.88696e-05	5.94251e-05	4.84913e-05	4.68104e-05	4.50447e-05	7.07819e-05	7.91673e-05	7.06656e-05
tr|A8JEP1|A8JEP1_CHLRE	0.000251193	0.000275403	0.000261187	0.000189906	0.00019015	0.000185754	0.000298802	0.00019746	0.000186978	0.000163279	0.000146913	0.000136403	0.000277299	0.000286585	0.000274854
tr|A0A2K3D9Z5|A0A2K3D9Z5_CHLRE	2.06278e-05	1.8187e-05	1.71813e-05	1.35928e-05	1.29128e-05	1.23245e-05	2.59346e-05	1.29449e-05	1.17358e-05	1.76539e-05	1.95523e-05	1.40527e-05	2.78131e-05	1.69418e-05	2.6197e-05
tr|A8J8I4|A8J8I4_CHLRE	1.8382e-05	1.36303e-05	1.27126e-05	2.4045e-05	1.86336e-05	2.24323e-05	1.55164e-05	1.31735e-05	2.02642e-05	1.45095e-05	1.63116e-05	4.9803e-05	1.0534e-06	1.33397e-05	1.14002e-05
tr|A0A2K3D6R0|A0A2K3D6R0_CHLRE	3.1815e-05	3.24168e-05	5.31619e-06	6.96813e-06	7.3009e-06	8.46753e-06	5.36424e-06	3.37196e-06	8.75215e-06	4.01569e-06	3.49278e-06	2.26175e-05	8.32728e-05	8.62923e-05	8.12069e-05
tr|A8IY20|A8IY20_CHLRE	3.1815e-05	3.24168e-05	5.31619e-06	6.96813e-06	7.3009e-06	8.46753e-06	5.36424e-06	3.37196e-06	8.75215e-06	4.01569e-06	3.49278e-06	2.26175e-05	8.32728e-05	8.62923e-05	8.12069e-05
tr|A0A2K3D6R2|A0A2K3D6R2_CHLRE	3.1815e-05	3.24168e-05	5.31619e-06	6.96813e-06	7.3009e-06	8.46753e-06	5.36424e-06	3.37196e-06	8.75215e-06	4.01569e-06	3.49278e-06	2.26175e-05	8.32728e-05	8.62923e-05	8.12069e-05
tr|A0A2K3D6Q9|A0A2K3D6Q9_CHLRE	3.1815e-05	3.24168e-05	5.31619e-06	6.96813e-06	7.3009e-06	8.46753e-06	5.36424e-06	3.37196e-06	8.75215e-06	4.01569e-06	3.49278e-06	2.26175e-05	8.32728e-05	8.62923e-05	8.12069e-05
tr|A8JB12|A8JB12_CHLRE	3.66393e-05	4.197e-05	3.92935e-05	1.22188e-05	1.9015e-05	9.26551e-06	3.41804e-05	2.74329e-05	2.98369e-05	1.19713e-05	1.11625e-05	1.08805e-05	3.23515e-05	3.18252e-05	3.98226e-05
tr|A7UCH8|A7UCH8_CHLRE	3.66393e-05	4.197e-05	3.92935e-05	1.22188e-05	1.9015e-05	9.26551e-06	3.41804e-05	2.74329e-05	2.98369e-05	1.19713e-05	1.11625e-05	1.08805e-05	3.23515e-05	3.18252e-05	3.98226e-05
tr|A0A2K3D1I6|A0A2K3D1I6_CHLRE	3.66393e-05	4.197e-05	3.92935e-05	1.22188e-05	1.9015e-05	9.26551e-06	3.41804e-05	2.74329e-05	2.98369e-05	1.19713e-05	1.11625e-05	1.08805e-05	3.23515e-05	3.18252e-05	3.98226e-05
tr|A8JBC8|A8JBC8_CHLRE	0.000220002	0.000231035	0.000225745	0.000241431	0.000223931	0.000241169	0.000208807	0.000157168	0.000164849	0.000248897	0.000232972	0.000203336	0.000147809	0.000131418	0.00014914
tr|Q3HTK3|Q3HTK3_CHLRE	9.191e-05	9.03354e-05	8.5136e-05	7.3607e-05	5.99328e-05	4.61059e-05	5.76324e-05	3.37196e-05	5.71873e-05	5.49316e-05	5.94132e-05	4.50447e-05	9.40983e-05	6.72922e-05	8.70632e-05
tr|A8IYF5|A8IYF5_CHLRE	9.191e-05	9.03354e-05	8.5136e-05	7.3607e-05	5.99328e-05	4.61059e-05	5.76324e-05	3.37196e-05	5.71873e-05	5.49316e-05	5.94132e-05	4.50447e-05	9.40983e-05	6.72922e-05	8.70632e-05
tr|Q9AU05|Q9AU05_CHLRE	0.0002566	0.000193861	0.000207254	0.000176657	0.000180343	0.00017866	0.000151617	0.000124305	0.000110396	0.000168583	0.000171758	0.000109122	0.000188197	0.000195939	0.000272121
tr|A0A2K3E3L6|A0A2K3E3L6_CHLRE	3.27715e-06	3.46153e-06	3.21668e-06	3.05224e-06	3.33989e-06	3.82147e-06	3.05895e-06	2.09462e-06	3.00855e-06	2.9663e-06	2.81223e-06	6.72499e-06	1.2824e-06	1.41314e-06	1.2142e-06
tr|A0A2K3DT94|A0A2K3DT94_CHLRE	4.04238e-05	4.39686e-05	4.19902e-05	4.85806e-05	4.8818e-05	4.83225e-05	2.69542e-05	2.02889e-05	2.09853e-05	4.9249e-05	4.64503e-05	4.34586e-05	1.31571e-05	1.34189e-05	1.17516e-05
tr|A8JHK3|A8JHK3_CHLRE	4.04238e-05	4.39686e-05	4.19902e-05	4.85806e-05	4.8818e-05	4.83225e-05	2.69542e-05	2.02889e-05	2.09853e-05	4.9249e-05	4.64503e-05	4.34586e-05	1.31571e-05	1.34189e-05	1.17516e-05
tr|C5HJD6|C5HJD6_CHLRE	6.23824e-05	5.11634e-05	5.93256e-05	3.84719e-05	4.22254e-05	3.60867e-05	6.33956e-05	5.02937e-05	3.97825e-05	4.54606e-05	4.24894e-05	3.11189e-05	0.000107838	0.000107272	0.000111659
tr|A0A218N8B5|A0A218N8B5_CHLRE	6.23824e-05	5.11634e-05	5.93256e-05	3.84719e-05	4.22254e-05	3.60867e-05	6.33956e-05	5.02937e-05	3.97825e-05	4.54606e-05	4.24894e-05	3.11189e-05	0.000107838	0.000107272	0.000111659
O20030|YCF4_CHLRE	6.23824e-05	5.11634e-05	5.93256e-05	3.84719e-05	4.22254e-05	3.60867e-05	6.33956e-05	5.02937e-05	3.97825e-05	4.54606e-05	4.24894e-05	3.11189e-05	0.000107838	0.000107272	0.000111659
tr|A8HYQ6|A8HYQ6_CHLRE	4.15883e-05	4.55674e-05	3.85231e-05	4.59798e-05	3.95556e-05	3.63527e-05	4.31799e-05	3.02905e-05	3.13287e-05	3.08753e-05	3.1687e-05	2.86446e-05	3.23515e-05	2.73919e-05	3.16629e-05
tr|A0A2K3D197|A0A2K3D197_CHLRE	3.65561e-05	3.60143e-05	3.56724e-05	6.28113e-05	4.72379e-05	4.96525e-05	4.04313e-05	2.43753e-05	2.71018e-05	4.77336e-05	4.78906e-05	4.02865e-05	4.37182e-05	3.50315e-05	3.56451e-05
tr|A8ITQ2|A8ITQ2_CHLRE	0.000236221	0.000215846	0.000236147	0.000239468	0.000269153	0.000276635	0.000287275	0.000176599	0.000202393	0.000295115	0.000303187	0.000278516	0.000230666	0.000201085	0.000215901
tr|A8ITQ1|A8ITQ1_CHLRE	0.000236221	0.000215846	0.000236147	0.000239468	0.000269153	0.000276635	0.000287275	0.000176599	0.000202393	0.000295115	0.000303187	0.000278516	0.000230666	0.000201085	0.000215901
tr|Q84XS2|Q84XS2_CHLRE	2.29983e-05	2.74604e-05	2.4154e-05	8.34213e-06	8.17265e-06	1.00635e-05	2.1457e-05	1.64883e-05	1.40979e-05	1.65174e-05	1.88322e-05	2.07142e-05	1.57386e-05	1.64668e-05	1.72565e-05
tr|A8HXD3|A8HXD3_CHLRE	3.36865e-05	3.14575e-05	2.86997e-05	4.32809e-05	4.27157e-05	4.47759e-05	2.57572e-05	2.24321e-05	2.48641e-05	3.9778e-05	3.67282e-05	4.78997e-05	2.32748e-05	2.19293e-05	2.27614e-05
tr|A8JGS2|A8JGS2_CHLRE	0.000136409	0.000119914	0.000129438	7.7042e-05	7.68229e-05	8.68919e-05	9.57584e-05	5.60089e-05	6.16628e-05	5.68258e-05	5.97733e-05	6.154e-05	0.000193609	0.00017298	0.000172565
tr|A0A2K3DRJ8|A0A2K3DRJ8_CHLRE	2.28735e-05	2.22241e-05	2.88538e-05	1.94813e-05	1.86881e-05	2.92152e-05	3.52444e-05	3.05763e-05	2.61073e-05	1.94723e-05	1.90122e-05	1.94771e-05	4.33019e-05	4.1167e-05	4.60693e-05
tr|A8IMW9|A8IMW9_CHLRE	2.28735e-05	2.22241e-05	2.88538e-05	1.94813e-05	1.86881e-05	2.92152e-05	3.52444e-05	3.05763e-05	2.61073e-05	1.94723e-05	1.90122e-05	1.94771e-05	4.33019e-05	4.1167e-05	4.60693e-05
Q08363|PSBF_CHLRE	7.40271e-05	7.39471e-05	7.16529e-05	5.25063e-05	6.2657e-05	4.74359e-05	7.62521e-05	6.22956e-05	7.43435e-05	4.62183e-05	5.8693e-05	4.37759e-05	4.13866e-05	4.51253e-05	4.37268e-05
tr|A0A218N8X5|A0A218N8X5_CHLRE	7.40271e-05	7.39471e-05	7.16529e-05	5.25063e-05	6.2657e-05	4.74359e-05	7.62521e-05	6.22956e-05	7.43435e-05	4.62183e-05	5.8693e-05	4.37759e-05	4.13866e-05	4.51253e-05	4.37268e-05
tr|A8JIE0|A8JIE0_CHLRE	3.02347e-05	3.24168e-05	3.27061e-05	3.33685e-05	2.49538e-05	3.24071e-05	4.31799e-05	3.34339e-05	2.73505e-05	3.652e-05	3.30193e-05	3.55282e-05	2.77715e-05	2.66794e-05	2.38155e-05
tr|A0A2K3DG79|A0A2K3DG79_CHLRE	3.02347e-05	3.24168e-05	3.27061e-05	3.33685e-05	2.49538e-05	3.24071e-05	4.31799e-05	3.34339e-05	2.73505e-05	3.652e-05	3.30193e-05	3.55282e-05	2.77715e-05	2.66794e-05	2.38155e-05
tr|A0A2K3DSC9|A0A2K3DSC9_CHLRE	9.06624e-05	9.07352e-05	9.24554e-05	8.78377e-05	7.68229e-05	8.55619e-05	0.00019861	0.000153167	0.000153163	9.73615e-05	0.000102263	0.000120542	0.000102009	0.000106084	0.00011244
tr|A8JBI1|A8JBI1_CHLRE	3.09833e-05	2.28637e-05	2.72743e-05	0.000331232	5.42664e-05	5.18691e-05	4.38006e-05	3.25766e-05	3.13287e-05	5.22797e-05	4.82507e-05	0.000409209	1.99022e-05	2.1771e-05	2.06141e-05
tr|A0A2K3CSE2|A0A2K3CSE2_CHLRE	3.09833e-05	2.28637e-05	2.72743e-05	0.000331232	5.42664e-05	5.18691e-05	4.38006e-05	3.25766e-05	3.13287e-05	5.22797e-05	4.82507e-05	0.000409209	1.99022e-05	2.1771e-05	2.06141e-05
tr|A8IW48|A8IW48_CHLRE	2.91534e-05	2.96188e-05	2.88923e-05	6.47742e-05	6.64709e-05	6.1179e-05	5.76324e-05	4.88649e-05	5.12199e-05	7.2737e-05	7.95777e-05	9.00895e-05	3.18935e-05	3.03211e-05	3.22485e-05
tr|A0A2K3DHC5|A0A2K3DHC5_CHLRE	2.49945e-05	2.52619e-05	2.39614e-05	2.0659e-05	1.93964e-05	2.24766e-05	2.20333e-05	1.77742e-05	1.93691e-05	2.37532e-05	1.92643e-05	2.60117e-05	5.28782e-05	5.14587e-05	2.51039e-05
tr|A8JEV6|A8JEV6_CHLRE	2.49945e-05	2.52619e-05	2.39614e-05	2.0659e-05	1.93964e-05	2.24766e-05	2.20333e-05	1.77742e-05	1.93691e-05	2.37532e-05	1.92643e-05	2.60117e-05	5.28782e-05	5.14587e-05	2.51039e-05
tr|A0A2K3CWJ8|A0A2K3CWJ8_CHLRE	1.80493e-05	1.47495e-05	1.59486e-05	1.61445e-05	1.45473e-05	1.44081e-05	3.8791e-05	2.14891e-05	2.63559e-05	2.17453e-05	2.02365e-05	2.00798e-05	6.91164e-06	7.28339e-06	5.81723e-06
tr|A8HXZ5|A8HXZ5_CHLRE	0.000126844	0.000120314	0.000117881	0.00015163	0.000147108	0.000164031	0.000164474	0.000149738	0.000143466	0.000155324	0.000153394	0.000122128	0.000338088	0.000415628	0.000417747
tr|A0A2K3DRP7|A0A2K3DRP7_CHLRE	5.15694e-05	4.71663e-05	4.23754e-05	5.39785e-05	5.29043e-05	3.9323e-05	2.96585e-05	2.85759e-05	1.91205e-05	4.77336e-05	5.54523e-05	4.28242e-05	1.97357e-05	2.09002e-05	2.10045e-05
tr|Q4KX33|Q4KX33_CHLRE	5.15694e-05	4.71663e-05	4.23754e-05	5.39785e-05	5.29043e-05	3.9323e-05	2.96585e-05	2.85759e-05	1.91205e-05	4.77336e-05	5.54523e-05	4.28242e-05	1.97357e-05	2.09002e-05	2.10045e-05
tr|A8JF66|A8JF66_CHLRE	0.000111041	0.000100728	0.00010825	8.93098e-05	7.95471e-05	8.46753e-05	5.89623e-05	2.35466e-05	3.30692e-05	4.65971e-05	4.71705e-05	3.96521e-05	0.000166962	0.000158335	0.000150701
tr|A8JGI0|A8JGI0_CHLRE	5.19853e-06	5.79586e-06	5.35471e-06	5.2997e-06	4.62572e-06	5.7189e-06	7.58087e-06	4.71503e-06	6.93707e-06	4.84913e-06	4.32096e-06	7.89869e-06	8.20237e-06	1.02917e-05	8.62823e-06
tr|A8IYU9|A8IYU9_CHLRE	2.01703e-05	1.58687e-05	1.59486e-05	1.65861e-05	1.64543e-05	2.03043e-05	1.73784e-05	1.09446e-05	1.82005e-05	1.82979e-05	1.786e-05	7.01048e-05	1.22411e-05	1.7298e-05	1.01899e-05
tr|A0A2K3D6X8|A0A2K3D6X8_CHLRE	2.01703e-05	1.58687e-05	1.59486e-05	1.65861e-05	1.64543e-05	2.03043e-05	1.73784e-05	1.09446e-05	1.82005e-05	1.82979e-05	1.786e-05	7.01048e-05	1.22411e-05	1.7298e-05	1.01899e-05
tr|A8JDZ5|A8JDZ5_CHLRE	2.39964e-05	2.60214e-05	2.64268e-05	2.11497e-05	2.29924e-05	2.2255e-05	3.43578e-05	2.37752e-05	1.91702e-05	2.78067e-05	2.57817e-05	2.39181e-05	1.78204e-05	1.71397e-05	1.54215e-05
tr|A0A2K3DSM1|A0A2K3DSM1_CHLRE	2.39964e-05	2.60214e-05	2.64268e-05	2.11497e-05	2.29924e-05	2.2255e-05	3.43578e-05	2.37752e-05	1.91702e-05	2.78067e-05	2.57817e-05	2.39181e-05	1.78204e-05	1.71397e-05	1.54215e-05
tr|A8J104|A8J104_CHLRE	3.05674e-05	2.5142e-05	3.08185e-05	3.90608e-05	4.23343e-05	3.24958e-05	3.14318e-05	2.22321e-05	1.62362e-05	3.08374e-05	3.41716e-05	2.97549e-05	1.99855e-05	2.17314e-05	2.18634e-05
tr|A0A2K3E3M5|A0A2K3E3M5_CHLRE	3.05674e-05	2.5142e-05	3.08185e-05	3.90608e-05	4.23343e-05	3.24958e-05	3.14318e-05	2.22321e-05	1.62362e-05	3.08374e-05	3.41716e-05	2.97549e-05	1.99855e-05	2.17314e-05	2.18634e-05
tr|A0A2K3E3M1|A0A2K3E3M1_CHLRE	3.05674e-05	2.5142e-05	3.08185e-05	3.90608e-05	4.23343e-05	3.24958e-05	3.14318e-05	2.22321e-05	1.62362e-05	3.08374e-05	3.41716e-05	2.97549e-05	1.99855e-05	2.17314e-05	2.18634e-05
tr|A0A2K3E3N8|A0A2K3E3N8_CHLRE	3.05674e-05	2.5142e-05	3.08185e-05	3.90608e-05	4.23343e-05	3.24958e-05	3.14318e-05	2.22321e-05	1.62362e-05	3.08374e-05	3.41716e-05	2.97549e-05	1.99855e-05	2.17314e-05	2.18634e-05
tr|A0A2K3E3L1|A0A2K3E3L1_CHLRE	3.05674e-05	2.5142e-05	3.08185e-05	3.90608e-05	4.23343e-05	3.24958e-05	3.14318e-05	2.22321e-05	1.62362e-05	3.08374e-05	3.41716e-05	2.97549e-05	1.99855e-05	2.17314e-05	2.18634e-05
tr|Q9FPW0|Q9FPW0_CHLRE	1.08545e-05	1.20314e-05	1.2597e-05	8.14584e-06	1.13327e-05	1.08172e-05	9.39851e-06	1.07446e-05	8.03109e-06	2.03436e-05	1.77519e-05	1.7669e-05	6.70346e-06	7.0063e-06	7.30081e-06
tr|A8JCJ2|A8JCJ2_CHLRE	1.08545e-05	1.20314e-05	1.2597e-05	8.14584e-06	1.13327e-05	1.08172e-05	9.39851e-06	1.07446e-05	8.03109e-06	2.03436e-05	1.77519e-05	1.7669e-05	6.70346e-06	7.0063e-06	7.30081e-06
tr|A8HMW1|A8HMW1_CHLRE	4.949e-05	5.63597e-05	5.16209e-05	6.96813e-05	5.43209e-05	8.64486e-05	6.82722e-05	5.25797e-05	6.51438e-05	0.000100392	9.65015e-05	0.000127204	2.53982e-05	2.73523e-05	2.41278e-05
tr|A0A2K3CMS4|A0A2K3CMS4_CHLRE	2.39132e-05	2.99786e-05	2.66195e-05	3.89626e-05	4.02094e-05	4.1983e-05	3.10771e-05	2.10319e-05	2.93396e-05	4.01569e-05	4.46499e-05	3.67971e-05	2.57313e-05	2.51356e-05	2.6197e-05
tr|A8IF01|A8IF01_CHLRE	2.39132e-05	2.99786e-05	2.66195e-05	3.89626e-05	4.02094e-05	4.1983e-05	3.10771e-05	2.10319e-05	2.93396e-05	4.01569e-05	4.46499e-05	3.67971e-05	2.57313e-05	2.51356e-05	2.6197e-05
tr|A0A2K3DIH7|A0A2K3DIH7_CHLRE	2.0004e-05	2.04254e-05	2.25745e-05	1.74203e-05	1.92875e-05	1.33441e-05	1.48071e-05	1.15447e-05	8.37918e-06	1.5343e-05	1.59515e-05	1.35134e-05	1.18664e-05	8.55006e-06	1.1205e-05
tr|A0A2K3CSN3|A0A2K3CSN3_CHLRE	2.0004e-05	2.04254e-05	2.25745e-05	1.74203e-05	1.92875e-05	1.33441e-05	1.48071e-05	1.15447e-05	8.37918e-06	1.5343e-05	1.59515e-05	1.35134e-05	1.18664e-05	8.55006e-06	1.1205e-05
tr|A0A2K3CSN6|A0A2K3CSN6_CHLRE	2.0004e-05	2.04254e-05	2.25745e-05	1.74203e-05	1.92875e-05	1.33441e-05	1.48071e-05	1.15447e-05	8.37918e-06	1.5343e-05	1.59515e-05	1.35134e-05	1.18664e-05	8.55006e-06	1.1205e-05
tr|A0A2K3CQ53|A0A2K3CQ53_CHLRE	1.4847e-05	1.69079e-05	1.57559e-05	1.81564e-05	1.87971e-05	1.51617e-05	1.80877e-05	1.5231e-05	1.50179e-05	1.32593e-05	1.46913e-05	1.22446e-05	1.15333e-05	1.48043e-05	1.87401e-05
tr|A8IC88|A8IC88_CHLRE	4.44994e-05	4.51677e-05	4.39163e-05	3.74414e-05	4.0046e-05	3.7594e-05	7.31488e-05	5.51516e-05	4.94795e-05	5.34162e-05	5.4012e-05	4.75825e-05	2.44406e-05	2.5571e-05	2.46354e-05
tr|A0A2K3D9F8|A0A2K3D9F8_CHLRE	4.44994e-05	4.51677e-05	4.39163e-05	3.74414e-05	4.0046e-05	3.7594e-05	7.31488e-05	5.51516e-05	4.94795e-05	5.34162e-05	5.4012e-05	4.75825e-05	2.44406e-05	2.5571e-05	2.46354e-05
tr|A0A2K3D2Y6|A0A2K3D2Y6_CHLRE	5.94712e-05	6.31549e-05	6.5104e-05	4.67159e-05	4.21709e-05	4.61059e-05	9.53151e-05	7.74408e-05	7.21057e-05	8.6754e-05	7.92176e-05	7.01048e-05	2.78548e-05	2.59669e-05	2.76806e-05
tr|A0A2K3DNW6|A0A2K3DNW6_CHLRE	2.83216e-05	2.63811e-05	2.45392e-05	3.01298e-05	2.56076e-05	3.25845e-05	2.93925e-05	2.71757e-05	3.13287e-05	2.72764e-05	2.697e-05	3.36249e-05	3.67233e-05	3.60211e-05	3.33026e-05
tr|A8IVQ7|A8IVQ7_CHLRE	3.23557e-05	3.22969e-05	3.19356e-05	4.20541e-05	3.53603e-05	3.65744e-05	4.56626e-05	3.60057e-05	3.28205e-05	4.35664e-05	4.53701e-05	3.26733e-05	1.84866e-05	2.03856e-05	1.9599e-05
tr|B2XY88|B2XY88_CHLRE	2.76146e-05	2.29436e-05	2.58875e-05	1.45251e-05	1.53646e-05	1.9063e-05	2.2521e-05	9.97301e-06	1.59627e-05	1.67447e-05	1.60596e-05	5.20235e-05	6.20383e-05	7.75839e-05	6.24668e-05
P08681|COX1_CHLRE	2.76146e-05	2.29436e-05	2.58875e-05	1.45251e-05	1.53646e-05	1.9063e-05	2.2521e-05	9.97301e-06	1.59627e-05	1.67447e-05	1.60596e-05	5.20235e-05	6.20383e-05	7.75839e-05	6.24668e-05
tr|A0A2K3E722|A0A2K3E722_CHLRE	1.18111e-05	1.17116e-05	1.30208e-05	1.04031e-05	1.32942e-05	1.49844e-05	1.38318e-05	1.1459e-05	9.5478e-06	1.73887e-05	1.804e-05	1.70345e-05	1.05756e-05	1.06876e-05	1.01118e-05
tr|A8HM51|A8HM51_CHLRE	1.18111e-05	1.17116e-05	1.30208e-05	1.04031e-05	1.32942e-05	1.49844e-05	1.38318e-05	1.1459e-05	9.5478e-06	1.73887e-05	1.804e-05	1.70345e-05	1.05756e-05	1.06876e-05	1.01118e-05
tr|A0A2K3DMJ2|A0A2K3DMJ2_CHLRE	2.0004e-07	2.41427e-07	2.55408e-07	1.62426e-07	2.33193e-07	1.69351e-07	1.8132e-07	1.85458e-07	8.55323e-08	2.07225e-07	2.81223e-07	8.72345e-08	4.1345e-07	2.82627e-07	2.32299e-07
tr|A0A2K3DTD9|A0A2K3DTD9_CHLRE	2.0004e-07	2.41427e-07	2.55408e-07	1.62426e-07	2.33193e-07	1.69351e-07	1.8132e-07	1.85458e-07	8.55323e-08	2.07225e-07	2.81223e-07	8.72345e-08	4.1345e-07	2.82627e-07	2.32299e-07
tr|A8JHM3|A8JHM3_CHLRE	2.0004e-07	2.41427e-07	2.55408e-07	1.62426e-07	2.33193e-07	1.69351e-07	1.8132e-07	1.85458e-07	8.55323e-08	2.07225e-07	2.81223e-07	8.72345e-08	4.1345e-07	2.82627e-07	2.32299e-07
