# Supplementary material for: Overexpressing CrePAPS Polyadenylate Activity Enhances Protein Translation and Accumulation in Chlamydomonas reinhardtii
Source: Mar Drugs. 2022 Apr 21;20(5):276. doi: 10.3390/md20050276 (PMC9147819; doi:10.3390/md20050276)
Supplement: Supplementary file 1 [file marinedrugs-20-00276-s001.zip › manuscript-03/table S5.xlsx]

## Sheet: Table S5a
Table S5a.Proportionally Altered Proteins(PAPs)of MT vs WT.
Up/Down	Accession	WT-1	WT-2	WT-3	MT-1	MT-2	MT-3	WT_mean	MT_mean	log2(fc)	PValue	FDR
Up	tr|A8J9T0|A8J9T0_CHLRE	8.24399e-08	1.28583e-07	1.68021e-07	0.000294029	0.000243426	0.000287382	1.26348e-07	0.000274946	11.0875	0.00332066	0.0136588
	tr|A8IS63|A8IS63_CHLRE	4.42624e-07	6.15673e-07	5.8519e-07	1.37241e-05	1.48694e-05	1.37142e-05	5.47829e-07	1.41026e-05	4.6861	0.000651303	0.0058048
	tr|A0A2K3CUX5|A0A2K3CUX5_CHLRE	4.42624e-07	6.15673e-07	5.8519e-07	1.37241e-05	1.48694e-05	1.37142e-05	5.47829e-07	1.41026e-05	4.6861	0.000651303	0.0058048
	tr|A0A218N9B1|A0A218N9B1_CHLRE	5.20156e-07	7.24642e-07	6.96022e-07	9.81483e-06	1.08323e-05	9.78486e-06	6.4694e-07	1.0144e-05	3.9708	0.000944433	0.00685929
	P59776|RR19_CHLRE	5.20156e-07	7.24642e-07	6.96022e-07	9.81483e-06	1.08323e-05	9.78486e-06	6.4694e-07	1.0144e-05	3.9708	0.000944433	0.00685929
	tr|A0A2K3CQ54|A0A2K3CQ54_CHLRE	4.48512e-05	3.2963e-05	3.38258e-05	0.00046163	0.000479657	0.000489243	3.72133e-05	0.000476843	3.6796	2.90413e-05	0.00102215
	tr|A8JII3|A8JII3_CHLRE	4.48512e-05	3.2963e-05	3.38258e-05	0.00046163	0.000479657	0.000489243	3.72133e-05	0.000476843	3.6796	2.90413e-05	0.00102215
	P31178|GLE_CHLRE	4.48512e-05	3.2963e-05	3.38258e-05	0.00046163	0.000479657	0.000489243	3.72133e-05	0.000476843	3.6796	2.90413e-05	0.00102215
	tr|A8I297|A8I297_CHLRE	2.4094e-05	2.58801e-05	2.55799e-05	0.00025452	0.000247823	0.000231909	2.51847e-05	0.000244751	3.2807	0.000868454	0.00653139
	tr|E3SC57|E3SC57_CHLRE	1.53103e-05	1.78164e-05	1.84867e-05	0.000125597	0.000161884	0.000125585	1.72044e-05	0.000137689	3.0006	0.00958123	0.0261442
	tr|A8ID84|A8ID84_CHLRE	1.53103e-05	1.78164e-05	1.84867e-05	0.000125597	0.000161884	0.000125585	1.72044e-05	0.000137689	3.0006	0.00958123	0.0261442
	tr|A0A2K3DCH9|A0A2K3DCH9_CHLRE	0.000642835	0.000708296	0.000664989	0.00511536	0.00523626	0.00527766	0.00067204	0.00520976	2.9546	1.38216e-05	0.00092459
	tr|A8HWY2|A8HWY2_CHLRE	6.62463e-07	9.31682e-07	9.88617e-07	6.19665e-06	5.99571e-06	3.10496e-06	8.60921e-07	5.09911e-06	2.5663	0.0499917	0.0854025
	tr|A8IK09|A8IK09_CHLRE	6.62463e-07	9.31682e-07	9.88617e-07	6.19665e-06	5.99571e-06	3.10496e-06	8.60921e-07	5.09911e-06	2.5663	0.0499917	0.0854025
	tr|A8HSA7|A8HSA7_CHLRE	6.62463e-07	9.31682e-07	9.88617e-07	6.19665e-06	5.99571e-06	3.10496e-06	8.60921e-07	5.09911e-06	2.5663	0.0499917	0.0854025
	P50564|H33_CHLRE	6.62463e-07	9.31682e-07	9.88617e-07	6.19665e-06	5.99571e-06	3.10496e-06	8.60921e-07	5.09911e-06	2.5663	0.0499917	0.0854025
	tr|A8J9M0|A8J9M0_CHLRE	6.62463e-07	9.31682e-07	9.88617e-07	6.19665e-06	5.99571e-06	3.10496e-06	8.60921e-07	5.09911e-06	2.5663	0.0499917	0.0854025
	Q6LCW8|H32_CHLRE	6.62463e-07	9.31682e-07	9.88617e-07	6.19665e-06	5.99571e-06	3.10496e-06	8.60921e-07	5.09911e-06	2.5663	0.0499917	0.0854025
	tr|A0A2K3DMY7|A0A2K3DMY7_CHLRE	6.62463e-07	9.31682e-07	9.88617e-07	6.19665e-06	5.99571e-06	3.10496e-06	8.60921e-07	5.09911e-06	2.5663	0.0499917	0.0854025
	tr|A8IDP6|A8IDP6_CHLRE	9.66705e-06	3.3181e-05	1.02408e-05	0.000105218	0.000115917	8.89883e-05	1.76963e-05	0.000103375	2.5464	0.00147189	0.00899947
	P04352|CALM_CHLRE	9.66705e-06	3.3181e-05	1.02408e-05	0.000105218	0.000115917	8.89883e-05	1.76963e-05	0.000103375	2.5464	0.00147189	0.00899947
	tr|A8JIF0|A8JIF0_CHLRE	1.68315e-05	5.99328e-06	4.74359e-06	4.82424e-05	5.95574e-05	5.04652e-05	9.18945e-06	5.2755e-05	2.5213	0.00113575	0.00765331
	tr|A0A2K3CQ34|A0A2K3CQ34_CHLRE	1.68315e-05	5.99328e-06	4.74359e-06	4.82424e-05	5.95574e-05	5.04652e-05	9.18945e-06	5.2755e-05	2.5213	0.00113575	0.00765331
	tr|A8J6Y3|A8J6Y3_CHLRE	6.13392e-05	6.37467e-05	6.20656e-05	0.000339776	0.000342555	0.000366355	6.23838e-05	0.000349562	2.4863	0.000799384	0.0062033
	tr|A8HYN3|A8HYN3_CHLRE	2.272e-05	3.41072e-05	1.23245e-05	0.000117695	0.000121513	0.000135216	2.30506e-05	0.000124808	2.4368	0.00028878	0.0037238
	tr|A8IIK8|A8IIK8_CHLRE	9.7652e-05	8.55404e-05	8.37886e-05	0.000490741	0.000403711	0.000439163	8.89937e-05	0.000444539	2.3205	0.00408445	0.0154093
	tr|A0A2K3DAF7|A0A2K3DAF7_CHLRE	9.7652e-05	8.55404e-05	8.37886e-05	0.000490741	0.000403711	0.000439163	8.89937e-05	0.000444539	2.3205	0.00408445	0.0154093
	tr|A0A2K3DCQ1|A0A2K3DCQ1_CHLRE	4.42624e-06	4.25523e-06	5.27558e-06	2.0503e-05	2.17445e-05	2.26131e-05	4.65235e-06	2.16202e-05	2.2163	0.000149318	0.00258698
	tr|A0A2K3DA52|A0A2K3DA52_CHLRE	5.44692e-07	1.68357e-05	1.65361e-05	5.73918e-05	5.0364e-05	4.62277e-05	1.13055e-05	5.13278e-05	2.1827	0.00590426	0.0191437
	tr|A8JBI9|A8JBI9_CHLRE	9.81427e-06	8.39059e-06	9.97483e-06	3.94673e-05	4.23697e-05	4.31459e-05	9.39323e-06	4.16609e-05	2.149	0.000205559	0.00314777
	tr|A0A2K3CSG2|A0A2K3CSG2_CHLRE	9.81427e-06	8.39059e-06	9.97483e-06	3.94673e-05	4.23697e-05	4.31459e-05	9.39323e-06	4.16609e-05	2.149	0.000205559	0.00314777
	tr|A0A2K3DEK4|A0A2K3DEK4_CHLRE	1.0992e-05	1.60729e-05	1.22358e-05	6.48777e-05	6.27551e-05	4.04492e-05	1.31002e-05	5.60274e-05	2.0965	0.0278064	0.0548788
	tr|A8J6F5|A8J6F5_CHLRE	0.000111883	0.000102431	0.000114821	0.000457471	0.000455674	0.000469982	0.000109712	0.000461042	2.0712	6.82066e-07	0.000187597
	tr|O64925|O64925_CHLRE	0.000111883	0.000102431	0.000114821	0.000457471	0.000455674	0.000469982	0.000109712	0.000461042	2.0712	6.82066e-07	0.000187597
	tr|A0A2K3CQC6|A0A2K3CQC6_CHLRE	0.000111883	0.000102431	0.000114821	0.000457471	0.000455674	0.000469982	0.000109712	0.000461042	2.0712	6.82066e-07	0.000187597
	tr|A8JI07|A8JI07_CHLRE	0.000291484	0.00027896	0.000270429	0.00118527	0.00118315	0.00111332	0.000280291	0.00116058	2.0498	0.00035564	0.00430493
	tr|Q1RS84|Q1RS84_CHLRE	0.000291484	0.00027896	0.000270429	0.00118527	0.00118315	0.00111332	0.000280291	0.00116058	2.0498	0.00035564	0.00430493
Down	tr|A0A2K3DS23|A0A2K3DS23_CHLRE	0.000351842	0.000320368	0.000361754	8.19289e-05	7.95431e-05	8.47508e-05	0.000344654	8.20743e-05	-2.0701	0.00198714	0.0103088
	tr|A0A2K3D3X9|A0A2K3D3X9_CHLRE	2.22784e-05	1.78709e-05	2.15013e-05	2.93613e-06	6.59529e-06	4.96948e-06	2.05502e-05	4.83363e-06	-2.088	0.00104449	0.00725433
	tr|A8IFC8|A8IFC8_CHLRE	0.000868563	0.000713745	0.000824586	0.000161778	0.000188665	0.000205713	0.000802298	0.000185386	-2.1136	0.00335668	0.0137182
	tr|A8J6F2|A8J6F2_CHLRE	8.78377e-05	0.00012041	0.000109058	2.25824e-05	2.41827e-05	2.41155e-05	0.000105769	2.36269e-05	-2.1624	0.0130367	0.0324896
	tr|A8IFN3|A8IFN3_CHLRE	5.9867e-05	5.66637e-05	7.04888e-05	1.33914e-05	1.18315e-05	1.55633e-05	6.23399e-05	1.35954e-05	-2.197	0.00486409	0.0169111
	tr|A8J709|A8J709_CHLRE	0.000426921	0.000413536	0.000431799	9.39895e-05	9.03354e-05	9.0144e-05	0.000424085	9.14896e-05	-2.2127	0.00013909	0.00252548
	tr|A0A2K3D8G0|A0A2K3D8G0_CHLRE	0.000426921	0.000413536	0.000431799	9.39895e-05	9.03354e-05	9.0144e-05	0.000424085	9.14896e-05	-2.2127	0.00013909	0.00252548
	tr|A0A2K3E776|A0A2K3E776_CHLRE	2.89521e-05	3.40527e-05	4.1983e-05	7.86018e-06	6.19557e-06	5.58585e-06	3.49959e-05	6.5472e-06	-2.4182	0.0149889	0.0354105
	tr|A8HMA8|A8HMA8_CHLRE	2.89521e-05	3.40527e-05	4.1983e-05	7.86018e-06	6.19557e-06	5.58585e-06	3.49959e-05	6.5472e-06	-2.4182	0.0149889	0.0354105
	tr|A8IXV0|A8IXV0_CHLRE	0.000107466	9.64373e-05	0.000108615	1.95049e-05	1.89065e-05	1.7528e-05	0.000104173	1.86465e-05	-2.482	0.00168613	0.00947677
	tr|Q75NZ1|Q75NZ1_CHLRE	0.000235052	0.000269698	0.000230529	3.72215e-05	3.38958e-05	5.81699e-05	0.000245093	4.30957e-05	-2.5077	0.000464994	0.00497954
	tr|A0A2K3DHV6|A0A2K3DHV6_CHLRE	7.90049e-05	6.70157e-05	8.86652e-05	1.26844e-05	2.1025e-06	2.41925e-05	7.82286e-05	1.29931e-05	-2.5899	0.00187654	0.00993784
	tr|A8HQP0|A8HQP0_CHLRE	0.000479918	0.000406998	0.000376384	7.23636e-05	7.75446e-05	5.54732e-05	0.0004211	6.84605e-05	-2.6208	0.00564898	0.0185048
	tr|A0A2K3DGE7|A0A2K3DGE7_CHLRE	0.000637927	0.000686503	0.000660556	0.000111457	0.000102727	9.63077e-05	0.000661662	0.000103497	-2.6765	0.000222949	0.00333374
	A8JHB7|FAP_CHLRE	0.000101578	0.000114962	0.000108172	1.53877e-05	1.2631e-05	2.10336e-05	0.000108237	1.63507e-05	-2.7268	0.00011877	0.00228722
	tr|A0A2K3CY26|A0A2K3CY26_CHLRE	0.000304242	0.000327451	0.000313431	5.69759e-05	3.99714e-05	4.19902e-05	0.000315042	4.63125e-05	-2.7661	9.99577e-06	0.000838194
	tr|A0A2K3CR84|A0A2K3CR84_CHLRE	0.000544692	0.000531222	0.000549724	7.4443e-05	7.8344e-05	7.89723e-05	0.000541879	7.72531e-05	-2.8103	5.69947e-05	0.00148494
	A8IW34|PURA_CHLRE	0.000544692	0.000531222	0.000549724	7.4443e-05	7.8344e-05	7.89723e-05	0.000541879	7.72531e-05	-2.8103	5.69947e-05	0.00148494
	tr|A0A2K3CPH2|A0A2K3CPH2_CHLRE	7.11534e-05	6.91951e-05	6.91588e-05	9.81483e-06	9.15346e-06	1.05168e-05	6.98358e-05	9.82836e-06	-2.8289	1.85355e-06	0.000261763
	tr|A8IR87|A8IR87_CHLRE	7.11534e-05	6.91951e-05	6.91588e-05	9.81483e-06	9.15346e-06	1.05168e-05	6.98358e-05	9.82836e-06	-2.8289	1.85355e-06	0.000261763
	tr|A8I9I9|A8I9I9_CHLRE	0.000637927	0.000632018	0.000616223	8.89989e-05	8.59386e-05	8.59065e-05	0.000628723	8.6948e-05	-2.8542	0.00010071	0.00209839
	tr|A8JD64|A8JD64_CHLRE	0.000853841	0.000790023	0.000864486	0.000115199	0.000109522	0.000115184	0.000836117	0.000113302	-2.8835	0.000966319	0.00693322
	A8J637|PETS_CHLRE	0.000331232	0.000332899	0.000283729	3.65561e-05	4.11706e-05	4.43015e-05	0.000315953	4.06761e-05	-2.9575	0.00293728	0.0127158
	tr|A0A2K3D3Y8|A0A2K3D3Y8_CHLRE	0.000331232	0.000332899	0.000283729	3.65561e-05	4.11706e-05	4.43015e-05	0.000315953	4.06761e-05	-2.9575	0.00293728	0.0127158
	tr|A0A2K3DMT2|A0A2K3DMT2_CHLRE	2.64985e-05	1.76529e-05	3.21855e-05	3.06505e-06	4.27694e-06	1.87222e-06	2.54456e-05	3.07141e-06	-3.0504	0.0310823	0.0595862
	tr|A0A2K3DR14|A0A2K3DR14_CHLRE	0.000181564	0.000184702	0.000132111	2.11268e-05	2.01856e-05	1.87993e-05	0.000166126	2.00372e-05	-3.0515	0.0132143	0.0327395
	tr|A8J4I2|A8J4I2_CHLRE	0.000183036	0.000167812	0.000172454	1.86315e-05	1.93062e-05	2.45007e-05	0.000174434	2.08128e-05	-3.0671	0.000169101	0.00281248
	tr|A8IJY7|A8IJY7_CHLRE	0.000280197	0.000290946	0.000330278	3.88018e-05	3.3616e-05	3.48634e-05	0.000300474	3.57604e-05	-3.0708	0.00303072	0.0128831
	tr|A8IZL1|A8IZL1_CHLRE	0.000122678	0.000117686	0.000160041	1.23517e-05	1.76674e-05	1.5024e-05	0.000133468	1.50144e-05	-3.1521	0.0116687	0.0302056
	tr|A0A2K3DDP1|A0A2K3DDP1_CHLRE	0.000122678	0.000117686	0.000160041	1.23517e-05	1.76674e-05	1.5024e-05	0.000133468	1.50144e-05	-3.1521	0.0116687	0.0302056
	tr|A8IW39|A8IW39_CHLRE	0.000191378	0.000167267	0.000182207	2.05446e-05	1.86267e-05	1.86837e-05	0.000180284	1.9285e-05	-3.2247	0.00176817	0.00960405
	tr|Q8W4V3|Q8W4V3_CHLRE	0.000222293	0.000213579	0.0002159	1.98792e-05	2.31435e-05	2.15344e-05	0.000217257	2.1519e-05	-3.3357	3.26177e-05	0.00102215
	tr|Q0ZAI6|Q0ZAI6_CHLRE	0.000387664	0.000428247	0.000303235	3.55164e-05	3.41756e-05	3.49404e-05	0.000373048	3.48775e-05	-3.419	0.0116413	0.0302056
	tr|A8IAN1|A8IAN1_CHLRE	0.00157028	0.00167812	0.00173784	0.000155956	0.000129108	0.000147929	0.00166208	0.000144331	-3.5255	0.000800426	0.0062033
	tr|A8IVZ9|A8IVZ9_CHLRE	0.000785141	0.00073009	0.000753654	4.90741e-05	7.87437e-05	6.12517e-05	0.000756295	6.30232e-05	-3.585	3.2037e-05	0.00102215
	Q42689|GLNA2_CHLRE	0.000785141	0.00073009	0.000753654	4.90741e-05	7.87437e-05	6.12517e-05	0.000756295	6.30232e-05	-3.585	3.2037e-05	0.00102215
	tr|A8IW00|A8IW00_CHLRE	0.000785141	0.00073009	0.000753654	4.90741e-05	7.87437e-05	6.12517e-05	0.000756295	6.30232e-05	-3.585	3.2037e-05	0.00102215
	tr|A0A2K3D4S4|A0A2K3D4S4_CHLRE	0.000785141	0.00073009	0.000753654	4.90741e-05	7.87437e-05	6.12517e-05	0.000756295	6.30232e-05	-3.585	3.2037e-05	0.00102215
	tr|Q84X75|Q84X75_CHLRE	0.000148686	0.000153101	0.000180877	1.51797e-05	1.61485e-05	6.20222e-06	0.000160888	1.25101e-05	-3.6849	0.0023545	0.0112679
	tr|A0A2K3DQF5|A0A2K3DQF5_CHLRE	0.00019923	0.000221206	0.000200383	1.51797e-05	1.37901e-05	1.29438e-05	0.00020694	1.39712e-05	-3.8887	0.00126216	0.00835525
	tr|A8HTY0|A8HTY0_CHLRE	0.000765513	0.000817265	0.000740354	4.82424e-05	3.54946e-05	3.77141e-05	0.000774377	4.04837e-05	-4.2576	0.00069914	0.00588481
	tr|A0A2K3D0E8|A0A2K3D0E8_CHLRE	0.000765513	0.000817265	0.000740354	4.82424e-05	3.54946e-05	3.77141e-05	0.000774377	4.04837e-05	-4.2576	0.00069914	0.00588481
	tr|Q6V8K6|Q6V8K6_CHLRE	1.45742e-05	1.50922e-05	2.68212e-05	4.28359e-07	6.67523e-07	6.66449e-07	1.88292e-05	5.87444e-07	-5.0024	0.0447962	0.0798251
	tr|A8J2L0|A8J2L0_CHLRE	0.000132493	0.000125314	0.000129894	8.02653e-07	1.55889e-06	1.46773e-06	0.000129234	1.27642e-06	-6.6617	0.000227993	0.00336952

## Sheet: Table S5b
Table S5b.Proportionally Altered Proteins(PAPs)of OE6 vs WT.
Up/Down	Accession	WT-1	WT-2	WT-3	OE6-1	OE6-2	OE6-3	WT_mean	OE6_mean	log2(fc)	PValue	FDR
Up	tr|A8J9T0|A8J9T0_CHLRE	8.24399e-08	1.28583e-07	1.68021e-07	9.9511e-06	1.5398e-05	1.69832e-05	1.26348e-07	1.41108e-05	6.8033	0.0224008	0.037302
	tr|A0A2K3DTU9|A0A2K3DTU9_CHLRE	1.2366e-05	1.88516e-06	8.1572e-06	0.000599564	0.000562088	0.000577818	7.46944e-06	0.000579823	6.2785	0.00014185	0.00143088
	A8J9T5|THI4_CHLRE	1.2366e-05	1.88516e-06	8.1572e-06	0.000599564	0.000562088	0.000577818	7.46944e-06	0.000579823	6.2785	0.00014185	0.00143088
	tr|A0A218N9B1|A0A218N9B1_CHLRE	5.20156e-07	7.24642e-07	6.96022e-07	3.93464e-05	5.10629e-05	4.06035e-05	6.4694e-07	4.36709e-05	6.0769	0.00735497	0.0166282
	P59776|RR19_CHLRE	5.20156e-07	7.24642e-07	6.96022e-07	3.93464e-05	5.10629e-05	4.06035e-05	6.4694e-07	4.36709e-05	6.0769	0.00735497	0.0166282
	tr|E3SC57|E3SC57_CHLRE	1.53103e-05	1.78164e-05	1.84867e-05	0.000891019	0.000930215	0.00083159	1.72044e-05	0.000884275	5.6836	0.00107913	0.00478127
	tr|A8ID84|A8ID84_CHLRE	1.53103e-05	1.78164e-05	1.84867e-05	0.000891019	0.000930215	0.00083159	1.72044e-05	0.000884275	5.6836	0.00107913	0.00478127
	tr|A8IS63|A8IS63_CHLRE	4.42624e-07	6.15673e-07	5.8519e-07	1.73624e-05	1.09647e-05	1.80763e-05	5.47829e-07	1.54678e-05	4.8194	0.0221519	0.0370353
	tr|A0A2K3CUX5|A0A2K3CUX5_CHLRE	4.42624e-07	6.15673e-07	5.8519e-07	1.73624e-05	1.09647e-05	1.80763e-05	5.47829e-07	1.54678e-05	4.8194	0.0221519	0.0370353
	tr|A8JBI9|A8JBI9_CHLRE	9.81427e-06	8.39059e-06	9.97483e-06	0.000126575	0.000195543	0.000118297	9.39323e-06	0.000146805	3.9661	0.0302717	0.0475591
	tr|A0A2K3CSG2|A0A2K3CSG2_CHLRE	9.81427e-06	8.39059e-06	9.97483e-06	0.000126575	0.000195543	0.000118297	9.39323e-06	0.000146805	3.9661	0.0302717	0.0475591
	tr|A8HN50|A8HN50_CHLRE	1.78129e-05	1.7435e-05	2.33633e-05	0.000271469	0.000360211	0.000267436	1.95371e-05	0.000299706	3.9393	0.0112325	0.022203
	P00873|RBS1_CHLRE	7.65513e-08	1.29128e-07	1.53834e-07	1.36567e-06	1.78522e-06	1.57338e-06	1.19838e-07	1.57476e-06	3.716	0.00549944	0.0136261
	tr|A0A2K3D6R0|A0A2K3D6R0_CHLRE	6.96813e-06	7.3009e-06	8.46753e-06	8.32728e-05	8.62923e-05	8.12069e-05	7.57885e-06	8.35907e-05	3.4633	0.000124691	0.00130977
	tr|A8IY20|A8IY20_CHLRE	6.96813e-06	7.3009e-06	8.46753e-06	8.32728e-05	8.62923e-05	8.12069e-05	7.57885e-06	8.35907e-05	3.4633	0.000124691	0.00130977
	tr|A0A2K3D6R2|A0A2K3D6R2_CHLRE	6.96813e-06	7.3009e-06	8.46753e-06	8.32728e-05	8.62923e-05	8.12069e-05	7.57885e-06	8.35907e-05	3.4633	0.000124691	0.00130977
	tr|A0A2K3D6Q9|A0A2K3D6Q9_CHLRE	6.96813e-06	7.3009e-06	8.46753e-06	8.32728e-05	8.62923e-05	8.12069e-05	7.57885e-06	8.35907e-05	3.4633	0.000124691	0.00130977
	tr|A0A2K3CQ54|A0A2K3CQ54_CHLRE	4.48512e-05	3.2963e-05	3.38258e-05	0.000441346	0.000443337	0.000343958	3.72133e-05	0.000409547	3.4601	0.00705864	0.0161649
	tr|A8JII3|A8JII3_CHLRE	4.48512e-05	3.2963e-05	3.38258e-05	0.000441346	0.000443337	0.000343958	3.72133e-05	0.000409547	3.4601	0.00705864	0.0161649
	P31178|GLE_CHLRE	4.48512e-05	3.2963e-05	3.38258e-05	0.000441346	0.000443337	0.000343958	3.72133e-05	0.000409547	3.4601	0.00705864	0.0161649
	tr|A8JIF0|A8JIF0_CHLRE	1.68315e-05	5.99328e-06	4.74359e-06	9.32656e-05	9.50007e-05	9.76045e-05	9.18945e-06	9.52902e-05	3.3743	0.000806306	0.00395681
	tr|A0A2K3CQ34|A0A2K3CQ34_CHLRE	1.68315e-05	5.99328e-06	4.74359e-06	9.32656e-05	9.50007e-05	9.76045e-05	9.18945e-06	9.52902e-05	3.3743	0.000806306	0.00395681
	tr|A8IKZ2|A8IKZ2_CHLRE	3.80303e-05	3.80846e-05	4.74359e-05	0.000327679	0.000384357	0.000353328	4.11836e-05	0.000355121	3.1082	0.0020232	0.00685731
	tr|A8J0B0|A8J0B0_CHLRE	9.91241e-05	9.15337e-05	9.17685e-05	0.000666183	0.000756047	0.000683231	9.41421e-05	0.00070182	2.8982	0.0019086	0.00660989
	tr|A8HVE0|A8HVE0_CHLRE	9.81427e-06	7.84575e-06	1.13491e-05	5.53764e-05	7.99589e-05	7.80836e-05	9.66972e-06	7.11396e-05	2.8791	0.0149289	0.027234
	tr|A8IQE3|A8IQE3_CHLRE	0.000745884	5.5574e-05	9.04385e-05	0.00206933	0.0021771	0.00213168	0.000297299	0.00212604	2.8382	0.013428	0.0255112
	tr|A8JJ55|A8JJ55_CHLRE	1.18753e-05	1.44928e-05	1.29894e-05	7.82765e-05	0.000105292	9.40907e-05	1.31192e-05	9.25532e-05	2.8186	0.00909531	0.0193313
	tr|A8J8P4|A8J8P4_CHLRE	2.08553e-05	2.07585e-05	2.67769e-05	0.000135318	0.000166251	0.000154605	2.27969e-05	0.000152058	2.7377	0.00346038	0.00981729
	tr|A8HVQ1|A8HVQ1_CHLRE	0.00021984	0.000238641	0.000217673	0.00136567	0.00142897	0.00133523	0.000225385	0.00137662	2.6107	0.000302318	0.00226027
	tr|A8IJ34|A8IJ34_CHLRE	8.68563e-05	7.46436e-05	8.24586e-05	0.000474655	0.000518546	0.000491926	8.13195e-05	0.000495042	2.6059	0.000436751	0.00273346
	tr|A0A2K3D3B1|A0A2K3D3B1_CHLRE	8.68563e-05	7.46436e-05	8.24586e-05	0.000474655	0.000518546	0.000491926	8.13195e-05	0.000495042	2.6059	0.000436751	0.00273346
	tr|A8I0Y2|A8I0Y2_CHLRE	0.00019285	0.000188516	0.00019861	0.00117831	0.0011598	0.00119077	0.000193325	0.0011763	2.6051	1.79639e-05	0.000441884
	tr|A8J4R9|A8J4R9_CHLRE	1.76657e-05	3.19278e-05	2.86389e-05	0.000175706	0.000138939	0.000157729	2.60775e-05	0.000157458	2.5941	0.00251006	0.00785785
	tr|Q9S7V1|Q9S7V1_CHLRE	4.83353e-05	3.47065e-05	3.32494e-05	0.000221922	0.000231168	0.000229175	3.87637e-05	0.000227422	2.5526	3.15083e-05	0.000639872
	tr|A0A2K3DMT5|A0A2K3DMT5_CHLRE	2.90012e-05	2.23386e-05	2.2388e-05	0.000150724	0.000136168	0.000145235	2.45759e-05	0.000144042	2.5512	0.000137011	0.00140436
	tr|A0A2K3E4T1|A0A2K3E4T1_CHLRE	0.000482371	0.000462572	0.000438006	0.00261477	0.00272731	0.00265094	0.000460983	0.00266434	2.531	3.58487e-05	0.000660343
	tr|A8JG07|A8JG07_CHLRE	0.000249773	0.000275146	0.000226983	0.00139482	0.00135376	0.00143674	0.000250634	0.00139511	2.4767	1.73022e-05	0.000439822
	tr|A8JDP4|A8JDP4_CHLRE	0.00044017	0.00041626	0.000410076	0.00234829	0.0022721	0.00226442	0.000422169	0.00229494	2.4426	4.56787e-05	0.000744329
	Q39571|YPTC1_CHLRE	3.35157e-05	2.73511e-05	3.39144e-05	0.000161966	0.000171001	0.000179983	3.15938e-05	0.000170983	2.4361	0.000326598	0.00238567
	tr|A8JHQ7|A8JHQ7_CHLRE	3.35157e-05	2.73511e-05	3.39144e-05	0.000161966	0.000171001	0.000179983	3.15938e-05	0.000170983	2.4361	0.000326598	0.00238567
	tr|A8I982|A8I982_CHLRE	0.000173222	0.00017326	0.000194177	0.000882692	0.000938132	0.000964332	0.00018022	0.000928385	2.365	0.000455362	0.00276921
	tr|A0A2K3E189|A0A2K3E189_CHLRE	0.000173222	0.00017326	0.000194177	0.000882692	0.000938132	0.000964332	0.00018022	0.000928385	2.365	0.000455362	0.00276921
	tr|A8J503|A8J503_CHLRE	6.3302e-05	5.99328e-05	6.2509e-05	0.000291871	0.000323002	0.000307259	6.19146e-05	0.000307377	2.3117	0.00118343	0.00508154
	tr|A8IMP6|A8IMP6_CHLRE	0.00021984	0.000210854	0.000239396	0.00108255	0.00112022	0.00108927	0.000223363	0.00109734	2.2966	1.26035e-06	0.000145628
	tr|A0A2K3CZF3|A0A2K3CZF3_CHLRE	0.000106485	0.000110058	0.000104625	0.000516292	0.000502712	0.000558297	0.000107056	0.000525767	2.2961	0.00146464	0.00560917
	tr|A0A2K3CZA0|A0A2K3CZA0_CHLRE	5.15249e-05	5.88431e-05	4.52192e-05	0.000239409	0.000247794	0.000268217	5.18624e-05	0.000251807	2.2796	0.000344857	0.00243508
	tr|A8HRR9|A8HRR9_CHLRE	5.15249e-05	5.88431e-05	4.52192e-05	0.000239409	0.000247794	0.000268217	5.18624e-05	0.000251807	2.2796	0.000344857	0.00243508
	tr|A0A2K3CPL3|A0A2K3CPL3_CHLRE	5.44692e-05	3.87929e-05	5.09825e-05	0.000229	0.000229981	0.000236203	4.80815e-05	0.000231728	2.2689	7.55137e-05	0.00107375
	tr|Q8SAQ6|Q8SAQ6_CHLRE	7.45884e-05	7.68229e-05	6.38389e-05	0.000345999	0.000359024	0.000328732	7.17501e-05	0.000344585	2.2638	0.000158577	0.00150303
	tr|A8J5F7|A8J5F7_CHLRE	7.45884e-05	7.68229e-05	6.38389e-05	0.000345999	0.000359024	0.000328732	7.17501e-05	0.000344585	2.2638	0.000158577	0.00150303
	tr|A8HP84|A8HP84_CHLRE	0.00196776	0.00186336	0.00196393	0.00924328	0.00922299	0.00894057	0.00193169	0.00913561	2.2416	3.78175e-05	0.000668102
	P50362|G3PA_CHLRE	0.00196776	0.00186336	0.00196393	0.00924328	0.00922299	0.00894057	0.00193169	0.00913561	2.2416	3.78175e-05	0.000668102
	tr|A8I2T0|A8I2T0_CHLRE	3.60184e-05	4.75648e-05	5.36424e-05	0.000181951	0.000270752	0.000194818	4.57419e-05	0.000215841	2.2384	0.0224223	0.037302
	tr|A8IW44|A8IW44_CHLRE	7.75327e-05	7.84575e-05	8.29019e-05	0.000382639	0.00037169	0.000362308	7.96307e-05	0.000372212	2.2247	0.000159645	0.00150303
	tr|A8ICT1|A8ICT1_CHLRE	0.00021984	0.000205951	0.00022255	0.000945147	0.000981674	0.00102289	0.000216113	0.000983238	2.1858	0.000499407	0.0029661
	tr|A0A2K3D7C4|A0A2K3D7C4_CHLRE	3.97478e-05	4.75648e-05	4.21603e-05	0.000221922	0.000187231	0.000169832	4.31576e-05	0.000192995	2.1609	0.00906978	0.0193094
	tr|A8J0N7|A8J0N7_CHLRE	0.00118262	0.00132397	0.00125905	0.00549601	0.00550212	0.0057001	0.00125521	0.00556608	2.1487	5.21321e-06	0.000282992
	tr|A8JI07|A8JI07_CHLRE	0.000291484	0.00027896	0.000270429	0.00112835	0.0013023	0.00111659	0.000280291	0.00118241	2.0767	0.00408277	0.0109246
	tr|Q1RS84|Q1RS84_CHLRE	0.000291484	0.00027896	0.000270429	0.00112835	0.0013023	0.00111659	0.000280291	0.00118241	2.0767	0.00408277	0.0109246
	tr|A8JCP5|A8JCP5_CHLRE	3.94043e-05	6.86503e-05	4.06087e-05	0.000208182	0.000206627	0.000203017	4.95544e-05	0.000205942	2.0552	0.0030632	0.00915467
	tr|B2XY88|B2XY88_CHLRE	1.45251e-05	1.53646e-05	1.9063e-05	6.20383e-05	7.75839e-05	6.24668e-05	1.63176e-05	6.7363e-05	2.0455	0.00663454	0.0155295
	P08681|COX1_CHLRE	1.45251e-05	1.53646e-05	1.9063e-05	6.20383e-05	7.75839e-05	6.24668e-05	1.63176e-05	6.7363e-05	2.0455	0.00663454	0.0155295
	tr|A8IIK8|A8IIK8_CHLRE	9.7652e-05	8.55404e-05	8.37886e-05	0.000382639	0.000349919	0.000368164	8.89937e-05	0.000366907	2.0436	0.000181785	0.00156114
	tr|A0A2K3DAF7|A0A2K3DAF7_CHLRE	9.7652e-05	8.55404e-05	8.37886e-05	0.000382639	0.000349919	0.000368164	8.89937e-05	0.000366907	2.0436	0.000181785	0.00156114
	tr|A0A2K3DCH9|A0A2K3DCH9_CHLRE	0.000642835	0.000708296	0.000664989	0.00279797	0.00271148	0.00274073	0.00067204	0.00275006	2.0328	7.78749e-07	0.000100532
Down	tr|A0A2K3DJF7|A0A2K3DJF7_CHLRE	0.000145742	0.000118231	0.000139648	3.56408e-05	2.80648e-05	3.53328e-05	0.00013454	3.30128e-05	-2.0269	0.0039229	0.0107929
	tr|A8IY95|A8IY95_CHLRE	4.21032e-05	4.46227e-05	4.83225e-05	1.06173e-05	1.10042e-05	9.79949e-06	4.50161e-05	1.04737e-05	-2.1037	0.00199484	0.00679743
	tr|A8JC30|A8JC30_CHLRE	0.000112864	0.000107879	8.51186e-05	1.95275e-05	3.11127e-05	1.9599e-05	0.000101954	2.34131e-05	-2.1225	0.00470588	0.0122565
	tr|A8HX89|A8HX89_CHLRE	0.000249773	0.000303478	0.000238509	6.41201e-05	7.16464e-05	4.33364e-05	0.00026392	5.97009e-05	-2.1443	0.00393397	0.0107929
	tr|A0A2K3DR14|A0A2K3DR14_CHLRE	0.000181564	0.000184702	0.000132111	4.20528e-05	3.36065e-05	3.44739e-05	0.000166126	3.67111e-05	-2.178	0.0150853	0.027469
	tr|Q75NZ1|Q75NZ1_CHLRE	0.000235052	0.000269698	0.000230529	6.03728e-05	4.15628e-05	5.97339e-05	0.000245093	5.38898e-05	-2.1852	0.000914113	0.00436363
	tr|A8J6R5|A8J6R5_CHLRE	0.000161445	0.00015528	0.000167577	3.435e-05	3.8119e-05	2.9906e-05	0.000161434	3.4125e-05	-2.242	2.50301e-05	0.000554023
	tr|A0A2K3D3L4|A0A2K3D3L4_CHLRE	9.66705e-06	1.60729e-05	1.37431e-05	2.39826e-06	3.68524e-06	2.19805e-06	1.3161e-05	2.76052e-06	-2.2533	0.025249	0.0408808
	tr|A8JHA9|A8JHA9_CHLRE	9.66705e-06	1.60729e-05	1.37431e-05	2.39826e-06	3.68524e-06	2.19805e-06	1.3161e-05	2.76052e-06	-2.2533	0.025249	0.0408808
	tr|A0A2K3E0W8|A0A2K3E0W8_CHLRE	0.000231126	0.000240821	0.000234076	4.99637e-05	4.51253e-05	4.37268e-05	0.000235341	4.62719e-05	-2.3465	3.24033e-06	0.000265032
	tr|A0A2K3E7A5|A0A2K3E7A5_CHLRE	0.000657556	0.000637467	0.000687155	0.000119913	0.000150418	0.000114002	0.000660726	0.000128111	-2.3667	1.38371e-05	0.00039082
	tr|A0A2K3D404|A0A2K3D404_CHLRE	0.000102559	0.00013839	0.000117481	3.30177e-05	2.77085e-05	7.45698e-06	0.000119477	2.27277e-05	-2.3942	0.00232616	0.00741183
	tr|A0A2K3D5Q3|A0A2K3D5Q3_CHLRE	0.00177148	0.00189606	0.002026	0.000365151	0.000343586	0.000347081	0.00189784	0.00035194	-2.431	0.00209786	0.00698004
	tr|A0A2K3E193|A0A2K3E193_CHLRE	0.000140835	0.0001215	0.000146741	1.73624e-05	2.19689e-05	3.49424e-05	0.000136359	2.47579e-05	-2.4614	0.000522665	0.00297896
	tr|A8I972|A8I972_CHLRE	0.000140835	0.0001215	0.000146741	1.73624e-05	2.19689e-05	3.49424e-05	0.000136359	2.47579e-05	-2.4614	0.000522665	0.00297896
	A8J637|PETS_CHLRE	0.000331232	0.000332899	0.000283729	5.57928e-05	6.09588e-05	5.42681e-05	0.000315953	5.70066e-05	-2.4705	0.00342507	0.00980465
	tr|A0A2K3D3Y8|A0A2K3D3Y8_CHLRE	0.000331232	0.000332899	0.000283729	5.57928e-05	6.09588e-05	5.42681e-05	0.000315953	5.70066e-05	-2.4705	0.00342507	0.00980465
	tr|A0A2K3CR84|A0A2K3CR84_CHLRE	0.000544692	0.000531222	0.000549724	9.61801e-05	9.93549e-05	9.56524e-05	0.000541879	9.70625e-05	-2.481	8.43974e-05	0.00108877
	A8IW34|PURA_CHLRE	0.000544692	0.000531222	0.000549724	9.61801e-05	9.93549e-05	9.56524e-05	0.000541879	9.70625e-05	-2.481	8.43974e-05	0.00108877
	tr|A8JEG6|A8JEG6_CHLRE	1.89906e-05	1.90695e-05	2.38066e-05	3.40586e-06	3.56648e-06	3.98226e-06	2.06222e-05	3.65154e-06	-2.4976	0.00811533	0.0178377
	tr|A8IMS6|A8IMS6_CHLRE	0.000101578	8.3361e-05	0.000103295	1.21995e-05	1.9396e-05	1.79983e-05	9.60779e-05	1.65312e-05	-2.539	0.00311386	0.00922545
	tr|A0A2K3DRG2|A0A2K3DRG2_CHLRE	0.000101578	8.3361e-05	0.000103295	1.21995e-05	1.9396e-05	1.79983e-05	9.60779e-05	1.65312e-05	-2.539	0.00311386	0.00922545
	tr|A0A2K3DHV6|A0A2K3DHV6_CHLRE	7.90049e-05	6.70157e-05	8.86652e-05	1.22827e-05	1.42897e-05	1.28838e-05	7.82286e-05	1.31521e-05	-2.5724	0.00866728	0.0186714
	tr|A8HR79|A8HR79_CHLRE	9.32356e-05	6.32018e-05	0.000102408	1.35735e-05	1.60314e-05	1.33913e-05	8.62819e-05	1.43321e-05	-2.5898	0.0255214	0.041206
	tr|A8J2L0|A8J2L0_CHLRE	0.000132493	0.000125314	0.000129894	1.91111e-05	2.47794e-05	1.83887e-05	0.000129234	2.07597e-05	-2.6381	3.15135e-06	0.000265032
	tr|A8I495|A8I495_CHLRE	0.000170768	0.000174895	0.000124131	2.58978e-05	2.43439e-05	2.41278e-05	0.000156598	2.47899e-05	-2.6592	0.0148248	0.0271503
	tr|A8IXV0|A8IXV0_CHLRE	0.000107466	9.64373e-05	0.000108615	1.59467e-05	1.52001e-05	1.55777e-05	0.000104173	1.55748e-05	-2.7417	0.00186245	0.00652115
	tr|A8J4I2|A8J4I2_CHLRE	0.000183036	0.000167812	0.000172454	2.3816e-05	2.56898e-05	2.54162e-05	0.000174434	2.4974e-05	-2.8042	0.000762558	0.00387684
	tr|A0A2K3DW10|A0A2K3DW10_CHLRE	0.000554506	0.000577534	0.00058519	7.36965e-05	8.82715e-05	7.80836e-05	0.00057241	8.00172e-05	-2.8387	3.17167e-05	0.000639872
	tr|A8HQP0|A8HQP0_CHLRE	0.000479918	0.000406998	0.000376384	7.74437e-05	4.78962e-05	3.76753e-05	0.0004211	5.43384e-05	-2.9541	0.00295017	0.00888546
	tr|A8IJY7|A8IJY7_CHLRE	0.000280197	0.000290946	0.000330278	2.91871e-05	4.94795e-05	2.79539e-05	0.000300474	3.55402e-05	-3.0797	0.000792071	0.00391721
	tr|A8HMD3|A8HMD3_CHLRE	5.83949e-05	6.70157e-05	9.66451e-05	9.07674e-07	2.21272e-05	1.86229e-06	7.40186e-05	8.29907e-06	-3.1569	0.0135367	0.0255648
	tr|A0A2K3E781|A0A2K3E781_CHLRE	5.83949e-05	6.70157e-05	9.66451e-05	9.07674e-07	2.21272e-05	1.86229e-06	7.40186e-05	8.29907e-06	-3.1569	0.0135367	0.0255648
	tr|A8JDA7|A8JDA7_CHLRE	7.40977e-05	7.90023e-05	8.06853e-05	7.82765e-06	7.04589e-06	8.27686e-06	7.79284e-05	7.7168e-06	-3.3361	0.000558164	0.00313775
	tr|A0A2K3D070|A0A2K3D070_CHLRE	5.6432e-05	5.61189e-05	6.47256e-05	5.07964e-06	6.49172e-06	4.7631e-06	5.90922e-05	5.44482e-06	-3.44	0.0020648	0.00694274
	tr|Q6EMK7|Q6EMK7_CHLRE	0.000794956	0.000768229	0.000930984	7.53619e-05	8.74798e-05	6.40285e-05	0.00083139	7.56234e-05	-3.4586	0.00387938	0.0107423
	tr|A8HQ72|A8HQ72_CHLRE	0.000167824	0.000265884	0.000317421	2.62309e-05	2.19689e-05	1.65537e-05	0.000250376	2.15845e-05	-3.536	0.0344047	0.0528121
	tr|A8HZQ4|A8HZQ4_CHLRE	0.00024781	0.000233193	0.00020659	1.75289e-05	1.92772e-05	2.18244e-05	0.000229198	1.95435e-05	-3.5518	0.00303261	0.00909068
	tr|A0A2K3DLF7|A0A2K3DLF7_CHLRE	0.000184018	0.00017544	0.000269542	1.73624e-05	2.4146e-05	9.76045e-06	0.000209666	1.70896e-05	-3.6169	0.0217774	0.0366125
	tr|Q6UKY9|Q6UKY9_CHLRE	4.79918e-05	5.00166e-05	5.27558e-05	3.57657e-06	3.8792e-06	4.56789e-06	5.02547e-05	4.00788e-06	-3.6483	0.0005604	0.00313775
	tr|A8HTY0|A8HTY0_CHLRE	0.000765513	0.000817265	0.000740354	6.99492e-05	6.96672e-05	4.45076e-05	0.000774377	6.13747e-05	-3.6573	0.000270209	0.00210697
	tr|A0A2K3D0E8|A0A2K3D0E8_CHLRE	0.000765513	0.000817265	0.000740354	6.99492e-05	6.96672e-05	4.45076e-05	0.000774377	6.13747e-05	-3.6573	0.000270209	0.00210697
	tr|A0A2K3DPC8|A0A2K3DPC8_CHLRE	0.000276272	0.000271332	0.000271759	1.68211e-05	3.12315e-05	1.64366e-05	0.000273121	2.14964e-05	-3.6674	0.000109917	0.00130977
	tr|A8IZL1|A8IZL1_CHLRE	0.000122678	0.000117686	0.000160041	1.21578e-05	9.81674e-06	8.43302e-06	0.000133468	1.01359e-05	-3.719	0.0111379	0.0220847
	tr|A0A2K3DDP1|A0A2K3DDP1_CHLRE	0.000122678	0.000117686	0.000160041	1.21578e-05	9.81674e-06	8.43302e-06	0.000133468	1.01359e-05	-3.719	0.0111379	0.0220847
	tr|A0A2K3DLU5|A0A2K3DLU5_CHLRE	0.000672277	0.000735539	0.00061179	3.893e-05	8.23339e-05	2.16291e-05	0.000673202	4.7631e-05	-3.8211	0.000614246	0.00337968
	tr|Q39568|Q39568_CHLRE	0.000750792	0.00073009	0.000953151	5.07964e-05	3.95836e-05	2.03798e-05	0.000811344	3.692e-05	-4.4578	0.00759993	0.0170663

## Sheet: Table S5c
Table S5c.Proportionally Altered Proteins(PAPs)of OE19 vs WT.
Up/Down	Accession	WT-1	WT-2	WT-3	OE19-1	OE19-2	OE19-3	WT_mean	OE19_mean	log2(fc)	PValue	FDR
Up	tr|A8J9T0|A8J9T0_CHLRE	8.24399e-08	1.28583e-07	1.68021e-07	0.00021989	0.000164883	0.000153411	1.26348e-07	0.000179395	10.4715	0.0128459	0.0927511
	tr|A0A2K3DTU9|A0A2K3DTU9_CHLRE	1.2366e-05	1.88516e-06	8.1572e-06	0.000758087	0.000542943	0.000450039	7.46944e-06	0.00058369	6.2881	0.0240558	0.11471
	A8J9T5|THI4_CHLRE	1.2366e-05	1.88516e-06	8.1572e-06	0.000758087	0.000542943	0.000450039	7.46944e-06	0.00058369	6.2881	0.0240558	0.11471
	tr|A8IS63|A8IS63_CHLRE	4.42624e-07	6.15673e-07	5.8519e-07	2.72645e-05	2.5004e-05	2.42176e-05	5.47829e-07	2.54954e-05	5.5404	0.00129425	0.0357607
	tr|A0A2K3CUX5|A0A2K3CUX5_CHLRE	4.42624e-07	6.15673e-07	5.8519e-07	2.72645e-05	2.5004e-05	2.42176e-05	5.47829e-07	2.54954e-05	5.5404	0.00129425	0.0357607
	tr|A8JBI9|A8JBI9_CHLRE	9.81427e-06	8.39059e-06	9.97483e-06	0.000233633	0.000227465	0.000239938	9.39323e-06	0.000233678	4.6368	0.000200499	0.0189933
	tr|A0A2K3CSG2|A0A2K3CSG2_CHLRE	9.81427e-06	8.39059e-06	9.97483e-06	0.000233633	0.000227465	0.000239938	9.39323e-06	0.000233678	4.6368	0.000200499	0.0189933
	tr|A8JIF0|A8JIF0_CHLRE	1.68315e-05	5.99328e-06	4.74359e-06	0.000230086	0.000153167	0.000155898	9.18945e-06	0.000179717	4.2896	0.0192175	0.107864
	tr|A0A2K3CQ34|A0A2K3CQ34_CHLRE	1.68315e-05	5.99328e-06	4.74359e-06	0.000230086	0.000153167	0.000155898	9.18945e-06	0.000179717	4.2896	0.0192175	0.107864
	tr|A8JBJ0|A8JBJ0_CHLRE	2.8903e-07	3.05112e-05	3.9057e-07	0.000259789	0.00019003	0.000154654	1.03969e-05	0.000201491	4.2765	0.0174166	0.104583
	tr|A0A2K3CSD6|A0A2K3CSD6_CHLRE	2.8903e-07	3.05112e-05	3.9057e-07	0.000259789	0.00019003	0.000154654	1.03969e-05	0.000201491	4.2765	0.0174166	0.104583
	tr|A0A2K3CPG2|A0A2K3CPG2_CHLRE	3.01298e-05	4.11902e-05	4.02983e-05	0.000877785	0.00068868	0.000584305	3.72061e-05	0.000716924	4.2682	0.0154678	0.0992907
	tr|A8HVE0|A8HVE0_CHLRE	9.81427e-06	7.84575e-06	1.13491e-05	8.86652e-05	6.7725e-05	7.23544e-05	9.66972e-06	7.62482e-05	2.9792	0.00775177	0.0863639
	tr|A8I297|A8I297_CHLRE	2.4094e-05	2.58801e-05	2.55799e-05	0.000174227	0.000123448	0.000157141	2.51847e-05	0.000151605	2.5897	0.0135459	0.0956494
	tr|A8IDP6|A8IDP6_CHLRE	9.66705e-06	3.3181e-05	1.02408e-05	0.000111718	9.88728e-05	0.000101197	1.76963e-05	0.000103929	2.5541	0.00225692	0.0478091
	P04352|CALM_CHLRE	9.66705e-06	3.3181e-05	1.02408e-05	0.000111718	9.88728e-05	0.000101197	1.76963e-05	0.000103929	2.5541	0.00225692	0.0478091
	tr|A8JAL9|A8JAL9_CHLRE	5.05435e-05	9.15337e-05	7.58087e-05	0.000416283	0.000328623	0.000367988	7.26286e-05	0.000370965	2.3527	0.00222961	0.0478091
	tr|A0A2K3CXE4|A0A2K3CXE4_CHLRE	5.05435e-05	9.15337e-05	7.58087e-05	0.000416283	0.000328623	0.000367988	7.26286e-05	0.000370965	2.3527	0.00222961	0.0478091
	tr|A0A2K3E3L3|A0A2K3E3L3_CHLRE	7.60606e-07	1.53646e-06	1.50731e-06	5.49724e-06	5.37228e-06	7.58354e-06	1.26812e-06	6.15102e-06	2.2781	0.0131097	0.0930862
	P08475|RBS2_CHLRE	7.60606e-07	1.53646e-06	1.50731e-06	5.49724e-06	5.37228e-06	7.58354e-06	1.26812e-06	6.15102e-06	2.2781	0.0131097	0.0930862
	tr|A8IIK8|A8IIK8_CHLRE	9.7652e-05	8.55404e-05	8.37886e-05	0.000478792	0.000474361	0.000295882	8.89937e-05	0.000416345	2.226	0.0316728	0.130702
	tr|A0A2K3DAF7|A0A2K3DAF7_CHLRE	9.7652e-05	8.55404e-05	8.37886e-05	0.000478792	0.000474361	0.000295882	8.89937e-05	0.000416345	2.226	0.0316728	0.130702
	tr|Q84XS0|Q84XS0_CHLRE	2.55171e-05	2.79505e-05	2.82842e-05	0.000126348	9.40149e-05	0.000111391	2.72506e-05	0.000110585	2.0208	0.0117893	0.0913674
	tr|A0A2K3CPL3|A0A2K3CPL3_CHLRE	5.44692e-05	3.87929e-05	5.09825e-05	0.000234963	0.0001826	0.000162611	4.80815e-05	0.000193391	2.008	0.0175731	0.104583
Down	tr|A0A2K3CR97|A0A2K3CR97_CHLRE	0.000236524	0.000191785	0.000231859	7.49221e-05	4.48642e-05	4.1523e-05	0.000220056	5.37698e-05	-2.033	0.00103181	0.0327859
	tr|A8IW49|A8IW49_CHLRE	0.000236524	0.000191785	0.000231859	7.49221e-05	4.48642e-05	4.1523e-05	0.000220056	5.37698e-05	-2.033	0.00103181	0.0327859
	tr|Q3HTK2|Q3HTK2_CHLRE	8.0477e-05	7.73678e-05	9.35418e-05	9.97483e-06	6.0581e-06	4.50039e-05	8.37955e-05	2.03456e-05	-2.0422	0.0236972	0.11471
	tr|A0A2K3DT03|A0A2K3DT03_CHLRE	8.0477e-05	7.73678e-05	9.35418e-05	9.97483e-06	6.0581e-06	4.50039e-05	8.37955e-05	2.03456e-05	-2.0422	0.0236972	0.11471
	tr|A0A2K3DB95|A0A2K3DB95_CHLRE	0.000112864	0.000111693	0.000154277	3.04122e-05	3.14335e-05	2.42922e-05	0.000126278	2.87126e-05	-2.1368	0.017961	0.105159
	tr|A8JEG6|A8JEG6_CHLRE	1.89906e-05	1.90695e-05	2.38066e-05	6.69422e-06	5.40085e-06	1.6634e-06	2.06222e-05	4.58616e-06	-2.1688	0.00188265	0.0460164
	P36495|YCF78_CHLRE	0.000138872	0.000169991	0.000176887	6.33956e-05	1.99174e-05	1.92696e-05	0.000161917	3.41942e-05	-2.2434	0.002847	0.0516933
	tr|A0A218N960|A0A218N960_CHLRE	0.000138872	0.000169991	0.000176887	6.33956e-05	1.99174e-05	1.92696e-05	0.000161917	3.41942e-05	-2.2434	0.002847	0.0516933
	tr|A0A2K3CNQ0|A0A2K3CNQ0_CHLRE	0.000164389	0.00017435	0.000198167	5.00958e-05	1.4488e-05	4.50039e-05	0.000178969	3.65293e-05	-2.2926	0.00071654	0.0278244
	A8J637|PETS_CHLRE	0.000331232	0.000332899	0.000283729	9.35418e-05	5.11509e-05	4.40094e-05	0.000315953	6.29007e-05	-2.3286	0.000349232	0.0233618
	tr|A0A2K3D3Y8|A0A2K3D3Y8_CHLRE	0.000331232	0.000332899	0.000283729	9.35418e-05	5.11509e-05	4.40094e-05	0.000315953	6.29007e-05	-2.3286	0.000349232	0.0233618
	tr|A0A2K3D5Y7|A0A2K3D5Y7_CHLRE	9.86334e-05	0.000118776	0.000108615	3.20525e-05	2.19463e-05	1.00699e-05	0.000108675	2.13562e-05	-2.3473	0.000554031	0.0272844
	tr|A8IYM7|A8IYM7_CHLRE	9.86334e-05	0.000118776	0.000108615	3.20525e-05	2.19463e-05	1.00699e-05	0.000108675	2.13562e-05	-2.3473	0.000554031	0.0272844
	tr|A0A2K3DLF7|A0A2K3DLF7_CHLRE	0.000184018	0.00017544	0.000269542	5.27558e-05	4.11494e-05	2.46154e-05	0.000209666	3.95069e-05	-2.4079	0.0233694	0.11471
	tr|Q42685|Q42685_CHLRE	0.000101578	9.53476e-05	7.8912e-05	3.37814e-05	4.57215e-06	1.15618e-05	9.19458e-05	1.66385e-05	-2.4663	0.00310425	0.0533176
	tr|A8HZZ4|A8HZZ4_CHLRE	0.000101578	9.53476e-05	7.8912e-05	3.37814e-05	4.57215e-06	1.15618e-05	9.19458e-05	1.66385e-05	-2.4663	0.00310425	0.0533176
	tr|A0A2K3DMI3|A0A2K3DMI3_CHLRE	5.05435e-05	6.21122e-05	8.0242e-05	5.18691e-06	1.88315e-05	6.16628e-06	6.42992e-05	1.00616e-05	-2.6759	0.0115983	0.0904386
	tr|Q39568|Q39568_CHLRE	0.000750792	0.00073009	0.000953151	0.000128565	9.97301e-05	0.000118602	0.000811344	0.000115632	-2.8108	0.00952511	0.0885657
	tr|A0A2K3DGE7|A0A2K3DGE7_CHLRE	0.000637927	0.000686503	0.000660556	0.000176887	5.20082e-05	5.14686e-05	0.000661662	9.34546e-05	-2.8238	0.00260275	0.0508937
	tr|A0A2K3DE20|A0A2K3DE20_CHLRE	1.41816e-05	1.48742e-05	1.13491e-05	1.96393e-06	1.3545e-06	1.82999e-06	1.34683e-05	1.71614e-06	-2.9723	0.00699208	0.0861948
	tr|A8IJY7|A8IJY7_CHLRE	0.000280197	0.000290946	0.000330278	2.97028e-05	2.88617e-05	3.97825e-05	0.000300474	3.27823e-05	-3.1962	0.0021432	0.0478091
	tr|A8I495|A8I495_CHLRE	0.000170768	0.000174895	0.000124131	1.44081e-05	1.62311e-05	1.96923e-05	0.000156598	1.67772e-05	-3.2225	0.0126873	0.0927511
	tr|A8HQP0|A8HQP0_CHLRE	0.000479918	0.000406998	0.000376384	3.16978e-05	3.05763e-05	5.56955e-05	0.0004211	3.93232e-05	-3.4207	0.004118	0.0654248
	tr|A0A2K3DNK6|A0A2K3DNK6_CHLRE	0.000210516	0.000182523	0.000159154	2.63779e-05	1.14304e-05	9.87103e-06	0.000184064	1.58931e-05	-3.5337	0.00381492	0.0621637
	tr|A0A2K3DHV6|A0A2K3DHV6_CHLRE	7.90049e-05	6.70157e-05	8.86652e-05	1.50287e-06	1.10017e-06	1.0244e-06	7.82286e-05	1.20915e-06	-6.0156	0.00652112	0.0830008

## Sheet: Table S5d
Table S5: Screening of proportionally altered proteins (PAPs)
Up/Down	Accession	WT-1	WT-2	WT-3	OE21-1	OE21-2	OE21-3	WT_mean	OE21_mean	log2(fc)	PValue	FDR
Up	tr|A8IS63|A8IS63_CHLRE	4.42624e-07	6.15673e-07	5.8519e-07	1.62901e-05	1.67077e-05	1.63366e-05	5.47829e-07	1.64448e-05	4.9078	6.46729e-06	0.00273997
	tr|A0A2K3CUX5|A0A2K3CUX5_CHLRE	4.42624e-07	6.15673e-07	5.8519e-07	1.62901e-05	1.67077e-05	1.63366e-05	5.47829e-07	1.64448e-05	4.9078	6.46729e-06	0.00273997
	tr|A0A2K3DE20|A0A2K3DE20_CHLRE	1.41816e-05	1.48742e-05	1.13491e-05	7.84196e-05	9.61414e-05	6.97876e-05	1.34683e-05	8.14495e-05	2.5963	0.011574	0.0908057
	tr|A8IWL3|A8IWL3_CHLRE	1.39363e-05	4.39689e-06	2.02157e-05	6.66756e-05	5.8333e-05	5.8685e-05	1.28496e-05	6.12312e-05	2.2525	0.00205786	0.0400963
	tr|A0A2K3DYI3|A0A2K3DYI3_CHLRE	1.39363e-05	4.39689e-06	2.02157e-05	6.66756e-05	5.8333e-05	5.8685e-05	1.28496e-05	6.12312e-05	2.2525	0.00205786	0.0400963
	tr|A8JCP5|A8JCP5_CHLRE	3.94043e-05	6.86503e-05	4.06087e-05	0.000199269	0.000209567	0.000206825	4.95544e-05	0.00020522	2.0501	0.00179152	0.0390655
Down	tr|A8J538|A8J538_CHLRE	6.52649e-05	5.99328e-05	7.09321e-05	2.46624e-06	6.26539e-06	3.42594e-05	6.53766e-05	1.43303e-05	-2.1897	0.027483	0.139167
	tr|A8IXD1|A8IXD1_CHLRE	2.58115e-05	3.05112e-05	2.87275e-05	9.35731e-07	9.29007e-07	1.4243e-05	2.83501e-05	5.36925e-06	-2.4006	0.0267984	0.137703
	tr|Q70DX8|Q70DX8_CHLRE	7.55699e-05	8.55404e-05	8.82219e-05	7.38735e-06	7.99378e-06	5.7099e-06	8.31107e-05	7.03034e-06	-3.5634	0.00196897	0.0400963
