# Supplementary material for: Overexpressing CrePAPS Polyadenylate Activity Enhances Protein Translation and Accumulation in Chlamydomonas reinhardtii
Source: Mar Drugs. 2022 Apr 21;20(5):276. doi: 10.3390/md20050276 (PMC9147819; doi:10.3390/md20050276)
Supplement: Supplementary file 1 [file marinedrugs-20-00276-s001.zip › manuscript-03/table S6.xlsx]

## Sheet: Table S6a
Table S6a.Gene ontology enrichment of biological process category of up-DAPs
GO ID	Description	out (408)	All (3589)	p value	q value	Accession
GO:1901564	organonitrogen compound metabolic process	172	723	1.37203e-27	1.65742e-24	tr|A0A218N8E9|A0A218N8E9_CHLRE;tr|A0A218N8N4|A0A218N8N4_CHLRE;tr|A0A218N8N6|A0A218N8N6_CHLRE;tr|A0A218N8U4|A0A218N8U4_CHLRE;tr|A0A218N8V2|A0A218N8V2_CHLRE;tr|A0A218N8Z8|A0A218N8Z8_CHLRE;tr|A0A218N963|A0A218N963_CHLRE;tr|A0A218N972|A0A218N972_CHLRE;tr|A0A218N9A0|A0A218N9A0_CHLRE;tr|A0A218N9A1|A0A218N9A1_CHLRE;tr|A0A218N9B1|A0A218N9B1_CHLRE;tr|A0A2K3CZL0|A0A2K3CZL0_CHLRE;tr|A0A2K3D2K9|A0A2K3D2K9_CH…
GO:1901566	organonitrogen compound biosynthetic process	139	556	1.31388e-23	7.93586e-21	tr|A0A218N8E9|A0A218N8E9_CHLRE;tr|A0A218N8N4|A0A218N8N4_CHLRE;tr|A0A218N8N6|A0A218N8N6_CHLRE;tr|A0A218N8U4|A0A218N8U4_CHLRE;tr|A0A218N8V2|A0A218N8V2_CHLRE;tr|A0A218N8Z8|A0A218N8Z8_CHLRE;tr|A0A218N963|A0A218N963_CHLRE;tr|A0A218N972|A0A218N972_CHLRE;tr|A0A218N9A0|A0A218N9A0_CHLRE;tr|A0A218N9A1|A0A218N9A1_CHLRE;tr|A0A218N9B1|A0A218N9B1_CHLRE;tr|A0A2K3CZL0|A0A2K3CZL0_CHLRE;tr|A0A2K3D2K9|A0A2K3D2K9_CH…
GO:0006412	translation	88	279	1.36083e-21	5.47961e-19	tr|A0A218N8E9|A0A218N8E9_CHLRE;tr|A0A218N8N4|A0A218N8N4_CHLRE;tr|A0A218N8N6|A0A218N8N6_CHLRE;tr|A0A218N8U4|A0A218N8U4_CHLRE;tr|A0A218N8V2|A0A218N8V2_CHLRE;tr|A0A218N8Z8|A0A218N8Z8_CHLRE;tr|A0A218N963|A0A218N963_CHLRE;tr|A0A218N972|A0A218N972_CHLRE;tr|A0A218N9A1|A0A218N9A1_CHLRE;tr|A0A218N9B1|A0A218N9B1_CHLRE;tr|A0A2K3CZL0|A0A2K3CZL0_CHLRE;tr|A0A2K3D2K9|A0A2K3D2K9_CHLRE;tr|A0A2K3D7C4|A0A2K3D7C4_CH…
GO:0043043	peptide biosynthetic process	88	281	2.36542e-21	7.14356e-19	tr|A0A218N8E9|A0A218N8E9_CHLRE;tr|A0A218N8N4|A0A218N8N4_CHLRE;tr|A0A218N8N6|A0A218N8N6_CHLRE;tr|A0A218N8U4|A0A218N8U4_CHLRE;tr|A0A218N8V2|A0A218N8V2_CHLRE;tr|A0A218N8Z8|A0A218N8Z8_CHLRE;tr|A0A218N963|A0A218N963_CHLRE;tr|A0A218N972|A0A218N972_CHLRE;tr|A0A218N9A1|A0A218N9A1_CHLRE;tr|A0A218N9B1|A0A218N9B1_CHLRE;tr|A0A2K3CZL0|A0A2K3CZL0_CHLRE;tr|A0A2K3D2K9|A0A2K3D2K9_CHLRE;tr|A0A2K3D7C4|A0A2K3D7C4_CH…
GO:0006518	peptide metabolic process	92	313	3.50274e-20	8.46262e-18	tr|A0A218N8E9|A0A218N8E9_CHLRE;tr|A0A218N8N4|A0A218N8N4_CHLRE;tr|A0A218N8N6|A0A218N8N6_CHLRE;tr|A0A218N8U4|A0A218N8U4_CHLRE;tr|A0A218N8V2|A0A218N8V2_CHLRE;tr|A0A218N8Z8|A0A218N8Z8_CHLRE;tr|A0A218N963|A0A218N963_CHLRE;tr|A0A218N972|A0A218N972_CHLRE;tr|A0A218N9A1|A0A218N9A1_CHLRE;tr|A0A218N9B1|A0A218N9B1_CHLRE;tr|A0A2K3CZL0|A0A2K3CZL0_CHLRE;tr|A0A2K3D2K9|A0A2K3D2K9_CHLRE;tr|A0A2K3D7C4|A0A2K3D7C4_CH…
GO:0043604	amide biosynthetic process	90	306	9.53689e-20	1.92009e-17	tr|A0A218N8E9|A0A218N8E9_CHLRE;tr|A0A218N8N4|A0A218N8N4_CHLRE;tr|A0A218N8N6|A0A218N8N6_CHLRE;tr|A0A218N8U4|A0A218N8U4_CHLRE;tr|A0A218N8V2|A0A218N8V2_CHLRE;tr|A0A218N8Z8|A0A218N8Z8_CHLRE;tr|A0A218N963|A0A218N963_CHLRE;tr|A0A218N972|A0A218N972_CHLRE;tr|A0A218N9A1|A0A218N9A1_CHLRE;tr|A0A218N9B1|A0A218N9B1_CHLRE;tr|A0A2K3CZL0|A0A2K3CZL0_CHLRE;tr|A0A2K3D2K9|A0A2K3D2K9_CHLRE;tr|A0A2K3D7C4|A0A2K3D7C4_CH…
GO:0043603	cellular amide metabolic process	97	346	1.12375e-19	1.93928e-17	tr|A0A218N8E9|A0A218N8E9_CHLRE;tr|A0A218N8N4|A0A218N8N4_CHLRE;tr|A0A218N8N6|A0A218N8N6_CHLRE;tr|A0A218N8U4|A0A218N8U4_CHLRE;tr|A0A218N8V2|A0A218N8V2_CHLRE;tr|A0A218N8Z8|A0A218N8Z8_CHLRE;tr|A0A218N963|A0A218N963_CHLRE;tr|A0A218N972|A0A218N972_CHLRE;tr|A0A218N9A1|A0A218N9A1_CHLRE;tr|A0A218N9B1|A0A218N9B1_CHLRE;tr|A0A2K3CZL0|A0A2K3CZL0_CHLRE;tr|A0A2K3D2K9|A0A2K3D2K9_CHLRE;tr|A0A2K3D7C4|A0A2K3D7C4_CH…
GO:0044267	cellular protein metabolic process	131	695	4.38757e-11	6.62523e-09	tr|A0A218N8E9|A0A218N8E9_CHLRE;tr|A0A218N8K2|A0A218N8K2_CHLRE;tr|A0A218N8N4|A0A218N8N4_CHLRE;tr|A0A218N8N6|A0A218N8N6_CHLRE;tr|A0A218N8U4|A0A218N8U4_CHLRE;tr|A0A218N8V2|A0A218N8V2_CHLRE;tr|A0A218N8Z8|A0A218N8Z8_CHLRE;tr|A0A218N963|A0A218N963_CHLRE;tr|A0A218N972|A0A218N972_CHLRE;tr|A0A218N9A1|A0A218N9A1_CHLRE;tr|A0A218N9B1|A0A218N9B1_CHLRE;tr|A0A218N9D5|A0A218N9D5_CHLRE;tr|A0A2K3CZL0|A0A2K3CZL0_CH…
GO:0019538	protein metabolic process	134	719	5.5247e-11	7.41537e-09	tr|A0A218N8E9|A0A218N8E9_CHLRE;tr|A0A218N8K2|A0A218N8K2_CHLRE;tr|A0A218N8N4|A0A218N8N4_CHLRE;tr|A0A218N8N6|A0A218N8N6_CHLRE;tr|A0A218N8U4|A0A218N8U4_CHLRE;tr|A0A218N8V2|A0A218N8V2_CHLRE;tr|A0A218N8Z8|A0A218N8Z8_CHLRE;tr|A0A218N963|A0A218N963_CHLRE;tr|A0A218N972|A0A218N972_CHLRE;tr|A0A218N9A1|A0A218N9A1_CHLRE;tr|A0A218N9B1|A0A218N9B1_CHLRE;tr|A0A218N9D5|A0A218N9D5_CHLRE;tr|A0A2K3CZL0|A0A2K3CZL0_CH…
GO:0044271	cellular nitrogen compound biosynthetic process	134	768	7.14852e-09	8.63541e-07	tr|A0A218N8E9|A0A218N8E9_CHLRE;tr|A0A218N8N4|A0A218N8N4_CHLRE;tr|A0A218N8N6|A0A218N8N6_CHLRE;tr|A0A218N8U4|A0A218N8U4_CHLRE;tr|A0A218N8V2|A0A218N8V2_CHLRE;tr|A0A218N8Z8|A0A218N8Z8_CHLRE;tr|A0A218N963|A0A218N963_CHLRE;tr|A0A218N972|A0A218N972_CHLRE;tr|A0A218N995|A0A218N995_CHLRE;tr|A0A218N9A0|A0A218N9A0_CHLRE;tr|A0A218N9A1|A0A218N9A1_CHLRE;tr|A0A218N9B1|A0A218N9B1_CHLRE;tr|A0A2K3CZL0|A0A2K3CZL0_CH…
GO:0006091	generation of precursor metabolites and energy	39	150	2.76172e-07	3.03287e-05	tr|A0A218N8C6|A0A218N8C6_CHLRE;tr|A0A218N8K1|A0A218N8K1_CHLRE;tr|A0A218N8K2|A0A218N8K2_CHLRE;tr|A0A218N907|A0A218N907_CHLRE;tr|A0A2K3DSL2|A0A2K3DSL2_CHLRE;tr|A8HP06|A8HP06_CHLRE;tr|A8HQP1|A8HQP1_CHLRE;tr|A8HR79|A8HR79_CHLRE;tr|A8HX89|A8HX89_CHLRE;tr|A8HY43|A8HY43_CHLRE;tr|A8IAE5|A8IAE5_CHLRE;tr|A8IKQ0|A8IKQ0_CHLRE;tr|A8IYK1|A8IYK1_CHLRE;tr|A8J0R7|A8J0R7_CHLRE;tr|A8J0W9|A8J0W9_CHLRE;tr|A8J270|A8J2…
GO:0044237	cellular metabolic process	298	2232	6.41918e-07	6.46197e-05	tr|A0A218N8B5|A0A218N8B5_CHLRE;tr|A0A218N8C6|A0A218N8C6_CHLRE;tr|A0A218N8E9|A0A218N8E9_CHLRE;tr|A0A218N8K1|A0A218N8K1_CHLRE;tr|A0A218N8K2|A0A218N8K2_CHLRE;tr|A0A218N8N4|A0A218N8N4_CHLRE;tr|A0A218N8N6|A0A218N8N6_CHLRE;tr|A0A218N8U2|A0A218N8U2_CHLRE;tr|A0A218N8U4|A0A218N8U4_CHLRE;tr|A0A218N8V2|A0A218N8V2_CHLRE;tr|A0A218N8Z8|A0A218N8Z8_CHLRE;tr|A0A218N907|A0A218N907_CHLRE;tr|A0A218N963|A0A218N963_CH…
GO:1901576	organic substance biosynthetic process	172	1151	3.46227e-06	0.000321725	tr|A0A218N8E9|A0A218N8E9_CHLRE;tr|A0A218N8N4|A0A218N8N4_CHLRE;tr|A0A218N8N6|A0A218N8N6_CHLRE;tr|A0A218N8U4|A0A218N8U4_CHLRE;tr|A0A218N8V2|A0A218N8V2_CHLRE;tr|A0A218N8Z8|A0A218N8Z8_CHLRE;tr|A0A218N963|A0A218N963_CHLRE;tr|A0A218N972|A0A218N972_CHLRE;tr|A0A218N995|A0A218N995_CHLRE;tr|A0A218N9A0|A0A218N9A0_CHLRE;tr|A0A218N9A1|A0A218N9A1_CHLRE;tr|A0A218N9B1|A0A218N9B1_CHLRE;tr|A0A2K3CZL0|A0A2K3CZL0_CH…
GO:0022618	ribonucleoprotein complex assembly	20	62	8.00533e-06	0.000644696	tr|A0A218N8V2|A0A218N8V2_CHLRE;tr|A0A218N963|A0A218N963_CHLRE;tr|A0A218N972|A0A218N972_CHLRE;tr|A0A218N9A1|A0A218N9A1_CHLRE;tr|A0A218N9B1|A0A218N9B1_CHLRE;tr|A8HP90|A8HP90_CHLRE;tr|A8HRF8|A8HRF8_CHLRE;tr|A8HRS8|A8HRS8_CHLRE;tr|A8I074|A8I074_CHLRE;tr|A8I232|A8I232_CHLRE;tr|A8I403|A8I403_CHLRE;tr|A8ID84|A8ID84_CHLRE;tr|A8IT25|A8IT25_CHLRE;tr|A8J239|A8J239_CHLRE;tr|A8J576|A8J576_CHLRE;tr|A8J593|A8J5…
GO:0071826	ribonucleoprotein complex subunit organization	20	62	8.00533e-06	0.000644696	tr|A0A218N8V2|A0A218N8V2_CHLRE;tr|A0A218N963|A0A218N963_CHLRE;tr|A0A218N972|A0A218N972_CHLRE;tr|A0A218N9A1|A0A218N9A1_CHLRE;tr|A0A218N9B1|A0A218N9B1_CHLRE;tr|A8HP90|A8HP90_CHLRE;tr|A8HRF8|A8HRF8_CHLRE;tr|A8HRS8|A8HRS8_CHLRE;tr|A8I074|A8I074_CHLRE;tr|A8I232|A8I232_CHLRE;tr|A8I403|A8I403_CHLRE;tr|A8ID84|A8ID84_CHLRE;tr|A8IT25|A8IT25_CHLRE;tr|A8J239|A8J239_CHLRE;tr|A8J576|A8J576_CHLRE;tr|A8J593|A8J5…
GO:0009059	macromolecule biosynthetic process	104	626	8.57503e-06	0.000647415	tr|A0A218N8E9|A0A218N8E9_CHLRE;tr|A0A218N8N4|A0A218N8N4_CHLRE;tr|A0A218N8N6|A0A218N8N6_CHLRE;tr|A0A218N8U4|A0A218N8U4_CHLRE;tr|A0A218N8V2|A0A218N8V2_CHLRE;tr|A0A218N8Z8|A0A218N8Z8_CHLRE;tr|A0A218N963|A0A218N963_CHLRE;tr|A0A218N972|A0A218N972_CHLRE;tr|A0A218N995|A0A218N995_CHLRE;tr|A0A218N9A1|A0A218N9A1_CHLRE;tr|A0A218N9B1|A0A218N9B1_CHLRE;tr|A0A2K3CZL0|A0A2K3CZL0_CHLRE;tr|A0A2K3D2K9|A0A2K3D2K9_CH…
GO:0022613	ribonucleoprotein complex biogenesis	36	154	1.19411e-05	0.00084852	tr|A0A218N8V2|A0A218N8V2_CHLRE;tr|A0A218N963|A0A218N963_CHLRE;tr|A0A218N972|A0A218N972_CHLRE;tr|A0A218N9A1|A0A218N9A1_CHLRE;tr|A0A218N9B1|A0A218N9B1_CHLRE;tr|A8HMG7|A8HMG7_CHLRE;tr|A8HNX3|A8HNX3_CHLRE;tr|A8HP90|A8HP90_CHLRE;tr|A8HRF8|A8HRF8_CHLRE;tr|A8HRS8|A8HRS8_CHLRE;tr|A8HSU7|A8HSU7_CHLRE;tr|A8HVQ1|A8HVQ1_CHLRE;tr|A8I074|A8I074_CHLRE;tr|A8I0Y2|A8I0Y2_CHLRE;tr|A8I232|A8I232_CHLRE;tr|A8I403|A8I4…
GO:0006082	organic acid metabolic process	58	301	1.83924e-05	0.00120659	tr|A0A2K3DSL2|A0A2K3DSL2_CHLRE;tr|A2PZC3|A2PZC3_CHLRE;tr|A8HNC0|A8HNC0_CHLRE;tr|A8HP06|A8HP06_CHLRE;tr|A8HQP1|A8HQP1_CHLRE;tr|A8HVE0|A8HVE0_CHLRE;tr|A8HXW8|A8HXW8_CHLRE;tr|A8HYN3|A8HYN3_CHLRE;tr|A8I5J8|A8I5J8_CHLRE;tr|A8I629|A8I629_CHLRE;tr|A8I826|A8I826_CHLRE;tr|A8I9R1|A8I9R1_CHLRE;tr|A8ICN7|A8ICN7_CHLRE;tr|A8IF73|A8IF73_CHLRE;tr|A8IFZ9|A8IFZ9_CHLRE;tr|A8IH03|A8IH03_CHLRE;tr|A8IJL3|A8IJL3_CHLRE;…
GO:0034645	cellular macromolecule biosynthetic process	102	622	1.97366e-05	0.00120659	tr|A0A218N8E9|A0A218N8E9_CHLRE;tr|A0A218N8N4|A0A218N8N4_CHLRE;tr|A0A218N8N6|A0A218N8N6_CHLRE;tr|A0A218N8U4|A0A218N8U4_CHLRE;tr|A0A218N8V2|A0A218N8V2_CHLRE;tr|A0A218N8Z8|A0A218N8Z8_CHLRE;tr|A0A218N963|A0A218N963_CHLRE;tr|A0A218N972|A0A218N972_CHLRE;tr|A0A218N995|A0A218N995_CHLRE;tr|A0A218N9A1|A0A218N9A1_CHLRE;tr|A0A218N9B1|A0A218N9B1_CHLRE;tr|A0A2K3CZL0|A0A2K3CZL0_CHLRE;tr|A0A2K3D2K9|A0A2K3D2K9_CH…
GO:0042273	ribosomal large subunit biogenesis	13	32	1.99766e-05	0.00120659	tr|A0A218N8V2|A0A218N8V2_CHLRE;tr|A0A218N972|A0A218N972_CHLRE;tr|A8HMG7|A8HMG7_CHLRE;tr|A8HNX3|A8HNX3_CHLRE;tr|A8HP90|A8HP90_CHLRE;tr|A8I0Y2|A8I0Y2_CHLRE;tr|A8I4T2|A8I4T2_CHLRE;tr|A8I645|A8I645_CHLRE;tr|A8ID84|A8ID84_CHLRE;tr|A8IQE3|A8IQE3_CHLRE;tr|A8IVE2|A8IVE2_CHLRE;tr|A8J239|A8J239_CHLRE;tr|A8J593|A8J593_CHLRE
GO:0044249	cellular biosynthetic process	166	1132	2.12719e-05	0.00122364	tr|A0A218N8E9|A0A218N8E9_CHLRE;tr|A0A218N8N4|A0A218N8N4_CHLRE;tr|A0A218N8N6|A0A218N8N6_CHLRE;tr|A0A218N8U4|A0A218N8U4_CHLRE;tr|A0A218N8V2|A0A218N8V2_CHLRE;tr|A0A218N8Z8|A0A218N8Z8_CHLRE;tr|A0A218N963|A0A218N963_CHLRE;tr|A0A218N972|A0A218N972_CHLRE;tr|A0A218N995|A0A218N995_CHLRE;tr|A0A218N9A0|A0A218N9A0_CHLRE;tr|A0A218N9A1|A0A218N9A1_CHLRE;tr|A0A218N9B1|A0A218N9B1_CHLRE;tr|A0A2K3CZL0|A0A2K3CZL0_CH…
GO:0043436	oxoacid metabolic process	57	298	2.7546e-05	0.00151253	tr|A0A2K3DSL2|A0A2K3DSL2_CHLRE;tr|A2PZC3|A2PZC3_CHLRE;tr|A8HNC0|A8HNC0_CHLRE;tr|A8HP06|A8HP06_CHLRE;tr|A8HQP1|A8HQP1_CHLRE;tr|A8HVE0|A8HVE0_CHLRE;tr|A8HXW8|A8HXW8_CHLRE;tr|A8HYN3|A8HYN3_CHLRE;tr|A8I5J8|A8I5J8_CHLRE;tr|A8I629|A8I629_CHLRE;tr|A8I826|A8I826_CHLRE;tr|A8I9R1|A8I9R1_CHLRE;tr|A8ICN7|A8ICN7_CHLRE;tr|A8IF73|A8IF73_CHLRE;tr|A8IFZ9|A8IFZ9_CHLRE;tr|A8IH03|A8IH03_CHLRE;tr|A8IJL3|A8IJL3_CHLRE;…
GO:0019752	carboxylic acid metabolic process	56	292	3.01822e-05	0.00152642	tr|A0A2K3DSL2|A0A2K3DSL2_CHLRE;tr|A2PZC3|A2PZC3_CHLRE;tr|A8HNC0|A8HNC0_CHLRE;tr|A8HP06|A8HP06_CHLRE;tr|A8HQP1|A8HQP1_CHLRE;tr|A8HVE0|A8HVE0_CHLRE;tr|A8HXW8|A8HXW8_CHLRE;tr|A8HYN3|A8HYN3_CHLRE;tr|A8I5J8|A8I5J8_CHLRE;tr|A8I629|A8I629_CHLRE;tr|A8I826|A8I826_CHLRE;tr|A8I9R1|A8I9R1_CHLRE;tr|A8ICN7|A8ICN7_CHLRE;tr|A8IF73|A8IF73_CHLRE;tr|A8IFZ9|A8IFZ9_CHLRE;tr|A8IH03|A8IH03_CHLRE;tr|A8IJL3|A8IJL3_CHLRE;…
GO:0009058	biosynthetic process	175	1213	3.03262e-05	0.00152642	tr|A0A218N8E9|A0A218N8E9_CHLRE;tr|A0A218N8N4|A0A218N8N4_CHLRE;tr|A0A218N8N6|A0A218N8N6_CHLRE;tr|A0A218N8U4|A0A218N8U4_CHLRE;tr|A0A218N8V2|A0A218N8V2_CHLRE;tr|A0A218N8Z8|A0A218N8Z8_CHLRE;tr|A0A218N963|A0A218N963_CHLRE;tr|A0A218N972|A0A218N972_CHLRE;tr|A0A218N995|A0A218N995_CHLRE;tr|A0A218N9A0|A0A218N9A0_CHLRE;tr|A0A218N9A1|A0A218N9A1_CHLRE;tr|A0A218N9B1|A0A218N9B1_CHLRE;tr|A0A2K3CZL0|A0A2K3CZL0_CH…
GO:0006807	nitrogen compound metabolic process	209	1509	4.52387e-05	0.00218593	tr|A0A218N8E9|A0A218N8E9_CHLRE;tr|A0A218N8N4|A0A218N8N4_CHLRE;tr|A0A218N8N6|A0A218N8N6_CHLRE;tr|A0A218N8U4|A0A218N8U4_CHLRE;tr|A0A218N8V2|A0A218N8V2_CHLRE;tr|A0A218N8Z8|A0A218N8Z8_CHLRE;tr|A0A218N963|A0A218N963_CHLRE;tr|A0A218N972|A0A218N972_CHLRE;tr|A0A218N995|A0A218N995_CHLRE;tr|A0A218N9A0|A0A218N9A0_CHLRE;tr|A0A218N9A1|A0A218N9A1_CHLRE;tr|A0A218N9B1|A0A218N9B1_CHLRE;tr|A0A2K3CZL0|A0A2K3CZL0_CH…
GO:0009141	nucleoside triphosphate metabolic process	22	80	4.82241e-05	0.00223174	tr|A0A218N9A0|A0A218N9A0_CHLRE;tr|A0A2K3D8S8|A0A2K3D8S8_CHLRE;tr|A0A2K3DSL2|A0A2K3DSL2_CHLRE;tr|A8HP06|A8HP06_CHLRE;tr|A8HQP1|A8HQP1_CHLRE;tr|A8HX89|A8HX89_CHLRE;tr|A8J5T0|A8J5T0_CHLRE;tr|A8J7I9|A8J7I9_CHLRE;tr|A8J9H8|A8J9H8_CHLRE;tr|A8JC51|A8JC51_CHLRE;tr|A8JCY4|A8JCY4_CHLRE;tr|A8JDR3|A8JDR3_CHLRE;tr|A8JF15|A8JF15_CHLRE;tr|A8JGU7|A8JGU7_CHLRE;tr|A8JH98|A8JH98_CHLRE;tr|A8JHR9|A8JHR9_CHLRE;tr|B2XY…
GO:0009144	purine nucleoside triphosphate metabolic process	21	75	5.35766e-05	0.00223174	tr|A0A218N9A0|A0A218N9A0_CHLRE;tr|A0A2K3D8S8|A0A2K3D8S8_CHLRE;tr|A0A2K3DSL2|A0A2K3DSL2_CHLRE;tr|A8HP06|A8HP06_CHLRE;tr|A8HQP1|A8HQP1_CHLRE;tr|A8HX89|A8HX89_CHLRE;tr|A8J5T0|A8J5T0_CHLRE;tr|A8J7I9|A8J7I9_CHLRE;tr|A8J9H8|A8J9H8_CHLRE;tr|A8JC51|A8JC51_CHLRE;tr|A8JCY4|A8JCY4_CHLRE;tr|A8JF15|A8JF15_CHLRE;tr|A8JGU7|A8JGU7_CHLRE;tr|A8JH98|A8JH98_CHLRE;tr|A8JHR9|A8JHR9_CHLRE;tr|B2XY88|B2XY88_CHLRE;tr|Q6UK…
GO:0009199	ribonucleoside triphosphate metabolic process	21	75	5.35766e-05	0.00223174	tr|A0A218N9A0|A0A218N9A0_CHLRE;tr|A0A2K3D8S8|A0A2K3D8S8_CHLRE;tr|A0A2K3DSL2|A0A2K3DSL2_CHLRE;tr|A8HP06|A8HP06_CHLRE;tr|A8HQP1|A8HQP1_CHLRE;tr|A8HX89|A8HX89_CHLRE;tr|A8J5T0|A8J5T0_CHLRE;tr|A8J7I9|A8J7I9_CHLRE;tr|A8J9H8|A8J9H8_CHLRE;tr|A8JC51|A8JC51_CHLRE;tr|A8JCY4|A8JCY4_CHLRE;tr|A8JF15|A8JF15_CHLRE;tr|A8JGU7|A8JGU7_CHLRE;tr|A8JH98|A8JH98_CHLRE;tr|A8JHR9|A8JHR9_CHLRE;tr|B2XY88|B2XY88_CHLRE;tr|Q6UK…
GO:0009205	purine ribonucleoside triphosphate metabolic process	21	75	5.35766e-05	0.00223174	tr|A0A218N9A0|A0A218N9A0_CHLRE;tr|A0A2K3D8S8|A0A2K3D8S8_CHLRE;tr|A0A2K3DSL2|A0A2K3DSL2_CHLRE;tr|A8HP06|A8HP06_CHLRE;tr|A8HQP1|A8HQP1_CHLRE;tr|A8HX89|A8HX89_CHLRE;tr|A8J5T0|A8J5T0_CHLRE;tr|A8J7I9|A8J7I9_CHLRE;tr|A8J9H8|A8J9H8_CHLRE;tr|A8JC51|A8JC51_CHLRE;tr|A8JCY4|A8JCY4_CHLRE;tr|A8JF15|A8JF15_CHLRE;tr|A8JGU7|A8JGU7_CHLRE;tr|A8JH98|A8JH98_CHLRE;tr|A8JHR9|A8JHR9_CHLRE;tr|B2XY88|B2XY88_CHLRE;tr|Q6UK…
GO:0002181	cytoplasmic translation	11	26	5.65516e-05	0.00227714	tr|A0A218N8U4|A0A218N8U4_CHLRE;tr|A8HMG7|A8HMG7_CHLRE;tr|A8HP90|A8HP90_CHLRE;tr|A8HRF8|A8HRF8_CHLRE;tr|A8I0Y2|A8I0Y2_CHLRE;tr|A8J0R4|A8J0R4_CHLRE;tr|A8J538|A8J538_CHLRE;tr|A8JDP4|A8JDP4_CHLRE;tr|A8JGK5|A8JGK5_CHLRE;tr|A8JHU2|A8JHU2_CHLRE;tr|A8JHW7|A8JHW7_CHLRE
GO:0046034	ATP metabolic process	20	70	5.88986e-05	0.00229514	tr|A0A218N9A0|A0A218N9A0_CHLRE;tr|A0A2K3D8S8|A0A2K3D8S8_CHLRE;tr|A0A2K3DSL2|A0A2K3DSL2_CHLRE;tr|A8HP06|A8HP06_CHLRE;tr|A8HQP1|A8HQP1_CHLRE;tr|A8HX89|A8HX89_CHLRE;tr|A8J5T0|A8J5T0_CHLRE;tr|A8J7I9|A8J7I9_CHLRE;tr|A8JC51|A8JC51_CHLRE;tr|A8JCY4|A8JCY4_CHLRE;tr|A8JF15|A8JF15_CHLRE;tr|A8JGU7|A8JGU7_CHLRE;tr|A8JH98|A8JH98_CHLRE;tr|A8JHR9|A8JHR9_CHLRE;tr|B2XY88|B2XY88_CHLRE;tr|Q6UKY8|Q6UKY8_CHLRE;tr|Q6V9…
GO:0008152	metabolic process	326	2584	6.668e-05	0.00251717	tr|A0A218N8B5|A0A218N8B5_CHLRE;tr|A0A218N8C6|A0A218N8C6_CHLRE;tr|A0A218N8E9|A0A218N8E9_CHLRE;tr|A0A218N8K1|A0A218N8K1_CHLRE;tr|A0A218N8K2|A0A218N8K2_CHLRE;tr|A0A218N8N4|A0A218N8N4_CHLRE;tr|A0A218N8N6|A0A218N8N6_CHLRE;tr|A0A218N8U2|A0A218N8U2_CHLRE;tr|A0A218N8U4|A0A218N8U4_CHLRE;tr|A0A218N8V2|A0A218N8V2_CHLRE;tr|A0A218N8Z8|A0A218N8Z8_CHLRE;tr|A0A218N907|A0A218N907_CHLRE;tr|A0A218N963|A0A218N963_CH…
GO:0055114	oxidation-reduction process	25	99	7.08189e-05	0.0025924	tr|A0A218N8C6|A0A218N8C6_CHLRE;tr|A0A218N8K1|A0A218N8K1_CHLRE;tr|A0A218N8K2|A0A218N8K2_CHLRE;tr|A0A218N907|A0A218N907_CHLRE;tr|A8HP06|A8HP06_CHLRE;tr|A8HX89|A8HX89_CHLRE;tr|A8IKQ0|A8IKQ0_CHLRE;tr|A8IY20|A8IY20_CHLRE;tr|A8IYK1|A8IYK1_CHLRE;tr|A8J0R7|A8J0R7_CHLRE;tr|A8J0W9|A8J0W9_CHLRE;tr|A8J5T0|A8J5T0_CHLRE;tr|A8J6J6|A8J6J6_CHLRE;tr|A8J7I9|A8J7I9_CHLRE;tr|A8JC51|A8JC51_CHLRE;tr|A8JCP5|A8JCP5_CHLRE…
GO:0042255	ribosome assembly	12	32	0.00010648	0.00378225	tr|A0A218N8V2|A0A218N8V2_CHLRE;tr|A0A218N963|A0A218N963_CHLRE;tr|A0A218N972|A0A218N972_CHLRE;tr|A0A218N9A1|A0A218N9A1_CHLRE;tr|A0A218N9B1|A0A218N9B1_CHLRE;tr|A8HP90|A8HP90_CHLRE;tr|A8I403|A8I403_CHLRE;tr|A8ID84|A8ID84_CHLRE;tr|A8J239|A8J239_CHLRE;tr|A8J576|A8J576_CHLRE;tr|A8J593|A8J593_CHLRE;tr|A8J768|A8J768_CHLRE
GO:0071704	organic substance metabolic process	296	2308	0.000109585	0.00378225	tr|A0A218N8E9|A0A218N8E9_CHLRE;tr|A0A218N8K2|A0A218N8K2_CHLRE;tr|A0A218N8N4|A0A218N8N4_CHLRE;tr|A0A218N8N6|A0A218N8N6_CHLRE;tr|A0A218N8U4|A0A218N8U4_CHLRE;tr|A0A218N8V2|A0A218N8V2_CHLRE;tr|A0A218N8Z8|A0A218N8Z8_CHLRE;tr|A0A218N963|A0A218N963_CHLRE;tr|A0A218N972|A0A218N972_CHLRE;tr|A0A218N995|A0A218N995_CHLRE;tr|A0A218N9A0|A0A218N9A0_CHLRE;tr|A0A218N9A1|A0A218N9A1_CHLRE;tr|A0A218N9B1|A0A218N9B1_CH…
GO:0051186	cofactor metabolic process	33	152	0.000134461	0.0045119	tr|A0A2K3DLX7|A0A2K3DLX7_CHLRE;tr|A0A2K3DSL2|A0A2K3DSL2_CHLRE;tr|A8HNE8|A8HNE8_CHLRE;tr|A8HPJ2|A8HPJ2_CHLRE;tr|A8HQP1|A8HQP1_CHLRE;tr|A8HVE0|A8HVE0_CHLRE;tr|A8HZX4|A8HZX4_CHLRE;tr|A8I2N1|A8I2N1_CHLRE;tr|A8I7P5|A8I7P5_CHLRE;tr|A8I980|A8I980_CHLRE;tr|A8I9S9|A8I9S9_CHLRE;tr|A8IA42|A8IA42_CHLRE;tr|A8IF73|A8IF73_CHLRE;tr|A8ITX0|A8ITX0_CHLRE;tr|A8IXE0|A8IXE0_CHLRE;tr|A8J4R9|A8J4R9_CHLRE;tr|A8J5F7|A8J5F…
GO:0010467	gene expression	114	748	0.00017103	0.00545422	tr|A0A218N8E9|A0A218N8E9_CHLRE;tr|A0A218N8N4|A0A218N8N4_CHLRE;tr|A0A218N8N6|A0A218N8N6_CHLRE;tr|A0A218N8U4|A0A218N8U4_CHLRE;tr|A0A218N8V2|A0A218N8V2_CHLRE;tr|A0A218N8Z8|A0A218N8Z8_CHLRE;tr|A0A218N963|A0A218N963_CHLRE;tr|A0A218N972|A0A218N972_CHLRE;tr|A0A218N995|A0A218N995_CHLRE;tr|A0A218N9A1|A0A218N9A1_CHLRE;tr|A0A218N9B1|A0A218N9B1_CHLRE;tr|A0A2K3CZL0|A0A2K3CZL0_CHLRE;tr|A0A2K3D2K9|A0A2K3D2K9_CH…
GO:0009987	cellular process	364	2983	0.000171573	0.00545422	tr|A0A218N8B5|A0A218N8B5_CHLRE;tr|A0A218N8C6|A0A218N8C6_CHLRE;tr|A0A218N8E9|A0A218N8E9_CHLRE;tr|A0A218N8K1|A0A218N8K1_CHLRE;tr|A0A218N8K2|A0A218N8K2_CHLRE;tr|A0A218N8N4|A0A218N8N4_CHLRE;tr|A0A218N8N6|A0A218N8N6_CHLRE;tr|A0A218N8U2|A0A218N8U2_CHLRE;tr|A0A218N8U4|A0A218N8U4_CHLRE;tr|A0A218N8V2|A0A218N8V2_CHLRE;tr|A0A218N8Z8|A0A218N8Z8_CHLRE;tr|A0A218N907|A0A218N907_CHLRE;tr|A0A218N963|A0A218N963_CH…
GO:0042254	ribosome biogenesis	28	124	0.000217425	0.00673461	tr|A0A218N8V2|A0A218N8V2_CHLRE;tr|A0A218N963|A0A218N963_CHLRE;tr|A0A218N972|A0A218N972_CHLRE;tr|A0A218N9A1|A0A218N9A1_CHLRE;tr|A0A218N9B1|A0A218N9B1_CHLRE;tr|A8HMG7|A8HMG7_CHLRE;tr|A8HNX3|A8HNX3_CHLRE;tr|A8HP90|A8HP90_CHLRE;tr|A8HSU7|A8HSU7_CHLRE;tr|A8HVQ1|A8HVQ1_CHLRE;tr|A8I0Y2|A8I0Y2_CHLRE;tr|A8I403|A8I403_CHLRE;tr|A8I4T2|A8I4T2_CHLRE;tr|A8I645|A8I645_CHLRE;tr|A8ID84|A8ID84_CHLRE;tr|A8IIK4|A8II…
GO:0042278	purine nucleoside metabolic process	23	95	0.000272379	0.00785201	tr|A0A218N9A0|A0A218N9A0_CHLRE;tr|A0A2K3D8S8|A0A2K3D8S8_CHLRE;tr|A0A2K3DLX7|A0A2K3DLX7_CHLRE;tr|A0A2K3DSL2|A0A2K3DSL2_CHLRE;tr|A8HP06|A8HP06_CHLRE;tr|A8HQP1|A8HQP1_CHLRE;tr|A8HX89|A8HX89_CHLRE;tr|A8IXE0|A8IXE0_CHLRE;tr|A8J5T0|A8J5T0_CHLRE;tr|A8J7I9|A8J7I9_CHLRE;tr|A8J9H8|A8J9H8_CHLRE;tr|A8JC51|A8JC51_CHLRE;tr|A8JCY4|A8JCY4_CHLRE;tr|A8JF15|A8JF15_CHLRE;tr|A8JGU7|A8JGU7_CHLRE;tr|A8JH98|A8JH98_CHLRE…
GO:0046128	purine ribonucleoside metabolic process	23	95	0.000272379	0.00785201	tr|A0A218N9A0|A0A218N9A0_CHLRE;tr|A0A2K3D8S8|A0A2K3D8S8_CHLRE;tr|A0A2K3DLX7|A0A2K3DLX7_CHLRE;tr|A0A2K3DSL2|A0A2K3DSL2_CHLRE;tr|A8HP06|A8HP06_CHLRE;tr|A8HQP1|A8HQP1_CHLRE;tr|A8HX89|A8HX89_CHLRE;tr|A8IXE0|A8IXE0_CHLRE;tr|A8J5T0|A8J5T0_CHLRE;tr|A8J7I9|A8J7I9_CHLRE;tr|A8J9H8|A8J9H8_CHLRE;tr|A8JC51|A8JC51_CHLRE;tr|A8JCY4|A8JCY4_CHLRE;tr|A8JF15|A8JF15_CHLRE;tr|A8JGU7|A8JGU7_CHLRE;tr|A8JH98|A8JH98_CHLRE…
GO:0015979	photosynthesis	32	151	0.000273	0.00785201	tr|A0A218N8B5|A0A218N8B5_CHLRE;tr|A0A218N8C6|A0A218N8C6_CHLRE;tr|A0A218N8K1|A0A218N8K1_CHLRE;tr|A0A218N8K2|A0A218N8K2_CHLRE;tr|A0A218N8U2|A0A218N8U2_CHLRE;tr|A0A218N907|A0A218N907_CHLRE;tr|A0A218N9D5|A0A218N9D5_CHLRE;tr|A8HNE8|A8HNE8_CHLRE;tr|A8HP84|A8HP84_CHLRE;tr|A8HPJ2|A8HPJ2_CHLRE;tr|A8HR79|A8HR79_CHLRE;tr|A8HY43|A8HY43_CHLRE;tr|A8I7P5|A8I7P5_CHLRE;tr|A8IAE5|A8IAE5_CHLRE;tr|A8III5|A8III5_CHLR…
GO:0006779	porphyrin-containing compound biosynthetic process	13	41	0.000386551	0.0108594	tr|A8HNE8|A8HNE8_CHLRE;tr|A8HPJ2|A8HPJ2_CHLRE;tr|A8I7P5|A8I7P5_CHLRE;tr|A8I980|A8I980_CHLRE;tr|A8I9S9|A8I9S9_CHLRE;tr|A8IA42|A8IA42_CHLRE;tr|A8ITX0|A8ITX0_CHLRE;tr|A8J718|A8J718_CHLRE;tr|A8J7H3|A8J7H3_CHLRE;tr|A8JFB1|A8JFB1_CHLRE;tr|A8JFJ1|A8JFJ1_CHLRE;tr|A8JGJ6|A8JGJ6_CHLRE;tr|Q9S7V1|Q9S7V1_CHLRE
GO:0045454	cell redox homeostasis	8	18	0.000405874	0.0111431	tr|A8I2V3|A8I2V3_CHLRE;tr|A8I7V2|A8I7V2_CHLRE;tr|A8ICK6|A8ICK6_CHLRE;tr|A8J0Q8|A8J0Q8_CHLRE;tr|A8J1T4|A8J1T4_CHLRE;tr|Q84XR9|Q84XR9_CHLRE;tr|Q84XS2|Q84XS2_CHLRE;tr|Q9FE86|Q9FE86_CHLRE
GO:0009126	purine nucleoside monophosphate metabolic process	21	88	0.000616179	0.0161814	tr|A0A218N9A0|A0A218N9A0_CHLRE;tr|A0A2K3D8S8|A0A2K3D8S8_CHLRE;tr|A0A2K3DSL2|A0A2K3DSL2_CHLRE;tr|A8HP06|A8HP06_CHLRE;tr|A8HQP1|A8HQP1_CHLRE;tr|A8HX89|A8HX89_CHLRE;tr|A8J3Y6|A8J3Y6_CHLRE;tr|A8J5T0|A8J5T0_CHLRE;tr|A8J7I9|A8J7I9_CHLRE;tr|A8JC51|A8JC51_CHLRE;tr|A8JCY4|A8JCY4_CHLRE;tr|A8JF15|A8JF15_CHLRE;tr|A8JGU7|A8JGU7_CHLRE;tr|A8JH98|A8JH98_CHLRE;tr|A8JHR9|A8JHR9_CHLRE;tr|B2XY88|B2XY88_CHLRE;tr|Q6UK…
GO:0009167	purine ribonucleoside monophosphate metabolic process	21	88	0.000616179	0.0161814	tr|A0A218N9A0|A0A218N9A0_CHLRE;tr|A0A2K3D8S8|A0A2K3D8S8_CHLRE;tr|A0A2K3DSL2|A0A2K3DSL2_CHLRE;tr|A8HP06|A8HP06_CHLRE;tr|A8HQP1|A8HQP1_CHLRE;tr|A8HX89|A8HX89_CHLRE;tr|A8J3Y6|A8J3Y6_CHLRE;tr|A8J5T0|A8J5T0_CHLRE;tr|A8J7I9|A8J7I9_CHLRE;tr|A8JC51|A8JC51_CHLRE;tr|A8JCY4|A8JCY4_CHLRE;tr|A8JF15|A8JF15_CHLRE;tr|A8JGU7|A8JGU7_CHLRE;tr|A8JH98|A8JH98_CHLRE;tr|A8JHR9|A8JHR9_CHLRE;tr|B2XY88|B2XY88_CHLRE;tr|Q6UK…
GO:0033014	tetrapyrrole biosynthetic process	13	43	0.000648215	0.0166605	tr|A8HNE8|A8HNE8_CHLRE;tr|A8HPJ2|A8HPJ2_CHLRE;tr|A8I7P5|A8I7P5_CHLRE;tr|A8I980|A8I980_CHLRE;tr|A8I9S9|A8I9S9_CHLRE;tr|A8IA42|A8IA42_CHLRE;tr|A8ITX0|A8ITX0_CHLRE;tr|A8J718|A8J718_CHLRE;tr|A8J7H3|A8J7H3_CHLRE;tr|A8JFB1|A8JFB1_CHLRE;tr|A8JFJ1|A8JFJ1_CHLRE;tr|A8JGJ6|A8JGJ6_CHLRE;tr|Q9S7V1|Q9S7V1_CHLRE
GO:0034641	cellular nitrogen compound metabolic process	187	1378	0.000681343	0.0171471	tr|A0A218N8E9|A0A218N8E9_CHLRE;tr|A0A218N8N4|A0A218N8N4_CHLRE;tr|A0A218N8N6|A0A218N8N6_CHLRE;tr|A0A218N8U4|A0A218N8U4_CHLRE;tr|A0A218N8V2|A0A218N8V2_CHLRE;tr|A0A218N8Z8|A0A218N8Z8_CHLRE;tr|A0A218N963|A0A218N963_CHLRE;tr|A0A218N972|A0A218N972_CHLRE;tr|A0A218N995|A0A218N995_CHLRE;tr|A0A218N9A0|A0A218N9A0_CHLRE;tr|A0A218N9A1|A0A218N9A1_CHLRE;tr|A0A218N9B1|A0A218N9B1_CHLRE;tr|A0A2K3CZL0|A0A2K3CZL0_CH…
GO:0009119	ribonucleoside metabolic process	23	102	0.000809491	0.0195573	tr|A0A218N9A0|A0A218N9A0_CHLRE;tr|A0A2K3D8S8|A0A2K3D8S8_CHLRE;tr|A0A2K3DLX7|A0A2K3DLX7_CHLRE;tr|A0A2K3DSL2|A0A2K3DSL2_CHLRE;tr|A8HP06|A8HP06_CHLRE;tr|A8HQP1|A8HQP1_CHLRE;tr|A8HX89|A8HX89_CHLRE;tr|A8IXE0|A8IXE0_CHLRE;tr|A8J5T0|A8J5T0_CHLRE;tr|A8J7I9|A8J7I9_CHLRE;tr|A8J9H8|A8J9H8_CHLRE;tr|A8JC51|A8JC51_CHLRE;tr|A8JCY4|A8JCY4_CHLRE;tr|A8JF15|A8JF15_CHLRE;tr|A8JGU7|A8JGU7_CHLRE;tr|A8JH98|A8JH98_CHLRE…
GO:0016310	phosphorylation	23	102	0.000809491	0.0195573	tr|A0A2K3DSL2|A0A2K3DSL2_CHLRE;tr|A8HP06|A8HP06_CHLRE;tr|A8HQP1|A8HQP1_CHLRE;tr|A8HX89|A8HX89_CHLRE;tr|A8IHF4|A8IHF4_CHLRE;tr|A8IYG8|A8IYG8_CHLRE;tr|A8IZD8|A8IZD8_CHLRE;tr|A8IZX5|A8IZX5_CHLRE;tr|A8J5T0|A8J5T0_CHLRE;tr|A8J7I9|A8J7I9_CHLRE;tr|A8J8Y1|A8J8Y1_CHLRE;tr|A8JC51|A8JC51_CHLRE;tr|A8JCY4|A8JCY4_CHLRE;tr|A8JDQ7|A8JDQ7_CHLRE;tr|A8JF80|A8JF80_CHLRE;tr|A8JGU7|A8JGU7_CHLRE;tr|A8JH98|A8JH98_CHLRE;…
GO:0019684	photosynthesis, light reaction	16	61	0.000921103	0.0218175	tr|A0A218N8C6|A0A218N8C6_CHLRE;tr|A0A218N8K1|A0A218N8K1_CHLRE;tr|A0A218N8K2|A0A218N8K2_CHLRE;tr|A0A218N907|A0A218N907_CHLRE;tr|A8HR79|A8HR79_CHLRE;tr|A8HY43|A8HY43_CHLRE;tr|A8IAE5|A8IAE5_CHLRE;tr|A8IKQ0|A8IKQ0_CHLRE;tr|A8J270|A8J270_CHLRE;tr|A8J6D1|A8J6D1_CHLRE;tr|A8JF15|A8JF15_CHLRE;tr|A8JH83|A8JH83_CHLRE;tr|Q75VY8|Q75VY8_CHLRE;tr|Q93WE0|Q93WE0_CHLRE;tr|Q9AXF6|Q9AXF6_CHLRE;tr|Q9ZSJ4|Q9ZSJ4_CHLRE
GO:0044281	small molecule metabolic process	98	653	0.00102156	0.0226046	tr|A0A218N9A0|A0A218N9A0_CHLRE;tr|A0A2K3D8S8|A0A2K3D8S8_CHLRE;tr|A0A2K3DLX7|A0A2K3DLX7_CHLRE;tr|A0A2K3DSL2|A0A2K3DSL2_CHLRE;tr|A0A2K3DTU9|A0A2K3DTU9_CHLRE;tr|A2PZC3|A2PZC3_CHLRE;tr|A8HNC0|A8HNC0_CHLRE;tr|A8HP06|A8HP06_CHLRE;tr|A8HP30|A8HP30_CHLRE;tr|A8HP58|A8HP58_CHLRE;tr|A8HP84|A8HP84_CHLRE;tr|A8HQF3|A8HQF3_CHLRE;tr|A8HQP1|A8HQP1_CHLRE;tr|A8HVE0|A8HVE0_CHLRE;tr|A8HX89|A8HX89_CHLRE;tr|A8HXW8|A8HX…
GO:0009116	nucleoside metabolic process	24	110	0.00103241	0.0226046	tr|A0A218N9A0|A0A218N9A0_CHLRE;tr|A0A2K3D8S8|A0A2K3D8S8_CHLRE;tr|A0A2K3DLX7|A0A2K3DLX7_CHLRE;tr|A0A2K3DSL2|A0A2K3DSL2_CHLRE;tr|A8HP06|A8HP06_CHLRE;tr|A8HQP1|A8HQP1_CHLRE;tr|A8HX89|A8HX89_CHLRE;tr|A8IXE0|A8IXE0_CHLRE;tr|A8IZW6|A8IZW6_CHLRE;tr|A8J5T0|A8J5T0_CHLRE;tr|A8J7I9|A8J7I9_CHLRE;tr|A8J9H8|A8J9H8_CHLRE;tr|A8JC51|A8JC51_CHLRE;tr|A8JCY4|A8JCY4_CHLRE;tr|A8JF15|A8JF15_CHLRE;tr|A8JGU7|A8JGU7_CHLRE…
GO:0006778	porphyrin-containing compound metabolic process	13	45	0.00104548	0.0226046	tr|A8HNE8|A8HNE8_CHLRE;tr|A8HPJ2|A8HPJ2_CHLRE;tr|A8I7P5|A8I7P5_CHLRE;tr|A8I980|A8I980_CHLRE;tr|A8I9S9|A8I9S9_CHLRE;tr|A8IA42|A8IA42_CHLRE;tr|A8ITX0|A8ITX0_CHLRE;tr|A8J718|A8J718_CHLRE;tr|A8J7H3|A8J7H3_CHLRE;tr|A8JFB1|A8JFB1_CHLRE;tr|A8JFJ1|A8JFJ1_CHLRE;tr|A8JGJ6|A8JGJ6_CHLRE;tr|Q9S7V1|Q9S7V1_CHLRE
GO:0006782	protoporphyrinogen IX biosynthetic process	6	12	0.00105562	0.0226046	tr|A8I980|A8I980_CHLRE;tr|A8I9S9|A8I9S9_CHLRE;tr|A8IA42|A8IA42_CHLRE;tr|A8J7H3|A8J7H3_CHLRE;tr|A8JFB1|A8JFB1_CHLRE;tr|Q9S7V1|Q9S7V1_CHLRE
GO:0046501	protoporphyrinogen IX metabolic process	6	12	0.00105562	0.0226046	tr|A8I980|A8I980_CHLRE;tr|A8I9S9|A8I9S9_CHLRE;tr|A8IA42|A8IA42_CHLRE;tr|A8J7H3|A8J7H3_CHLRE;tr|A8JFB1|A8JFB1_CHLRE;tr|Q9S7V1|Q9S7V1_CHLRE
GO:0016114	terpenoid biosynthetic process	7	16	0.00106661	0.0226046	tr|A8HP93|A8HP93_CHLRE;tr|A8I647|A8I647_CHLRE;tr|A8IJL3|A8IJL3_CHLRE;tr|A8ILN4|A8ILN4_CHLRE;tr|A8IX41|A8IX41_CHLRE;tr|A8JFW4|A8JFW4_CHLRE;tr|A8JJF6|A8JJF6_CHLRE
GO:0015995	chlorophyll biosynthetic process	9	25	0.00111784	0.0232819	tr|A8HNE8|A8HNE8_CHLRE;tr|A8HPJ2|A8HPJ2_CHLRE;tr|A8I7P5|A8I7P5_CHLRE;tr|A8I980|A8I980_CHLRE;tr|A8ITX0|A8ITX0_CHLRE;tr|A8J718|A8J718_CHLRE;tr|A8J7H3|A8J7H3_CHLRE;tr|A8JFJ1|A8JFJ1_CHLRE;tr|A8JGJ6|A8JGJ6_CHLRE
GO:0046148	pigment biosynthetic process	14	51	0.00117891	0.0241377	tr|A8HNE8|A8HNE8_CHLRE;tr|A8HPJ2|A8HPJ2_CHLRE;tr|A8I647|A8I647_CHLRE;tr|A8I7P5|A8I7P5_CHLRE;tr|A8I980|A8I980_CHLRE;tr|A8I9S9|A8I9S9_CHLRE;tr|A8IA42|A8IA42_CHLRE;tr|A8ITX0|A8ITX0_CHLRE;tr|A8J718|A8J718_CHLRE;tr|A8J7H3|A8J7H3_CHLRE;tr|A8JFB1|A8JFB1_CHLRE;tr|A8JFJ1|A8JFJ1_CHLRE;tr|A8JGJ6|A8JGJ6_CHLRE;tr|Q9S7V1|Q9S7V1_CHLRE
GO:0009123	nucleoside monophosphate metabolic process	22	99	0.00128648	0.0259012	tr|A0A218N9A0|A0A218N9A0_CHLRE;tr|A0A2K3D8S8|A0A2K3D8S8_CHLRE;tr|A0A2K3DSL2|A0A2K3DSL2_CHLRE;tr|A8HP06|A8HP06_CHLRE;tr|A8HQP1|A8HQP1_CHLRE;tr|A8HX89|A8HX89_CHLRE;tr|A8J3Y6|A8J3Y6_CHLRE;tr|A8J5T0|A8J5T0_CHLRE;tr|A8J7I9|A8J7I9_CHLRE;tr|A8JC51|A8JC51_CHLRE;tr|A8JCY4|A8JCY4_CHLRE;tr|A8JD96|A8JD96_CHLRE;tr|A8JF15|A8JF15_CHLRE;tr|A8JGU7|A8JGU7_CHLRE;tr|A8JH98|A8JH98_CHLRE;tr|A8JHR9|A8JHR9_CHLRE;tr|B2XY…
GO:0072521	purine-containing compound metabolic process	24	112	0.00134835	0.0262711	tr|A0A218N9A0|A0A218N9A0_CHLRE;tr|A0A2K3D8S8|A0A2K3D8S8_CHLRE;tr|A0A2K3DLX7|A0A2K3DLX7_CHLRE;tr|A0A2K3DSL2|A0A2K3DSL2_CHLRE;tr|A8HP06|A8HP06_CHLRE;tr|A8HQP1|A8HQP1_CHLRE;tr|A8HX89|A8HX89_CHLRE;tr|A8IXE0|A8IXE0_CHLRE;tr|A8J3Y6|A8J3Y6_CHLRE;tr|A8J5T0|A8J5T0_CHLRE;tr|A8J7I9|A8J7I9_CHLRE;tr|A8J9H8|A8J9H8_CHLRE;tr|A8JC51|A8JC51_CHLRE;tr|A8JCY4|A8JCY4_CHLRE;tr|A8JF15|A8JF15_CHLRE;tr|A8JGU7|A8JGU7_CHLRE…
GO:1901657	glycosyl compound metabolic process	24	112	0.00134835	0.0262711	tr|A0A218N9A0|A0A218N9A0_CHLRE;tr|A0A2K3D8S8|A0A2K3D8S8_CHLRE;tr|A0A2K3DLX7|A0A2K3DLX7_CHLRE;tr|A0A2K3DSL2|A0A2K3DSL2_CHLRE;tr|A8HP06|A8HP06_CHLRE;tr|A8HQP1|A8HQP1_CHLRE;tr|A8HX89|A8HX89_CHLRE;tr|A8IXE0|A8IXE0_CHLRE;tr|A8IZW6|A8IZW6_CHLRE;tr|A8J5T0|A8J5T0_CHLRE;tr|A8J7I9|A8J7I9_CHLRE;tr|A8J9H8|A8J9H8_CHLRE;tr|A8JC51|A8JC51_CHLRE;tr|A8JCY4|A8JCY4_CHLRE;tr|A8JF15|A8JF15_CHLRE;tr|A8JGU7|A8JGU7_CHLRE…
GO:1901605	alpha-amino acid metabolic process	24	113	0.00153537	0.0288133	tr|A8HNC0|A8HNC0_CHLRE;tr|A8HVE0|A8HVE0_CHLRE;tr|A8I826|A8I826_CHLRE;tr|A8I9R1|A8I9R1_CHLRE;tr|A8IF73|A8IF73_CHLRE;tr|A8IFZ9|A8IFZ9_CHLRE;tr|A8IH03|A8IH03_CHLRE;tr|A8ILJ9|A8ILJ9_CHLRE;tr|A8IVM9|A8IVM9_CHLRE;tr|A8IXE0|A8IXE0_CHLRE;tr|A8J3D3|A8J3D3_CHLRE;tr|A8J3H5|A8J3H5_CHLRE;tr|A8J3Y6|A8J3Y6_CHLRE;tr|A8J4R9|A8J4R9_CHLRE;tr|A8J5Z8|A8J5Z8_CHLRE;tr|A8J8B3|A8J8B3_CHLRE;tr|A8J8Y6|A8J8Y6_CHLRE;tr|A8J93…
GO:0022900	electron transport chain	15	58	0.00154718	0.0288133	tr|A0A218N8C6|A0A218N8C6_CHLRE;tr|A0A218N8K1|A0A218N8K1_CHLRE;tr|A0A218N8K2|A0A218N8K2_CHLRE;tr|A0A218N907|A0A218N907_CHLRE;tr|A8HP06|A8HP06_CHLRE;tr|A8HX89|A8HX89_CHLRE;tr|A8IKQ0|A8IKQ0_CHLRE;tr|A8J5T0|A8J5T0_CHLRE;tr|A8J7I9|A8J7I9_CHLRE;tr|A8JC51|A8JC51_CHLRE;tr|A8JF15|A8JF15_CHLRE;tr|Q6UKY8|Q6UKY8_CHLRE;tr|Q6UP29|Q6UP29_CHLRE;tr|Q6V9A8|Q6V9A8_CHLRE;tr|Q9AU02|Q9AU02_CHLRE
GO:0006520	cellular amino acid metabolic process	33	173	0.00157361	0.0288133	tr|A8HNC0|A8HNC0_CHLRE;tr|A8HVE0|A8HVE0_CHLRE;tr|A8HXW8|A8HXW8_CHLRE;tr|A8I5J8|A8I5J8_CHLRE;tr|A8I629|A8I629_CHLRE;tr|A8I826|A8I826_CHLRE;tr|A8I9R1|A8I9R1_CHLRE;tr|A8ICN7|A8ICN7_CHLRE;tr|A8IF73|A8IF73_CHLRE;tr|A8IFZ9|A8IFZ9_CHLRE;tr|A8IH03|A8IH03_CHLRE;tr|A8ILJ9|A8ILJ9_CHLRE;tr|A8IRT6|A8IRT6_CHLRE;tr|A8IVM9|A8IVM9_CHLRE;tr|A8IXE0|A8IXE0_CHLRE;tr|A8J3D3|A8J3D3_CHLRE;tr|A8J3H5|A8J3H5_CHLRE;tr|A8J3Y…
GO:0043648	dicarboxylic acid metabolic process	10	31	0.00157424	0.0288133	tr|A8HNC0|A8HNC0_CHLRE;tr|A8HYN3|A8HYN3_CHLRE;tr|A8J0W9|A8J0W9_CHLRE;tr|A8J4R9|A8J4R9_CHLRE;tr|A8J5Z8|A8J5Z8_CHLRE;tr|A8J6Q7|A8J6Q7_CHLRE;tr|A8J8B3|A8J8B3_CHLRE;tr|A8JFR4|A8JFR4_CHLRE;tr|A8JHU0|A8JHU0_CHLRE;tr|Q7XXT3|Q7XXT3_CHLRE
GO:0072524	pyridine-containing compound metabolic process	13	47	0.00162836	0.0291023	tr|A0A2K3DSL2|A0A2K3DSL2_CHLRE;tr|A8HQP1|A8HQP1_CHLRE;tr|A8I2N1|A8I2N1_CHLRE;tr|A8IF73|A8IF73_CHLRE;tr|A8IZA4|A8IZA4_CHLRE;tr|A8J5F7|A8J5F7_CHLRE;tr|A8JCP5|A8JCP5_CHLRE;tr|A8JCY4|A8JCY4_CHLRE;tr|A8JDY4|A8JDY4_CHLRE;tr|A8JGU7|A8JGU7_CHLRE;tr|A8JH98|A8JH98_CHLRE;tr|A8JHR9|A8JHR9_CHLRE;tr|Q8SAQ6|Q8SAQ6_CHLRE
GO:0006721	terpenoid metabolic process	7	17	0.00163821	0.0291023	tr|A8HP93|A8HP93_CHLRE;tr|A8I647|A8I647_CHLRE;tr|A8IJL3|A8IJL3_CHLRE;tr|A8ILN4|A8ILN4_CHLRE;tr|A8IX41|A8IX41_CHLRE;tr|A8JFW4|A8JFW4_CHLRE;tr|A8JJF6|A8JJF6_CHLRE
GO:0019725	cellular homeostasis	12	42	0.00180249	0.0315566	tr|A8I2V3|A8I2V3_CHLRE;tr|A8I7V2|A8I7V2_CHLRE;tr|A8ICK6|A8ICK6_CHLRE;tr|A8J0Q8|A8J0Q8_CHLRE;tr|A8J1K0|A8J1K0_CHLRE;tr|A8J1T4|A8J1T4_CHLRE;tr|A8JGU7|A8JGU7_CHLRE;tr|Q84XR9|Q84XR9_CHLRE;tr|Q84XS2|Q84XS2_CHLRE;tr|Q8LRU1|Q8LRU1_CHLRE;tr|Q93Z22|Q93Z22_CHLRE;tr|Q9FE86|Q9FE86_CHLRE
GO:0009150	purine ribonucleotide metabolic process	22	102	0.00194093	0.0334271	tr|A0A218N9A0|A0A218N9A0_CHLRE;tr|A0A2K3D8S8|A0A2K3D8S8_CHLRE;tr|A0A2K3DSL2|A0A2K3DSL2_CHLRE;tr|A8HP06|A8HP06_CHLRE;tr|A8HQP1|A8HQP1_CHLRE;tr|A8HX89|A8HX89_CHLRE;tr|A8J3Y6|A8J3Y6_CHLRE;tr|A8J5T0|A8J5T0_CHLRE;tr|A8J7I9|A8J7I9_CHLRE;tr|A8J9H8|A8J9H8_CHLRE;tr|A8JC51|A8JC51_CHLRE;tr|A8JCY4|A8JCY4_CHLRE;tr|A8JF15|A8JF15_CHLRE;tr|A8JGU7|A8JGU7_CHLRE;tr|A8JH98|A8JH98_CHLRE;tr|A8JHR9|A8JHR9_CHLRE;tr|B2XY…
GO:0033013	tetrapyrrole metabolic process	13	48	0.002008	0.0334271	tr|A8HNE8|A8HNE8_CHLRE;tr|A8HPJ2|A8HPJ2_CHLRE;tr|A8I7P5|A8I7P5_CHLRE;tr|A8I980|A8I980_CHLRE;tr|A8I9S9|A8I9S9_CHLRE;tr|A8IA42|A8IA42_CHLRE;tr|A8ITX0|A8ITX0_CHLRE;tr|A8J718|A8J718_CHLRE;tr|A8J7H3|A8J7H3_CHLRE;tr|A8JFB1|A8JFB1_CHLRE;tr|A8JFJ1|A8JFJ1_CHLRE;tr|A8JGJ6|A8JGJ6_CHLRE;tr|Q9S7V1|Q9S7V1_CHLRE
GO:0006122	mitochondrial electron transport, ubiquinol to cytochrome c	4	6	0.00204769	0.0334271	tr|A8HX89|A8HX89_CHLRE;tr|A8J5T0|A8J5T0_CHLRE;tr|A8J7I9|A8J7I9_CHLRE;tr|A8JC51|A8JC51_CHLRE
GO:0035435	phosphate ion transmembrane transport	4	6	0.00204769	0.0334271	tr|A8IEH0|A8IEH0_CHLRE;tr|A8JH07|A8JH07_CHLRE;tr|Q84X74|Q84X74_CHLRE;tr|Q8LP67|Q8LP67_CHLRE
GO:0098661	inorganic anion transmembrane transport	4	6	0.00204769	0.0334271	tr|A8IEH0|A8IEH0_CHLRE;tr|A8JH07|A8JH07_CHLRE;tr|Q84X74|Q84X74_CHLRE;tr|Q8LP67|Q8LP67_CHLRE
GO:0015994	chlorophyll metabolic process	9	27	0.00208378	0.0335627	tr|A8HNE8|A8HNE8_CHLRE;tr|A8HPJ2|A8HPJ2_CHLRE;tr|A8I7P5|A8I7P5_CHLRE;tr|A8I980|A8I980_CHLRE;tr|A8ITX0|A8ITX0_CHLRE;tr|A8J718|A8J718_CHLRE;tr|A8J7H3|A8J7H3_CHLRE;tr|A8JFJ1|A8JFJ1_CHLRE;tr|A8JGJ6|A8JGJ6_CHLRE
GO:0065008	regulation of biological quality	19	84	0.00218621	0.0343944	tr|A0A218N8U2|A0A218N8U2_CHLRE;tr|A0A218N8Z8|A0A218N8Z8_CHLRE;tr|A0A2K3DLB7|A0A2K3DLB7_CHLRE;tr|A8I232|A8I232_CHLRE;tr|A8I2V3|A8I2V3_CHLRE;tr|A8I7V2|A8I7V2_CHLRE;tr|A8ICD8|A8ICD8_CHLRE;tr|A8ICK6|A8ICK6_CHLRE;tr|A8J0Q8|A8J0Q8_CHLRE;tr|A8J1K0|A8J1K0_CHLRE;tr|A8J1T4|A8J1T4_CHLRE;tr|A8J5T0|A8J5T0_CHLRE;tr|A8JGU7|A8JGU7_CHLRE;tr|A8JHP2|A8JHP2_CHLRE;tr|Q84XR9|Q84XR9_CHLRE;tr|Q84XS2|Q84XS2_CHLRE;tr|Q8LR…
GO:0006163	purine nucleotide metabolic process	22	103	0.00221422	0.0343944	tr|A0A218N9A0|A0A218N9A0_CHLRE;tr|A0A2K3D8S8|A0A2K3D8S8_CHLRE;tr|A0A2K3DSL2|A0A2K3DSL2_CHLRE;tr|A8HP06|A8HP06_CHLRE;tr|A8HQP1|A8HQP1_CHLRE;tr|A8HX89|A8HX89_CHLRE;tr|A8J3Y6|A8J3Y6_CHLRE;tr|A8J5T0|A8J5T0_CHLRE;tr|A8J7I9|A8J7I9_CHLRE;tr|A8J9H8|A8J9H8_CHLRE;tr|A8JC51|A8JC51_CHLRE;tr|A8JCY4|A8JCY4_CHLRE;tr|A8JF15|A8JF15_CHLRE;tr|A8JGU7|A8JGU7_CHLRE;tr|A8JH98|A8JH98_CHLRE;tr|A8JHR9|A8JHR9_CHLRE;tr|B2XY…
GO:0015980	energy derivation by oxidation of organic compounds	15	60	0.00223304	0.0343944	tr|A8HP06|A8HP06_CHLRE;tr|A8HX89|A8HX89_CHLRE;tr|A8IYK1|A8IYK1_CHLRE;tr|A8J0R7|A8J0R7_CHLRE;tr|A8J0W9|A8J0W9_CHLRE;tr|A8J5T0|A8J5T0_CHLRE;tr|A8J7I9|A8J7I9_CHLRE;tr|A8JC51|A8JC51_CHLRE;tr|A8JHU0|A8JHU0_CHLRE;tr|Q2VA40|Q2VA40_CHLRE;tr|Q6UKY8|Q6UKY8_CHLRE;tr|Q6V9A8|Q6V9A8_CHLRE;tr|Q6X898|Q6X898_CHLRE;tr|Q9AU02|Q9AU02_CHLRE;tr|Q9LLL6|Q9LLL6_CHLRE
GO:0098660	inorganic ion transmembrane transport	12	43	0.00224931	0.0343944	tr|A0A218N9A0|A0A218N9A0_CHLRE;tr|A0A2K3D8S8|A0A2K3D8S8_CHLRE;tr|A8IEH0|A8IEH0_CHLRE;tr|A8JC42|A8JC42_CHLRE;tr|A8JCP5|A8JCP5_CHLRE;tr|A8JF15|A8JF15_CHLRE;tr|A8JH07|A8JH07_CHLRE;tr|Q84X74|Q84X74_CHLRE;tr|Q8LP67|Q8LP67_CHLRE;tr|Q8RVB8|Q8RVB8_CHLRE;tr|Q93Z22|Q93Z22_CHLRE;tr|Q96550|Q96550_CHLRE
GO:0009161	ribonucleoside monophosphate metabolic process	21	97	0.00232764	0.0351474	tr|A0A218N9A0|A0A218N9A0_CHLRE;tr|A0A2K3D8S8|A0A2K3D8S8_CHLRE;tr|A0A2K3DSL2|A0A2K3DSL2_CHLRE;tr|A8HP06|A8HP06_CHLRE;tr|A8HQP1|A8HQP1_CHLRE;tr|A8HX89|A8HX89_CHLRE;tr|A8J3Y6|A8J3Y6_CHLRE;tr|A8J5T0|A8J5T0_CHLRE;tr|A8J7I9|A8J7I9_CHLRE;tr|A8JC51|A8JC51_CHLRE;tr|A8JCY4|A8JCY4_CHLRE;tr|A8JF15|A8JF15_CHLRE;tr|A8JGU7|A8JGU7_CHLRE;tr|A8JH98|A8JH98_CHLRE;tr|A8JHR9|A8JHR9_CHLRE;tr|B2XY88|B2XY88_CHLRE;tr|Q6UK…
GO:0019693	ribose phosphate metabolic process	25	123	0.00235873	0.0351771	tr|A0A218N9A0|A0A218N9A0_CHLRE;tr|A0A2K3D8S8|A0A2K3D8S8_CHLRE;tr|A0A2K3DSL2|A0A2K3DSL2_CHLRE;tr|A8HP06|A8HP06_CHLRE;tr|A8HQP1|A8HQP1_CHLRE;tr|A8HX89|A8HX89_CHLRE;tr|A8I2N1|A8I2N1_CHLRE;tr|A8J3Y6|A8J3Y6_CHLRE;tr|A8J5F7|A8J5F7_CHLRE;tr|A8J5T0|A8J5T0_CHLRE;tr|A8J7I9|A8J7I9_CHLRE;tr|A8J9H8|A8J9H8_CHLRE;tr|A8JC51|A8JC51_CHLRE;tr|A8JCY4|A8JCY4_CHLRE;tr|A8JF15|A8JF15_CHLRE;tr|A8JGU7|A8JGU7_CHLRE;tr|A8JH…
GO:0009628	response to abiotic stimulus	14	55	0.00259089	0.0377084	tr|A8HNU9|A8HNU9_CHLRE;tr|A8I7T1|A8I7T1_CHLRE;tr|A8ICD8|A8ICD8_CHLRE;tr|A8IKQ0|A8IKQ0_CHLRE;tr|A8IQC5|A8IQC5_CHLRE;tr|A8IYP4|A8IYP4_CHLRE;tr|A8J270|A8J270_CHLRE;tr|A8J6D1|A8J6D1_CHLRE;tr|A8JGK5|A8JGK5_CHLRE;tr|A8JGM1|A8JGM1_CHLRE;tr|Q75VY8|Q75VY8_CHLRE;tr|Q93WE0|Q93WE0_CHLRE;tr|Q9AXF6|Q9AXF6_CHLRE;tr|Q9ZSJ4|Q9ZSJ4_CHLRE
GO:0042440	pigment metabolic process	14	55	0.00259089	0.0377084	tr|A8HNE8|A8HNE8_CHLRE;tr|A8HPJ2|A8HPJ2_CHLRE;tr|A8I647|A8I647_CHLRE;tr|A8I7P5|A8I7P5_CHLRE;tr|A8I980|A8I980_CHLRE;tr|A8I9S9|A8I9S9_CHLRE;tr|A8IA42|A8IA42_CHLRE;tr|A8ITX0|A8ITX0_CHLRE;tr|A8J718|A8J718_CHLRE;tr|A8J7H3|A8J7H3_CHLRE;tr|A8JFB1|A8JFB1_CHLRE;tr|A8JFJ1|A8JFJ1_CHLRE;tr|A8JGJ6|A8JGJ6_CHLRE;tr|Q9S7V1|Q9S7V1_CHLRE
GO:0044238	primary metabolic process	267	2118	0.00280012	0.0402684	tr|A0A218N8E9|A0A218N8E9_CHLRE;tr|A0A218N8K2|A0A218N8K2_CHLRE;tr|A0A218N8N4|A0A218N8N4_CHLRE;tr|A0A218N8N6|A0A218N8N6_CHLRE;tr|A0A218N8U4|A0A218N8U4_CHLRE;tr|A0A218N8V2|A0A218N8V2_CHLRE;tr|A0A218N8Z8|A0A218N8Z8_CHLRE;tr|A0A218N963|A0A218N963_CHLRE;tr|A0A218N972|A0A218N972_CHLRE;tr|A0A218N995|A0A218N995_CHLRE;tr|A0A218N9A0|A0A218N9A0_CHLRE;tr|A0A218N9A1|A0A218N9A1_CHLRE;tr|A0A218N9B1|A0A218N9B1_CH…
GO:0007275	multicellular organism development	7	19	0.00346664	0.0486943	tr|A8I7T1|A8I7T1_CHLRE;tr|A8IZH9|A8IZH9_CHLRE;tr|A8J0N1|A8J0N1_CHLRE;tr|A8J2E5|A8J2E5_CHLRE;tr|A8J933|A8J933_CHLRE;tr|A8JGK5|A8JGK5_CHLRE;tr|A8JGM1|A8JGM1_CHLRE
GO:0042775	mitochondrial ATP synthesis coupled electron transport	7	19	0.00346664	0.0486943	tr|A8HP06|A8HP06_CHLRE;tr|A8HX89|A8HX89_CHLRE;tr|A8J5T0|A8J5T0_CHLRE;tr|A8J7I9|A8J7I9_CHLRE;tr|A8JC51|A8JC51_CHLRE;tr|Q6UKY8|Q6UKY8_CHLRE;tr|Q6V9A8|Q6V9A8_CHLRE

## Sheet: Table S6b
Table S6b.Gene ontology enrichment of cellular components category of up-DAPs.
GO ID	Description	out (445)	All (4789)	p value	q value	Accession
GO:0005737	cytoplasm	321	1904	7.1398e-48	2.56319e-45	tr|A0A218N8B5|A0A218N8B5_CHLRE;tr|A0A218N8C6|A0A218N8C6_CHLRE;tr|A0A218N8E9|A0A218N8E9_CHLRE;tr|A0A218N8K1|A0A218N8K1_CHLRE;tr|A0A218N8K2|A0A218N8K2_CHLRE;tr|A0A218N8N4|A0A218N8N4_CHLRE;tr|A0A218N8N6|A0A218N8N6_CHLRE;tr|A0A218N8P9|A0A218N8P9_CHLRE;tr|A0A218N8U2|A0A218N8U2_CHLRE;tr|A0A218N8U4|A0A218N8U4_CHLRE;tr|A0A218N8V2|A0A218N8V2_CHLRE;tr|A0A218N8Z8|A0A218N8Z8_CHLRE;tr|A0A218N907|A0A218N907_CH…
GO:0005623	cell	395	3023	2.78229e-37	3.32948e-35	tr|A0A218N8B5|A0A218N8B5_CHLRE;tr|A0A218N8C6|A0A218N8C6_CHLRE;tr|A0A218N8E9|A0A218N8E9_CHLRE;tr|A0A218N8K1|A0A218N8K1_CHLRE;tr|A0A218N8K2|A0A218N8K2_CHLRE;tr|A0A218N8N4|A0A218N8N4_CHLRE;tr|A0A218N8N6|A0A218N8N6_CHLRE;tr|A0A218N8P9|A0A218N8P9_CHLRE;tr|A0A218N8U2|A0A218N8U2_CHLRE;tr|A0A218N8U4|A0A218N8U4_CHLRE;tr|A0A218N8V2|A0A218N8V2_CHLRE;tr|A0A218N8Z8|A0A218N8Z8_CHLRE;tr|A0A218N907|A0A218N907_CH…
GO:0044464	cell part	395	3023	2.78229e-37	3.32948e-35	tr|A0A218N8B5|A0A218N8B5_CHLRE;tr|A0A218N8C6|A0A218N8C6_CHLRE;tr|A0A218N8E9|A0A218N8E9_CHLRE;tr|A0A218N8K1|A0A218N8K1_CHLRE;tr|A0A218N8K2|A0A218N8K2_CHLRE;tr|A0A218N8N4|A0A218N8N4_CHLRE;tr|A0A218N8N6|A0A218N8N6_CHLRE;tr|A0A218N8P9|A0A218N8P9_CHLRE;tr|A0A218N8U2|A0A218N8U2_CHLRE;tr|A0A218N8U4|A0A218N8U4_CHLRE;tr|A0A218N8V2|A0A218N8V2_CHLRE;tr|A0A218N8Z8|A0A218N8Z8_CHLRE;tr|A0A218N907|A0A218N907_CH…
GO:0044444	cytoplasmic part	261	1503	7.55063e-36	6.77669e-34	tr|A0A218N8B5|A0A218N8B5_CHLRE;tr|A0A218N8C6|A0A218N8C6_CHLRE;tr|A0A218N8E9|A0A218N8E9_CHLRE;tr|A0A218N8K1|A0A218N8K1_CHLRE;tr|A0A218N8K2|A0A218N8K2_CHLRE;tr|A0A218N8N4|A0A218N8N4_CHLRE;tr|A0A218N8N6|A0A218N8N6_CHLRE;tr|A0A218N8P9|A0A218N8P9_CHLRE;tr|A0A218N8U2|A0A218N8U2_CHLRE;tr|A0A218N8U4|A0A218N8U4_CHLRE;tr|A0A218N8V2|A0A218N8V2_CHLRE;tr|A0A218N8Z8|A0A218N8Z8_CHLRE;tr|A0A218N907|A0A218N907_CH…
GO:0005829	cytosol	87	224	4.51914e-35	3.24474e-33	tr|A0A218N8U4|A0A218N8U4_CHLRE;tr|A0A218N8V2|A0A218N8V2_CHLRE;tr|A0A218N9B1|A0A218N9B1_CHLRE;tr|A0A2K3CZL0|A0A2K3CZL0_CHLRE;tr|A0A2K3DG23|A0A2K3DG23_CHLRE;tr|A0A2K3DLX7|A0A2K3DLX7_CHLRE;tr|A0A2K3DSL2|A0A2K3DSL2_CHLRE;tr|A0A2K3DTU9|A0A2K3DTU9_CHLRE;tr|A2PZC2|A2PZC2_CHLRE;tr|A2PZC3|A2PZC3_CHLRE;tr|A8HMG7|A8HMG7_CHLRE;tr|A8HN50|A8HN50_CHLRE;tr|A8HNX3|A8HNX3_CHLRE;tr|A8HP90|A8HP90_CHLRE;tr|A8HQ81|A8H…
GO:0005622	intracellular	367	2706	4.47174e-34	2.29336e-32	tr|A0A218N8B5|A0A218N8B5_CHLRE;tr|A0A218N8C6|A0A218N8C6_CHLRE;tr|A0A218N8E9|A0A218N8E9_CHLRE;tr|A0A218N8K1|A0A218N8K1_CHLRE;tr|A0A218N8K2|A0A218N8K2_CHLRE;tr|A0A218N8N4|A0A218N8N4_CHLRE;tr|A0A218N8N6|A0A218N8N6_CHLRE;tr|A0A218N8P9|A0A218N8P9_CHLRE;tr|A0A218N8U2|A0A218N8U2_CHLRE;tr|A0A218N8U4|A0A218N8U4_CHLRE;tr|A0A218N8V2|A0A218N8V2_CHLRE;tr|A0A218N8Z8|A0A218N8Z8_CHLRE;tr|A0A218N907|A0A218N907_CH…
GO:0044424	intracellular part	367	2706	4.47174e-34	2.29336e-32	tr|A0A218N8B5|A0A218N8B5_CHLRE;tr|A0A218N8C6|A0A218N8C6_CHLRE;tr|A0A218N8E9|A0A218N8E9_CHLRE;tr|A0A218N8K1|A0A218N8K1_CHLRE;tr|A0A218N8K2|A0A218N8K2_CHLRE;tr|A0A218N8N4|A0A218N8N4_CHLRE;tr|A0A218N8N6|A0A218N8N6_CHLRE;tr|A0A218N8P9|A0A218N8P9_CHLRE;tr|A0A218N8U2|A0A218N8U2_CHLRE;tr|A0A218N8U4|A0A218N8U4_CHLRE;tr|A0A218N8V2|A0A218N8V2_CHLRE;tr|A0A218N8Z8|A0A218N8Z8_CHLRE;tr|A0A218N907|A0A218N907_CH…
GO:0005840	ribosome	82	212	7.62376e-33	3.42116e-31	tr|A0A218N8E9|A0A218N8E9_CHLRE;tr|A0A218N8N4|A0A218N8N4_CHLRE;tr|A0A218N8N6|A0A218N8N6_CHLRE;tr|A0A218N8U4|A0A218N8U4_CHLRE;tr|A0A218N8V2|A0A218N8V2_CHLRE;tr|A0A218N8Z8|A0A218N8Z8_CHLRE;tr|A0A218N963|A0A218N963_CHLRE;tr|A0A218N972|A0A218N972_CHLRE;tr|A0A218N9A1|A0A218N9A1_CHLRE;tr|A0A218N9B1|A0A218N9B1_CHLRE;tr|A0A2K3CZL0|A0A2K3CZL0_CHLRE;tr|A0A2K3D2K9|A0A2K3D2K9_CHLRE;tr|A0A2K3D7C4|A0A2K3D7C4_CH…
GO:0044391	ribosomal subunit	60	130	4.96547e-29	1.98067e-27	tr|A0A218N8E9|A0A218N8E9_CHLRE;tr|A0A218N8N4|A0A218N8N4_CHLRE;tr|A0A218N8N6|A0A218N8N6_CHLRE;tr|A0A218N8U4|A0A218N8U4_CHLRE;tr|A0A218N8V2|A0A218N8V2_CHLRE;tr|A0A218N8Z8|A0A218N8Z8_CHLRE;tr|A0A218N963|A0A218N963_CHLRE;tr|A0A218N9A1|A0A218N9A1_CHLRE;tr|A0A218N9B1|A0A218N9B1_CHLRE;tr|A0A2K3CZL0|A0A2K3CZL0_CHLRE;tr|A8HMG7|A8HMG7_CHLRE;tr|A8HN50|A8HN50_CHLRE;tr|A8HNX3|A8HNX3_CHLRE;tr|A8HP90|A8HP90_CHL…
GO:0030529	intracellular ribonucleoprotein complex	94	309	4.0009e-28	1.43632e-26	tr|A0A218N8E9|A0A218N8E9_CHLRE;tr|A0A218N8N4|A0A218N8N4_CHLRE;tr|A0A218N8N6|A0A218N8N6_CHLRE;tr|A0A218N8U4|A0A218N8U4_CHLRE;tr|A0A218N8V2|A0A218N8V2_CHLRE;tr|A0A218N8Z8|A0A218N8Z8_CHLRE;tr|A0A218N963|A0A218N963_CHLRE;tr|A0A218N972|A0A218N972_CHLRE;tr|A0A218N9A1|A0A218N9A1_CHLRE;tr|A0A218N9B1|A0A218N9B1_CHLRE;tr|A0A2K3CZL0|A0A2K3CZL0_CHLRE;tr|A0A2K3D2K9|A0A2K3D2K9_CHLRE;tr|A0A2K3D7C4|A0A2K3D7C4_CH…
GO:0044445	cytosolic part	49	91	9.7333e-28	3.17659e-26	tr|A0A218N8U4|A0A218N8U4_CHLRE;tr|A0A218N8V2|A0A218N8V2_CHLRE;tr|A0A218N9B1|A0A218N9B1_CHLRE;tr|A0A2K3CZL0|A0A2K3CZL0_CHLRE;tr|A0A2K3DG23|A0A2K3DG23_CHLRE;tr|A8HMG7|A8HMG7_CHLRE;tr|A8HN50|A8HN50_CHLRE;tr|A8HNX3|A8HNX3_CHLRE;tr|A8HP90|A8HP90_CHLRE;tr|A8HQ81|A8HQ81_CHLRE;tr|A8HSU7|A8HSU7_CHLRE;tr|A8HVQ1|A8HVQ1_CHLRE;tr|A8I0Y2|A8I0Y2_CHLRE;tr|A8I2T0|A8I2T0_CHLRE;tr|A8I3M4|A8I3M4_CHLRE;tr|A8I403|A8I4…
GO:1990904	ribonucleoprotein complex	94	317	3.63931e-27	1.08876e-25	tr|A0A218N8E9|A0A218N8E9_CHLRE;tr|A0A218N8N4|A0A218N8N4_CHLRE;tr|A0A218N8N6|A0A218N8N6_CHLRE;tr|A0A218N8U4|A0A218N8U4_CHLRE;tr|A0A218N8V2|A0A218N8V2_CHLRE;tr|A0A218N8Z8|A0A218N8Z8_CHLRE;tr|A0A218N963|A0A218N963_CHLRE;tr|A0A218N972|A0A218N972_CHLRE;tr|A0A218N9A1|A0A218N9A1_CHLRE;tr|A0A218N9B1|A0A218N9B1_CHLRE;tr|A0A2K3CZL0|A0A2K3CZL0_CHLRE;tr|A0A2K3D2K9|A0A2K3D2K9_CHLRE;tr|A0A2K3D7C4|A0A2K3D7C4_CH…
GO:0022626	cytosolic ribosome	43	74	2.86784e-26	7.91966e-25	tr|A0A218N8U4|A0A218N8U4_CHLRE;tr|A0A218N8V2|A0A218N8V2_CHLRE;tr|A0A218N9B1|A0A218N9B1_CHLRE;tr|A0A2K3CZL0|A0A2K3CZL0_CHLRE;tr|A8HMG7|A8HMG7_CHLRE;tr|A8HN50|A8HN50_CHLRE;tr|A8HNX3|A8HNX3_CHLRE;tr|A8HP90|A8HP90_CHLRE;tr|A8HQ81|A8HQ81_CHLRE;tr|A8HSU7|A8HSU7_CHLRE;tr|A8HVQ1|A8HVQ1_CHLRE;tr|A8I0Y2|A8I0Y2_CHLRE;tr|A8I2T0|A8I2T0_CHLRE;tr|A8I3M4|A8I3M4_CHLRE;tr|A8I403|A8I403_CHLRE;tr|A8I4T2|A8I4T2_CHLRE…
GO:0032991	macromolecular complex	200	1131	1.53099e-25	3.9259e-24	tr|A0A218N8B5|A0A218N8B5_CHLRE;tr|A0A218N8C6|A0A218N8C6_CHLRE;tr|A0A218N8E9|A0A218N8E9_CHLRE;tr|A0A218N8K1|A0A218N8K1_CHLRE;tr|A0A218N8K2|A0A218N8K2_CHLRE;tr|A0A218N8N4|A0A218N8N4_CHLRE;tr|A0A218N8N6|A0A218N8N6_CHLRE;tr|A0A218N8P9|A0A218N8P9_CHLRE;tr|A0A218N8U2|A0A218N8U2_CHLRE;tr|A0A218N8U4|A0A218N8U4_CHLRE;tr|A0A218N8V2|A0A218N8V2_CHLRE;tr|A0A218N8Z8|A0A218N8Z8_CHLRE;tr|A0A218N963|A0A218N963_CH…
GO:0022625	cytosolic large ribosomal subunit	30	47	2.72392e-20	6.51925e-19	tr|A0A218N8U4|A0A218N8U4_CHLRE;tr|A0A218N8V2|A0A218N8V2_CHLRE;tr|A8HMG7|A8HMG7_CHLRE;tr|A8HN50|A8HN50_CHLRE;tr|A8HNX3|A8HNX3_CHLRE;tr|A8HP90|A8HP90_CHLRE;tr|A8HQ81|A8HQ81_CHLRE;tr|A8I0Y2|A8I0Y2_CHLRE;tr|A8I2T0|A8I2T0_CHLRE;tr|A8I3M4|A8I3M4_CHLRE;tr|A8I4T2|A8I4T2_CHLRE;tr|A8IA18|A8IA18_CHLRE;tr|A8ICT1|A8ICT1_CHLRE;tr|A8ID84|A8ID84_CHLRE;tr|A8IKZ2|A8IKZ2_CHLRE;tr|A8IM74|A8IM74_CHLRE;tr|A8IQC1|A8IQC…
GO:0015934	large ribosomal subunit	36	72	3.57311e-19	8.01717e-18	tr|A0A218N8N6|A0A218N8N6_CHLRE;tr|A0A218N8U4|A0A218N8U4_CHLRE;tr|A0A218N8V2|A0A218N8V2_CHLRE;tr|A8HMG7|A8HMG7_CHLRE;tr|A8HN50|A8HN50_CHLRE;tr|A8HNX3|A8HNX3_CHLRE;tr|A8HP90|A8HP90_CHLRE;tr|A8HQ81|A8HQ81_CHLRE;tr|A8HVP7|A8HVP7_CHLRE;tr|A8HWS8|A8HWS8_CHLRE;tr|A8I0Y2|A8I0Y2_CHLRE;tr|A8I2T0|A8I2T0_CHLRE;tr|A8I3M4|A8I3M4_CHLRE;tr|A8I4T2|A8I4T2_CHLRE;tr|A8IA18|A8IA18_CHLRE;tr|A8ICT1|A8ICT1_CHLRE;tr|A8ID…
GO:0043229	intracellular organelle	286	2214	7.47204e-16	1.57792e-14	tr|A0A218N8B5|A0A218N8B5_CHLRE;tr|A0A218N8C6|A0A218N8C6_CHLRE;tr|A0A218N8E9|A0A218N8E9_CHLRE;tr|A0A218N8K1|A0A218N8K1_CHLRE;tr|A0A218N8K2|A0A218N8K2_CHLRE;tr|A0A218N8N4|A0A218N8N4_CHLRE;tr|A0A218N8N6|A0A218N8N6_CHLRE;tr|A0A218N8P9|A0A218N8P9_CHLRE;tr|A0A218N8U2|A0A218N8U2_CHLRE;tr|A0A218N8U4|A0A218N8U4_CHLRE;tr|A0A218N8V2|A0A218N8V2_CHLRE;tr|A0A218N8Z8|A0A218N8Z8_CHLRE;tr|A0A218N907|A0A218N907_CH…
GO:0043226	organelle	310	2486	1.09798e-15	2.18986e-14	tr|A0A218N8B5|A0A218N8B5_CHLRE;tr|A0A218N8C6|A0A218N8C6_CHLRE;tr|A0A218N8E9|A0A218N8E9_CHLRE;tr|A0A218N8K1|A0A218N8K1_CHLRE;tr|A0A218N8K2|A0A218N8K2_CHLRE;tr|A0A218N8N4|A0A218N8N4_CHLRE;tr|A0A218N8N6|A0A218N8N6_CHLRE;tr|A0A218N8P9|A0A218N8P9_CHLRE;tr|A0A218N8U2|A0A218N8U2_CHLRE;tr|A0A218N8U4|A0A218N8U4_CHLRE;tr|A0A218N8V2|A0A218N8V2_CHLRE;tr|A0A218N8Z8|A0A218N8Z8_CHLRE;tr|A0A218N907|A0A218N907_CH…
GO:0043228	non-membrane-bounded organelle	117	658	9.14677e-14	1.64185e-12	tr|A0A218N8E9|A0A218N8E9_CHLRE;tr|A0A218N8N4|A0A218N8N4_CHLRE;tr|A0A218N8N6|A0A218N8N6_CHLRE;tr|A0A218N8U4|A0A218N8U4_CHLRE;tr|A0A218N8V2|A0A218N8V2_CHLRE;tr|A0A218N8Z8|A0A218N8Z8_CHLRE;tr|A0A218N963|A0A218N963_CHLRE;tr|A0A218N972|A0A218N972_CHLRE;tr|A0A218N9A1|A0A218N9A1_CHLRE;tr|A0A218N9B1|A0A218N9B1_CHLRE;tr|A0A2K3CT60|A0A2K3CT60_CHLRE;tr|A0A2K3CZL0|A0A2K3CZL0_CHLRE;tr|A0A2K3D2K9|A0A2K3D2K9_CH…
GO:0043232	intracellular non-membrane-bounded organelle	117	658	9.14677e-14	1.64185e-12	tr|A0A218N8E9|A0A218N8E9_CHLRE;tr|A0A218N8N4|A0A218N8N4_CHLRE;tr|A0A218N8N6|A0A218N8N6_CHLRE;tr|A0A218N8U4|A0A218N8U4_CHLRE;tr|A0A218N8V2|A0A218N8V2_CHLRE;tr|A0A218N8Z8|A0A218N8Z8_CHLRE;tr|A0A218N963|A0A218N963_CHLRE;tr|A0A218N972|A0A218N972_CHLRE;tr|A0A218N9A1|A0A218N9A1_CHLRE;tr|A0A218N9B1|A0A218N9B1_CHLRE;tr|A0A2K3CT60|A0A2K3CT60_CHLRE;tr|A0A2K3CZL0|A0A2K3CZL0_CHLRE;tr|A0A2K3D2K9|A0A2K3D2K9_CH…
GO:0044446	intracellular organelle part	179	1251	5.9821e-12	1.02265e-10	tr|A0A218N8B5|A0A218N8B5_CHLRE;tr|A0A218N8C6|A0A218N8C6_CHLRE;tr|A0A218N8E9|A0A218N8E9_CHLRE;tr|A0A218N8K1|A0A218N8K1_CHLRE;tr|A0A218N8K2|A0A218N8K2_CHLRE;tr|A0A218N8N4|A0A218N8N4_CHLRE;tr|A0A218N8N6|A0A218N8N6_CHLRE;tr|A0A218N8P9|A0A218N8P9_CHLRE;tr|A0A218N8U2|A0A218N8U2_CHLRE;tr|A0A218N8U4|A0A218N8U4_CHLRE;tr|A0A218N8V2|A0A218N8V2_CHLRE;tr|A0A218N8Z8|A0A218N8Z8_CHLRE;tr|A0A218N907|A0A218N907_CH…
GO:0044422	organelle part	183	1301	1.49366e-11	2.43737e-10	tr|A0A218N8B5|A0A218N8B5_CHLRE;tr|A0A218N8C6|A0A218N8C6_CHLRE;tr|A0A218N8E9|A0A218N8E9_CHLRE;tr|A0A218N8K1|A0A218N8K1_CHLRE;tr|A0A218N8K2|A0A218N8K2_CHLRE;tr|A0A218N8N4|A0A218N8N4_CHLRE;tr|A0A218N8N6|A0A218N8N6_CHLRE;tr|A0A218N8P9|A0A218N8P9_CHLRE;tr|A0A218N8U2|A0A218N8U2_CHLRE;tr|A0A218N8U4|A0A218N8U4_CHLRE;tr|A0A218N8V2|A0A218N8V2_CHLRE;tr|A0A218N8Z8|A0A218N8Z8_CHLRE;tr|A0A218N907|A0A218N907_CH…
GO:0015935	small ribosomal subunit	24	58	6.08481e-11	9.49759e-10	tr|A0A218N8E9|A0A218N8E9_CHLRE;tr|A0A218N8N4|A0A218N8N4_CHLRE;tr|A0A218N8Z8|A0A218N8Z8_CHLRE;tr|A0A218N963|A0A218N963_CHLRE;tr|A0A218N9A1|A0A218N9A1_CHLRE;tr|A0A218N9B1|A0A218N9B1_CHLRE;tr|A0A2K3CZL0|A0A2K3CZL0_CHLRE;tr|A8HSU7|A8HSU7_CHLRE;tr|A8HVP2|A8HVP2_CHLRE;tr|A8HVQ1|A8HVQ1_CHLRE;tr|A8I403|A8I403_CHLRE;tr|A8I4P5|A8I4P5_CHLRE;tr|A8IGY1|A8IGY1_CHLRE;tr|A8IJQ4|A8IJQ4_CHLRE;tr|A8IMP6|A8IMP6_CHLR…
GO:0098796	membrane protein complex	54	287	1.85163e-07	2.76973e-06	tr|A0A218N8B5|A0A218N8B5_CHLRE;tr|A0A218N8C6|A0A218N8C6_CHLRE;tr|A0A218N8K1|A0A218N8K1_CHLRE;tr|A0A218N8K2|A0A218N8K2_CHLRE;tr|A0A218N8P9|A0A218N8P9_CHLRE;tr|A0A218N8U2|A0A218N8U2_CHLRE;tr|A0A218N9A0|A0A218N9A0_CHLRE;tr|A0A218N9D5|A0A218N9D5_CHLRE;tr|A0A2K3D8S8|A0A2K3D8S8_CHLRE;tr|A8HP06|A8HP06_CHLRE;tr|A8HQ97|A8HQ97_CHLRE;tr|A8HRR9|A8HRR9_CHLRE;tr|A8HX89|A8HX89_CHLRE;tr|A8HXZ5|A8HXZ5_CHLRE;tr|A8…
GO:0022627	cytosolic small ribosomal subunit	13	27	1.93064e-07	2.77239e-06	tr|A0A218N9B1|A0A218N9B1_CHLRE;tr|A0A2K3CZL0|A0A2K3CZL0_CHLRE;tr|A8HSU7|A8HSU7_CHLRE;tr|A8HVQ1|A8HVQ1_CHLRE;tr|A8I403|A8I403_CHLRE;tr|A8IGY1|A8IGY1_CHLRE;tr|A8IJQ4|A8IJQ4_CHLRE;tr|A8IMP6|A8IMP6_CHLRE;tr|A8J4Q3|A8J4Q3_CHLRE;tr|A8J576|A8J576_CHLRE;tr|A8J768|A8J768_CHLRE;tr|A8JE07|A8JE07_CHLRE;tr|A8JIE5|A8JIE5_CHLRE
GO:0009507	chloroplast	76	479	8.38442e-07	1.15769e-05	tr|A0A218N8B5|A0A218N8B5_CHLRE;tr|A0A218N8C6|A0A218N8C6_CHLRE;tr|A0A218N8E9|A0A218N8E9_CHLRE;tr|A0A218N8K1|A0A218N8K1_CHLRE;tr|A0A218N8K2|A0A218N8K2_CHLRE;tr|A0A218N8N4|A0A218N8N4_CHLRE;tr|A0A218N8N6|A0A218N8N6_CHLRE;tr|A0A218N8P9|A0A218N8P9_CHLRE;tr|A0A218N8U2|A0A218N8U2_CHLRE;tr|A0A218N8U4|A0A218N8U4_CHLRE;tr|A0A218N8V2|A0A218N8V2_CHLRE;tr|A0A218N8Z8|A0A218N8Z8_CHLRE;tr|A0A218N907|A0A218N907_CH…
GO:0005739	mitochondrion	49	272	2.7306e-06	3.63069e-05	tr|A0A218N8E9|A0A218N8E9_CHLRE;tr|A0A218N8N4|A0A218N8N4_CHLRE;tr|A0A218N8N6|A0A218N8N6_CHLRE;tr|A0A218N963|A0A218N963_CHLRE;tr|A0A218N9A0|A0A218N9A0_CHLRE;tr|A8HP06|A8HP06_CHLRE;tr|A8HPF4|A8HPF4_CHLRE;tr|A8HR70|A8HR70_CHLRE;tr|A8HW20|A8HW20_CHLRE;tr|A8HWS8|A8HWS8_CHLRE;tr|A8HX89|A8HX89_CHLRE;tr|A8HYH4|A8HYH4_CHLRE;tr|A8I7P5|A8I7P5_CHLRE;tr|A8I7T1|A8I7T1_CHLRE;tr|A8I8V6|A8I8V6_CHLRE;tr|A8ICB0|A8IC…
GO:0009536	plastid	76	495	3.13185e-06	4.01548e-05	tr|A0A218N8B5|A0A218N8B5_CHLRE;tr|A0A218N8C6|A0A218N8C6_CHLRE;tr|A0A218N8E9|A0A218N8E9_CHLRE;tr|A0A218N8K1|A0A218N8K1_CHLRE;tr|A0A218N8K2|A0A218N8K2_CHLRE;tr|A0A218N8N4|A0A218N8N4_CHLRE;tr|A0A218N8N6|A0A218N8N6_CHLRE;tr|A0A218N8P9|A0A218N8P9_CHLRE;tr|A0A218N8U2|A0A218N8U2_CHLRE;tr|A0A218N8U4|A0A218N8U4_CHLRE;tr|A0A218N8V2|A0A218N8V2_CHLRE;tr|A0A218N8Z8|A0A218N8Z8_CHLRE;tr|A0A218N907|A0A218N907_CH…
GO:0043234	protein complex	111	836	1.78065e-05	0.000220432	tr|A0A218N8B5|A0A218N8B5_CHLRE;tr|A0A218N8C6|A0A218N8C6_CHLRE;tr|A0A218N8K1|A0A218N8K1_CHLRE;tr|A0A218N8K2|A0A218N8K2_CHLRE;tr|A0A218N8P9|A0A218N8P9_CHLRE;tr|A0A218N8U2|A0A218N8U2_CHLRE;tr|A0A218N9A0|A0A218N9A0_CHLRE;tr|A0A218N9D5|A0A218N9D5_CHLRE;tr|A0A2K3CQG9|A0A2K3CQG9_CHLRE;tr|A0A2K3D8S8|A0A2K3D8S8_CHLRE;tr|A0A2K3DG23|A0A2K3DG23_CHLRE;tr|A0A2K3DLB7|A0A2K3DLB7_CHLRE;tr|A0A2K3DLV6|A0A2K3DLV6_CH…
GO:0009532	plastid stroma	16	57	3.77358e-05	0.000437005	tr|A0A2K3DTU9|A0A2K3DTU9_CHLRE;tr|A8HR39|A8HR39_CHLRE;tr|A8IH03|A8IH03_CHLRE;tr|A8IKQ0|A8IKQ0_CHLRE;tr|A8IRK4|A8IRK4_CHLRE;tr|A8IYP4|A8IYP4_CHLRE;tr|A8J270|A8J270_CHLRE;tr|A8J2Q9|A8J2Q9_CHLRE;tr|A8J6D1|A8J6D1_CHLRE;tr|A8J8B3|A8J8B3_CHLRE;tr|A8J933|A8J933_CHLRE;tr|A8JBI5|A8JBI5_CHLRE;tr|Q93WE0|Q93WE0_CHLRE;tr|Q9AXF6|Q9AXF6_CHLRE;tr|Q9S7V1|Q9S7V1_CHLRE;tr|Q9ZSJ4|Q9ZSJ4_CHLRE
GO:0009570	chloroplast stroma	16	57	3.77358e-05	0.000437005	tr|A0A2K3DTU9|A0A2K3DTU9_CHLRE;tr|A8HR39|A8HR39_CHLRE;tr|A8IH03|A8IH03_CHLRE;tr|A8IKQ0|A8IKQ0_CHLRE;tr|A8IRK4|A8IRK4_CHLRE;tr|A8IYP4|A8IYP4_CHLRE;tr|A8J270|A8J270_CHLRE;tr|A8J2Q9|A8J2Q9_CHLRE;tr|A8J6D1|A8J6D1_CHLRE;tr|A8J8B3|A8J8B3_CHLRE;tr|A8J933|A8J933_CHLRE;tr|A8JBI5|A8JBI5_CHLRE;tr|Q93WE0|Q93WE0_CHLRE;tr|Q9AXF6|Q9AXF6_CHLRE;tr|Q9S7V1|Q9S7V1_CHLRE;tr|Q9ZSJ4|Q9ZSJ4_CHLRE
GO:0005746	mitochondrial respiratory chain	10	26	5.87389e-05	0.000650243	tr|A8HP06|A8HP06_CHLRE;tr|A8HX89|A8HX89_CHLRE;tr|A8IHL3|A8IHL3_CHLRE;tr|A8J7I9|A8J7I9_CHLRE;tr|A8JC51|A8JC51_CHLRE;tr|Q6UKY8|Q6UKY8_CHLRE;tr|Q6UP31|Q6UP31_CHLRE;tr|Q6UP32|Q6UP32_CHLRE;tr|Q6V9A8|Q6V9A8_CHLRE;tr|Q8HEB4|Q8HEB4_CHLRE
GO:0098803	respiratory chain complex	11	31	5.97717e-05	0.000650243	tr|A8HP06|A8HP06_CHLRE;tr|A8HX89|A8HX89_CHLRE;tr|A8IHL3|A8IHL3_CHLRE;tr|A8J7I9|A8J7I9_CHLRE;tr|A8JC51|A8JC51_CHLRE;tr|B2XY88|B2XY88_CHLRE;tr|Q6UKY8|Q6UKY8_CHLRE;tr|Q6UP31|Q6UP31_CHLRE;tr|Q6UP32|Q6UP32_CHLRE;tr|Q6V9A8|Q6V9A8_CHLRE;tr|Q8HEB4|Q8HEB4_CHLRE
GO:0044434	chloroplast part	44	265	7.40329e-05	0.000765448	tr|A0A218N8B5|A0A218N8B5_CHLRE;tr|A0A218N8C6|A0A218N8C6_CHLRE;tr|A0A218N8K1|A0A218N8K1_CHLRE;tr|A0A218N8K2|A0A218N8K2_CHLRE;tr|A0A218N8P9|A0A218N8P9_CHLRE;tr|A0A218N8U2|A0A218N8U2_CHLRE;tr|A0A218N907|A0A218N907_CHLRE;tr|A0A218N9A0|A0A218N9A0_CHLRE;tr|A0A218N9D5|A0A218N9D5_CHLRE;tr|A0A2K3D8S8|A0A2K3D8S8_CHLRE;tr|A0A2K3DTU9|A0A2K3DTU9_CHLRE;tr|A8HNE8|A8HNE8_CHLRE;tr|A8HR39|A8HR39_CHLRE;tr|A8HR79|A8…
GO:1990204	oxidoreductase complex	15	54	7.53575e-05	0.000765448	tr|A8HP06|A8HP06_CHLRE;tr|A8HX89|A8HX89_CHLRE;tr|A8IHL3|A8IHL3_CHLRE;tr|A8III5|A8III5_CHLRE;tr|A8IVM9|A8IVM9_CHLRE;tr|A8IXU9|A8IXU9_CHLRE;tr|A8J1T4|A8J1T4_CHLRE;tr|A8J7I9|A8J7I9_CHLRE;tr|A8JC51|A8JC51_CHLRE;tr|A8JDR3|A8JDR3_CHLRE;tr|Q6UKY8|Q6UKY8_CHLRE;tr|Q6UP31|Q6UP31_CHLRE;tr|Q6UP32|Q6UP32_CHLRE;tr|Q6V9A8|Q6V9A8_CHLRE;tr|Q8HEB4|Q8HEB4_CHLRE
GO:0009534	chloroplast thylakoid	29	149	7.88902e-05	0.000765448	tr|A0A218N8B5|A0A218N8B5_CHLRE;tr|A0A218N8C6|A0A218N8C6_CHLRE;tr|A0A218N8K1|A0A218N8K1_CHLRE;tr|A0A218N8K2|A0A218N8K2_CHLRE;tr|A0A218N8P9|A0A218N8P9_CHLRE;tr|A0A218N8U2|A0A218N8U2_CHLRE;tr|A0A218N907|A0A218N907_CHLRE;tr|A0A218N9A0|A0A218N9A0_CHLRE;tr|A0A218N9D5|A0A218N9D5_CHLRE;tr|A0A2K3D8S8|A0A2K3D8S8_CHLRE;tr|A8HNE8|A8HNE8_CHLRE;tr|A8HR79|A8HR79_CHLRE;tr|A8IAE5|A8IAE5_CHLRE;tr|A8III5|A8III5_CHL…
GO:0031976	plastid thylakoid	29	149	7.88902e-05	0.000765448	tr|A0A218N8B5|A0A218N8B5_CHLRE;tr|A0A218N8C6|A0A218N8C6_CHLRE;tr|A0A218N8K1|A0A218N8K1_CHLRE;tr|A0A218N8K2|A0A218N8K2_CHLRE;tr|A0A218N8P9|A0A218N8P9_CHLRE;tr|A0A218N8U2|A0A218N8U2_CHLRE;tr|A0A218N907|A0A218N907_CHLRE;tr|A0A218N9A0|A0A218N9A0_CHLRE;tr|A0A218N9D5|A0A218N9D5_CHLRE;tr|A0A2K3D8S8|A0A2K3D8S8_CHLRE;tr|A8HNE8|A8HNE8_CHLRE;tr|A8HR79|A8HR79_CHLRE;tr|A8IAE5|A8IAE5_CHLRE;tr|A8III5|A8III5_CHL…
GO:0009579	thylakoid	33	180	8.8436e-05	0.000835487	tr|A0A218N8B5|A0A218N8B5_CHLRE;tr|A0A218N8C6|A0A218N8C6_CHLRE;tr|A0A218N8K1|A0A218N8K1_CHLRE;tr|A0A218N8K2|A0A218N8K2_CHLRE;tr|A0A218N8P9|A0A218N8P9_CHLRE;tr|A0A218N8U2|A0A218N8U2_CHLRE;tr|A0A218N907|A0A218N907_CHLRE;tr|A0A218N9A0|A0A218N9A0_CHLRE;tr|A0A218N9D5|A0A218N9D5_CHLRE;tr|A0A2K3D8S8|A0A2K3D8S8_CHLRE;tr|A8HNE8|A8HNE8_CHLRE;tr|A8HR79|A8HR79_CHLRE;tr|A8IAE5|A8IAE5_CHLRE;tr|A8III5|A8III5_CHL…
GO:0044435	plastid part	44	268	9.73536e-05	0.000896152	tr|A0A218N8B5|A0A218N8B5_CHLRE;tr|A0A218N8C6|A0A218N8C6_CHLRE;tr|A0A218N8K1|A0A218N8K1_CHLRE;tr|A0A218N8K2|A0A218N8K2_CHLRE;tr|A0A218N8P9|A0A218N8P9_CHLRE;tr|A0A218N8U2|A0A218N8U2_CHLRE;tr|A0A218N907|A0A218N907_CHLRE;tr|A0A218N9A0|A0A218N9A0_CHLRE;tr|A0A218N9D5|A0A218N9D5_CHLRE;tr|A0A2K3D8S8|A0A2K3D8S8_CHLRE;tr|A0A2K3DTU9|A0A2K3DTU9_CHLRE;tr|A8HNE8|A8HNE8_CHLRE;tr|A8HR39|A8HR39_CHLRE;tr|A8HR79|A8…
GO:0005905	coated pit	5	7	0.000121542	0.00109084	tr|A8I4S9|A8I4S9_CHLRE;tr|A8ILF4|A8ILF4_CHLRE;tr|A8J082|A8J082_CHLRE;tr|A8J7K1|A8J7K1_CHLRE;tr|A8JA80|A8JA80_CHLRE
GO:0009535	chloroplast thylakoid membrane	26	136	0.000249646	0.00213388	tr|A0A218N8B5|A0A218N8B5_CHLRE;tr|A0A218N8C6|A0A218N8C6_CHLRE;tr|A0A218N8K1|A0A218N8K1_CHLRE;tr|A0A218N8K2|A0A218N8K2_CHLRE;tr|A0A218N8P9|A0A218N8P9_CHLRE;tr|A0A218N8U2|A0A218N8U2_CHLRE;tr|A0A218N907|A0A218N907_CHLRE;tr|A0A218N9A0|A0A218N9A0_CHLRE;tr|A0A218N9D5|A0A218N9D5_CHLRE;tr|A0A2K3D8S8|A0A2K3D8S8_CHLRE;tr|A8HNE8|A8HNE8_CHLRE;tr|A8III5|A8III5_CHLRE;tr|A8IL32|A8IL32_CHLRE;tr|A8ITX0|A8ITX0_CHL…
GO:0055035	plastid thylakoid membrane	26	136	0.000249646	0.00213388	tr|A0A218N8B5|A0A218N8B5_CHLRE;tr|A0A218N8C6|A0A218N8C6_CHLRE;tr|A0A218N8K1|A0A218N8K1_CHLRE;tr|A0A218N8K2|A0A218N8K2_CHLRE;tr|A0A218N8P9|A0A218N8P9_CHLRE;tr|A0A218N8U2|A0A218N8U2_CHLRE;tr|A0A218N907|A0A218N907_CHLRE;tr|A0A218N9A0|A0A218N9A0_CHLRE;tr|A0A218N9D5|A0A218N9D5_CHLRE;tr|A0A2K3D8S8|A0A2K3D8S8_CHLRE;tr|A8HNE8|A8HNE8_CHLRE;tr|A8III5|A8III5_CHLRE;tr|A8IL32|A8IL32_CHLRE;tr|A8ITX0|A8ITX0_CHL…
GO:0098805	whole membrane	21	100	0.000258983	0.00216221	tr|A8HPF4|A8HPF4_CHLRE;tr|A8HQ21|A8HQ21_CHLRE;tr|A8HQ97|A8HQ97_CHLRE;tr|A8HRR9|A8HRR9_CHLRE;tr|A8HXZ5|A8HXZ5_CHLRE;tr|A8I4S9|A8I4S9_CHLRE;tr|A8I7T1|A8I7T1_CHLRE;tr|A8I901|A8I901_CHLRE;tr|A8ICB0|A8ICB0_CHLRE;tr|A8IIL1|A8IIL1_CHLRE;tr|A8ILF4|A8ILF4_CHLRE;tr|A8IM71|A8IM71_CHLRE;tr|A8IRR6|A8IRR6_CHLRE;tr|A8IWB5|A8IWB5_CHLRE;tr|A8J082|A8J082_CHLRE;tr|A8J1K0|A8J1K0_CHLRE;tr|A8J5T0|A8J5T0_CHLRE;tr|A8J7K…
GO:0031984	organelle subcompartment	29	160	0.000290559	0.00237069	tr|A0A218N8B5|A0A218N8B5_CHLRE;tr|A0A218N8C6|A0A218N8C6_CHLRE;tr|A0A218N8K1|A0A218N8K1_CHLRE;tr|A0A218N8K2|A0A218N8K2_CHLRE;tr|A0A218N8P9|A0A218N8P9_CHLRE;tr|A0A218N8U2|A0A218N8U2_CHLRE;tr|A0A218N907|A0A218N907_CHLRE;tr|A0A218N9A0|A0A218N9A0_CHLRE;tr|A0A218N9D5|A0A218N9D5_CHLRE;tr|A0A2K3D8S8|A0A2K3D8S8_CHLRE;tr|A8HNE8|A8HNE8_CHLRE;tr|A8HR79|A8HR79_CHLRE;tr|A8IAE5|A8IAE5_CHLRE;tr|A8III5|A8III5_CHL…
GO:0043231	intracellular membrane-bounded organelle	203	1817	0.000309845	0.00247187	tr|A0A218N8B5|A0A218N8B5_CHLRE;tr|A0A218N8C6|A0A218N8C6_CHLRE;tr|A0A218N8E9|A0A218N8E9_CHLRE;tr|A0A218N8K1|A0A218N8K1_CHLRE;tr|A0A218N8K2|A0A218N8K2_CHLRE;tr|A0A218N8N4|A0A218N8N4_CHLRE;tr|A0A218N8N6|A0A218N8N6_CHLRE;tr|A0A218N8P9|A0A218N8P9_CHLRE;tr|A0A218N8U2|A0A218N8U2_CHLRE;tr|A0A218N8U4|A0A218N8U4_CHLRE;tr|A0A218N8V2|A0A218N8V2_CHLRE;tr|A0A218N8Z8|A0A218N8Z8_CHLRE;tr|A0A218N907|A0A218N907_CH…
GO:0005750	mitochondrial respiratory chain complex III	4	5	0.000341068	0.00266182	tr|A8HX89|A8HX89_CHLRE;tr|A8J7I9|A8J7I9_CHLRE;tr|A8JC51|A8JC51_CHLRE;tr|Q8HEB4|Q8HEB4_CHLRE
GO:0043227	membrane-bounded organelle	203	1821	0.000356938	0.0027264	tr|A0A218N8B5|A0A218N8B5_CHLRE;tr|A0A218N8C6|A0A218N8C6_CHLRE;tr|A0A218N8E9|A0A218N8E9_CHLRE;tr|A0A218N8K1|A0A218N8K1_CHLRE;tr|A0A218N8K2|A0A218N8K2_CHLRE;tr|A0A218N8N4|A0A218N8N4_CHLRE;tr|A0A218N8N6|A0A218N8N6_CHLRE;tr|A0A218N8P9|A0A218N8P9_CHLRE;tr|A0A218N8U2|A0A218N8U2_CHLRE;tr|A0A218N8U4|A0A218N8U4_CHLRE;tr|A0A218N8V2|A0A218N8V2_CHLRE;tr|A0A218N8Z8|A0A218N8Z8_CHLRE;tr|A0A218N907|A0A218N907_CH…
GO:0034357	photosynthetic membrane	28	158	0.000539864	0.00403774	tr|A0A218N8B5|A0A218N8B5_CHLRE;tr|A0A218N8C6|A0A218N8C6_CHLRE;tr|A0A218N8K1|A0A218N8K1_CHLRE;tr|A0A218N8K2|A0A218N8K2_CHLRE;tr|A0A218N8P9|A0A218N8P9_CHLRE;tr|A0A218N8U2|A0A218N8U2_CHLRE;tr|A0A218N907|A0A218N907_CHLRE;tr|A0A218N9A0|A0A218N9A0_CHLRE;tr|A0A218N9D5|A0A218N9D5_CHLRE;tr|A0A2K3D8S8|A0A2K3D8S8_CHLRE;tr|A8HNE8|A8HNE8_CHLRE;tr|A8IAE5|A8IAE5_CHLRE;tr|A8III5|A8III5_CHLRE;tr|A8IL32|A8IL32_CHL…
GO:0070469	respiratory chain	13	51	0.000569573	0.00417299	tr|A8HP06|A8HP06_CHLRE;tr|A8HX89|A8HX89_CHLRE;tr|A8IHL3|A8IHL3_CHLRE;tr|A8J5T0|A8J5T0_CHLRE;tr|A8J7I9|A8J7I9_CHLRE;tr|A8JC51|A8JC51_CHLRE;tr|B2XY88|B2XY88_CHLRE;tr|Q6UKY8|Q6UKY8_CHLRE;tr|Q6UP29|Q6UP29_CHLRE;tr|Q6UP31|Q6UP31_CHLRE;tr|Q6UP32|Q6UP32_CHLRE;tr|Q6V9A8|Q6V9A8_CHLRE;tr|Q8HEB4|Q8HEB4_CHLRE
GO:0042651	thylakoid membrane	27	151	0.000585167	0.00419344	tr|A0A218N8B5|A0A218N8B5_CHLRE;tr|A0A218N8C6|A0A218N8C6_CHLRE;tr|A0A218N8K1|A0A218N8K1_CHLRE;tr|A0A218N8K2|A0A218N8K2_CHLRE;tr|A0A218N8P9|A0A218N8P9_CHLRE;tr|A0A218N8U2|A0A218N8U2_CHLRE;tr|A0A218N907|A0A218N907_CHLRE;tr|A0A218N9A0|A0A218N9A0_CHLRE;tr|A0A218N9D5|A0A218N9D5_CHLRE;tr|A0A2K3D8S8|A0A2K3D8S8_CHLRE;tr|A8HNE8|A8HNE8_CHLRE;tr|A8III5|A8III5_CHLRE;tr|A8IL32|A8IL32_CHLRE;tr|A8ITX0|A8ITX0_CHL…
GO:0000502	proteasome complex	11	39	0.000595725	0.00419344	tr|A8HQI6|A8HQI6_CHLRE;tr|A8HWI6|A8HWI6_CHLRE;tr|A8ID63|A8ID63_CHLRE;tr|A8IHB3|A8IHB3_CHLRE;tr|A8IKR1|A8IKR1_CHLRE;tr|A8IR87|A8IR87_CHLRE;tr|A8IRE2|A8IRE2_CHLRE;tr|A8J6K9|A8J6K9_CHLRE;tr|A8J6S7|A8J6S7_CHLRE;tr|A8JAI8|A8JAI8_CHLRE;tr|A8JGK5|A8JGK5_CHLRE
GO:0005615	extracellular space	5	9	0.000622326	0.00421538	tr|A8HVE0|A8HVE0_CHLRE;tr|A8I5R9|A8I5R9_CHLRE;tr|A8J3U1|A8J3U1_CHLRE;tr|A8JDR9|A8JDR9_CHLRE;tr|A8JID7|A8JID7_CHLRE
GO:0044421	extracellular region part	5	9	0.000622326	0.00421538	tr|A8HVE0|A8HVE0_CHLRE;tr|A8I5R9|A8I5R9_CHLRE;tr|A8J3U1|A8J3U1_CHLRE;tr|A8JDR9|A8JDR9_CHLRE;tr|A8JID7|A8JID7_CHLRE
GO:0009522	photosystem I	12	46	0.000737519	0.00490314	tr|A0A218N8B5|A0A218N8B5_CHLRE;tr|A0A218N8K1|A0A218N8K1_CHLRE;tr|A0A218N9D5|A0A218N9D5_CHLRE;tr|A8IL32|A8IL32_CHLRE;tr|A8J270|A8J270_CHLRE;tr|A8J4S1|A8J4S1_CHLRE;tr|A8J6D1|A8J6D1_CHLRE;tr|Q5NKW4|Q5NKW4_CHLRE;tr|Q75VY8|Q75VY8_CHLRE;tr|Q93WE0|Q93WE0_CHLRE;tr|Q9AXF6|Q9AXF6_CHLRE;tr|Q9ZSJ4|Q9ZSJ4_CHLRE
GO:0044436	thylakoid part	28	162	0.000815515	0.00532309	tr|A0A218N8B5|A0A218N8B5_CHLRE;tr|A0A218N8C6|A0A218N8C6_CHLRE;tr|A0A218N8K1|A0A218N8K1_CHLRE;tr|A0A218N8K2|A0A218N8K2_CHLRE;tr|A0A218N8P9|A0A218N8P9_CHLRE;tr|A0A218N8U2|A0A218N8U2_CHLRE;tr|A0A218N907|A0A218N907_CHLRE;tr|A0A218N9A0|A0A218N9A0_CHLRE;tr|A0A218N9D5|A0A218N9D5_CHLRE;tr|A0A2K3D8S8|A0A2K3D8S8_CHLRE;tr|A8HNE8|A8HNE8_CHLRE;tr|A8IAE5|A8IAE5_CHLRE;tr|A8III5|A8III5_CHLRE;tr|A8IL32|A8IL32_CHL…
GO:0045275	respiratory chain complex III	4	6	0.000948001	0.00604799	tr|A8HX89|A8HX89_CHLRE;tr|A8J7I9|A8J7I9_CHLRE;tr|A8JC51|A8JC51_CHLRE;tr|Q8HEB4|Q8HEB4_CHLRE
GO:0005798	Golgi-associated vesicle	6	14	0.000977113	0.00604799	tr|A8HRR9|A8HRR9_CHLRE;tr|A8I4S9|A8I4S9_CHLRE;tr|A8I901|A8I901_CHLRE;tr|A8IM71|A8IM71_CHLRE;tr|A8IWB5|A8IWB5_CHLRE;tr|A8J7K1|A8J7K1_CHLRE
GO:0030660	Golgi-associated vesicle membrane	6	14	0.000977113	0.00604799	tr|A8HRR9|A8HRR9_CHLRE;tr|A8I4S9|A8I4S9_CHLRE;tr|A8I901|A8I901_CHLRE;tr|A8IM71|A8IM71_CHLRE;tr|A8IWB5|A8IWB5_CHLRE;tr|A8J7K1|A8J7K1_CHLRE
GO:0098589	membrane region	5	10	0.00115012	0.00699817	tr|A8I4S9|A8I4S9_CHLRE;tr|A8ILF4|A8ILF4_CHLRE;tr|A8J082|A8J082_CHLRE;tr|A8J7K1|A8J7K1_CHLRE;tr|A8JA80|A8JA80_CHLRE
GO:0044455	mitochondrial membrane part	14	62	0.00130173	0.00778868	tr|A0A218N9A0|A0A218N9A0_CHLRE;tr|A8HP06|A8HP06_CHLRE;tr|A8HX89|A8HX89_CHLRE;tr|A8ICB0|A8ICB0_CHLRE;tr|A8IHL3|A8IHL3_CHLRE;tr|A8J7I9|A8J7I9_CHLRE;tr|A8JC51|A8JC51_CHLRE;tr|A8JES1|A8JES1_CHLRE;tr|Q6UKY8|Q6UKY8_CHLRE;tr|Q6UP31|Q6UP31_CHLRE;tr|Q6UP32|Q6UP32_CHLRE;tr|Q6V9A8|Q6V9A8_CHLRE;tr|Q84X74|Q84X74_CHLRE;tr|Q8HEB4|Q8HEB4_CHLRE
GO:0016469	proton-transporting two-sector ATPase complex	10	37	0.00151067	0.00889064	tr|A0A218N8P9|A0A218N8P9_CHLRE;tr|A0A218N9A0|A0A218N9A0_CHLRE;tr|A0A2K3D8S8|A0A2K3D8S8_CHLRE;tr|A8HQ97|A8HQ97_CHLRE;tr|A8HXZ5|A8HXZ5_CHLRE;tr|A8J1K0|A8J1K0_CHLRE;tr|A8JC42|A8JC42_CHLRE;tr|A8JF15|A8JF15_CHLRE;tr|Q8RVB8|Q8RVB8_CHLRE;tr|Q96550|Q96550_CHLRE
GO:0019773	proteasome core complex, alpha-subunit complex	4	7	0.00204995	0.0118698	tr|A8HQI6|A8HQI6_CHLRE;tr|A8ID63|A8ID63_CHLRE;tr|A8IRE2|A8IRE2_CHLRE;tr|A8J6K9|A8J6K9_CHLRE
GO:0005839	proteasome core complex	6	16	0.00221729	0.012635	tr|A8HQI6|A8HQI6_CHLRE;tr|A8HWI6|A8HWI6_CHLRE;tr|A8ID63|A8ID63_CHLRE;tr|A8IRE2|A8IRE2_CHLRE;tr|A8J6K9|A8J6K9_CHLRE;tr|A8JAI8|A8JAI8_CHLRE
GO:0098800	inner mitochondrial membrane protein complex	12	53	0.00277509	0.0155665	tr|A0A218N9A0|A0A218N9A0_CHLRE;tr|A8HP06|A8HP06_CHLRE;tr|A8HX89|A8HX89_CHLRE;tr|A8IHL3|A8IHL3_CHLRE;tr|A8J7I9|A8J7I9_CHLRE;tr|A8JC51|A8JC51_CHLRE;tr|A8JES1|A8JES1_CHLRE;tr|Q6UKY8|Q6UKY8_CHLRE;tr|Q6UP31|Q6UP31_CHLRE;tr|Q6UP32|Q6UP32_CHLRE;tr|Q6V9A8|Q6V9A8_CHLRE;tr|Q8HEB4|Q8HEB4_CHLRE
GO:0098798	mitochondrial protein complex	13	60	0.00284593	0.0157183	tr|A0A218N9A0|A0A218N9A0_CHLRE;tr|A8HP06|A8HP06_CHLRE;tr|A8HX89|A8HX89_CHLRE;tr|A8ICB0|A8ICB0_CHLRE;tr|A8IHL3|A8IHL3_CHLRE;tr|A8J7I9|A8J7I9_CHLRE;tr|A8JC51|A8JC51_CHLRE;tr|A8JES1|A8JES1_CHLRE;tr|Q6UKY8|Q6UKY8_CHLRE;tr|Q6UP31|Q6UP31_CHLRE;tr|Q6UP32|Q6UP32_CHLRE;tr|Q6V9A8|Q6V9A8_CHLRE;tr|Q8HEB4|Q8HEB4_CHLRE
GO:0010287	plastoglobule	5	12	0.00308825	0.0167982	tr|A8J270|A8J270_CHLRE;tr|A8J6D1|A8J6D1_CHLRE;tr|Q93WE0|Q93WE0_CHLRE;tr|Q9AXF6|Q9AXF6_CHLRE;tr|Q9ZSJ4|Q9ZSJ4_CHLRE
GO:0009521	photosystem	18	98	0.00347758	0.0186336	tr|A0A218N8B5|A0A218N8B5_CHLRE;tr|A0A218N8C6|A0A218N8C6_CHLRE;tr|A0A218N8K1|A0A218N8K1_CHLRE;tr|A0A218N8K2|A0A218N8K2_CHLRE;tr|A0A218N8U2|A0A218N8U2_CHLRE;tr|A0A218N9D5|A0A218N9D5_CHLRE;tr|A8IAE5|A8IAE5_CHLRE;tr|A8III5|A8III5_CHLRE;tr|A8IL32|A8IL32_CHLRE;tr|A8IXU9|A8IXU9_CHLRE;tr|A8J270|A8J270_CHLRE;tr|A8J4S1|A8J4S1_CHLRE;tr|A8J6D1|A8J6D1_CHLRE;tr|Q5NKW4|Q5NKW4_CHLRE;tr|Q75VY8|Q75VY8_CHLRE;tr|Q93…
GO:0030120	vesicle coat	7	23	0.00374113	0.0190506	tr|A8HRR9|A8HRR9_CHLRE;tr|A8I4S9|A8I4S9_CHLRE;tr|A8I901|A8I901_CHLRE;tr|A8ILF4|A8ILF4_CHLRE;tr|A8IM71|A8IM71_CHLRE;tr|A8IWB5|A8IWB5_CHLRE;tr|A8J7K1|A8J7K1_CHLRE
GO:0030126	COPI vesicle coat	4	8	0.00380051	0.0190506	tr|A8HRR9|A8HRR9_CHLRE;tr|A8I901|A8I901_CHLRE;tr|A8IM71|A8IM71_CHLRE;tr|A8IWB5|A8IWB5_CHLRE
GO:0030137	COPI-coated vesicle	4	8	0.00380051	0.0190506	tr|A8HRR9|A8HRR9_CHLRE;tr|A8I901|A8I901_CHLRE;tr|A8IM71|A8IM71_CHLRE;tr|A8IWB5|A8IWB5_CHLRE
GO:0030663	COPI-coated vesicle membrane	4	8	0.00380051	0.0190506	tr|A8HRR9|A8HRR9_CHLRE;tr|A8I901|A8I901_CHLRE;tr|A8IM71|A8IM71_CHLRE;tr|A8IWB5|A8IWB5_CHLRE
GO:0030117	membrane coat	8	29	0.00387379	0.0190506	tr|A8HRR9|A8HRR9_CHLRE;tr|A8I4S9|A8I4S9_CHLRE;tr|A8I901|A8I901_CHLRE;tr|A8ILF4|A8ILF4_CHLRE;tr|A8IM71|A8IM71_CHLRE;tr|A8IWB5|A8IWB5_CHLRE;tr|A8J7K1|A8J7K1_CHLRE;tr|A8JA80|A8JA80_CHLRE
GO:0048475	coated membrane	8	29	0.00387379	0.0190506	tr|A8HRR9|A8HRR9_CHLRE;tr|A8I4S9|A8I4S9_CHLRE;tr|A8I901|A8I901_CHLRE;tr|A8ILF4|A8ILF4_CHLRE;tr|A8IM71|A8IM71_CHLRE;tr|A8IWB5|A8IWB5_CHLRE;tr|A8J7K1|A8J7K1_CHLRE;tr|A8JA80|A8JA80_CHLRE
GO:0030135	coated vesicle	8	30	0.00486318	0.023593	tr|A8HRR9|A8HRR9_CHLRE;tr|A8I4S9|A8I4S9_CHLRE;tr|A8I901|A8I901_CHLRE;tr|A8ILF4|A8ILF4_CHLRE;tr|A8IM71|A8IM71_CHLRE;tr|A8IWB5|A8IWB5_CHLRE;tr|A8J082|A8J082_CHLRE;tr|A8J7K1|A8J7K1_CHLRE
GO:0005576	extracellular region	10	43	0.00501014	0.0239819	tr|A8HVE0|A8HVE0_CHLRE;tr|A8I5R9|A8I5R9_CHLRE;tr|A8IKQ0|A8IKQ0_CHLRE;tr|A8IRK4|A8IRK4_CHLRE;tr|A8IVM9|A8IVM9_CHLRE;tr|A8IYP4|A8IYP4_CHLRE;tr|A8IZT9|A8IZT9_CHLRE;tr|A8J3U1|A8J3U1_CHLRE;tr|A8JDR9|A8JDR9_CHLRE;tr|A8JID7|A8JID7_CHLRE
GO:0030662	coated vesicle membrane	7	25	0.00623153	0.0294358	tr|A8HRR9|A8HRR9_CHLRE;tr|A8I4S9|A8I4S9_CHLRE;tr|A8I901|A8I901_CHLRE;tr|A8ILF4|A8ILF4_CHLRE;tr|A8IM71|A8IM71_CHLRE;tr|A8IWB5|A8IWB5_CHLRE;tr|A8J7K1|A8J7K1_CHLRE
GO:0005788	endoplasmic reticulum lumen	4	9	0.00634306	0.0295735	tr|A8HMC0|A8HMC0_CHLRE;tr|A8I7T8|A8I7T8_CHLRE;tr|A8IVH0|A8IVH0_CHLRE;tr|O48949|O48949_CHLRE
GO:0044429	mitochondrial part	26	169	0.00649866	0.0299105	tr|A0A218N8E9|A0A218N8E9_CHLRE;tr|A0A218N8N4|A0A218N8N4_CHLRE;tr|A0A218N8N6|A0A218N8N6_CHLRE;tr|A0A218N963|A0A218N963_CHLRE;tr|A0A218N9A0|A0A218N9A0_CHLRE;tr|A8HP06|A8HP06_CHLRE;tr|A8HPF4|A8HPF4_CHLRE;tr|A8HWS8|A8HWS8_CHLRE;tr|A8HX89|A8HX89_CHLRE;tr|A8I8V6|A8I8V6_CHLRE;tr|A8ICB0|A8ICB0_CHLRE;tr|A8IDN1|A8IDN1_CHLRE;tr|A8IHL3|A8IHL3_CHLRE;tr|A8J5T0|A8J5T0_CHLRE;tr|A8J7I9|A8J7I9_CHLRE;tr|A8JC51|A8JC…
GO:0005773	vacuole	9	38	0.00672373	0.0305547	tr|A8HQ97|A8HQ97_CHLRE;tr|A8HVE0|A8HVE0_CHLRE;tr|A8HXZ5|A8HXZ5_CHLRE;tr|A8I5R9|A8I5R9_CHLRE;tr|A8I7T1|A8I7T1_CHLRE;tr|A8J1K0|A8J1K0_CHLRE;tr|A8J5T0|A8J5T0_CHLRE;tr|A8JC42|A8JC42_CHLRE;tr|A8JID7|A8JID7_CHLRE
GO:0030132	clathrin coat of coated pit	3	5	0.00691022	0.0310096	tr|A8I4S9|A8I4S9_CHLRE;tr|A8ILF4|A8ILF4_CHLRE;tr|A8J7K1|A8J7K1_CHLRE
GO:0005952	cAMP-dependent protein kinase complex	2	2	0.00861676	0.0381903	tr|A8JDQ7|A8JDQ7_CHLRE;tr|Q695H0|Q695H0_CHLRE
GO:0019866	organelle inner membrane	20	123	0.00883989	0.0387015	tr|A0A218N9A0|A0A218N9A0_CHLRE;tr|A8HP06|A8HP06_CHLRE;tr|A8HX89|A8HX89_CHLRE;tr|A8I8V6|A8I8V6_CHLRE;tr|A8IHL3|A8IHL3_CHLRE;tr|A8IZH9|A8IZH9_CHLRE;tr|A8J0N1|A8J0N1_CHLRE;tr|A8J7I9|A8J7I9_CHLRE;tr|A8JC51|A8JC51_CHLRE;tr|A8JDE3|A8JDE3_CHLRE;tr|A8JDE6|A8JDE6_CHLRE;tr|A8JES1|A8JES1_CHLRE;tr|B2XY88|B2XY88_CHLRE;tr|Q6UKY8|Q6UKY8_CHLRE;tr|Q6UP29|Q6UP29_CHLRE;tr|Q6UP31|Q6UP31_CHLRE;tr|Q6UP32|Q6UP32_CHLRE;…
GO:0031410	cytoplasmic vesicle	9	40	0.00954923	0.04	tr|A8HRR9|A8HRR9_CHLRE;tr|A8I4S9|A8I4S9_CHLRE;tr|A8I901|A8I901_CHLRE;tr|A8ILF4|A8ILF4_CHLRE;tr|A8IM71|A8IM71_CHLRE;tr|A8IWB5|A8IWB5_CHLRE;tr|A8J082|A8J082_CHLRE;tr|A8J7K1|A8J7K1_CHLRE;tr|A8JA80|A8JA80_CHLRE
GO:0031982	vesicle	9	40	0.00954923	0.04	tr|A8HRR9|A8HRR9_CHLRE;tr|A8I4S9|A8I4S9_CHLRE;tr|A8I901|A8I901_CHLRE;tr|A8ILF4|A8ILF4_CHLRE;tr|A8IM71|A8IM71_CHLRE;tr|A8IWB5|A8IWB5_CHLRE;tr|A8J082|A8J082_CHLRE;tr|A8J7K1|A8J7K1_CHLRE;tr|A8JA80|A8JA80_CHLRE
GO:0012506	vesicle membrane	7	27	0.00978486	0.04	tr|A8HRR9|A8HRR9_CHLRE;tr|A8I4S9|A8I4S9_CHLRE;tr|A8I901|A8I901_CHLRE;tr|A8ILF4|A8ILF4_CHLRE;tr|A8IM71|A8IM71_CHLRE;tr|A8IWB5|A8IWB5_CHLRE;tr|A8J7K1|A8J7K1_CHLRE
GO:0030659	cytoplasmic vesicle membrane	7	27	0.00978486	0.04	tr|A8HRR9|A8HRR9_CHLRE;tr|A8I4S9|A8I4S9_CHLRE;tr|A8I901|A8I901_CHLRE;tr|A8ILF4|A8ILF4_CHLRE;tr|A8IM71|A8IM71_CHLRE;tr|A8IWB5|A8IWB5_CHLRE;tr|A8J7K1|A8J7K1_CHLRE
GO:0030118	clathrin coat	4	10	0.00980502	0.04	tr|A8I4S9|A8I4S9_CHLRE;tr|A8ILF4|A8ILF4_CHLRE;tr|A8J7K1|A8J7K1_CHLRE;tr|A8JA80|A8JA80_CHLRE
GO:0030136	clathrin-coated vesicle	4	10	0.00980502	0.04	tr|A8I4S9|A8I4S9_CHLRE;tr|A8ILF4|A8ILF4_CHLRE;tr|A8J082|A8J082_CHLRE;tr|A8J7K1|A8J7K1_CHLRE

## Sheet: Table S6c
Table S6: GO enrichment results for biological process, molecular function, and cellular component categories of up-DAPs
GO ID	Description	out (538)	All (5864)	p.value	q.value	Accession
GO:0003735	structural constituent of ribosome	79	198	9.94149e-33	4.24382e-30	tr|A0A218N8E9|A0A218N8E9_CHLRE;tr|A0A218N8N4|A0A218N8N4_CHLRE;tr|A0A218N8N6|A0A218N8N6_CHLRE;tr|A0A218N8U4|A0A218N8U4_CHLRE;tr|A0A218N8V2|A0A218N8V2_CHLRE;tr|A0A218N8Z8|A0A218N8Z8_CHLRE;tr|A0A218N963|A0A218N963_CHLRE;tr|A0A218N972|A0A218N972_CHLRE;tr|A0A218N9A1|A0A218N9A1_CHLRE;tr|A0A218N9B1|A0A218N9B1_CHLRE;tr|A0A2K3CZL0|A0A2K3CZL0_CHLRE;tr|A0A2K3D2K9|A0A2K3D2K9_CHLRE;tr|A0A2K3D7C4|A0A2K3D7C4_CH…
GO:0005198	structural molecule activity	85	228	1.27251e-32	4.24382e-30	tr|A0A218N8E9|A0A218N8E9_CHLRE;tr|A0A218N8N4|A0A218N8N4_CHLRE;tr|A0A218N8N6|A0A218N8N6_CHLRE;tr|A0A218N8U4|A0A218N8U4_CHLRE;tr|A0A218N8V2|A0A218N8V2_CHLRE;tr|A0A218N8Z8|A0A218N8Z8_CHLRE;tr|A0A218N963|A0A218N963_CHLRE;tr|A0A218N972|A0A218N972_CHLRE;tr|A0A218N9A1|A0A218N9A1_CHLRE;tr|A0A218N9B1|A0A218N9B1_CHLRE;tr|A0A2K3CZL0|A0A2K3CZL0_CHLRE;tr|A0A2K3D2K9|A0A2K3D2K9_CHLRE;tr|A0A2K3D7C4|A0A2K3D7C4_CH…
GO:0003723	RNA binding	84	468	3.72953e-10	8.29199e-08	tr|A0A218N8E9|A0A218N8E9_CHLRE;tr|A0A218N8N4|A0A218N8N4_CHLRE;tr|A0A218N8N6|A0A218N8N6_CHLRE;tr|A0A218N8U4|A0A218N8U4_CHLRE;tr|A0A218N8V2|A0A218N8V2_CHLRE;tr|A0A218N8Z8|A0A218N8Z8_CHLRE;tr|A0A218N963|A0A218N963_CHLRE;tr|A0A218N972|A0A218N972_CHLRE;tr|A0A218N9A1|A0A218N9A1_CHLRE;tr|A0A218N9B1|A0A218N9B1_CHLRE;tr|A8HMG7|A8HMG7_CHLRE;tr|A8HNJ8|A8HNJ8_CHLRE;tr|A8HNX3|A8HNX3_CHLRE;tr|A8HP90|A8HP90_CHL…
GO:0016491	oxidoreductase activity	97	626	4.69364e-08	7.82665e-06	tr|A2PZC3|A2PZC3_CHLRE;tr|A2PZD2|A2PZD2_CHLRE;tr|A8HNC2|A8HNC2_CHLRE;tr|A8HNE8|A8HNE8_CHLRE;tr|A8HP06|A8HP06_CHLRE;tr|A8HP58|A8HP58_CHLRE;tr|A8HP84|A8HP84_CHLRE;tr|A8HPJ2|A8HPJ2_CHLRE;tr|A8HQC2|A8HQC2_CHLRE;tr|A8HQS1|A8HQS1_CHLRE;tr|A8HR70|A8HR70_CHLRE;tr|A8HS86|A8HS86_CHLRE;tr|A8HS91|A8HS91_CHLRE;tr|A8HWC2|A8HWC2_CHLRE;tr|A8HX89|A8HX89_CHLRE;tr|A8HYN3|A8HYN3_CHLRE;tr|A8I1A4|A8I1A4_CHLRE;tr|A8I20…
GO:0019843	rRNA binding	19	61	1.07373e-06	0.000143235	tr|A0A218N8N4|A0A218N8N4_CHLRE;tr|A0A218N8N6|A0A218N8N6_CHLRE;tr|A0A218N8U4|A0A218N8U4_CHLRE;tr|A0A218N8V2|A0A218N8V2_CHLRE;tr|A0A218N8Z8|A0A218N8Z8_CHLRE;tr|A0A218N963|A0A218N963_CHLRE;tr|A0A218N972|A0A218N972_CHLRE;tr|A0A218N9A1|A0A218N9A1_CHLRE;tr|A0A218N9B1|A0A218N9B1_CHLRE;tr|A8HNJ8|A8HNJ8_CHLRE;tr|A8IGY1|A8IGY1_CHLRE;tr|A8IMP6|A8IMP6_CHLRE;tr|A8J503|A8J503_CHLRE;tr|A8J597|A8J597_CHLRE;tr|A8…
GO:0048037	cofactor binding	40	205	2.57574e-06	0.000286337	tr|A2PZC3|A2PZC3_CHLRE;tr|A8HNC2|A8HNC2_CHLRE;tr|A8HNE8|A8HNE8_CHLRE;tr|A8HP06|A8HP06_CHLRE;tr|A8HP84|A8HP84_CHLRE;tr|A8HWC2|A8HWC2_CHLRE;tr|A8HXW8|A8HXW8_CHLRE;tr|A8HYH4|A8HYH4_CHLRE;tr|A8HYN3|A8HYN3_CHLRE;tr|A8I9R1|A8I9R1_CHLRE;tr|A8IDE3|A8IDE3_CHLRE;tr|A8IFE2|A8IFE2_CHLRE;tr|A8IH03|A8IH03_CHLRE;tr|A8IPI7|A8IPI7_CHLRE;tr|A8IS63|A8IS63_CHLRE;tr|A8ITU7|A8ITU7_CHLRE;tr|A8IUW1|A8IUW1_CHLRE;tr|A8IVM…
GO:0016651	oxidoreductase activity, acting on NAD(P)H	13	45	0.000131061	0.0124882	tr|A8HNC2|A8HNC2_CHLRE;tr|A8I208|A8I208_CHLRE;tr|A8IHL3|A8IHL3_CHLRE;tr|A8J0Q8|A8J0Q8_CHLRE;tr|A8J1T4|A8J1T4_CHLRE;tr|A8JCP5|A8JCP5_CHLRE;tr|Q19VH5|Q19VH5_CHLRE;tr|Q6UP29|Q6UP29_CHLRE;tr|Q6UP32|Q6UP32_CHLRE;tr|Q6V502|Q6V502_CHLRE;tr|Q6V9A8|Q6V9A8_CHLRE;tr|Q84XR9|Q84XR9_CHLRE;tr|Q84XS2|Q84XS2_CHLRE
GO:0016616	oxidoreductase activity, acting on the CH-OH group of donors, NAD or NADP as acceptor	18	78	0.000180745	0.0150696	tr|A2PZC3|A2PZC3_CHLRE;tr|A2PZD2|A2PZD2_CHLRE;tr|A8HQC2|A8HQC2_CHLRE;tr|A8HWC2|A8HWC2_CHLRE;tr|A8HYN3|A8HYN3_CHLRE;tr|A8I1A4|A8I1A4_CHLRE;tr|A8IPI7|A8IPI7_CHLRE;tr|A8ITU7|A8ITU7_CHLRE;tr|A8IUW1|A8IUW1_CHLRE;tr|A8IVP3|A8IVP3_CHLRE;tr|A8J0R7|A8J0R7_CHLRE;tr|A8J0W9|A8J0W9_CHLRE;tr|A8J5F7|A8J5F7_CHLRE;tr|A8J664|A8J664_CHLRE;tr|A8J914|A8J914_CHLRE;tr|A8JHU0|A8JHU0_CHLRE;tr|A8JI07|A8JI07_CHLRE;tr|Q8SAQ…
GO:0004690	cyclic nucleotide-dependent protein kinase activity	4	5	0.000325117	0.0202842	tr|A0A2K3CTP9|A0A2K3CTP9_CHLRE;tr|A8J8T7|A8J8T7_CHLRE;tr|A8JDQ7|A8JDQ7_CHLRE;tr|Q695H0|Q695H0_CHLRE
GO:0004692	cGMP-dependent protein kinase activity	4	5	0.000325117	0.0202842	tr|A0A2K3CTP9|A0A2K3CTP9_CHLRE;tr|A8J8T7|A8J8T7_CHLRE;tr|A8JDQ7|A8JDQ7_CHLRE;tr|Q695H0|Q695H0_CHLRE
GO:0051287	NAD binding	13	49	0.000334523	0.0202842	tr|A2PZC3|A2PZC3_CHLRE;tr|A8HP84|A8HP84_CHLRE;tr|A8HWC2|A8HWC2_CHLRE;tr|A8HYN3|A8HYN3_CHLRE;tr|A8IPI7|A8IPI7_CHLRE;tr|A8ITU7|A8ITU7_CHLRE;tr|A8IUW1|A8IUW1_CHLRE;tr|A8IVP3|A8IVP3_CHLRE;tr|A8J0R7|A8J0R7_CHLRE;tr|A8J914|A8J914_CHLRE;tr|A8JCP5|A8JCP5_CHLRE;tr|A8JHR9|A8JHR9_CHLRE;tr|Q6V9A8|Q6V9A8_CHLRE
GO:0016614	oxidoreductase activity, acting on CH-OH group of donors	18	84	0.000479879	0.026464	tr|A2PZC3|A2PZC3_CHLRE;tr|A2PZD2|A2PZD2_CHLRE;tr|A8HQC2|A8HQC2_CHLRE;tr|A8HWC2|A8HWC2_CHLRE;tr|A8HYN3|A8HYN3_CHLRE;tr|A8I1A4|A8I1A4_CHLRE;tr|A8IPI7|A8IPI7_CHLRE;tr|A8ITU7|A8ITU7_CHLRE;tr|A8IUW1|A8IUW1_CHLRE;tr|A8IVP3|A8IVP3_CHLRE;tr|A8J0R7|A8J0R7_CHLRE;tr|A8J0W9|A8J0W9_CHLRE;tr|A8J5F7|A8J5F7_CHLRE;tr|A8J664|A8J664_CHLRE;tr|A8J914|A8J914_CHLRE;tr|A8JHU0|A8JHU0_CHLRE;tr|A8JI07|A8JI07_CHLRE;tr|Q8SAQ…
GO:0030170	pyridoxal phosphate binding	12	45	0.000536	0.026464	tr|A8HXW8|A8HXW8_CHLRE;tr|A8I9R1|A8I9R1_CHLRE;tr|A8IH03|A8IH03_CHLRE;tr|A8IVM9|A8IVM9_CHLRE;tr|A8IYK1|A8IYK1_CHLRE;tr|A8J0Z1|A8J0Z1_CHLRE;tr|A8J3D3|A8J3D3_CHLRE;tr|A8J4R9|A8J4R9_CHLRE;tr|A8J7H3|A8J7H3_CHLRE;tr|A8J933|A8J933_CHLRE;tr|A8JFR4|A8JFR4_CHLRE;tr|Q2VA40|Q2VA40_CHLRE
GO:0050662	coenzyme binding	27	152	0.000555467	0.026464	tr|A2PZC3|A2PZC3_CHLRE;tr|A8HNC2|A8HNC2_CHLRE;tr|A8HNE8|A8HNE8_CHLRE;tr|A8HP06|A8HP06_CHLRE;tr|A8HP84|A8HP84_CHLRE;tr|A8HWC2|A8HWC2_CHLRE;tr|A8HYH4|A8HYH4_CHLRE;tr|A8HYN3|A8HYN3_CHLRE;tr|A8IDE3|A8IDE3_CHLRE;tr|A8IFE2|A8IFE2_CHLRE;tr|A8IPI7|A8IPI7_CHLRE;tr|A8IS63|A8IS63_CHLRE;tr|A8ITU7|A8ITU7_CHLRE;tr|A8IUW1|A8IUW1_CHLRE;tr|A8IVP3|A8IVP3_CHLRE;tr|A8IZA4|A8IZA4_CHLRE;tr|A8J0R7|A8J0R7_CHLRE;tr|A8J1T…
GO:0047134	protein-disulfide reductase activity	3	3	0.000768355	0.0341662	tr|A8J0Q8|A8J0Q8_CHLRE;tr|Q84XR9|Q84XR9_CHLRE;tr|Q84XS2|Q84XS2_CHLRE
GO:0030276	clathrin binding	4	6	0.00090447	0.0377051	tr|A8I4S9|A8I4S9_CHLRE;tr|A8ILF4|A8ILF4_CHLRE;tr|A8J082|A8J082_CHLRE;tr|A8J7K1|A8J7K1_CHLRE
GO:0070181	small ribosomal subunit rRNA binding	5	10	0.00108791	0.0426845	tr|A0A218N8N4|A0A218N8N4_CHLRE;tr|A0A218N963|A0A218N963_CHLRE;tr|A8IGY1|A8IGY1_CHLRE;tr|A8J768|A8J768_CHLRE;tr|A8JDN4|A8JDN4_CHLRE
