# Supplementary material for: Overexpressing CrePAPS Polyadenylate Activity Enhances Protein Translation and Accumulation in Chlamydomonas reinhardtii
Source: Mar Drugs. 2022 Apr 21;20(5):276. doi: 10.3390/md20050276 (PMC9147819; doi:10.3390/md20050276)
Supplement: Supplementary file 1 [file marinedrugs-20-00276-s001.zip › manuscript-03/table S7.xlsx]

## Sheet: Table S7a
Table S7a.Gene ontology enrichment of biological process category of up-PAPs
GO ID	Description	out (35)	All (3589)	p value	q value	Accession
GO:0043603	cellular amide metabolic process	19	346	2.99195e-11	9.24512e-09	tr|A0A218N9B1|A0A218N9B1_CHLRE;tr|A0A2K3D7C4|A0A2K3D7C4_CHLRE;tr|A8HN50|A8HN50_CHLRE;tr|A8HVE0|A8HVE0_CHLRE;tr|A8HVQ1|A8HVQ1_CHLRE;tr|A8I0Y2|A8I0Y2_CHLRE;tr|A8I297|A8I297_CHLRE;tr|A8I2T0|A8I2T0_CHLRE;tr|A8I982|A8I982_CHLRE;tr|A8ID84|A8ID84_CHLRE;tr|A8IKZ2|A8IKZ2_CHLRE;tr|A8IMP6|A8IMP6_CHLRE;tr|A8IQE3|A8IQE3_CHLRE;tr|A8IW44|A8IW44_CHLRE;tr|A8J4R9|A8J4R9_CHLRE;tr|A8J503|A8J503_CHLRE;tr|A8J8P4|A8J8P…
GO:1901564	organonitrogen compound metabolic process	25	723	6.55162e-11	1.01223e-08	tr|A0A218N9B1|A0A218N9B1_CHLRE;tr|A0A2K3D7C4|A0A2K3D7C4_CHLRE;tr|A0A2K3DTU9|A0A2K3DTU9_CHLRE;tr|A8HN50|A8HN50_CHLRE;tr|A8HVE0|A8HVE0_CHLRE;tr|A8HVQ1|A8HVQ1_CHLRE;tr|A8I0Y2|A8I0Y2_CHLRE;tr|A8I297|A8I297_CHLRE;tr|A8I2T0|A8I2T0_CHLRE;tr|A8I982|A8I982_CHLRE;tr|A8ID84|A8ID84_CHLRE;tr|A8IKZ2|A8IKZ2_CHLRE;tr|A8IMP6|A8IMP6_CHLRE;tr|A8IQE3|A8IQE3_CHLRE;tr|A8IW44|A8IW44_CHLRE;tr|A8J4R9|A8J4R9_CHLRE;tr|A8J5…
GO:0043604	amide biosynthetic process	17	306	4.76506e-10	4.90801e-08	tr|A0A218N9B1|A0A218N9B1_CHLRE;tr|A0A2K3D7C4|A0A2K3D7C4_CHLRE;tr|A8HN50|A8HN50_CHLRE;tr|A8HVQ1|A8HVQ1_CHLRE;tr|A8I0Y2|A8I0Y2_CHLRE;tr|A8I297|A8I297_CHLRE;tr|A8I2T0|A8I2T0_CHLRE;tr|A8I982|A8I982_CHLRE;tr|A8ID84|A8ID84_CHLRE;tr|A8IKZ2|A8IKZ2_CHLRE;tr|A8IMP6|A8IMP6_CHLRE;tr|A8IQE3|A8IQE3_CHLRE;tr|A8IW44|A8IW44_CHLRE;tr|A8J503|A8J503_CHLRE;tr|A8J8P4|A8J8P4_CHLRE;tr|A8JDP4|A8JDP4_CHLRE;tr|A8JG07|A8JG0…
GO:0006412	translation	16	279	1.23148e-09	8.46781e-08	tr|A0A218N9B1|A0A218N9B1_CHLRE;tr|A0A2K3D7C4|A0A2K3D7C4_CHLRE;tr|A8HN50|A8HN50_CHLRE;tr|A8HVQ1|A8HVQ1_CHLRE;tr|A8I0Y2|A8I0Y2_CHLRE;tr|A8I297|A8I297_CHLRE;tr|A8I2T0|A8I2T0_CHLRE;tr|A8I982|A8I982_CHLRE;tr|A8ID84|A8ID84_CHLRE;tr|A8IKZ2|A8IKZ2_CHLRE;tr|A8IMP6|A8IMP6_CHLRE;tr|A8IQE3|A8IQE3_CHLRE;tr|A8IW44|A8IW44_CHLRE;tr|A8J503|A8J503_CHLRE;tr|A8J8P4|A8J8P4_CHLRE;tr|A8JDP4|A8JDP4_CHLRE
GO:0043043	peptide biosynthetic process	16	281	1.3702e-09	8.46781e-08	tr|A0A218N9B1|A0A218N9B1_CHLRE;tr|A0A2K3D7C4|A0A2K3D7C4_CHLRE;tr|A8HN50|A8HN50_CHLRE;tr|A8HVQ1|A8HVQ1_CHLRE;tr|A8I0Y2|A8I0Y2_CHLRE;tr|A8I297|A8I297_CHLRE;tr|A8I2T0|A8I2T0_CHLRE;tr|A8I982|A8I982_CHLRE;tr|A8ID84|A8ID84_CHLRE;tr|A8IKZ2|A8IKZ2_CHLRE;tr|A8IMP6|A8IMP6_CHLRE;tr|A8IQE3|A8IQE3_CHLRE;tr|A8IW44|A8IW44_CHLRE;tr|A8J503|A8J503_CHLRE;tr|A8J8P4|A8J8P4_CHLRE;tr|A8JDP4|A8JDP4_CHLRE
GO:0006518	peptide metabolic process	16	313	6.77598e-09	3.48963e-07	tr|A0A218N9B1|A0A218N9B1_CHLRE;tr|A0A2K3D7C4|A0A2K3D7C4_CHLRE;tr|A8HN50|A8HN50_CHLRE;tr|A8HVQ1|A8HVQ1_CHLRE;tr|A8I0Y2|A8I0Y2_CHLRE;tr|A8I297|A8I297_CHLRE;tr|A8I2T0|A8I2T0_CHLRE;tr|A8I982|A8I982_CHLRE;tr|A8ID84|A8ID84_CHLRE;tr|A8IKZ2|A8IKZ2_CHLRE;tr|A8IMP6|A8IMP6_CHLRE;tr|A8IQE3|A8IQE3_CHLRE;tr|A8IW44|A8IW44_CHLRE;tr|A8J503|A8J503_CHLRE;tr|A8J8P4|A8J8P4_CHLRE;tr|A8JDP4|A8JDP4_CHLRE
GO:1901566	organonitrogen compound biosynthetic process	20	556	1.52068e-08	6.71273e-07	tr|A0A218N9B1|A0A218N9B1_CHLRE;tr|A0A2K3D7C4|A0A2K3D7C4_CHLRE;tr|A0A2K3DTU9|A0A2K3DTU9_CHLRE;tr|A8HN50|A8HN50_CHLRE;tr|A8HVQ1|A8HVQ1_CHLRE;tr|A8I0Y2|A8I0Y2_CHLRE;tr|A8I297|A8I297_CHLRE;tr|A8I2T0|A8I2T0_CHLRE;tr|A8I982|A8I982_CHLRE;tr|A8ID84|A8ID84_CHLRE;tr|A8IKZ2|A8IKZ2_CHLRE;tr|A8IMP6|A8IMP6_CHLRE;tr|A8IQE3|A8IQE3_CHLRE;tr|A8IW44|A8IW44_CHLRE;tr|A8J4R9|A8J4R9_CHLRE;tr|A8J503|A8J503_CHLRE;tr|A8J8…
GO:1901576	organic substance biosynthetic process	24	1151	9.39601e-06	0.000362921	tr|A0A218N9B1|A0A218N9B1_CHLRE;tr|A0A2K3D7C4|A0A2K3D7C4_CHLRE;tr|A0A2K3DTU9|A0A2K3DTU9_CHLRE;tr|A8HN50|A8HN50_CHLRE;tr|A8HP84|A8HP84_CHLRE;tr|A8HVQ1|A8HVQ1_CHLRE;tr|A8I0Y2|A8I0Y2_CHLRE;tr|A8I297|A8I297_CHLRE;tr|A8I2T0|A8I2T0_CHLRE;tr|A8I982|A8I982_CHLRE;tr|A8ID84|A8ID84_CHLRE;tr|A8IJ34|A8IJ34_CHLRE;tr|A8IKZ2|A8IKZ2_CHLRE;tr|A8IMP6|A8IMP6_CHLRE;tr|A8IQE3|A8IQE3_CHLRE;tr|A8IW44|A8IW44_CHLRE;tr|A8J0…
GO:0044271	cellular nitrogen compound biosynthetic process	19	768	1.86271e-05	0.000584121	tr|A0A218N9B1|A0A218N9B1_CHLRE;tr|A0A2K3D7C4|A0A2K3D7C4_CHLRE;tr|A0A2K3DTU9|A0A2K3DTU9_CHLRE;tr|A8HN50|A8HN50_CHLRE;tr|A8HVQ1|A8HVQ1_CHLRE;tr|A8I0Y2|A8I0Y2_CHLRE;tr|A8I297|A8I297_CHLRE;tr|A8I2T0|A8I2T0_CHLRE;tr|A8I982|A8I982_CHLRE;tr|A8ID84|A8ID84_CHLRE;tr|A8IKZ2|A8IKZ2_CHLRE;tr|A8IMP6|A8IMP6_CHLRE;tr|A8IQE3|A8IQE3_CHLRE;tr|A8IW44|A8IW44_CHLRE;tr|A8J503|A8J503_CHLRE;tr|A8J8P4|A8J8P4_CHLRE;tr|A8JD…
GO:0034645	cellular macromolecule biosynthetic process	17	622	1.90427e-05	0.000584121	tr|A0A218N9B1|A0A218N9B1_CHLRE;tr|A0A2K3D7C4|A0A2K3D7C4_CHLRE;tr|A8HN50|A8HN50_CHLRE;tr|A8HVQ1|A8HVQ1_CHLRE;tr|A8I0Y2|A8I0Y2_CHLRE;tr|A8I297|A8I297_CHLRE;tr|A8I2T0|A8I2T0_CHLRE;tr|A8I982|A8I982_CHLRE;tr|A8ID84|A8ID84_CHLRE;tr|A8IKZ2|A8IKZ2_CHLRE;tr|A8IMP6|A8IMP6_CHLRE;tr|A8IQE3|A8IQE3_CHLRE;tr|A8IW44|A8IW44_CHLRE;tr|A8J503|A8J503_CHLRE;tr|A8J6F5|A8J6F5_CHLRE;tr|A8J8P4|A8J8P4_CHLRE;tr|A8JDP4|A8JDP…
GO:0009059	macromolecule biosynthetic process	17	626	2.0794e-05	0.000584121	tr|A0A218N9B1|A0A218N9B1_CHLRE;tr|A0A2K3D7C4|A0A2K3D7C4_CHLRE;tr|A8HN50|A8HN50_CHLRE;tr|A8HVQ1|A8HVQ1_CHLRE;tr|A8I0Y2|A8I0Y2_CHLRE;tr|A8I297|A8I297_CHLRE;tr|A8I2T0|A8I2T0_CHLRE;tr|A8I982|A8I982_CHLRE;tr|A8ID84|A8ID84_CHLRE;tr|A8IKZ2|A8IKZ2_CHLRE;tr|A8IMP6|A8IMP6_CHLRE;tr|A8IQE3|A8IQE3_CHLRE;tr|A8IW44|A8IW44_CHLRE;tr|A8J503|A8J503_CHLRE;tr|A8J6F5|A8J6F5_CHLRE;tr|A8J8P4|A8J8P4_CHLRE;tr|A8JDP4|A8JDP…
GO:0009058	biosynthetic process	24	1213	2.57329e-05	0.000662623	tr|A0A218N9B1|A0A218N9B1_CHLRE;tr|A0A2K3D7C4|A0A2K3D7C4_CHLRE;tr|A0A2K3DTU9|A0A2K3DTU9_CHLRE;tr|A8HN50|A8HN50_CHLRE;tr|A8HP84|A8HP84_CHLRE;tr|A8HVQ1|A8HVQ1_CHLRE;tr|A8I0Y2|A8I0Y2_CHLRE;tr|A8I297|A8I297_CHLRE;tr|A8I2T0|A8I2T0_CHLRE;tr|A8I982|A8I982_CHLRE;tr|A8ID84|A8ID84_CHLRE;tr|A8IJ34|A8IJ34_CHLRE;tr|A8IKZ2|A8IKZ2_CHLRE;tr|A8IMP6|A8IMP6_CHLRE;tr|A8IQE3|A8IQE3_CHLRE;tr|A8IW44|A8IW44_CHLRE;tr|A8J0…
GO:0034641	cellular nitrogen compound metabolic process	25	1378	7.03488e-05	0.00167214	tr|A0A218N9B1|A0A218N9B1_CHLRE;tr|A0A2K3D7C4|A0A2K3D7C4_CHLRE;tr|A0A2K3DTU9|A0A2K3DTU9_CHLRE;tr|A8HN50|A8HN50_CHLRE;tr|A8HVE0|A8HVE0_CHLRE;tr|A8HVQ1|A8HVQ1_CHLRE;tr|A8I0Y2|A8I0Y2_CHLRE;tr|A8I297|A8I297_CHLRE;tr|A8I2T0|A8I2T0_CHLRE;tr|A8I982|A8I982_CHLRE;tr|A8ID84|A8ID84_CHLRE;tr|A8IKZ2|A8IKZ2_CHLRE;tr|A8IMP6|A8IMP6_CHLRE;tr|A8IQE3|A8IQE3_CHLRE;tr|A8IW44|A8IW44_CHLRE;tr|A8J4R9|A8J4R9_CHLRE;tr|A8J5…
GO:0071704	organic substance metabolic process	32	2308	0.000243894	0.00532119	tr|A0A218N9B1|A0A218N9B1_CHLRE;tr|A0A2K3D7C4|A0A2K3D7C4_CHLRE;tr|A0A2K3DTU9|A0A2K3DTU9_CHLRE;tr|A8HN50|A8HN50_CHLRE;tr|A8HP84|A8HP84_CHLRE;tr|A8HVE0|A8HVE0_CHLRE;tr|A8HVQ1|A8HVQ1_CHLRE;tr|A8HYN3|A8HYN3_CHLRE;tr|A8I0Y2|A8I0Y2_CHLRE;tr|A8I297|A8I297_CHLRE;tr|A8I2T0|A8I2T0_CHLRE;tr|A8I982|A8I982_CHLRE;tr|A8ID84|A8ID84_CHLRE;tr|A8IJ34|A8IJ34_CHLRE;tr|A8IKZ2|A8IKZ2_CHLRE;tr|A8IMP6|A8IMP6_CHLRE;tr|A8IQ…
GO:0019520	aldonic acid metabolic process	2	3	0.000275531	0.00532119	tr|A8J5F7|A8J5F7_CHLRE;tr|Q8SAQ6|Q8SAQ6_CHLRE
GO:0019521	D-gluconate metabolic process	2	3	0.000275531	0.00532119	tr|A8J5F7|A8J5F7_CHLRE;tr|Q8SAQ6|Q8SAQ6_CHLRE
GO:0044267	cellular protein metabolic process	16	695	0.000333748	0.00606637	tr|A0A218N9B1|A0A218N9B1_CHLRE;tr|A0A2K3D7C4|A0A2K3D7C4_CHLRE;tr|A8HN50|A8HN50_CHLRE;tr|A8HVQ1|A8HVQ1_CHLRE;tr|A8I0Y2|A8I0Y2_CHLRE;tr|A8I297|A8I297_CHLRE;tr|A8I2T0|A8I2T0_CHLRE;tr|A8I982|A8I982_CHLRE;tr|A8ID84|A8ID84_CHLRE;tr|A8IKZ2|A8IKZ2_CHLRE;tr|A8IMP6|A8IMP6_CHLRE;tr|A8IQE3|A8IQE3_CHLRE;tr|A8IW44|A8IW44_CHLRE;tr|A8J503|A8J503_CHLRE;tr|A8J8P4|A8J8P4_CHLRE;tr|A8JDP4|A8JDP4_CHLRE
GO:0006807	nitrogen compound metabolic process	25	1509	0.000394781	0.00677708	tr|A0A218N9B1|A0A218N9B1_CHLRE;tr|A0A2K3D7C4|A0A2K3D7C4_CHLRE;tr|A0A2K3DTU9|A0A2K3DTU9_CHLRE;tr|A8HN50|A8HN50_CHLRE;tr|A8HVE0|A8HVE0_CHLRE;tr|A8HVQ1|A8HVQ1_CHLRE;tr|A8I0Y2|A8I0Y2_CHLRE;tr|A8I297|A8I297_CHLRE;tr|A8I2T0|A8I2T0_CHLRE;tr|A8I982|A8I982_CHLRE;tr|A8ID84|A8ID84_CHLRE;tr|A8IKZ2|A8IKZ2_CHLRE;tr|A8IMP6|A8IMP6_CHLRE;tr|A8IQE3|A8IQE3_CHLRE;tr|A8IW44|A8IW44_CHLRE;tr|A8J4R9|A8J4R9_CHLRE;tr|A8J5…
GO:0006739	NADP metabolic process	3	16	0.000436346	0.00696782	tr|A8J5F7|A8J5F7_CHLRE;tr|A8JCP5|A8JCP5_CHLRE;tr|Q8SAQ6|Q8SAQ6_CHLRE
GO:0044249	cellular biosynthetic process	21	1132	0.000450992	0.00696782	tr|A0A218N9B1|A0A218N9B1_CHLRE;tr|A0A2K3D7C4|A0A2K3D7C4_CHLRE;tr|A0A2K3DTU9|A0A2K3DTU9_CHLRE;tr|A8HN50|A8HN50_CHLRE;tr|A8HVQ1|A8HVQ1_CHLRE;tr|A8I0Y2|A8I0Y2_CHLRE;tr|A8I297|A8I297_CHLRE;tr|A8I2T0|A8I2T0_CHLRE;tr|A8I982|A8I982_CHLRE;tr|A8ID84|A8ID84_CHLRE;tr|A8IKZ2|A8IKZ2_CHLRE;tr|A8IMP6|A8IMP6_CHLRE;tr|A8IQE3|A8IQE3_CHLRE;tr|A8IW44|A8IW44_CHLRE;tr|A8J4R9|A8J4R9_CHLRE;tr|A8J503|A8J503_CHLRE;tr|A8J6…
GO:0019538	protein metabolic process	16	719	0.000500308	0.00736167	tr|A0A218N9B1|A0A218N9B1_CHLRE;tr|A0A2K3D7C4|A0A2K3D7C4_CHLRE;tr|A8HN50|A8HN50_CHLRE;tr|A8HVQ1|A8HVQ1_CHLRE;tr|A8I0Y2|A8I0Y2_CHLRE;tr|A8I297|A8I297_CHLRE;tr|A8I2T0|A8I2T0_CHLRE;tr|A8I982|A8I982_CHLRE;tr|A8ID84|A8ID84_CHLRE;tr|A8IKZ2|A8IKZ2_CHLRE;tr|A8IMP6|A8IMP6_CHLRE;tr|A8IQE3|A8IQE3_CHLRE;tr|A8IW44|A8IW44_CHLRE;tr|A8J503|A8J503_CHLRE;tr|A8J8P4|A8J8P4_CHLRE;tr|A8JDP4|A8JDP4_CHLRE
GO:0010467	gene expression	16	748	0.000795481	0.0111729	tr|A0A218N9B1|A0A218N9B1_CHLRE;tr|A0A2K3D7C4|A0A2K3D7C4_CHLRE;tr|A8HN50|A8HN50_CHLRE;tr|A8HVQ1|A8HVQ1_CHLRE;tr|A8I0Y2|A8I0Y2_CHLRE;tr|A8I297|A8I297_CHLRE;tr|A8I2T0|A8I2T0_CHLRE;tr|A8I982|A8I982_CHLRE;tr|A8ID84|A8ID84_CHLRE;tr|A8IKZ2|A8IKZ2_CHLRE;tr|A8IMP6|A8IMP6_CHLRE;tr|A8IQE3|A8IQE3_CHLRE;tr|A8IW44|A8IW44_CHLRE;tr|A8J503|A8J503_CHLRE;tr|A8J8P4|A8J8P4_CHLRE;tr|A8JDP4|A8JDP4_CHLRE
GO:0042254	ribosome biogenesis	6	124	0.00107384	0.0144268	tr|A0A218N9B1|A0A218N9B1_CHLRE;tr|A8HVQ1|A8HVQ1_CHLRE;tr|A8I0Y2|A8I0Y2_CHLRE;tr|A8ID84|A8ID84_CHLRE;tr|A8IQE3|A8IQE3_CHLRE;tr|A8J8P4|A8J8P4_CHLRE
GO:0006732	coenzyme metabolic process	5	104	0.00301449	0.0378352	tr|A8HVE0|A8HVE0_CHLRE;tr|A8J4R9|A8J4R9_CHLRE;tr|A8J5F7|A8J5F7_CHLRE;tr|A8JCP5|A8JCP5_CHLRE;tr|Q8SAQ6|Q8SAQ6_CHLRE
GO:0051186	cofactor metabolic process	6	152	0.0030611	0.0378352	tr|A8HVE0|A8HVE0_CHLRE;tr|A8J4R9|A8J4R9_CHLRE;tr|A8J5F7|A8J5F7_CHLRE;tr|A8JCP5|A8JCP5_CHLRE;tr|Q8SAQ6|Q8SAQ6_CHLRE;tr|Q9S7V1|Q9S7V1_CHLRE
GO:0022613	ribonucleoprotein complex biogenesis	6	154	0.00326886	0.0388491	tr|A0A218N9B1|A0A218N9B1_CHLRE;tr|A8HVQ1|A8HVQ1_CHLRE;tr|A8I0Y2|A8I0Y2_CHLRE;tr|A8ID84|A8ID84_CHLRE;tr|A8IQE3|A8IQE3_CHLRE;tr|A8J8P4|A8J8P4_CHLRE
GO:0042273	ribosomal large subunit biogenesis	3	32	0.00347289	0.0397453	tr|A8I0Y2|A8I0Y2_CHLRE;tr|A8ID84|A8ID84_CHLRE;tr|A8IQE3|A8IQE3_CHLRE

## Sheet: Table S7b
Table S7.GO enrichment results for biological process, molecular function, cellular component categories of up-PAPs
GO ID	Description	out (40)	All (4789)	p value	q value	Accession
GO:0022626	cytosolic ribosome	12	74	2.91788e-13	2.77198e-11	tr|A0A218N9B1|A0A218N9B1_CHLRE;tr|A8HN50|A8HN50_CHLRE;tr|A8HVQ1|A8HVQ1_CHLRE;tr|A8I0Y2|A8I0Y2_CHLRE;tr|A8I2T0|A8I2T0_CHLRE;tr|A8ICT1|A8ICT1_CHLRE;tr|A8ID84|A8ID84_CHLRE;tr|A8IKZ2|A8IKZ2_CHLRE;tr|A8IMP6|A8IMP6_CHLRE;tr|A8IQE3|A8IQE3_CHLRE;tr|A8J8P4|A8J8P4_CHLRE;tr|A8JDP4|A8JDP4_CHLRE
GO:0005840	ribosome	16	212	3.04465e-12	1.21016e-10	tr|A0A218N9B1|A0A218N9B1_CHLRE;tr|A0A2K3D7C4|A0A2K3D7C4_CHLRE;tr|A8HN50|A8HN50_CHLRE;tr|A8HVQ1|A8HVQ1_CHLRE;tr|A8I0Y2|A8I0Y2_CHLRE;tr|A8I2T0|A8I2T0_CHLRE;tr|A8I982|A8I982_CHLRE;tr|A8ICT1|A8ICT1_CHLRE;tr|A8ID84|A8ID84_CHLRE;tr|A8IKZ2|A8IKZ2_CHLRE;tr|A8IMP6|A8IMP6_CHLRE;tr|A8IQE3|A8IQE3_CHLRE;tr|A8IW44|A8IW44_CHLRE;tr|A8J503|A8J503_CHLRE;tr|A8J8P4|A8J8P4_CHLRE;tr|A8JDP4|A8JDP4_CHLRE
GO:0044445	cytosolic part	12	91	3.82156e-12	1.21016e-10	tr|A0A218N9B1|A0A218N9B1_CHLRE;tr|A8HN50|A8HN50_CHLRE;tr|A8HVQ1|A8HVQ1_CHLRE;tr|A8I0Y2|A8I0Y2_CHLRE;tr|A8I2T0|A8I2T0_CHLRE;tr|A8ICT1|A8ICT1_CHLRE;tr|A8ID84|A8ID84_CHLRE;tr|A8IKZ2|A8IKZ2_CHLRE;tr|A8IMP6|A8IMP6_CHLRE;tr|A8IQE3|A8IQE3_CHLRE;tr|A8J8P4|A8J8P4_CHLRE;tr|A8JDP4|A8JDP4_CHLRE
GO:0005829	cytosol	16	224	7.15003e-12	1.69813e-10	tr|A0A218N9B1|A0A218N9B1_CHLRE;tr|A0A2K3DTU9|A0A2K3DTU9_CHLRE;tr|A8HN50|A8HN50_CHLRE;tr|A8HVQ1|A8HVQ1_CHLRE;tr|A8I0Y2|A8I0Y2_CHLRE;tr|A8I2T0|A8I2T0_CHLRE;tr|A8ICT1|A8ICT1_CHLRE;tr|A8ID84|A8ID84_CHLRE;tr|A8IKZ2|A8IKZ2_CHLRE;tr|A8IMP6|A8IMP6_CHLRE;tr|A8IQE3|A8IQE3_CHLRE;tr|A8J0N7|A8J0N7_CHLRE;tr|A8J5F7|A8J5F7_CHLRE;tr|A8J8P4|A8J8P4_CHLRE;tr|A8JDP4|A8JDP4_CHLRE;tr|A8JG07|A8JG07_CHLRE
GO:0022625	cytosolic large ribosomal subunit	9	47	8.22675e-11	1.56308e-09	tr|A8HN50|A8HN50_CHLRE;tr|A8I0Y2|A8I0Y2_CHLRE;tr|A8I2T0|A8I2T0_CHLRE;tr|A8ICT1|A8ICT1_CHLRE;tr|A8ID84|A8ID84_CHLRE;tr|A8IKZ2|A8IKZ2_CHLRE;tr|A8IQE3|A8IQE3_CHLRE;tr|A8J8P4|A8J8P4_CHLRE;tr|A8JDP4|A8JDP4_CHLRE
GO:0044391	ribosomal subunit	12	130	2.81559e-10	4.45801e-09	tr|A0A218N9B1|A0A218N9B1_CHLRE;tr|A8HN50|A8HN50_CHLRE;tr|A8HVQ1|A8HVQ1_CHLRE;tr|A8I0Y2|A8I0Y2_CHLRE;tr|A8I2T0|A8I2T0_CHLRE;tr|A8ICT1|A8ICT1_CHLRE;tr|A8ID84|A8ID84_CHLRE;tr|A8IKZ2|A8IKZ2_CHLRE;tr|A8IMP6|A8IMP6_CHLRE;tr|A8IQE3|A8IQE3_CHLRE;tr|A8J8P4|A8J8P4_CHLRE;tr|A8JDP4|A8JDP4_CHLRE
GO:0030529	intracellular ribonucleoprotein complex	16	309	9.39679e-10	1.27528e-08	tr|A0A218N9B1|A0A218N9B1_CHLRE;tr|A0A2K3D7C4|A0A2K3D7C4_CHLRE;tr|A8HN50|A8HN50_CHLRE;tr|A8HVQ1|A8HVQ1_CHLRE;tr|A8I0Y2|A8I0Y2_CHLRE;tr|A8I2T0|A8I2T0_CHLRE;tr|A8I982|A8I982_CHLRE;tr|A8ICT1|A8ICT1_CHLRE;tr|A8ID84|A8ID84_CHLRE;tr|A8IKZ2|A8IKZ2_CHLRE;tr|A8IMP6|A8IMP6_CHLRE;tr|A8IQE3|A8IQE3_CHLRE;tr|A8IW44|A8IW44_CHLRE;tr|A8J503|A8J503_CHLRE;tr|A8J8P4|A8J8P4_CHLRE;tr|A8JDP4|A8JDP4_CHLRE
GO:1990904	ribonucleoprotein complex	16	317	1.37273e-09	1.63012e-08	tr|A0A218N9B1|A0A218N9B1_CHLRE;tr|A0A2K3D7C4|A0A2K3D7C4_CHLRE;tr|A8HN50|A8HN50_CHLRE;tr|A8HVQ1|A8HVQ1_CHLRE;tr|A8I0Y2|A8I0Y2_CHLRE;tr|A8I2T0|A8I2T0_CHLRE;tr|A8I982|A8I982_CHLRE;tr|A8ICT1|A8ICT1_CHLRE;tr|A8ID84|A8ID84_CHLRE;tr|A8IKZ2|A8IKZ2_CHLRE;tr|A8IMP6|A8IMP6_CHLRE;tr|A8IQE3|A8IQE3_CHLRE;tr|A8IW44|A8IW44_CHLRE;tr|A8J503|A8J503_CHLRE;tr|A8J8P4|A8J8P4_CHLRE;tr|A8JDP4|A8JDP4_CHLRE
GO:0015934	large ribosomal subunit	9	72	4.43475e-09	4.68112e-08	tr|A8HN50|A8HN50_CHLRE;tr|A8I0Y2|A8I0Y2_CHLRE;tr|A8I2T0|A8I2T0_CHLRE;tr|A8ICT1|A8ICT1_CHLRE;tr|A8ID84|A8ID84_CHLRE;tr|A8IKZ2|A8IKZ2_CHLRE;tr|A8IQE3|A8IQE3_CHLRE;tr|A8J8P4|A8J8P4_CHLRE;tr|A8JDP4|A8JDP4_CHLRE
GO:0044444	cytoplasmic part	30	1503	1.58066e-08	1.50163e-07	tr|A0A218N9B1|A0A218N9B1_CHLRE;tr|A0A2K3D7C4|A0A2K3D7C4_CHLRE;tr|A0A2K3DTU9|A0A2K3DTU9_CHLRE;tr|A8HN50|A8HN50_CHLRE;tr|A8HP84|A8HP84_CHLRE;tr|A8HRR9|A8HRR9_CHLRE;tr|A8HVE0|A8HVE0_CHLRE;tr|A8HVQ1|A8HVQ1_CHLRE;tr|A8HYN3|A8HYN3_CHLRE;tr|A8I0Y2|A8I0Y2_CHLRE;tr|A8I2T0|A8I2T0_CHLRE;tr|A8I982|A8I982_CHLRE;tr|A8ICT1|A8ICT1_CHLRE;tr|A8ID84|A8ID84_CHLRE;tr|A8IJ34|A8IJ34_CHLRE;tr|A8IKZ2|A8IKZ2_CHLRE;tr|A8IM…
GO:0043228	non-membrane-bounded organelle	20	658	4.05276e-08	3.20844e-07	tr|A0A218N9B1|A0A218N9B1_CHLRE;tr|A0A2K3D7C4|A0A2K3D7C4_CHLRE;tr|A8HN50|A8HN50_CHLRE;tr|A8HVQ1|A8HVQ1_CHLRE;tr|A8HWY2|A8HWY2_CHLRE;tr|A8I0Y2|A8I0Y2_CHLRE;tr|A8I2T0|A8I2T0_CHLRE;tr|A8I982|A8I982_CHLRE;tr|A8ICT1|A8ICT1_CHLRE;tr|A8ID84|A8ID84_CHLRE;tr|A8IDP6|A8IDP6_CHLRE;tr|A8IK09|A8IK09_CHLRE;tr|A8IKZ2|A8IKZ2_CHLRE;tr|A8IMP6|A8IMP6_CHLRE;tr|A8IQE3|A8IQE3_CHLRE;tr|A8IW44|A8IW44_CHLRE;tr|A8J503|A8J50…
GO:0043232	intracellular non-membrane-bounded organelle	20	658	4.05276e-08	3.20844e-07	tr|A0A218N9B1|A0A218N9B1_CHLRE;tr|A0A2K3D7C4|A0A2K3D7C4_CHLRE;tr|A8HN50|A8HN50_CHLRE;tr|A8HVQ1|A8HVQ1_CHLRE;tr|A8HWY2|A8HWY2_CHLRE;tr|A8I0Y2|A8I0Y2_CHLRE;tr|A8I2T0|A8I2T0_CHLRE;tr|A8I982|A8I982_CHLRE;tr|A8ICT1|A8ICT1_CHLRE;tr|A8ID84|A8ID84_CHLRE;tr|A8IDP6|A8IDP6_CHLRE;tr|A8IK09|A8IK09_CHLRE;tr|A8IKZ2|A8IKZ2_CHLRE;tr|A8IMP6|A8IMP6_CHLRE;tr|A8IQE3|A8IQE3_CHLRE;tr|A8IW44|A8IW44_CHLRE;tr|A8J503|A8J50…
GO:0005737	cytoplasm	32	1904	2.14781e-07	1.56956e-06	tr|A0A218N9B1|A0A218N9B1_CHLRE;tr|A0A2K3D7C4|A0A2K3D7C4_CHLRE;tr|A0A2K3DTU9|A0A2K3DTU9_CHLRE;tr|A8HN50|A8HN50_CHLRE;tr|A8HP84|A8HP84_CHLRE;tr|A8HRR9|A8HRR9_CHLRE;tr|A8HVE0|A8HVE0_CHLRE;tr|A8HVQ1|A8HVQ1_CHLRE;tr|A8HYN3|A8HYN3_CHLRE;tr|A8I0Y2|A8I0Y2_CHLRE;tr|A8I2T0|A8I2T0_CHLRE;tr|A8I982|A8I982_CHLRE;tr|A8ICT1|A8ICT1_CHLRE;tr|A8ID84|A8ID84_CHLRE;tr|A8IDP6|A8IDP6_CHLRE;tr|A8IJ34|A8IJ34_CHLRE;tr|A8IK…
GO:0005622	intracellular	35	2706	2.44119e-05	0.000154609	tr|A0A218N9B1|A0A218N9B1_CHLRE;tr|A0A2K3D7C4|A0A2K3D7C4_CHLRE;tr|A0A2K3DTU9|A0A2K3DTU9_CHLRE;tr|A8HN50|A8HN50_CHLRE;tr|A8HP84|A8HP84_CHLRE;tr|A8HRR9|A8HRR9_CHLRE;tr|A8HVE0|A8HVE0_CHLRE;tr|A8HVQ1|A8HVQ1_CHLRE;tr|A8HWY2|A8HWY2_CHLRE;tr|A8HYN3|A8HYN3_CHLRE;tr|A8I0Y2|A8I0Y2_CHLRE;tr|A8I2T0|A8I2T0_CHLRE;tr|A8I982|A8I982_CHLRE;tr|A8ICT1|A8ICT1_CHLRE;tr|A8ID84|A8ID84_CHLRE;tr|A8IDP6|A8IDP6_CHLRE;tr|A8IJ…
GO:0044424	intracellular part	35	2706	2.44119e-05	0.000154609	tr|A0A218N9B1|A0A218N9B1_CHLRE;tr|A0A2K3D7C4|A0A2K3D7C4_CHLRE;tr|A0A2K3DTU9|A0A2K3DTU9_CHLRE;tr|A8HN50|A8HN50_CHLRE;tr|A8HP84|A8HP84_CHLRE;tr|A8HRR9|A8HRR9_CHLRE;tr|A8HVE0|A8HVE0_CHLRE;tr|A8HVQ1|A8HVQ1_CHLRE;tr|A8HWY2|A8HWY2_CHLRE;tr|A8HYN3|A8HYN3_CHLRE;tr|A8I0Y2|A8I0Y2_CHLRE;tr|A8I2T0|A8I2T0_CHLRE;tr|A8I982|A8I982_CHLRE;tr|A8ICT1|A8ICT1_CHLRE;tr|A8ID84|A8ID84_CHLRE;tr|A8IDP6|A8IDP6_CHLRE;tr|A8IJ…
GO:0043229	intracellular organelle	31	2214	5.143e-05	0.000305366	tr|A0A218N9B1|A0A218N9B1_CHLRE;tr|A0A2K3D7C4|A0A2K3D7C4_CHLRE;tr|A0A2K3DTU9|A0A2K3DTU9_CHLRE;tr|A8HN50|A8HN50_CHLRE;tr|A8HP84|A8HP84_CHLRE;tr|A8HRR9|A8HRR9_CHLRE;tr|A8HVE0|A8HVE0_CHLRE;tr|A8HVQ1|A8HVQ1_CHLRE;tr|A8HWY2|A8HWY2_CHLRE;tr|A8HYN3|A8HYN3_CHLRE;tr|A8I0Y2|A8I0Y2_CHLRE;tr|A8I2T0|A8I2T0_CHLRE;tr|A8I982|A8I982_CHLRE;tr|A8ICT1|A8ICT1_CHLRE;tr|A8ID84|A8ID84_CHLRE;tr|A8IDP6|A8IDP6_CHLRE;tr|A8IJ…
GO:0032991	macromolecular complex	21	1131	6.76469e-05	0.000378027	tr|A0A218N9B1|A0A218N9B1_CHLRE;tr|A0A2K3D7C4|A0A2K3D7C4_CHLRE;tr|A8HN50|A8HN50_CHLRE;tr|A8HRR9|A8HRR9_CHLRE;tr|A8HVQ1|A8HVQ1_CHLRE;tr|A8HWY2|A8HWY2_CHLRE;tr|A8I0Y2|A8I0Y2_CHLRE;tr|A8I2T0|A8I2T0_CHLRE;tr|A8I982|A8I982_CHLRE;tr|A8ICT1|A8ICT1_CHLRE;tr|A8ID84|A8ID84_CHLRE;tr|A8IK09|A8IK09_CHLRE;tr|A8IKZ2|A8IKZ2_CHLRE;tr|A8IMP6|A8IMP6_CHLRE;tr|A8IQE3|A8IQE3_CHLRE;tr|A8IW44|A8IW44_CHLRE;tr|A8J503|A8J50…
GO:0005623	cell	36	3023	0.000124785	0.000623927	tr|A0A218N9B1|A0A218N9B1_CHLRE;tr|A0A2K3D7C4|A0A2K3D7C4_CHLRE;tr|A0A2K3DTU9|A0A2K3DTU9_CHLRE;tr|A8HN50|A8HN50_CHLRE;tr|A8HP84|A8HP84_CHLRE;tr|A8HRR9|A8HRR9_CHLRE;tr|A8HVE0|A8HVE0_CHLRE;tr|A8HVQ1|A8HVQ1_CHLRE;tr|A8HWY2|A8HWY2_CHLRE;tr|A8HYN3|A8HYN3_CHLRE;tr|A8I0Y2|A8I0Y2_CHLRE;tr|A8I2T0|A8I2T0_CHLRE;tr|A8I982|A8I982_CHLRE;tr|A8ICT1|A8ICT1_CHLRE;tr|A8ID84|A8ID84_CHLRE;tr|A8IDP6|A8IDP6_CHLRE;tr|A8IJ…
GO:0044464	cell part	36	3023	0.000124785	0.000623927	tr|A0A218N9B1|A0A218N9B1_CHLRE;tr|A0A2K3D7C4|A0A2K3D7C4_CHLRE;tr|A0A2K3DTU9|A0A2K3DTU9_CHLRE;tr|A8HN50|A8HN50_CHLRE;tr|A8HP84|A8HP84_CHLRE;tr|A8HRR9|A8HRR9_CHLRE;tr|A8HVE0|A8HVE0_CHLRE;tr|A8HVQ1|A8HVQ1_CHLRE;tr|A8HWY2|A8HWY2_CHLRE;tr|A8HYN3|A8HYN3_CHLRE;tr|A8I0Y2|A8I0Y2_CHLRE;tr|A8I2T0|A8I2T0_CHLRE;tr|A8I982|A8I982_CHLRE;tr|A8ICT1|A8ICT1_CHLRE;tr|A8ID84|A8ID84_CHLRE;tr|A8IDP6|A8IDP6_CHLRE;tr|A8IJ…
GO:0043226	organelle	31	2486	0.000753042	0.00357695	tr|A0A218N9B1|A0A218N9B1_CHLRE;tr|A0A2K3D7C4|A0A2K3D7C4_CHLRE;tr|A0A2K3DTU9|A0A2K3DTU9_CHLRE;tr|A8HN50|A8HN50_CHLRE;tr|A8HP84|A8HP84_CHLRE;tr|A8HRR9|A8HRR9_CHLRE;tr|A8HVE0|A8HVE0_CHLRE;tr|A8HVQ1|A8HVQ1_CHLRE;tr|A8HWY2|A8HWY2_CHLRE;tr|A8HYN3|A8HYN3_CHLRE;tr|A8I0Y2|A8I0Y2_CHLRE;tr|A8I2T0|A8I2T0_CHLRE;tr|A8I982|A8I982_CHLRE;tr|A8ICT1|A8ICT1_CHLRE;tr|A8ID84|A8ID84_CHLRE;tr|A8IDP6|A8IDP6_CHLRE;tr|A8IJ…
GO:0022627	cytosolic small ribosomal subunit	3	27	0.00137442	0.00621763	tr|A0A218N9B1|A0A218N9B1_CHLRE;tr|A8HVQ1|A8HVQ1_CHLRE;tr|A8IMP6|A8IMP6_CHLRE
GO:0044446	intracellular organelle part	19	1251	0.00283996	0.0122635	tr|A0A218N9B1|A0A218N9B1_CHLRE;tr|A0A2K3DTU9|A0A2K3DTU9_CHLRE;tr|A8HN50|A8HN50_CHLRE;tr|A8HRR9|A8HRR9_CHLRE;tr|A8HVQ1|A8HVQ1_CHLRE;tr|A8HWY2|A8HWY2_CHLRE;tr|A8I0Y2|A8I0Y2_CHLRE;tr|A8I2T0|A8I2T0_CHLRE;tr|A8ICT1|A8ICT1_CHLRE;tr|A8ID84|A8ID84_CHLRE;tr|A8IK09|A8IK09_CHLRE;tr|A8IKZ2|A8IKZ2_CHLRE;tr|A8IMP6|A8IMP6_CHLRE;tr|A8IQE3|A8IQE3_CHLRE;tr|A8J8P4|A8J8P4_CHLRE;tr|A8J9M0|A8J9M0_CHLRE;tr|A8JDP4|A8JDP…
GO:0044422	organelle part	19	1301	0.00458324	0.0189308	tr|A0A218N9B1|A0A218N9B1_CHLRE;tr|A0A2K3DTU9|A0A2K3DTU9_CHLRE;tr|A8HN50|A8HN50_CHLRE;tr|A8HRR9|A8HRR9_CHLRE;tr|A8HVQ1|A8HVQ1_CHLRE;tr|A8HWY2|A8HWY2_CHLRE;tr|A8I0Y2|A8I0Y2_CHLRE;tr|A8I2T0|A8I2T0_CHLRE;tr|A8ICT1|A8ICT1_CHLRE;tr|A8ID84|A8ID84_CHLRE;tr|A8IK09|A8IK09_CHLRE;tr|A8IKZ2|A8IKZ2_CHLRE;tr|A8IMP6|A8IMP6_CHLRE;tr|A8IQE3|A8IQE3_CHLRE;tr|A8J8P4|A8J8P4_CHLRE;tr|A8J9M0|A8J9M0_CHLRE;tr|A8JDP4|A8JDP…
GO:0000786	nucleosome	3	50	0.00806577	0.0317394	tr|A8HWY2|A8HWY2_CHLRE;tr|A8IK09|A8IK09_CHLRE;tr|A8J9M0|A8J9M0_CHLRE
GO:0031012	extracellular matrix	1	1	0.00835247	0.0317394	tr|A8JII3|A8JII3_CHLRE
GO:0044815	DNA packaging complex	3	52	0.00899061	0.0328503	tr|A8HWY2|A8HWY2_CHLRE;tr|A8IK09|A8IK09_CHLRE;tr|A8J9M0|A8J9M0_CHLRE
GO:0015935	small ribosomal subunit	3	58	0.0121275	0.041147	tr|A0A218N9B1|A0A218N9B1_CHLRE;tr|A8HVQ1|A8HVQ1_CHLRE;tr|A8IMP6|A8IMP6_CHLRE
GO:0032993	protein-DNA complex	3	58	0.0121275	0.041147	tr|A8HWY2|A8HWY2_CHLRE;tr|A8IK09|A8IK09_CHLRE;tr|A8J9M0|A8J9M0_CHLRE
GO:0000785	chromatin	3	59	0.0127041	0.041617	tr|A8HWY2|A8HWY2_CHLRE;tr|A8IK09|A8IK09_CHLRE;tr|A8J9M0|A8J9M0_CHLRE

## Sheet: Table S7c
Table S7c.Gene ontology enrichment of molecular functions category of up-PAPs
GO ID	Description	out (44)	All (5864)	p value	q value	Accession
GO:0005198	structural molecule activity	17	228	1.5842e-13	2.05344e-11	tr|A0A218N9B1|A0A218N9B1_CHLRE;tr|A0A2K3D7C4|A0A2K3D7C4_CHLRE;tr|A8HN50|A8HN50_CHLRE;tr|A8HRR9|A8HRR9_CHLRE;tr|A8HVQ1|A8HVQ1_CHLRE;tr|A8I0Y2|A8I0Y2_CHLRE;tr|A8I2T0|A8I2T0_CHLRE;tr|A8I982|A8I982_CHLRE;tr|A8ICT1|A8ICT1_CHLRE;tr|A8ID84|A8ID84_CHLRE;tr|A8IKZ2|A8IKZ2_CHLRE;tr|A8IMP6|A8IMP6_CHLRE;tr|A8IQE3|A8IQE3_CHLRE;tr|A8IW44|A8IW44_CHLRE;tr|A8J503|A8J503_CHLRE;tr|A8J8P4|A8J8P4_CHLRE;tr|A8JDP4|A8JDP…
GO:0003735	structural constituent of ribosome	16	198	2.83233e-13	2.05344e-11	tr|A0A218N9B1|A0A218N9B1_CHLRE;tr|A0A2K3D7C4|A0A2K3D7C4_CHLRE;tr|A8HN50|A8HN50_CHLRE;tr|A8HVQ1|A8HVQ1_CHLRE;tr|A8I0Y2|A8I0Y2_CHLRE;tr|A8I2T0|A8I2T0_CHLRE;tr|A8I982|A8I982_CHLRE;tr|A8ICT1|A8ICT1_CHLRE;tr|A8ID84|A8ID84_CHLRE;tr|A8IKZ2|A8IKZ2_CHLRE;tr|A8IMP6|A8IMP6_CHLRE;tr|A8IQE3|A8IQE3_CHLRE;tr|A8IW44|A8IW44_CHLRE;tr|A8J503|A8J503_CHLRE;tr|A8J8P4|A8J8P4_CHLRE;tr|A8JDP4|A8JDP4_CHLRE
GO:0004616	phosphogluconate dehydrogenase (decarboxylating) activity	2	2	5.5031e-05	0.00265983	tr|A8J5F7|A8J5F7_CHLRE;tr|Q8SAQ6|Q8SAQ6_CHLRE
GO:0050661	NADP binding	4	32	8.51016e-05	0.00308493	tr|A8HP84|A8HP84_CHLRE;tr|A8J5F7|A8J5F7_CHLRE;tr|A8JCP5|A8JCP5_CHLRE;tr|Q8SAQ6|Q8SAQ6_CHLRE
GO:0048037	cofactor binding	7	205	0.000733999	0.0207698	tr|A8HP84|A8HP84_CHLRE;tr|A8HYN3|A8HYN3_CHLRE;tr|A8IS63|A8IS63_CHLRE;tr|A8J4R9|A8J4R9_CHLRE;tr|A8J5F7|A8J5F7_CHLRE;tr|A8JCP5|A8JCP5_CHLRE;tr|Q8SAQ6|Q8SAQ6_CHLRE
GO:0050662	coenzyme binding	6	152	0.00085944	0.0207698	tr|A8HP84|A8HP84_CHLRE;tr|A8HYN3|A8HYN3_CHLRE;tr|A8IS63|A8IS63_CHLRE;tr|A8J5F7|A8J5F7_CHLRE;tr|A8JCP5|A8JCP5_CHLRE;tr|Q8SAQ6|Q8SAQ6_CHLRE
GO:0019843	rRNA binding	4	61	0.00105434	0.0218399	tr|A0A218N9B1|A0A218N9B1_CHLRE;tr|A8IMP6|A8IMP6_CHLRE;tr|A8J503|A8J503_CHLRE;tr|A8JDP4|A8JDP4_CHLRE
GO:0016616	oxidoreductase activity, acting on the CH-OH group of donors, NAD or NADP as acceptor	4	78	0.00262734	0.0476205	tr|A8HYN3|A8HYN3_CHLRE;tr|A8J5F7|A8J5F7_CHLRE;tr|A8JI07|A8JI07_CHLRE;tr|Q8SAQ6|Q8SAQ6_CHLRE
