# Supplementary material for: Overexpressing CrePAPS Polyadenylate Activity Enhances Protein Translation and Accumulation in Chlamydomonas reinhardtii
Source: Mar Drugs. 2022 Apr 21;20(5):276. doi: 10.3390/md20050276 (PMC9147819; doi:10.3390/md20050276)
Supplement: Supplementary file 1 [file marinedrugs-20-00276-s001.zip › manuscript-03/table S8.xlsx]

## Sheet: Table S8a
Table S8: KEGG enrichment results for up-DAPs and up-PAPs
KEGG_A_class	KEGG_B_class	Pathway	out (553)	All (3654)	P value	Q value	Pathway ID	Genes	K_IDs
Genetic Information Processing	Translation	Ribosome	99	244	8.39304e-24	8.72876e-22	ko03010	tr|A0A218N8U4|A0A218N8U4_CHLRE;tr|A8HN50|A8HN50_CHLRE;tr|E3SC50|E3SC50_CHLRE;tr|A8I4P5|A8I4P5_CHLRE;tr|A0A2K3DNS9|A0A2K3DNS9_CHLRE;tr|A8J1Q3|A8J1Q3_CHLRE;tr|A8I982|A8I982_CHLRE;tr|A0A2K3D598|A0A2K3D598_CHLRE;tr|A0A2K3E189|A0A2K3E189_CHLRE;tr|A8IVE2|A8IVE2_CHLRE;tr|A0A2K3CZL0|A0A2K3CZL0_CHLRE;tr|A0A2K3D279|A0A2K3D279_CHLRE;tr|A0A2K3DDN8|A0A2K3DDN8_CHLRE;tr|A8IZL2|A8IZL2_CHLRE;tr|A0A2K3D8F3|A0A2K3D…	K02886+K02882+K02997+K02985+K02863+K02924+K02877+K02937+K02877+K02937+K02984+K02910+K02888+K02888+K02876+K02979+K02889+K02876+K02925+K02872+K02896+K02979+K02989+K02929+K02903+K02910+K02936+K02969+K02938+K02938+K02929+K02873+K02885+K02994+K02878+K02902+K02974+K02966+K02962+K02865+K02965+K02896+K02987+K02964+K02881+K02943+K02997+K02959+K02925+K02900+K02883+K02953+K02864+K02895+K02908+K02930+K02909+…
Metabolism	Global and overview maps	Carbon metabolism	76	272	1.14837e-08	5.97153e-07	ko01200	tr|Q6X898|Q6X898_CHLRE;tr|A8IH03|A8IH03_CHLRE;tr|Q8SAQ6|Q8SAQ6_CHLRE;tr|A0A2K3DRX6|A0A2K3DRX6_CHLRE;tr|A0A2K3DZY2|A0A2K3DZY2_CHLRE;tr|A8JHU0|A8JHU0_CHLRE;tr|A0A2K3E3B4|A0A2K3E3B4_CHLRE;tr|A0A2K3CPG8|A0A2K3CPG8_CHLRE;tr|A8JFK4|A8JFK4_CHLRE;tr|A0A2K3DPY9|A0A2K3DPY9_CHLRE;tr|A0A2K3DV78|A0A2K3DV78_CHLRE;tr|A0A2K3D6R0|A0A2K3D6R0_CHLRE;tr|A8HWC2|A8HWC2_CHLRE;tr|A0A2K3D6Q9|A0A2K3D6Q9_CHLRE;tr|A0A2K3DMH6…	K01638+K00831+K00033+K00232+K01754+K00026+K01783+K00925+K00600+K00814+K00873+K00121+K00028+K00121+K14455+K00382+K00232+K00029+K01754+K01783+K00036+K00873+K00121+K00025+K00232+K00030+K00131+K00232+K01100+K15918+K00948+K00162+K01057+K00873+K00232+K00058+K15918+K00600+K01602+K00925+K00028+K00058+K00030+K13788+K00873+K01595+K00161+K00074+K00121+K13788+K00948+K00131+K00026+K19269+K15893+K00845+K01491+…
Metabolism	Global and overview maps	Biosynthesis of secondary metabolites	158	816	0.000113341	0.00392916	ko01110	tr|O22547|O22547_CHLRE;tr|Q93WE2|Q93WE2_CHLRE;tr|Q6X898|Q6X898_CHLRE;tr|A8JFB1|A8JFB1_CHLRE;tr|A8I9S9|A8I9S9_CHLRE;tr|A8IH03|A8IH03_CHLRE;tr|Q8SAQ6|Q8SAQ6_CHLRE;tr|A0A2K3D151|A0A2K3D151_CHLRE;tr|A0A2K3DRX6|A0A2K3DRX6_CHLRE;tr|A0A2K3DZY2|A0A2K3DZY2_CHLRE;tr|A8JHU0|A8JHU0_CHLRE;tr|A0A2K3DTR9|A0A2K3DTR9_CHLRE;tr|A8JEI0|A8JEI0_CHLRE;tr|Q1RS84|Q1RS84_CHLRE;tr|A0A2K3E3B4|A0A2K3E3B4_CHLRE;tr|A8HP30|A8HP…	K01652+K03403+K01638+K01749+K01599+K00831+K00033+K00264+K00232+K01754+K00026+K00703+K00705+K04072+K01783+K14652+K00600+K03403+K00873+K00958+K01657+K00121+K00703+K00975+K00826+K17497+K00121+K14652+K14455+K00382+K03403+K01792+K13679+K00232+K00826+K10703+K00928+K12502+K15397+K00703+K01599+K01754+K01783+K00036+K13679+K00873+K00703+K00121+K00025+K00232+K00030+K01778+K01792+K01778+K00232+K00700+K01653+…
Metabolism	Carbohydrate metabolism	Glycolysis / Gluconeogenesis	30	106	0.000309188	0.00803889	ko00010	tr|Q1RS84|Q1RS84_CHLRE;tr|A0A2K3DV78|A0A2K3DV78_CHLRE;tr|A0A2K3D6R0|A0A2K3D6R0_CHLRE;tr|A0A2K3D6Q9|A0A2K3D6Q9_CHLRE;tr|A0A2K3E5S1|A0A2K3E5S1_CHLRE;tr|Q9M6D7|Q9M6D7_CHLRE;tr|A8J214|A8J214_CHLRE;tr|A0A2K3D6R2|A0A2K3D6R2_CHLRE;tr|A0A2K3D5S6|A0A2K3D5S6_CHLRE;tr|A0A2K3CVA1|A0A2K3CVA1_CHLRE;tr|A0A2K3DYL5|A0A2K3DYL5_CHLRE;tr|A8J345|A8J345_CHLRE;tr|A8IFE2|A8IFE2_CHLRE;tr|A0A2K3DPM5|A0A2K3DPM5_CHLRE;tr|A8…	K04072+K00873+K00121+K00121+K00382+K01792+K00873+K00121+K00131+K01792+K00162+K00873+K01568+K00873+K01792+K01568+K00161+K00121+K00131+K00845+K00382+K00844+K01835+K00134+K01623+K01623+K03841+K01610+K01689+K04072
Metabolism	Amino acid metabolism	Glycine, serine and threonine metabolism	20	65	0.000993072	0.0167259	ko00260	tr|A8IH03|A8IH03_CHLRE;tr|A0A2K3DZY2|A0A2K3DZY2_CHLRE;tr|A8JFK4|A8JFK4_CHLRE;tr|A0A2K3E5S1|A0A2K3E5S1_CHLRE;tr|A8I0V1|A8I0V1_CHLRE;tr|A8I9R1|A8I9R1_CHLRE;tr|A8IXZ1|A8IXZ1_CHLRE;tr|A8ITU7|A8ITU7_CHLRE;tr|A0A2K3D6U6|A0A2K3D6U6_CHLRE;tr|A0A2K3DQH9|A0A2K3DQH9_CHLRE;tr|A0A2K3DKT2|A0A2K3DKT2_CHLRE;tr|O64991|O64991_CHLRE;tr|A0A2K3DBP3|A0A2K3DBP3_CHLRE;tr|A8IPI7|A8IPI7_CHLRE;tr|A8I826|A8I826_CHLRE;tr|A8I…	K00831+K01754+K00600+K00382+K00928+K01754+K15918+K00058+K15918+K00600+K00058+K01696+K00928+K15893+K00872+K01696+K00382+K00281+K00600+K00130
Metabolism	Energy metabolism	Oxidative phosphorylation	32	123	0.00100231	0.0167259	ko00190	tr|Q6V502|Q6V502_CHLRE;tr|Q93Z22|Q93Z22_CHLRE;tr|Q96550|Q96550_CHLRE;tr|A8HXZ5|A8HXZ5_CHLRE;tr|Q42703|Q42703_CHLRE;tr|A8JAF1|A8JAF1_CHLRE;tr|A0A2K3DU84|A0A2K3DU84_CHLRE;tr|A0A2K3D8S8|A0A2K3D8S8_CHLRE;tr|A0A2K3DVF5|A0A2K3DVF5_CHLRE;tr|A0A2K3DU93|A0A2K3DU93_CHLRE;tr|A0A2K3CWA6|A0A2K3CWA6_CHLRE;tr|Q6V507|Q6V507_CHLRE;tr|A8J133|A8J133_CHLRE;tr|A8J1K0|A8J1K0_CHLRE;tr|A0A218N8P9|A0A218N8P9_CHLRE;tr|Q8H…	K00330+K01535+K02111+K02155+K00411+K03885+K02154+K02109+K03937+K02154+K03885+K03936+K01507+K02154+K02109+K00411+K02114+K02111+K03936+K02144+K03965+K02152+K00417+K11353+K03935+K02113+K00419+K03937+K00234+K02112+K11352+K03953
Metabolism	Lipid metabolism	Fatty acid degradation	13	35	0.00112579	0.0167259	ko00071	tr|A0A2K3DRX6|A0A2K3DRX6_CHLRE;tr|Q1RS84|Q1RS84_CHLRE;tr|A0A2K3D6R0|A0A2K3D6R0_CHLRE;tr|A0A2K3D6Q9|A0A2K3D6Q9_CHLRE;tr|A0A2K3D821|A0A2K3D821_CHLRE;tr|A0A2K3D6R2|A0A2K3D6R2_CHLRE;tr|A0A2K3CUM5|A0A2K3CUM5_CHLRE;tr|A0A2K3DRY2|A0A2K3DRY2_CHLRE;tr|A0A2K3CU56|A0A2K3CU56_CHLRE;tr|A0A2K3CS97|A0A2K3CS97_CHLRE;tr|A8IY20|A8IY20_CHLRE;tr|A8J6J6|A8J6J6_CHLRE;tr|A8JI07|A8JI07_CHLRE	K00232+K04072+K00121+K00121+K00232+K00121+K00232+K00232+K00232+K10527+K00121+K07513+K04072
Metabolism	Global and overview maps	Biosynthesis of amino acids	48	213	0.00202537	0.0263298	ko01230	tr|O22547|O22547_CHLRE;tr|A8IH03|A8IH03_CHLRE;tr|A0A2K3D151|A0A2K3D151_CHLRE;tr|A0A2K3DZY2|A0A2K3DZY2_CHLRE;tr|A0A2K3E3B4|A0A2K3E3B4_CHLRE;tr|A8JFK4|A8JFK4_CHLRE;tr|A0A2K3DPY9|A0A2K3DPY9_CHLRE;tr|A0A2K3DV78|A0A2K3DV78_CHLRE;tr|A0A2K3DRC8|A0A2K3DRC8_CHLRE;tr|A0A2K3DS60|A0A2K3DS60_CHLRE;tr|A0A2K3DMH6|A0A2K3DMH6_CHLRE;tr|A8I5J8|A8I5J8_CHLRE;tr|A8I0V1|A8I0V1_CHLRE;tr|A8I9R1|A8I9R1_CHLRE;tr|A8I2N1|A8I…	K01652+K00831+K00264+K01754+K01783+K00600+K00814+K00873+K01657+K00826+K14455+K00826+K00928+K01754+K01783+K00873+K00030+K01778+K01778+K01653+K00948+K00873+K00058+K00789+K00600+K13832+K00058+K00030+K01696+K00873+K01653+K00928+K15849+K00948+K00817+K00872+K01953+K01696+K01626+K00134+K00600+K00818+K01623+K01623+K01689+K00611+K01735+K01586
Metabolism	Carbohydrate metabolism	Pentose phosphate pathway	14	43	0.00313397	0.0358825	ko00030	tr|Q8SAQ6|Q8SAQ6_CHLRE;tr|A0A2K3E3B4|A0A2K3E3B4_CHLRE;tr|A8I2N1|A8I2N1_CHLRE;tr|A0A2K3DHV5|A0A2K3DHV5_CHLRE;tr|A0A2K3D5S6|A0A2K3D5S6_CHLRE;tr|A8IZW6|A8IZW6_CHLRE;tr|A0A2K3E6Y0|A0A2K3E6Y0_CHLRE;tr|A0A2K3DD97|A0A2K3DD97_CHLRE;tr|A8IYT1|A8IYT1_CHLRE;tr|A8J8Z1|A8J8Z1_CHLRE;tr|A0A2K3DSL2|A0A2K3DSL2_CHLRE;tr|A8JCY4|A8JCY4_CHLRE;tr|A8IKQ0|A8IKQ0_CHLRE;tr|A8J5F7|A8J5F7_CHLRE	K00033+K01783+K01783+K00036+K00131+K00948+K01057+K00948+K00131+K01835+K01623+K01623+K03841+K00033
Metabolism	Energy metabolism	Carbon fixation in photosynthetic organisms	24	91	0.00345024	0.0358825	ko00710	tr|A8JHU0|A8JHU0_CHLRE;tr|A0A2K3E3B4|A0A2K3E3B4_CHLRE;tr|A0A2K3DPY9|A0A2K3DPY9_CHLRE;tr|A8HWC2|A8HWC2_CHLRE;tr|A0A2K3DMH6|A0A2K3DMH6_CHLRE;tr|A0A2K3CYM9|A0A2K3CYM9_CHLRE;tr|A8I2N1|A8I2N1_CHLRE;tr|A0A2K3E3Q0|A0A2K3E3Q0_CHLRE;tr|A0A2K3DY10|A0A2K3DY10_CHLRE;tr|A0A2K3E3L3|A0A2K3E3L3_CHLRE;tr|A0A2K3DN65|A0A2K3DN65_CHLRE;tr|A0A2K3DX44|A0A2K3DX44_CHLRE;tr|A0A2K3D1P1|A0A2K3D1P1_CHLRE;tr|A8IUW1|A8IUW1_CHL…	K00026+K01783+K00814+K00028+K14455+K00029+K01783+K00025+K01100+K01602+K00028+K01595+K00026+K00029+K00134+K01623+K01623+K03841+K01610+K01601+K00855+K05298+K01100+K00029
Metabolism	Lipid metabolism	alpha-Linolenic acid metabolism	7	18	0.0121923	0.105056	ko00592	tr|A0A2K3DRX6|A0A2K3DRX6_CHLRE;tr|A0A2K3D821|A0A2K3D821_CHLRE;tr|A0A2K3CUM5|A0A2K3CUM5_CHLRE;tr|A0A2K3DRY2|A0A2K3DRY2_CHLRE;tr|A0A2K3CU56|A0A2K3CU56_CHLRE;tr|A0A2K3CS97|A0A2K3CS97_CHLRE;tr|A8J6J6|A8J6J6_CHLRE	K00232+K00232+K00232+K00232+K00232+K10527+K07513
Metabolism	Carbohydrate metabolism	Pyruvate metabolism	25	107	0.014836	0.105056	ko00620	tr|Q6X898|Q6X898_CHLRE;tr|A8JHU0|A8JHU0_CHLRE;tr|Q1RS84|Q1RS84_CHLRE;tr|A0A2K3CPG8|A0A2K3CPG8_CHLRE;tr|A0A2K3DV78|A0A2K3DV78_CHLRE;tr|A8HWC2|A8HWC2_CHLRE;tr|A0A2K3E5S1|A0A2K3E5S1_CHLRE;tr|A0A2K3CYM9|A0A2K3CYM9_CHLRE;tr|A8J214|A8J214_CHLRE;tr|A0A2K3E3Q0|A0A2K3E3Q0_CHLRE;tr|A0A2K3DYL5|A0A2K3DYL5_CHLRE;tr|A8J345|A8J345_CHLRE;tr|A8IR49|A8IR49_CHLRE;tr|A0A2K3DN65|A0A2K3DN65_CHLRE;tr|A0A2K3CNT9|A0A2K3C…	K01638+K00026+K04072+K00925+K00873+K00028+K00382+K00029+K00873+K00025+K00162+K00873+K00925+K00028+K13788+K00873+K01595+K00161+K13788+K00026+K00382+K00029+K01610+K04072+K00029
Metabolism	Carbohydrate metabolism	Starch and sucrose metabolism	21	86	0.0150517	0.105056	ko00500	tr|A0A2K3DTR9|A0A2K3DTR9_CHLRE;tr|A8JEI0|A8JEI0_CHLRE;tr|A0A2K3DPQ2|A0A2K3DPQ2_CHLRE;tr|A0A2K3CZF3|A0A2K3CZF3_CHLRE;tr|A8J6F5|A8J6F5_CHLRE;tr|Q4U1D9|Q4U1D9_CHLRE;tr|A0A2K3CQC6|A0A2K3CQC6_CHLRE;tr|A0A2K3DTR8|A0A2K3DTR8_CHLRE;tr|A8IHX1|A8IHX1_CHLRE;tr|A0A2K3DPP7|A0A2K3DPP7_CHLRE;tr|A0A2K3DAR1|A0A2K3DAR1_CHLRE;tr|A0A2K3E1T5|A0A2K3E1T5_CHLRE;tr|A8IYY5|A8IYY5_CHLRE;tr|A8HQP1|A8HQP1_CHLRE;tr|A8JGU7|A8J…	K00703+K00705+K00703+K00975+K13679+K00703+K13679+K00703+K00700+K00703+K00700+K00705+K01176+K00845+K00844+K01835+K00975+K00688+K13679+K01176+K00688
Metabolism	Global and overview maps	Metabolic pathways	292	1771	0.0150823	0.105056	ko01100	tr|O22547|O22547_CHLRE;tr|Q93WE2|Q93WE2_CHLRE;tr|Q6X898|Q6X898_CHLRE;tr|A0A218N8S0|A0A218N8S0_CHLRE;tr|Q6V502|Q6V502_CHLRE;tr|A8JFB1|A8JFB1_CHLRE;tr|Q93Z22|Q93Z22_CHLRE;tr|A8I9S9|A8I9S9_CHLRE;tr|Q96550|Q96550_CHLRE;tr|D5LAT9|D5LAT9_CHLRE;tr|A8IH03|A8IH03_CHLRE;tr|Q8SAQ6|Q8SAQ6_CHLRE;tr|A8HXZ5|A8HXZ5_CHLRE;tr|A0A2K3D151|A0A2K3D151_CHLRE;tr|A0A2K3DRX6|A0A2K3DRX6_CHLRE;tr|A0A2K3DZY2|A0A2K3DZY2_CHLRE…	K01652+K03403+K01638+K02704+K00330+K01749+K01535+K01599+K02111+K03517+K00831+K00033+K02155+K00264+K00232+K01754+K00026+K00703+K08232+K01673+K00705+K04072+K01783+K14652+K03517+K01673+K14641+K00925+K00600+K01256+K03146+K03403+K00814+K00873+K00958+K01657+K00121+K00028+K00703+K00411+K07512+K00975+K00826+K17497+K00121+K14652+K13800+K14455+K00382+K00383+K00856+K03403+K12667+K01792+K13679+K00799+K00472+…
Metabolism	Global and overview maps	2-Oxocarboxylic acid metabolism	12	41	0.0151523	0.105056	ko01210	tr|O22547|O22547_CHLRE;tr|A0A2K3DPY9|A0A2K3DPY9_CHLRE;tr|A0A2K3DS60|A0A2K3DS60_CHLRE;tr|A0A2K3DMH6|A0A2K3DMH6_CHLRE;tr|A8I5J8|A8I5J8_CHLRE;tr|A8I0V1|A8I0V1_CHLRE;tr|A0A2K3E3Z0|A0A2K3E3Z0_CHLRE;tr|A0A2K3E8D8|A0A2K3E8D8_CHLRE;tr|A8J0R7|A8J0R7_CHLRE;tr|A8JCR6|A8JCR6_CHLRE;tr|A0A2K3DBP3|A0A2K3DBP3_CHLRE;tr|A8J933|A8J933_CHLRE	K01652+K00814+K00826+K14455+K00826+K00928+K00030+K01653+K00030+K01653+K00928+K00818
Genetic Information Processing	Folding, sorting and degradation	Proteasome	14	53	0.0226069	0.127836	ko03050	tr|A8ID63|A8ID63_CHLRE;tr|A0A2K3DN31|A0A2K3DN31_CHLRE;tr|A0A2K3CPH2|A0A2K3CPH2_CHLRE;tr|A0A2K3DCQ1|A0A2K3DCQ1_CHLRE;tr|A8HWI6|A8HWI6_CHLRE;tr|A0A2K3CN11|A0A2K3CN11_CHLRE;tr|A0A2K3CQS9|A0A2K3CQS9_CHLRE;tr|A8J6S7|A8J6S7_CHLRE;tr|A8IR87|A8IR87_CHLRE;tr|A8JAI8|A8JAI8_CHLRE;tr|A8IRE2|A8IRE2_CHLRE;tr|A8J6K9|A8J6K9_CHLRE;tr|A8IHB3|A8IHB3_CHLRE;tr|A8HQI6|A8HQI6_CHLRE	K02728+K02735+K03031+K03063+K02735+K02732+K03032+K03032+K03031+K02734+K02730+K02729+K03062+K02731
Metabolism	Amino acid metabolism	Valine, leucine and isoleucine biosynthesis	7	20	0.0226239	0.127836	ko00290	tr|O22547|O22547_CHLRE;tr|A0A2K3DZY2|A0A2K3DZY2_CHLRE;tr|A0A2K3DS60|A0A2K3DS60_CHLRE;tr|A8I5J8|A8I5J8_CHLRE;tr|A8I9R1|A8I9R1_CHLRE;tr|A0A2K3E8D8|A0A2K3E8D8_CHLRE;tr|A8JCR6|A8JCR6_CHLRE	K01652+K01754+K00826+K00826+K01754+K01653+K01653
Metabolism	Lipid metabolism	Biosynthesis of unsaturated fatty acids	7	20	0.0226239	0.127836	ko01040	tr|A0A2K3DRX6|A0A2K3DRX6_CHLRE;tr|A0A2K3D821|A0A2K3D821_CHLRE;tr|A0A2K3DWV5|A0A2K3DWV5_CHLRE;tr|A0A2K3CUM5|A0A2K3CUM5_CHLRE;tr|A0A2K3DRY2|A0A2K3DRY2_CHLRE;tr|A0A2K3CU56|A0A2K3CU56_CHLRE;tr|A8J6J6|A8J6J6_CHLRE	K00232+K00232+K10703+K00232+K00232+K00232+K07513
Metabolism	Biosynthesis of other secondary metabolites	Monobactam biosynthesis	5	12	0.0245839	0.127836	ko00261	tr|Q39595|Q39595_CHLRE;tr|A8I0V1|A8I0V1_CHLRE;tr|A0A2K3DZ59|A0A2K3DZ59_CHLRE;tr|A0A2K3DBP3|A0A2K3DBP3_CHLRE;tr|A8I3V3|A8I3V3_CHLRE	K00958+K00928+K00958+K00928+K00958
Metabolism	Amino acid metabolism	Lysine biosynthesis	5	12	0.0245839	0.127836	ko00300	tr|A8I0V1|A8I0V1_CHLRE;tr|A0A2K3DT07|A0A2K3DT07_CHLRE;tr|A8J8B3|A8J8B3_CHLRE;tr|A0A2K3DBP3|A0A2K3DBP3_CHLRE;tr|A8HNC0|A8HNC0_CHLRE	K00928+K01778+K01778+K00928+K01586
Organismal Systems	Environmental adaptation	Plant-pathogen interaction	13	49	0.0265534	0.131503	ko04626	tr|A8IDP6|A8IDP6_CHLRE;tr|A8I7T1|A8I7T1_CHLRE;tr|A8J6G8|A8J6G8_CHLRE;tr|A8HXR2|A8HXR2_CHLRE;tr|A0A2K3DXK0|A0A2K3DXK0_CHLRE;tr|A0A2K3D0L8|A0A2K3D0L8_CHLRE;tr|A0A2K3CQF4|A0A2K3CQF4_CHLRE;tr|A0A2K3DI58|A0A2K3DI58_CHLRE;tr|A8IDN4|A8IDN4_CHLRE;tr|A0A2K3DML6|A0A2K3DML6_CHLRE;tr|A0A2K3D0M6|A0A2K3D0M6_CHLRE;tr|A8IHF4|A8IHF4_CHLRE;tr|A0A220IUF1|A0A220IUF1_CHLRE	K02183+K09487+K15397+K02358+K02183+K13420+K15397+K13412+K02183+K02358+K13420+K13412+K09487
Metabolism	Amino acid metabolism	Phenylalanine, tyrosine and tryptophan biosynthesis	9	30	0.0287063	0.135703	ko00400	tr|A0A2K3DRC8|A0A2K3DRC8_CHLRE;tr|A0A2K3DMH6|A0A2K3DMH6_CHLRE;tr|A0A2K3DHZ1|A0A2K3DHZ1_CHLRE;tr|O64991|O64991_CHLRE;tr|A0A2K3E3U1|A0A2K3E3U1_CHLRE;tr|A8J3D3|A8J3D3_CHLRE;tr|A8IFZ9|A8IFZ9_CHLRE;tr|A8J6Q7|A8J6Q7_CHLRE;tr|A8J463|A8J463_CHLRE	K01657+K14455+K13832+K01696+K15849+K00817+K01696+K01626+K01735
Metabolism	Carbohydrate metabolism	Citrate cycle (TCA cycle)	12	45	0.0312197	0.141168	ko00020	tr|A8JHU0|A8JHU0_CHLRE;tr|A0A2K3E5S1|A0A2K3E5S1_CHLRE;tr|A0A2K3E3Q0|A0A2K3E3Q0_CHLRE;tr|A0A2K3E3Z0|A0A2K3E3Z0_CHLRE;tr|A0A2K3DYL5|A0A2K3DYL5_CHLRE;tr|A8J0R7|A8J0R7_CHLRE;tr|A0A2K3DKC3|A0A2K3DKC3_CHLRE;tr|A0A2K3E135|A0A2K3E135_CHLRE;tr|A0A2K3D1P1|A0A2K3D1P1_CHLRE;tr|A8J1T4|A8J1T4_CHLRE;tr|A8J0N7|A8J0N7_CHLRE;tr|A8HP06|A8HP06_CHLRE	K00026+K00382+K00025+K00030+K00162+K00030+K00161+K01648+K00026+K00382+K01610+K00234
Metabolism	Metabolism of cofactors and vitamins	Porphyrin and chlorophyll metabolism	21	97	0.0520765	0.220359	ko00860	tr|Q93WE2|Q93WE2_CHLRE;tr|A8JFB1|A8JFB1_CHLRE;tr|A8I9S9|A8I9S9_CHLRE;tr|A0A2K3D8F4|A0A2K3D8F4_CHLRE;tr|A8J718|A8J718_CHLRE;tr|A0A2K3E068|A0A2K3E068_CHLRE;tr|A0A2K3DII9|A0A2K3DII9_CHLRE;tr|A8I629|A8I629_CHLRE;tr|A8IA42|A8IA42_CHLRE;tr|A0A2K3D2M2|A0A2K3D2M2_CHLRE;tr|A8JFJ1|A8JFJ1_CHLRE;tr|A8I7P5|A8I7P5_CHLRE;tr|A8HPJ2|A8HPJ2_CHLRE;tr|A8J7H3|A8J7H3_CHLRE;tr|A8IKK7|A8IKK7_CHLRE;tr|Q9S7V1|Q9S7V1_CHLRE…	K03403+K01749+K01599+K03403+K03403+K01599+K01885+K01885+K01599+K04035+K04040+K03403+K00218+K01845+K04035+K00228+K01698+K04038+K10960+K03428+K04035
Metabolism	Metabolism of other amino acids	Glutathione metabolism	14	59	0.0529709	0.220359	ko00480	tr|Q8SAQ6|Q8SAQ6_CHLRE;tr|A8JC99|A8JC99_CHLRE;tr|A0A2K3DEK4|A0A2K3DEK4_CHLRE;tr|A0A2K3E7M3|A0A2K3E7M3_CHLRE;tr|A0A2K3DHV5|A0A2K3DHV5_CHLRE;tr|Q65Z21|Q65Z21_CHLRE;tr|A0A2K3D1J2|A0A2K3D1J2_CHLRE;tr|A0A2K3DF40|A0A2K3DF40_CHLRE;tr|A0A2K3CRF7|A0A2K3CRF7_CHLRE;tr|A8HMW9|A8HMW9_CHLRE;tr|A0A2K3E592|A0A2K3E592_CHLRE;tr|A8JCW5|A8JCW5_CHLRE;tr|A8JDR3|A8JDR3_CHLRE;tr|A8J5F7|A8J5F7_CHLRE	K00033+K01256+K00383+K00799+K00036+K10807+K01270+K00434+K01256+K00799+K01255+K01255+K10807+K00033
Metabolism	Metabolism of cofactors and vitamins	Vitamin B6 metabolism	5	15	0.0633386	0.253355	ko00750	tr|A8IH03|A8IH03_CHLRE;tr|A0A2K3DWS8|A0A2K3DWS8_CHLRE;tr|A0A2K3CWZ6|A0A2K3CWZ6_CHLRE;tr|A8IF73|A8IF73_CHLRE;tr|A0A2K3DHV3|A0A2K3DHV3_CHLRE	K00831+K08681+K06215+K08681+K23998
Metabolism	Metabolism of other amino acids	Taurine and hypotaurine metabolism	4	11	0.0710796	0.273788	ko00430	tr|A0A2K3CPG8|A0A2K3CPG8_CHLRE;tr|A8IR49|A8IR49_CHLRE;tr|A0A2K3CNT9|A0A2K3CNT9_CHLRE;tr|A0A2K3CNT1|A0A2K3CNT1_CHLRE	K00925+K00925+K13788+K13788
Metabolism	Carbohydrate metabolism	Propanoate metabolism	11	46	0.0770945	0.286351	ko00640	tr|A0A2K3DRX6|A0A2K3DRX6_CHLRE;tr|A0A2K3CPG8|A0A2K3CPG8_CHLRE;tr|A0A2K3E5S1|A0A2K3E5S1_CHLRE;tr|A0A2K3D821|A0A2K3D821_CHLRE;tr|A0A2K3CUM5|A0A2K3CUM5_CHLRE;tr|A0A2K3DRY2|A0A2K3DRY2_CHLRE;tr|A0A2K3CU56|A0A2K3CU56_CHLRE;tr|A8IR49|A8IR49_CHLRE;tr|A0A2K3CNT9|A0A2K3CNT9_CHLRE;tr|A0A2K3CNT1|A0A2K3CNT1_CHLRE;tr|A8J1T4|A8J1T4_CHLRE	K00232+K00925+K00382+K00232+K00232+K00232+K00232+K00925+K13788+K13788+K00382
Metabolism	Carbohydrate metabolism	Amino sugar and nucleotide sugar metabolism	14	63	0.0843783	0.297532	ko00520	tr|A0A2K3CZF3|A0A2K3CZF3_CHLRE;tr|A0A2K3CYC9|A0A2K3CYC9_CHLRE;tr|A8I893|A8I893_CHLRE;tr|A8HQP1|A8HQP1_CHLRE;tr|A2PZC3|A2PZC3_CHLRE;tr|A8J9S9|A8J9S9_CHLRE;tr|A8JGU7|A8JGU7_CHLRE;tr|A8J8Z1|A8J8Z1_CHLRE;tr|Q9LLL6|Q9LLL6_CHLRE;tr|A8J914|A8J914_CHLRE;tr|A0A2K3E0N9|A0A2K3E0N9_CHLRE;tr|A2PZC2|A2PZC2_CHLRE;tr|A8J3F9|A8J3F9_CHLRE;tr|Q763T6|Q763T6_CHLRE	K00975+K17497+K12450+K00845+K00012+K01784+K00844+K01835+K00975+K00012+K12450+K13379+K00966+K06118
Metabolism	Amino acid metabolism	Phenylalanine metabolism	7	26	0.0858266	0.297532	ko00360	tr|A0A2K3DMH6|A0A2K3DMH6_CHLRE;tr|A0A2K3D7H9|A0A2K3D7H9_CHLRE;tr|A0A2K3D7I0|A0A2K3D7I0_CHLRE;tr|A0A2K3D509|A0A2K3D509_CHLRE;tr|A0A2K3E3U1|A0A2K3E3U1_CHLRE;tr|A0A2K3D7H8|A0A2K3D7H8_CHLRE;tr|A8J3D3|A8J3D3_CHLRE	K14455+K01426+K01426+K00074+K15849+K01426+K00817
Metabolism	Lipid metabolism	Fatty acid elongation	6	22	0.102719	0.344607	ko00062	tr|A0A2K3E708|A0A2K3E708_CHLRE;tr|A0A2K3DWV5|A0A2K3DWV5_CHLRE;tr|A8J6G8|A8J6G8_CHLRE;tr|A0A2K3CQF4|A0A2K3CQF4_CHLRE;tr|A8JAD3|A8JAD3_CHLRE;tr|A0A2K3CVV7|A0A2K3CVV7_CHLRE	K07512+K10703+K15397+K15397+K01074+K01074
Metabolism	Global and overview maps	Fatty acid metabolism	13	60	0.11013	0.357923	ko01212	tr|A0A2K3DRX6|A0A2K3DRX6_CHLRE;tr|A0A2K3E708|A0A2K3E708_CHLRE;tr|A0A2K3D821|A0A2K3D821_CHLRE;tr|A0A2K3DWV5|A0A2K3DWV5_CHLRE;tr|A0A2K3CUM5|A0A2K3CUM5_CHLRE;tr|A0A2K3DRY2|A0A2K3DRY2_CHLRE;tr|A0A2K3CU56|A0A2K3CU56_CHLRE;tr|A0A2K3DYV4|A0A2K3DYV4_CHLRE;tr|A0A2K3CS97|A0A2K3CS97_CHLRE;tr|A8JAD3|A8JAD3_CHLRE;tr|A8IX17|A8IX17_CHLRE;tr|A0A2K3CVV7|A0A2K3CVV7_CHLRE;tr|A8J6J6|A8J6J6_CHLRE	K00232+K07512+K00232+K10703+K00232+K00232+K00232+K02372+K10527+K01074+K02372+K01074+K07513
Metabolism	Metabolism of other amino acids	Cyanoamino acid metabolism	3	9	0.1435	0.452242	ko00460	tr|A8JFK4|A8JFK4_CHLRE;tr|A0A2K3DQH9|A0A2K3DQH9_CHLRE;tr|A8J4R9|A8J4R9_CHLRE	K00600+K00600+K00600
Metabolism	Biosynthesis of other secondary metabolites	Glucosinolate biosynthesis	2	5	0.167166	0.51133	ko00966	tr|A0A2K3DS60|A0A2K3DS60_CHLRE;tr|A8I5J8|A8I5J8_CHLRE	K00826+K00826
Metabolism	Amino acid metabolism	Tyrosine metabolism	9	42	0.174225	0.514571	ko00350	tr|Q1RS84|Q1RS84_CHLRE;tr|A0A2K3D6R0|A0A2K3D6R0_CHLRE;tr|A0A2K3D6Q9|A0A2K3D6Q9_CHLRE;tr|A0A2K3DMH6|A0A2K3DMH6_CHLRE;tr|A0A2K3D6R2|A0A2K3D6R2_CHLRE;tr|A8IY20|A8IY20_CHLRE;tr|A0A2K3E3U1|A0A2K3E3U1_CHLRE;tr|A8J3D3|A8J3D3_CHLRE;tr|A8JI07|A8JI07_CHLRE	K04072+K00121+K00121+K14455+K00121+K00121+K15849+K00817+K04072
Metabolism	Carbohydrate metabolism	C5-Branched dibasic acid metabolism	3	10	0.183069	0.514571	ko00660	tr|O22547|O22547_CHLRE;tr|A0A2K3E8D8|A0A2K3E8D8_CHLRE;tr|A8JCR6|A8JCR6_CHLRE	K01652+K01653+K01653
Metabolism	Biosynthesis of other secondary metabolites	Tropane, piperidine and pyridine alkaloid biosynthesis	3	10	0.183069	0.514571	ko00960	tr|A0A2K3DMH6|A0A2K3DMH6_CHLRE;tr|A0A2K3E3U1|A0A2K3E3U1_CHLRE;tr|A8J3D3|A8J3D3_CHLRE	K14455+K15849+K00817
Metabolism	Nucleotide metabolism	Pyrimidine metabolism	13	66	0.189157	0.514648	ko00240	tr|A0A2K3DNI0|A0A2K3DNI0_CHLRE;tr|A8JJR9|A8JJR9_CHLRE;tr|A8HQF3|A8HQF3_CHLRE;tr|Q65Z21|Q65Z21_CHLRE;tr|Q6JIY9|Q6JIY9_CHLRE;tr|A0A2K3DNJ4|A0A2K3DNJ4_CHLRE;tr|A8HVL0|A8HVL0_CHLRE;tr|A8JD96|A8JD96_CHLRE;tr|A0A2K3E6L7|A0A2K3E6L7_CHLRE;tr|A0A2K3E7W9|A0A2K3E7W9_CHLRE;tr|A0A2K3CPY4|A0A2K3CPY4_CHLRE;tr|A8JDR3|A8JDR3_CHLRE;tr|A8J9H8|A8J9H8_CHLRE	K14641+K13800+K13800+K10807+K13800+K14641+K14641+K13998+K18533+K13421+K13998+K10807+K00940
Metabolism	Carbohydrate metabolism	Glyoxylate and dicarboxylate metabolism	17	90	0.192993	0.514648	ko00630	tr|Q6X898|Q6X898_CHLRE;tr|A8JHU0|A8JHU0_CHLRE;tr|A8JFK4|A8JFK4_CHLRE;tr|A0A2K3E5S1|A0A2K3E5S1_CHLRE;tr|A0A2K3E3Q0|A0A2K3E3Q0_CHLRE;tr|A8IXZ1|A8IXZ1_CHLRE;tr|A0A2K3D6U6|A0A2K3D6U6_CHLRE;tr|A0A2K3DQH9|A0A2K3DQH9_CHLRE;tr|A0A2K3E3L3|A0A2K3E3L3_CHLRE;tr|A0A2K3D1P1|A0A2K3D1P1_CHLRE;tr|A0A2K3DWX2|A0A2K3DWX2_CHLRE;tr|A8IPI7|A8IPI7_CHLRE;tr|A8J1T4|A8J1T4_CHLRE;tr|Q948T5|Q948T5_CHLRE;tr|A8IVM9|A8IVM9_CHLR…	K01638+K00026+K00600+K00382+K00025+K15918+K15918+K00600+K01602+K00026+K19269+K15893+K00382+K19269+K00281+K00600+K01601
Metabolism	Carbohydrate metabolism	Galactose metabolism	4	16	0.214461	0.532703	ko00052	tr|A8HQP1|A8HQP1_CHLRE;tr|A8J9S9|A8J9S9_CHLRE;tr|A8JGU7|A8JGU7_CHLRE;tr|A8J8Z1|A8J8Z1_CHLRE	K00845+K01784+K00844+K01835
Metabolism	Metabolism of cofactors and vitamins	One carbon pool by folate	6	27	0.214991	0.532703	ko00670	tr|A8JFK4|A8JFK4_CHLRE;tr|A8JD96|A8JD96_CHLRE;tr|A0A2K3DQH9|A0A2K3DQH9_CHLRE;tr|A0A2K3CPY4|A0A2K3CPY4_CHLRE;tr|A8JH65|A8JH65_CHLRE;tr|A8J4R9|A8J4R9_CHLRE	K00600+K13998+K00600+K13998+K01491+K00600
Metabolism	Biosynthesis of other secondary metabolites	Betalain biosynthesis	2	6	0.226591	0.532703	ko00965	tr|A8J4I9|A8J4I9_CHLRE;tr|A0A2K3DFG1|A0A2K3DFG1_CHLRE	K15777+K15777
Organismal Systems	Environmental adaptation	Circadian rhythm - plant	2	6	0.226591	0.532703	ko04712	tr|A0A2K3CXV1|A0A2K3CXV1_CHLRE;tr|A8JF80|A8JF80_CHLRE	K03097+K03097
Metabolism	Metabolism of cofactors and vitamins	Folate biosynthesis	9	45	0.232313	0.532703	ko00790	tr|A8HP30|A8HP30_CHLRE;tr|A0A2K3CXZ7|A0A2K3CXZ7_CHLRE;tr|A0A2K3DB71|A0A2K3DB71_CHLRE;tr|Q2LGZ4|Q2LGZ4_CHLRE;tr|A0A2K3E434|A0A2K3E434_CHLRE;tr|A8HZX4|A8HZX4_CHLRE;tr|A8JD96|A8JD96_CHLRE;tr|A0A2K3CPY4|A0A2K3CPY4_CHLRE;tr|A8HVE0|A8HVE0_CHLRE	K14652+K14652+K15376+K15376+K15631+K15376+K13998+K13998+K01307
Cellular Processes	Transport and catabolism	Phagosome	9	45	0.232313	0.532703	ko04145	tr|A8HMC0|A8HMC0_CHLRE;tr|A8HXZ5|A8HXZ5_CHLRE;tr|A0A2K3DU84|A0A2K3DU84_CHLRE;tr|A0A2K3DLV6|A0A2K3DLV6_CHLRE;tr|A0A2K3DU93|A0A2K3DU93_CHLRE;tr|A8J1K0|A8J1K0_CHLRE;tr|A8HQ97|A8HQ97_CHLRE;tr|A8JC42|A8JC42_CHLRE;tr|A8IEL6|A8IEL6_CHLRE	K08057+K02155+K02154+K10414+K02154+K02154+K02144+K02152+K10956
Metabolism	Amino acid metabolism	Cysteine and methionine metabolism	15	81	0.235619	0.532703	ko00270	tr|A8IH03|A8IH03_CHLRE;tr|A8JHU0|A8JHU0_CHLRE;tr|A0A2K3DS60|A0A2K3DS60_CHLRE;tr|A0A2K3DMH6|A0A2K3DMH6_CHLRE;tr|A8I5J8|A8I5J8_CHLRE;tr|A8I0V1|A8I0V1_CHLRE;tr|A0A2K3E3Q0|A0A2K3E3Q0_CHLRE;tr|A8ITU7|A8ITU7_CHLRE;tr|A0A2K3DLX7|A0A2K3DLX7_CHLRE;tr|A0A2K3DKT2|A0A2K3DKT2_CHLRE;tr|A0A2K3CVJ1|A0A2K3CVJ1_CHLRE;tr|A0A2K3DBP3|A0A2K3DBP3_CHLRE;tr|A8J3H5|A8J3H5_CHLRE;tr|A0A2K3D1P1|A0A2K3D1P1_CHLRE;tr|A8IXE0|A8I…	K00831+K00026+K00826+K14455+K00826+K00928+K00025+K00058+K00789+K00058+K00899+K00928+K00899+K00026+K01251
Metabolism	Energy metabolism	Sulfur metabolism	8	41	0.2739	0.606076	ko00920	tr|Q39595|Q39595_CHLRE;tr|A8IZD8|A8IZD8_CHLRE;tr|A0A2K3CSG3|A0A2K3CSG3_CHLRE;tr|A8JBI5|A8JBI5_CHLRE;tr|A0A2K3DHQ7|A0A2K3DHQ7_CHLRE;tr|A0A2K3DZ59|A0A2K3DZ59_CHLRE;tr|A8IDE3|A8IDE3_CHLRE;tr|A8I3V3|A8I3V3_CHLRE	K00958+K01082+K00392+K00392+K01082+K00958+K00380+K00958
Metabolism	Glycan biosynthesis and metabolism	Other glycan degradation	2	7	0.287131	0.621585	ko00511	tr|A0A2K3DAA6|A0A2K3DAA6_CHLRE;tr|A8IG58|A8IG58_CHLRE	K01191+K01191
Metabolism	Metabolism of other amino acids	beta-Alanine metabolism	5	24	0.292862	0.621585	ko00410	tr|A0A2K3DRX6|A0A2K3DRX6_CHLRE;tr|A0A2K3D821|A0A2K3D821_CHLRE;tr|A0A2K3CUM5|A0A2K3CUM5_CHLRE;tr|A0A2K3DRY2|A0A2K3DRY2_CHLRE;tr|A0A2K3CU56|A0A2K3CU56_CHLRE	K00232+K00232+K00232+K00232+K00232
Environmental Information Processing	Signal transduction	MAPK signaling pathway - plant	6	31	0.324729	0.675436	ko04016	tr|A8IDP6|A8IDP6_CHLRE;tr|A0A2K3DXK0|A0A2K3DXK0_CHLRE;tr|A0A2K3D0L8|A0A2K3D0L8_CHLRE;tr|A8IDN4|A8IDN4_CHLRE;tr|A0A2K3D0M6|A0A2K3D0M6_CHLRE;tr|A8J9H8|A8J9H8_CHLRE	K02183+K02183+K13420+K02183+K13420+K00940
Metabolism	Carbohydrate metabolism	Butanoate metabolism	6	32	0.353482	0.720826	ko00650	tr|O22547|O22547_CHLRE;tr|Q1RS84|Q1RS84_CHLRE;tr|A0A2K3E8D8|A0A2K3E8D8_CHLRE;tr|A8JCR6|A8JCR6_CHLRE;tr|A0A2K3D509|A0A2K3D509_CHLRE;tr|A8JI07|A8JI07_CHLRE	K01652+K04072+K01653+K01653+K00074+K04072
Metabolism	Carbohydrate metabolism	Fructose and mannose metabolism	6	33	0.382413	0.755719	ko00051	tr|A0A2K3CYC9|A0A2K3CYC9_CHLRE;tr|A8JGU7|A8JGU7_CHLRE;tr|A0A2K3DSL2|A0A2K3DSL2_CHLRE;tr|A8JCY4|A8JCY4_CHLRE;tr|A8IKQ0|A8IKQ0_CHLRE;tr|A8J3F9|A8J3F9_CHLRE	K17497+K00844+K01623+K01623+K03841+K00966
Genetic Information Processing	Folding, sorting and degradation	Protein processing in endoplasmic reticulum	20	122	0.385126	0.755719	ko04141	tr|A8HMC0|A8HMC0_CHLRE;tr|A0A2K3DRT8|A0A2K3DRT8_CHLRE;tr|A8J449|A8J449_CHLRE;tr|A8I7T1|A8I7T1_CHLRE;tr|A0A2K3DRW9|A0A2K3DRW9_CHLRE;tr|A0A2K3D261|A0A2K3D261_CHLRE;tr|A0A2K3DYS1|A0A2K3DYS1_CHLRE;tr|A8IWV3|A8IWV3_CHLRE;tr|A8IIK8|A8IIK8_CHLRE;tr|A0A2K3DAF7|A0A2K3DAF7_CHLRE;tr|A8I6Y0|A8I6Y0_CHLRE;tr|O48949|O48949_CHLRE;tr|A8I7T8|A8I7T8_CHLRE;tr|A0A2K3DH22|A0A2K3DH22_CHLRE;tr|A8HNU9|A8HNU9_CHLRE;tr|A8I…	K08057+K11718+K12667+K09487+K11718+K03237+K14026+K14026+K09486+K09486+K09517+K09580+K09490+K12667+K13993+K03094+K09584+K06689+K10956+K09487
Metabolism	Amino acid metabolism	Valine, leucine and isoleucine degradation	6	34	0.41136	0.792249	ko00280	tr|A0A2K3DS60|A0A2K3DS60_CHLRE;tr|A0A2K3E5S1|A0A2K3E5S1_CHLRE;tr|A8I5J8|A8I5J8_CHLRE;tr|A0A2K3CYQ5|A0A2K3CYQ5_CHLRE;tr|A8J1T4|A8J1T4_CHLRE;tr|A8J6J6|A8J6J6_CHLRE	K00826+K00382+K00826+K00020+K00382+K07513
Metabolism	Biosynthesis of other secondary metabolites	Isoquinoline alkaloid biosynthesis	2	11	0.513193	0.944153	ko00950	tr|A0A2K3DMH6|A0A2K3DMH6_CHLRE;tr|A0A2K3E3U1|A0A2K3E3U1_CHLRE	K14455+K15849
Metabolism	Amino acid metabolism	Tryptophan metabolism	5	31	0.514825	0.944153	ko00380	tr|A0A2K3E5S1|A0A2K3E5S1_CHLRE;tr|A0A2K3D7H9|A0A2K3D7H9_CHLRE;tr|A0A2K3D7I0|A0A2K3D7I0_CHLRE;tr|A0A2K3D7H8|A0A2K3D7H8_CHLRE;tr|A8J1T4|A8J1T4_CHLRE	K00382+K01426+K01426+K01426+K00382
Metabolism	Energy metabolism	Photosynthesis - antenna proteins	3	18	0.527147	0.944153	ko00196	tr|Q7DM26|Q7DM26_CHLRE;tr|A8J6D1|A8J6D1_CHLRE;tr|Q05093|Q05093_CHLRE	K08907+K08915+K08907
Metabolism	Carbohydrate metabolism	Pentose and glucuronate interconversions	4	25	0.536885	0.944153	ko00040	tr|A0A2K3E3B4|A0A2K3E3B4_CHLRE;tr|A8I2N1|A8I2N1_CHLRE;tr|A2PZC3|A2PZC3_CHLRE;tr|A8J914|A8J914_CHLRE	K01783+K01783+K00012+K00012
Cellular Processes	Transport and catabolism	Endocytosis	12	79	0.543558	0.944153	ko04144	tr|A0A2K3E4X9|A0A2K3E4X9_CHLRE;tr|A0A2K3D282|A0A2K3D282_CHLRE;tr|A8ILF4|A8ILF4_CHLRE;tr|A0A2K3E6N4|A0A2K3E6N4_CHLRE;tr|A8I4S9|A8I4S9_CHLRE;tr|A0A2K3E2B8|A0A2K3E2B8_CHLRE;tr|A0A2K3D297|A0A2K3D297_CHLRE;tr|A8IRT2|A8IRT2_CHLRE;tr|A8JA80|A8JA80_CHLRE;tr|A8IL29|A8IL29_CHLRE;tr|A8J4X1|A8J4X1_CHLRE;tr|A8IRR6|A8IRR6_CHLRE	K12200+K11824+K11824+K18468+K04646+K04646+K11824+K07904+K11826+K07937+K18466+K12197
Metabolism	Metabolism of other amino acids	Selenocompound metabolism	5	32	0.544704	0.944153	ko00450	tr|A8I208|A8I208_CHLRE;tr|Q39595|Q39595_CHLRE;tr|A0A2K3E124|A0A2K3E124_CHLRE;tr|A0A2K3DZ59|A0A2K3DZ59_CHLRE;tr|A8I3V3|A8I3V3_CHLRE	K00384+K00958+K01874+K00958+K00958
Metabolism	Energy metabolism	Nitrogen metabolism	8	53	0.562734	0.953592	ko00910	tr|A0A2K3D151|A0A2K3D151_CHLRE;tr|A8JB12|A8JB12_CHLRE;tr|A0A2K3D1I6|A0A2K3D1I6_CHLRE;tr|A7UCH8|A7UCH8_CHLRE;tr|A8J091|A8J091_CHLRE;tr|A8J090|A8J090_CHLRE;tr|A7UCH9|A7UCH9_CHLRE;tr|Q39588|Q39588_CHLRE	K00264+K01673+K01673+K01673+K05601+K05601+K01673+K01674
Metabolism	Metabolism of cofactors and vitamins	Pantothenate and CoA biosynthesis	5	33	0.573684	0.953592	ko00770	tr|O22547|O22547_CHLRE;tr|A0A2K3DS60|A0A2K3DS60_CHLRE;tr|A8I5J8|A8I5J8_CHLRE;tr|A0A2K3E8D8|A0A2K3E8D8_CHLRE;tr|A8JCR6|A8JCR6_CHLRE	K01652+K00826+K00826+K01653+K01653
Metabolism	Metabolism of terpenoids and polyketides	Terpenoid backbone biosynthesis	6	40	0.577657	0.953592	ko00900	tr|A8JFW4|A8JFW4_CHLRE;tr|A8HNE8|A8HNE8_CHLRE;tr|A8ILN4|A8ILN4_CHLRE;tr|A8IX41|A8IX41_CHLRE;tr|A8IJL3|A8IJL3_CHLRE;tr|O81954|O81954_CHLRE	K01662+K10960+K03526+K00787+K01770+K01662
Metabolism	Carbohydrate metabolism	Ascorbate and aldarate metabolism	5	35	0.628588	0.99929	ko00053	tr|A0A2K3CPN0|A0A2K3CPN0_CHLRE;tr|A8JDG4|A8JDG4_CHLRE;tr|A0A2K3DF40|A0A2K3DF40_CHLRE;tr|A2PZC3|A2PZC3_CHLRE;tr|A8J914|A8J914_CHLRE	K08232+K08232+K00434+K00012+K00012
Metabolism	Metabolism of cofactors and vitamins	Thiamine metabolism	4	28	0.63106	0.99929	ko00730	tr|A0A2K3DTU9|A0A2K3DTU9_CHLRE;tr|A8JFW4|A8JFW4_CHLRE;tr|A8J841|A8J841_CHLRE;tr|O81954|O81954_CHLRE	K03146+K01662+K03147+K01662
Metabolism	Energy metabolism	Photosynthesis	21	148	0.66419	0.99929	ko00195	tr|A0A218N8S0|A0A218N8S0_CHLRE;tr|Q96550|Q96550_CHLRE;tr|A0A2K3D8S8|A0A2K3D8S8_CHLRE;tr|A0A218N907|A0A218N907_CHLRE;tr|A0A218N8P9|A0A218N8P9_CHLRE;tr|A0A218N887|A0A218N887_CHLRE;tr|A8III5|A8III5_CHLRE;tr|A0A218N906|A0A218N906_CHLRE;tr|B7U1J0|B7U1J0_CHLRE;tr|A0A218N8C6|A0A218N8C6_CHLRE;tr|A0A218N9D5|A0A218N9D5_CHLRE;tr|C5HJ53|C5HJ53_CHLRE;tr|Q5NKW4|Q5NKW4_CHLRE;tr|A8IL32|A8IL32_CHLRE;tr|B8XSL8|B8X…	K02704+K02111+K02109+K02637+K02109+K02689+K08903+K02114+K02111+K02707+K02690+K02634+K02692+K02699+K02709+K02113+K02705+K02709+K02694+K02691+K02112
Metabolism	Nucleotide metabolism	Purine metabolism	21	148	0.66419	0.99929	ko00230	tr|A0A2K3DNI0|A0A2K3DNI0_CHLRE;tr|A0A2K3DV78|A0A2K3DV78_CHLRE;tr|Q39595|Q39595_CHLRE;tr|A0A2K3DZ72|A0A2K3DZ72_CHLRE;tr|A0A2K3DEF1|A0A2K3DEF1_CHLRE;tr|Q65Z21|Q65Z21_CHLRE;tr|A8J214|A8J214_CHLRE;tr|A0A2K3DNJ4|A0A2K3DNJ4_CHLRE;tr|A8IXD1|A8IXD1_CHLRE;tr|A8HVL0|A8HVL0_CHLRE;tr|A8IZW6|A8IZW6_CHLRE;tr|A8J345|A8J345_CHLRE;tr|A0A2K3DPM5|A0A2K3DPM5_CHLRE;tr|A0A2K3E6L7|A0A2K3E6L7_CHLRE;tr|A0A2K3DZ59|A0A2K3D…	K14641+K00873+K00958+K00856+K00942+K10807+K00873+K14641+K00856+K14641+K00948+K00873+K00873+K18533+K00958+K00948+K01835+K10807+K00940+K00958+K01952
Metabolism	Amino acid metabolism	Lysine degradation	2	15	0.687069	0.99929	ko00310	tr|A0A2K3E5S1|A0A2K3E5S1_CHLRE;tr|A8J1T4|A8J1T4_CHLRE	K00382+K00382
Metabolism	Amino acid metabolism	Arginine biosynthesis	4	32	0.7359	0.99929	ko00220	tr|A0A2K3DPY9|A0A2K3DPY9_CHLRE;tr|A0A2K3DMH6|A0A2K3DMH6_CHLRE;tr|A8J933|A8J933_CHLRE;tr|A8ILJ9|A8ILJ9_CHLRE	K00814+K14455+K00818+K00611
Genetic Information Processing	Transcription	Spliceosome	20	150	0.768379	0.99929	ko03040	tr|A8I074|A8I074_CHLRE;tr|A0A2K3CX88|A0A2K3CX88_CHLRE;tr|A0A2K3E652|A0A2K3E652_CHLRE;tr|A0A2K3E5Q8|A0A2K3E5Q8_CHLRE;tr|A8HPW8|A8HPW8_CHLRE;tr|A8J3U2|A8J3U2_CHLRE;tr|A8JBN7|A8JBN7_CHLRE;tr|A8HPL0|A8HPL0_CHLRE;tr|A0A2K3D5J0|A0A2K3D5J0_CHLRE;tr|A0A2K3DZ41|A0A2K3DZ41_CHLRE;tr|A0A2K3DRF1|A0A2K3DRF1_CHLRE;tr|A0A2K3CV63|A0A2K3CV63_CHLRE;tr|A0A2K3D5I3|A0A2K3D5I3_CHLRE;tr|A0A2K3DZM1|A0A2K3DZM1_CHLRE;tr|A0…	K11096+K11086+K12823+K12856+K12823+K11092+K13025+K12856+K12741+K12875+K12825+K11092+K12741+K13025+K12741+K12852+K12877+K12622+K11099+K12733
Metabolism	Amino acid metabolism	Alanine, aspartate and glutamate metabolism	6	49	0.773196	0.99929	ko00250	tr|A0A2K3D151|A0A2K3D151_CHLRE;tr|A0A2K3DPY9|A0A2K3DPY9_CHLRE;tr|A0A2K3DMH6|A0A2K3DMH6_CHLRE;tr|A8IK69|A8IK69_CHLRE;tr|A8JG07|A8JG07_CHLRE;tr|A0A2K3D7T0|A0A2K3D7T0_CHLRE	K00264+K00814+K14455+K13566+K01953+K13566
Metabolism	Metabolism of cofactors and vitamins	Biotin metabolism	2	18	0.781204	0.99929	ko00780	tr|A0A2K3DYV4|A0A2K3DYV4_CHLRE;tr|A8IX17|A8IX17_CHLRE	K02372+K02372
Cellular Processes	Transport and catabolism	Peroxisome	10	80	0.791343	0.99929	ko04146	tr|A0A2K3DRX6|A0A2K3DRX6_CHLRE;tr|A0A2K3D821|A0A2K3D821_CHLRE;tr|A0A2K3CR15|A0A2K3CR15_CHLRE;tr|A0A2K3CUM5|A0A2K3CUM5_CHLRE;tr|A0A2K3DRY2|A0A2K3DRY2_CHLRE;tr|A0A2K3CU56|A0A2K3CU56_CHLRE;tr|A0A2K3E3I7|A0A2K3E3I7_CHLRE;tr|A8JFE5|A8JFE5_CHLRE;tr|A8JAX1|A8JAX1_CHLRE;tr|A8J6J6|A8J6J6_CHLRE	K00232+K00232+K13237+K00232+K00232+K00232+K13337+K13237+K04564+K07513
Genetic Information Processing	Translation	Aminoacyl-tRNA biosynthesis	9	73	0.796687	0.99929	ko00970	tr|A0A2K3DWZ7|A0A2K3DWZ7_CHLRE;tr|A0A2K3D985|A0A2K3D985_CHLRE;tr|A0A2K3E124|A0A2K3E124_CHLRE;tr|A0A2K3D070|A0A2K3D070_CHLRE;tr|A0A2K3DII9|A0A2K3DII9_CHLRE;tr|A8I629|A8I629_CHLRE;tr|A8ICN7|A8ICN7_CHLRE;tr|A8J9F3|A8J9F3_CHLRE;tr|A8IRT6|A8IRT6_CHLRE	K01883+K01868+K01874+K01869+K01885+K01885+K01868+K01870+K01875
Metabolism	Metabolism of cofactors and vitamins	Riboflavin metabolism	2	19	0.806563	0.99929	ko00740	tr|A8HP30|A8HP30_CHLRE;tr|A0A2K3CXZ7|A0A2K3CXZ7_CHLRE	K14652+K14652
Genetic Information Processing	Translation	Ribosome biogenesis in eukaryotes	13	105	0.824838	0.99929	ko03008	tr|A8IYG8|A8IYG8_CHLRE;tr|A8IED9|A8IED9_CHLRE;tr|A8IWT5|A8IWT5_CHLRE;tr|A8I4A8|A8I4A8_CHLRE;tr|A0A2K3DCA0|A0A2K3DCA0_CHLRE;tr|A0A2K3DX78|A0A2K3DX78_CHLRE;tr|A0A2K3CXV1|A0A2K3CXV1_CHLRE;tr|A0A2K3D6D3|A0A2K3D6D3_CHLRE;tr|A0A2K3DPK1|A0A2K3DPK1_CHLRE;tr|A0A2K3E2H4|A0A2K3E2H4_CHLRE;tr|A0A2K3DYQ4|A0A2K3DYQ4_CHLRE;tr|A0A2K3E2J2|A0A2K3E2J2_CHLRE;tr|A8JF80|A8JF80_CHLRE	K14758+K11131+K14549+K14573+K14554+K11131+K03097+K14550+K12618+K14573+K14549+K14573+K03097
Genetic Information Processing	Replication and repair	Non-homologous end-joining	1	11	0.83598	0.99929	ko03450	tr|A8ICD8|A8ICD8_CHLRE	K10885
Metabolism	Lipid metabolism	Steroid biosynthesis	2	24	0.897913	0.99929	ko00100	tr|A0A2K3D3B1|A0A2K3D3B1_CHLRE;tr|A8IJ34|A8IJ34_CHLRE	K08242+K08242
Metabolism	Metabolism of cofactors and vitamins	Nicotinate and nicotinamide metabolism	5	51	0.903828	0.99929	ko00760	tr|D5LAT9|D5LAT9_CHLRE;tr|D5LAX9|D5LAX9_CHLRE;tr|A0A2K3DLZ0|A0A2K3DLZ0_CHLRE;tr|D9I2J1|D9I2J1_CHLRE;tr|A8JCP5|A8JCP5_CHLRE	K03517+K03517+K03517+K03462+K00323
Genetic Information Processing	Folding, sorting and degradation	SNARE interactions in vesicular transport	2	25	0.910515	0.99929	ko04130	tr|A8J6T1|A8J6T1_CHLRE;tr|Q8S4W5|Q8S4W5_CHLRE	K08516+K08500
Metabolism	Lipid metabolism	Glycerolipid metabolism	5	52	0.912666	0.99929	ko00561	tr|A8IXZ1|A8IXZ1_CHLRE;tr|A0A2K3D6U6|A0A2K3D6U6_CHLRE;tr|A0A2K3DB02|A0A2K3DB02_CHLRE;tr|H1AFJ8|H1AFJ8_CHLRE;tr|Q763T6|Q763T6_CHLRE	K15918+K15918+K07029+K03715+K06118
Metabolism	Lipid metabolism	Fatty acid biosynthesis	3	35	0.917194	0.99929	ko00061	tr|A0A2K3E708|A0A2K3E708_CHLRE;tr|A0A2K3DYV4|A0A2K3DYV4_CHLRE;tr|A8IX17|A8IX17_CHLRE	K07512+K02372+K02372
Metabolism	Metabolism of cofactors and vitamins	Ubiquinone and other terpenoid-quinone biosynthesis	3	37	0.934548	0.99929	ko00130	tr|A0A2K3CYA6|A0A2K3CYA6_CHLRE;tr|Q19VH5|Q19VH5_CHLRE;tr|Q6VPQ2|Q6VPQ2_CHLRE	K12502+K03809+K12502
Genetic Information Processing	Folding, sorting and degradation	Protein export	5	56	0.941273	0.99929	ko03060	tr|A8HQJ8|A8HQJ8_CHLRE;tr|A0A2K3DKT7|A0A2K3DKT7_CHLRE;tr|A8ITU1|A8ITU1_CHLRE;tr|A8I7T8|A8I7T8_CHLRE;tr|A8IEL6|A8IEL6_CHLRE	K03104+K03100+K03100+K09490+K10956
Genetic Information Processing	Replication and repair	Mismatch repair	3	38	0.941908	0.99929	ko03430	tr|A0A2K3D450|A0A2K3D450_CHLRE;tr|A8J5W8|A8J5W8_CHLRE;tr|A8JHX0|A8JHX0_CHLRE	K10754+K10754+K04802
Metabolism	Lipid metabolism	Arachidonic acid metabolism	1	18	0.948246	0.99929	ko00590	tr|A0A2K3DIW8|A0A2K3DIW8_CHLRE	K05309
Metabolism	Amino acid metabolism	Arginine and proline metabolism	7	76	0.954981	0.99929	ko00330	tr|A0A2K3DMH6|A0A2K3DMH6_CHLRE;tr|A8IC88|A8IC88_CHLRE;tr|A0A2K3D7H9|A0A2K3D7H9_CHLRE;tr|A0A2K3D9F8|A0A2K3D9F8_CHLRE;tr|A0A2K3D7I0|A0A2K3D7I0_CHLRE;tr|A0A2K3D7H8|A0A2K3D7H8_CHLRE;tr|A8JFR4|A8JFR4_CHLRE	K14455+K00472+K01426+K00472+K01426+K01426+K00819
Metabolism	Amino acid metabolism	Histidine metabolism	1	19	0.956117	0.99929	ko00340	tr|A8J3D3|A8J3D3_CHLRE	K00817
Metabolism	Lipid metabolism	Sphingolipid metabolism	1	19	0.956117	0.99929	ko00600	tr|A0A2K3DEZ7|A0A2K3DEZ7_CHLRE	K12351
Genetic Information Processing	Replication and repair	Homologous recombination	3	41	0.959634	0.99929	ko03440	tr|Q948V7|Q948V7_CHLRE;tr|A2PZD0|A2PZD0_CHLRE;tr|A8I670|A8I670_CHLRE	K03553+K03553+K03553
Environmental Information Processing	Signal transduction	Phosphatidylinositol signaling system	3	41	0.959634	0.99929	ko04070	tr|A8IDP6|A8IDP6_CHLRE;tr|A0A2K3DXK0|A0A2K3DXK0_CHLRE;tr|A8IDN4|A8IDN4_CHLRE	K02183+K02183+K02183
Metabolism	Glycan biosynthesis and metabolism	Various types of N-glycan biosynthesis	2	32	0.965398	0.99929	ko00513	tr|A8J449|A8J449_CHLRE;tr|A0A2K3DH22|A0A2K3DH22_CHLRE	K12667+K12667
Genetic Information Processing	Transcription	RNA polymerase	4	52	0.965924	0.99929	ko03020	tr|A0A2K3DJ39|A0A2K3DJ39_CHLRE;tr|A0A2K3D929|A0A2K3D929_CHLRE;tr|A8ICX5|A8ICX5_CHLRE;tr|A0A218N995|A0A218N995_CHLRE	K03002+K03011+K03011+K03043
Genetic Information Processing	Folding, sorting and degradation	RNA degradation	9	98	0.971419	0.99929	ko03018	tr|A0A2K3DDD4|A0A2K3DDD4_CHLRE;tr|A8IZU0|A8IZU0_CHLRE;tr|A0A2K3D603|A0A2K3D603_CHLRE;tr|A0A2K3DPK1|A0A2K3DPK1_CHLRE;tr|A0A2K3D608|A0A2K3D608_CHLRE;tr|I2FKQ9|I2FKQ9_CHLRE;tr|A8IT25|A8IT25_CHLRE;tr|A8JH98|A8JH98_CHLRE;tr|A8J8R7|A8J8R7_CHLRE	K04043+K04043+K12616+K12618+K12616+K04077+K12614+K01689+K12622
Genetic Information Processing	Translation	RNA transport	16	157	0.974755	0.99929	ko03013	tr|A0A2K3DZS7|A0A2K3DZS7_CHLRE;tr|A8HRF8|A8HRF8_CHLRE;tr|A0A2K3D261|A0A2K3D261_CHLRE;tr|A8JBN7|A8JBN7_CHLRE;tr|A0A2K3DZ41|A0A2K3DZ41_CHLRE;tr|A0A2K3CZ51|A0A2K3CZ51_CHLRE;tr|A0A2K3E702|A0A2K3E702_CHLRE;tr|A0A2K3DZM1|A0A2K3DZM1_CHLRE;tr|A0A2K3E0Z7|A0A2K3E0Z7_CHLRE;tr|A8I232|A8I232_CHLRE;tr|A8JGK5|A8JGK5_CHLRE;tr|A8I4H4|A8I4H4_CHLRE;tr|A8J1Y0|A8J1Y0_CHLRE;tr|A8J073|A8J073_CHLRE;tr|A0A2K3DZU1|A0A2K3D…	K03241+K03254+K03237+K13025+K12875+K03254+K14293+K13025+K14297+K03242+K03250+K03236+K14294+K12877+K03241+K12160
Genetic Information Processing	Folding, sorting and degradation	Ubiquitin mediated proteolysis	7	86	0.982956	0.99929	ko04120	tr|A8ILT1|A8ILT1_CHLRE;tr|A0A2K3E5J0|A0A2K3E5J0_CHLRE;tr|A0A2K3D239|A0A2K3D239_CHLRE;tr|A8JFM7|A8JFM7_CHLRE;tr|A8J1C1|A8J1C1_CHLRE;tr|A8IJ79|A8IJ79_CHLRE;tr|A8JBJ3|A8JBJ3_CHLRE	K10686+K10592+K10686+K20217+K03178+K03094+K06689
Metabolism	Metabolism of terpenoids and polyketides	Carotenoid biosynthesis	1	27	0.988296	0.99929	ko00906	tr|A8I647|A8I647_CHLRE	K00514
Metabolism	Glycan biosynthesis and metabolism	N-Glycan biosynthesis	2	42	0.991636	0.99929	ko00510	tr|A8J449|A8J449_CHLRE;tr|A0A2K3DH22|A0A2K3DH22_CHLRE	K12667+K12667
Genetic Information Processing	Replication and repair	DNA replication	4	64	0.991819	0.99929	ko03030	tr|A0A2K3D450|A0A2K3D450_CHLRE;tr|A8J5W8|A8J5W8_CHLRE;tr|A8JHX0|A8JHX0_CHLRE;tr|A8JCF0|A8JCF0_CHLRE	K10754+K10754+K04802+K02540
Genetic Information Processing	Translation	mRNA surveillance pathway	5	78	0.994877	0.99929	ko03015	tr|A8JBN7|A8JBN7_CHLRE;tr|A0A2K3DZ41|A0A2K3DZ41_CHLRE;tr|A0A2K3DZM1|A0A2K3DZM1_CHLRE;tr|A8J1Y0|A8J1Y0_CHLRE;tr|A8J073|A8J073_CHLRE	K13025+K12875+K13025+K14294+K12877
Metabolism	Lipid metabolism	Glycerophospholipid metabolism	3	65	0.998282	0.99929	ko00564	tr|A0A2K3DB02|A0A2K3DB02_CHLRE;tr|A0A2K3D977|A0A2K3D977_CHLRE;tr|Q6DN05|Q6DN05_CHLRE	K07029+K00006+K13621
Genetic Information Processing	Replication and repair	Nucleotide excision repair	3	68	0.998868	0.99929	ko03420	tr|A0A2K3D450|A0A2K3D450_CHLRE;tr|A8J5W8|A8J5W8_CHLRE;tr|A8JHX0|A8JHX0_CHLRE	K10754+K10754+K04802
Genetic Information Processing	Replication and repair	Base excision repair	1	42	0.999026	0.99929	ko03410	tr|A8JHX0|A8JHX0_CHLRE	K04802
Metabolism	Glycan biosynthesis and metabolism	Other types of O-glycan biosynthesis	4	83	0.99929	0.99929	ko00514	tr|A0A2K3DK17|A0A2K3DK17_CHLRE;tr|A8J2E5|A8J2E5_CHLRE;tr|A8IVX4|A8IVX4_CHLRE;tr|A8J175|A8J175_CHLRE	K20784+K20783+K20782+K20782

## Sheet: Table S8b
Table S8b.KEGG enrichment result of up-PAPs.
KEGG_A_class	KEGG_B_class	Pathway	out (49)	All (3654)	Pvalue	Qvalue	Pathway ID	Genes	K_IDs
Genetic Information Processing	Translation	Ribosome	19	244	7.25173e-11	2.24804e-09	ko03010	tr|A8HN50|A8HN50_CHLRE;tr|A8I982|A8I982_CHLRE;tr|A0A2K3E189|A0A2K3E189_CHLRE;tr|E3SC57|E3SC57_CHLRE;tr|A0A2K3D7C4|A0A2K3D7C4_CHLRE;tr|A0A218N9B1|A0A218N9B1_CHLRE;tr|A8IMP6|A8IMP6_CHLRE;tr|A8ID84|A8ID84_CHLRE;tr|A8I2T0|A8I2T0_CHLRE;tr|A8IKZ2|A8IKZ2_CHLRE;tr|A8ICT1|A8ICT1_CHLRE;tr|A8HVQ1|A8HVQ1_CHLRE;tr|A8IQE3|A8IQE3_CHLRE;tr|A8J503|A8J503_CHLRE;tr|A8J8P4|A8J8P4_CHLRE;tr|A8JDP4|A8JDP4_CHLRE;tr|A8I0…	K02882+K02877+K02877+K02925+K02903+K02965+K02987+K02925+K02900+K02883+K02908+K02995+K02875+K02933+K02915+K02940+K02917+K02884+K02951
Metabolism	Lipid metabolism	Fatty acid degradation	6	35	5.13521e-06	7.95958e-05	ko00071	tr|Q1RS84|Q1RS84_CHLRE;tr|A0A2K3D6R0|A0A2K3D6R0_CHLRE;tr|A0A2K3D6Q9|A0A2K3D6Q9_CHLRE;tr|A0A2K3D6R2|A0A2K3D6R2_CHLRE;tr|A8IY20|A8IY20_CHLRE;tr|A8JI07|A8JI07_CHLRE	K04072+K00121+K00121+K00121+K00121+K04072
Metabolism	Amino acid metabolism	Tyrosine metabolism	6	42	1.54568e-05	0.00015972	ko00350	tr|Q1RS84|Q1RS84_CHLRE;tr|A0A2K3D6R0|A0A2K3D6R0_CHLRE;tr|A0A2K3D6Q9|A0A2K3D6Q9_CHLRE;tr|A0A2K3D6R2|A0A2K3D6R2_CHLRE;tr|A8IY20|A8IY20_CHLRE;tr|A8JI07|A8JI07_CHLRE	K04072+K00121+K00121+K00121+K00121+K04072
Metabolism	Carbohydrate metabolism	Glycolysis / Gluconeogenesis	7	106	0.000446149	0.00345766	ko00010	tr|Q1RS84|Q1RS84_CHLRE;tr|A0A2K3D6R0|A0A2K3D6R0_CHLRE;tr|A0A2K3D6Q9|A0A2K3D6Q9_CHLRE;tr|A0A2K3D6R2|A0A2K3D6R2_CHLRE;tr|A8IY20|A8IY20_CHLRE;tr|A8J0N7|A8J0N7_CHLRE;tr|A8JI07|A8JI07_CHLRE	K04072+K00121+K00121+K00121+K00121+K01610+K04072
Metabolism	Global and overview maps	Carbon metabolism	11	272	0.00072002	0.00446412	ko01200	tr|Q8SAQ6|Q8SAQ6_CHLRE;tr|A0A2K3D6R0|A0A2K3D6R0_CHLRE;tr|A0A2K3D6Q9|A0A2K3D6Q9_CHLRE;tr|A0A2K3D6R2|A0A2K3D6R2_CHLRE;tr|A0A2K3E3L3|A0A2K3E3L3_CHLRE;tr|A8IY20|A8IY20_CHLRE;tr|A8J4R9|A8J4R9_CHLRE;tr|A8J0N7|A8J0N7_CHLRE;tr|A8HP84|A8HP84_CHLRE;tr|A8J5F7|A8J5F7_CHLRE;tr|A8HYN3|A8HYN3_CHLRE	K00033+K00121+K00121+K00121+K01602+K00121+K00600+K01610+K05298+K00033+K00029
Metabolism	Global and overview maps	Biosynthesis of secondary metabolites	19	816	0.00659834	0.0340914	ko01110	tr|Q8SAQ6|Q8SAQ6_CHLRE;tr|Q1RS84|Q1RS84_CHLRE;tr|A0A2K3D6R0|A0A2K3D6R0_CHLRE;tr|A0A2K3CZF3|A0A2K3CZF3_CHLRE;tr|A0A2K3D6Q9|A0A2K3D6Q9_CHLRE;tr|A8J6F5|A8J6F5_CHLRE;tr|A0A2K3CQC6|A0A2K3CQC6_CHLRE;tr|A0A2K3D6R2|A0A2K3D6R2_CHLRE;tr|A0A2K3D3B1|A0A2K3D3B1_CHLRE;tr|A0A2K3E3L3|A0A2K3E3L3_CHLRE;tr|A8IY20|A8IY20_CHLRE;tr|A8JG07|A8JG07_CHLRE;tr|A8IJ34|A8IJ34_CHLRE;tr|A8J4R9|A8J4R9_CHLRE;tr|Q9S7V1|Q9S7V1_CHLR…	K00033+K04072+K00121+K00975+K00121+K13679+K13679+K00121+K08242+K01602+K00121+K01953+K08242+K00600+K00228+K01610+K13679+K04072+K00033
Metabolism	Carbohydrate metabolism	Starch and sucrose metabolism	4	86	0.027115	0.120081	ko00500	tr|A0A2K3CZF3|A0A2K3CZF3_CHLRE;tr|A8J6F5|A8J6F5_CHLRE;tr|A0A2K3CQC6|A0A2K3CQC6_CHLRE;tr|O64925|O64925_CHLRE	K00975+K13679+K13679+K13679
Metabolism	Energy metabolism	Carbon fixation in photosynthetic organisms	4	91	0.0325095	0.125974	ko00710	tr|A0A2K3E3L3|A0A2K3E3L3_CHLRE;tr|A8J0N7|A8J0N7_CHLRE;tr|A8HP84|A8HP84_CHLRE;tr|A8HYN3|A8HYN3_CHLRE	K01602+K01610+K05298+K00029
Metabolism	Lipid metabolism	Steroid biosynthesis	2	24	0.0403067	0.135187	ko00100	tr|A0A2K3D3B1|A0A2K3D3B1_CHLRE;tr|A8IJ34|A8IJ34_CHLRE	K08242+K08242
Metabolism	Metabolism of other amino acids	Glutathione metabolism	3	59	0.0436086	0.135187	ko00480	tr|Q8SAQ6|Q8SAQ6_CHLRE;tr|A0A2K3DEK4|A0A2K3DEK4_CHLRE;tr|A8J5F7|A8J5F7_CHLRE	K00033+K00383+K00033
Metabolism	Carbohydrate metabolism	Pyruvate metabolism	4	107	0.0537694	0.151532	ko00620	tr|Q1RS84|Q1RS84_CHLRE;tr|A8J0N7|A8J0N7_CHLRE;tr|A8JI07|A8JI07_CHLRE;tr|A8HYN3|A8HYN3_CHLRE	K04072+K01610+K04072+K00029
Metabolism	Carbohydrate metabolism	Butanoate metabolism	2	32	0.0677191	0.174941	ko00650	tr|Q1RS84|Q1RS84_CHLRE;tr|A8JI07|A8JI07_CHLRE	K04072+K04072
Metabolism	Carbohydrate metabolism	Pentose phosphate pathway	2	43	0.112484	0.253609	ko00030	tr|Q8SAQ6|Q8SAQ6_CHLRE;tr|A8J5F7|A8J5F7_CHLRE	K00033+K00033
Metabolism	Metabolism of other amino acids	Cyanoamino acid metabolism	1	9	0.114533	0.253609	ko00460	tr|A8J4R9|A8J4R9_CHLRE	K00600
Genetic Information Processing	Folding, sorting and degradation	Protein processing in endoplasmic reticulum	3	122	0.22362	0.462148	ko04141	tr|A0A2K3DE20|A0A2K3DE20_CHLRE;tr|A8IIK8|A8IIK8_CHLRE;tr|A0A2K3DAF7|A0A2K3DAF7_CHLRE	K14018+K09486+K09486
Metabolism	Metabolism of cofactors and vitamins	One carbon pool by folate	1	27	0.30638	0.559835	ko00670	tr|A8J4R9|A8J4R9_CHLRE	K00600
Metabolism	Metabolism of cofactors and vitamins	Thiamine metabolism	1	28	0.31575	0.559835	ko00730	tr|A0A2K3DTU9|A0A2K3DTU9_CHLRE	K03146
Metabolism	Carbohydrate metabolism	Glyoxylate and dicarboxylate metabolism	2	90	0.341233	0.559835	ko00630	tr|A0A2K3E3L3|A0A2K3E3L3_CHLRE;tr|A8J4R9|A8J4R9_CHLRE	K01602+K00600
Environmental Information Processing	Signal transduction	MAPK signaling pathway - plant	1	31	0.343124	0.559835	ko04016	tr|A8IDP6|A8IDP6_CHLRE	K02183
Environmental Information Processing	Signal transduction	Phosphatidylinositol signaling system	1	41	0.426846	0.612362	ko04070	tr|A8IDP6|A8IDP6_CHLRE	K02183
Metabolism	Carbohydrate metabolism	Citrate cycle (TCA cycle)	1	45	0.457325	0.612362	ko00020	tr|A8J0N7|A8J0N7_CHLRE	K01610
Metabolism	Metabolism of cofactors and vitamins	Folate biosynthesis	1	45	0.457325	0.612362	ko00790	tr|A8HVE0|A8HVE0_CHLRE	K01307
Metabolism	Amino acid metabolism	Alanine, aspartate and glutamate metabolism	1	49	0.486214	0.612362	ko00250	tr|A8JG07|A8JG07_CHLRE	K01953
Organismal Systems	Environmental adaptation	Plant-pathogen interaction	1	49	0.486214	0.612362	ko04626	tr|A8IDP6|A8IDP6_CHLRE	K02183
Metabolism	Metabolism of cofactors and vitamins	Nicotinate and nicotinamide metabolism	1	51	0.500088	0.612362	ko00760	tr|A8JCP5|A8JCP5_CHLRE	K00323
Genetic Information Processing	Folding, sorting and degradation	Proteasome	1	53	0.513594	0.612362	ko03050	tr|A0A2K3DCQ1|A0A2K3DCQ1_CHLRE	K03063
Metabolism	Carbohydrate metabolism	Amino sugar and nucleotide sugar metabolism	1	63	0.575945	0.650381	ko00520	tr|A0A2K3CZF3|A0A2K3CZF3_CHLRE	K00975
Metabolism	Amino acid metabolism	Glycine, serine and threonine metabolism	1	65	0.587441	0.650381	ko00260	tr|A8J4R9|A8J4R9_CHLRE	K00600
Metabolism	Metabolism of cofactors and vitamins	Porphyrin and chlorophyll metabolism	1	97	0.734781	0.765468	ko00860	tr|Q9S7V1|Q9S7V1_CHLRE	K00228
Metabolism	Global and overview maps	Metabolic pathways	22	1771	0.740776	0.765468	ko01100	tr|Q8SAQ6|Q8SAQ6_CHLRE;tr|Q1RS84|Q1RS84_CHLRE;tr|A0A2K3DTU9|A0A2K3DTU9_CHLRE;tr|A0A2K3D6R0|A0A2K3D6R0_CHLRE;tr|A0A2K3CZF3|A0A2K3CZF3_CHLRE;tr|A0A2K3D6Q9|A0A2K3D6Q9_CHLRE;tr|A0A2K3DEK4|A0A2K3DEK4_CHLRE;tr|A8J6F5|A8J6F5_CHLRE;tr|A0A2K3CQC6|A0A2K3CQC6_CHLRE;tr|A0A2K3D6R2|A0A2K3D6R2_CHLRE;tr|A0A2K3E3L3|A0A2K3E3L3_CHLRE;tr|A8IY20|A8IY20_CHLRE;tr|A8JG07|A8JG07_CHLRE;tr|A8J4R9|A8J4R9_CHLRE;tr|Q9S7V1|Q9S…	K00033+K04072+K03146+K00121+K00975+K00121+K00383+K13679+K13679+K00121+K01602+K00121+K01953+K00600+K00228+K01610+K13679+K04072+K05298+K00033+K00029+K00323
Metabolism	Global and overview maps	Biosynthesis of amino acids	2	213	0.78943	0.78943	ko01230	tr|A8JG07|A8JG07_CHLRE;tr|A8J4R9|A8J4R9_CHLRE	K01953+K00600
